# Supplementary material for: Dynamic Transcriptomic Profiling of Mouse Endometrium Across the Estrous Cycle Reveals Phase‐Specific Regulatory Networks Underlying Cyclic Remodelling
Source: J Cell Mol Med. 2026 Jun 26;30(12):e71265. doi: 10.1111/jcmm.71265 (PMC13309392; doi:10.1111/jcmm.71265)
Supplement: Supplementary file 1 — Table S1: Lists of WGCNA colour module genes (Ensembl ID). [file JCMM-30-e71265-s014.xlsx]

## Sheet: Sheet1
antiquewhite1	darkseagreen2	firebrick4	indianred2	Iavenderblush1	Iavenderblush2
ENSMUSG00000037742	ENSMUSG00000093674	ENSMUSG00000028081	ENSMUSG00000025467	ENSMUSG00000064370	ENSMUSG00000065592
ENSMUSG00000035783	ENSMUSG00000064368	ENSMUSG00000017404	ENSMUSG00000075602	ENSMUSG00000064341	ENSMUSG00000024063
ENSMUSG00000081895	ENSMUSG00000024608	ENSMUSG00000028495	ENSMUSG00000062328	ENSMUSG00000064345	ENSMUSG00000029552
ENSMUSG00000036256	ENSMUSG00000050621	ENSMUSG00000057841	ENSMUSG00000079435	ENSMUSG00000060126	ENSMUSG00000026849
ENSMUSG00000029580	ENSMUSG00000023944	ENSMUSG00000107176	ENSMUSG00000072849	ENSMUSG00000026238	ENSMUSG00000110528
ENSMUSG00000068220	ENSMUSG00000084319	ENSMUSG00000031320	ENSMUSG00000038900	ENSMUSG00000057322	ENSMUSG00000027304
ENSMUSG00000007891	ENSMUSG00000034892	ENSMUSG00000049517	ENSMUSG00000064339	ENSMUSG00000045128	ENSMUSG00000089727
ENSMUSG00000017723	ENSMUSG00000035885	ENSMUSG00000012848	ENSMUSG00000078126	ENSMUSG00000015656	ENSMUSG00000045410
ENSMUSG00000020585	ENSMUSG00000069682	ENSMUSG00000037563	ENSMUSG00000031451	ENSMUSG00000028639	ENSMUSG00000073471
ENSMUSG00000079523	ENSMUSG00000048758	ENSMUSG00000025362	ENSMUSG00000105388	ENSMUSG00000024644	ENSMUSG00000039959
ENSMUSG00000041959	ENSMUSG00000002985	ENSMUSG00000058546	ENSMUSG00000001289	ENSMUSG00000039062	ENSMUSG00000079852
ENSMUSG00000016559	ENSMUSG00000022108	ENSMUSG00000060938	ENSMUSG00000087590	ENSMUSG00000024248	ENSMUSG00000030165
ENSMUSG00000026043	ENSMUSG00000063316	ENSMUSG00000000740	ENSMUSG00000039221	ENSMUSG00000031818	ENSMUSG00000025163
ENSMUSG00000060591	ENSMUSG00000029309	ENSMUSG00000099764	ENSMUSG00000020159	ENSMUSG00000057113	ENSMUSG00000024990
ENSMUSG00000026574	ENSMUSG00000025508	ENSMUSG00000061787	ENSMUSG00000025260	ENSMUSG00000078812	ENSMUSG00000024910
ENSMUSG00000025203	ENSMUSG00000021660	ENSMUSG00000061477	ENSMUSG00000020077	ENSMUSG00000045799	ENSMUSG00000024667
ENSMUSG00000040808	ENSMUSG00000017778	ENSMUSG00000006333	ENSMUSG00000001891	ENSMUSG00000001506	ENSMUSG00000023885
ENSMUSG00000058135	ENSMUSG00000027447	ENSMUSG00000008668	ENSMUSG00000073409	ENSMUSG00000020267	ENSMUSG00000051041
ENSMUSG00000024659	ENSMUSG00000064349	ENSMUSG00000008682	ENSMUSG00000042737	ENSMUSG00000071866	ENSMUSG00000032526
ENSMUSG00000023043	ENSMUSG00000038393	ENSMUSG00000037805	ENSMUSG00000021109	ENSMUSG00000080921	ENSMUSG00000084407
ENSMUSG00000076609	ENSMUSG00000023046	ENSMUSG00000025794	ENSMUSG00000047501	ENSMUSG00000042712	ENSMUSG00000104399
ENSMUSG00000031328	ENSMUSG00000069516	ENSMUSG00000073702	ENSMUSG00000047843	ENSMUSG00000001525	ENSMUSG00000039621
ENSMUSG00000028692	ENSMUSG00000072940	ENSMUSG00000029614	ENSMUSG00000024026	ENSMUSG00000055302	ENSMUSG00000024399
ENSMUSG00000017493	ENSMUSG00000036751	ENSMUSG00000062997	ENSMUSG00000016344	ENSMUSG00000037894	ENSMUSG00000065509
ENSMUSG00000070493	ENSMUSG00000086841	ENSMUSG00000030744	ENSMUSG00000038646	ENSMUSG00000022312	ENSMUSG00000094006
ENSMUSG00000068396	ENSMUSG00000024610	ENSMUSG00000095597	ENSMUSG00000020388	ENSMUSG00000028691	ENSMUSG00000098651
ENSMUSG00000022193	ENSMUSG00000041120	ENSMUSG00000079641	ENSMUSG00000051154	ENSMUSG00000026864	ENSMUSG00000030789
ENSMUSG00000036781	ENSMUSG00000026223	ENSMUSG00000046364	ENSMUSG00000031441	ENSMUSG00000023004	ENSMUSG00000072721
ENSMUSG00000034127	ENSMUSG00000035242	ENSMUSG00000052146	ENSMUSG00000000420	ENSMUSG00000051695	ENSMUSG00000108090
ENSMUSG00000040562	ENSMUSG00000092341	ENSMUSG00000058558	ENSMUSG00000019710	ENSMUSG00000030357	ENSMUSG00000094650
ENSMUSG00000034868	ENSMUSG00000032959	ENSMUSG00000057036	ENSMUSG00000092203	ENSMUSG00000068240	ENSMUSG00000006362
ENSMUSG00000036309	ENSMUSG00000064348	ENSMUSG00000059291	ENSMUSG00000110057	ENSMUSG00000017707	ENSMUSG00000056919
ENSMUSG00000026473	ENSMUSG00000064373	ENSMUSG00000060419	ENSMUSG00000070529	ENSMUSG00000030057	ENSMUSG00000034173
ENSMUSG00000095098	ENSMUSG00000086583	ENSMUSG00000061983	ENSMUSG00000028494	ENSMUSG00000046434	ENSMUSG00000109957
ENSMUSG00000035530	ENSMUSG00000060586	ENSMUSG00000047215	ENSMUSG00000035413	ENSMUSG00000020358	ENSMUSG00000024274
ENSMUSG00000084838	ENSMUSG00000026728	ENSMUSG00000009927	ENSMUSG00000113294	ENSMUSG00000021270	ENSMUSG00000084422
ENSMUSG00000024425	ENSMUSG00000018585	ENSMUSG00000059070	ENSMUSG00000022744	ENSMUSG00000020048	ENSMUSG00000112160
ENSMUSG00000032366	ENSMUSG00000020163	ENSMUSG00000028936	ENSMUSG00000026641	ENSMUSG00000031799	ENSMUSG00000052142
ENSMUSG00000001270	ENSMUSG00000072692	ENSMUSG00000028234	ENSMUSG00000020097	ENSMUSG00000058655	ENSMUSG00000051037
ENSMUSG00000083061	ENSMUSG00000081485	ENSMUSG00000040952	ENSMUSG00000072704	ENSMUSG00000004044	ENSMUSG00000079019
ENSMUSG00000086503	ENSMUSG00000003380	ENSMUSG00000106037	ENSMUSG00000026833	ENSMUSG00000047676	ENSMUSG00000076536
ENSMUSG00000033940	ENSMUSG00000055065	ENSMUSG00000090862	ENSMUSG00000064350	ENSMUSG00000014294	ENSMUSG00000082926
ENSMUSG00000026185	ENSMUSG00000018770	ENSMUSG00000062456	ENSMUSG00000007036	ENSMUSG00000029661	ENSMUSG00000024065
ENSMUSG00000027239	ENSMUSG00000062683	ENSMUSG00000084349	ENSMUSG00000074754	ENSMUSG00000004980	ENSMUSG00000030149
ENSMUSG00000021134	ENSMUSG00000063015	ENSMUSG00000036305	ENSMUSG00000037643	ENSMUSG00000056612	ENSMUSG00000081926
ENSMUSG00000062353	ENSMUSG00000015837	ENSMUSG00000060636	ENSMUSG00000060002	ENSMUSG00000059534	ENSMUSG00000037548
ENSMUSG00000042436	ENSMUSG00000023224	ENSMUSG00000008683	ENSMUSG00000027954	ENSMUSG00000027712	ENSMUSG00000065162
ENSMUSG00000053931	ENSMUSG00000036887	ENSMUSG00000114003	ENSMUSG00000002881	ENSMUSG00000073676	ENSMUSG00000033249
ENSMUSG00000051397	ENSMUSG00000037852	ENSMUSG00000081406	ENSMUSG00000058838	ENSMUSG00000019362	ENSMUSG00000099196
ENSMUSG00000004988	ENSMUSG00000073421	ENSMUSG00000096942	ENSMUSG00000018920	ENSMUSG00000096210	ENSMUSG00000098363
ENSMUSG00000000303	ENSMUSG00000094989	ENSMUSG00000044424	ENSMUSG00000021728	ENSMUSG00000025980	ENSMUSG00000089476
ENSMUSG00000001025	ENSMUSG00000031740	ENSMUSG00000066116	ENSMUSG00000036565	ENSMUSG00000028333	ENSMUSG00000084755
ENSMUSG00000094392	ENSMUSG00000000957	ENSMUSG00000071532	ENSMUSG00000015189	ENSMUSG00000041203	ENSMUSG00000102037
ENSMUSG00000018819	ENSMUSG00000016252	ENSMUSG00000070343	ENSMUSG00000003352	ENSMUSG00000034024	ENSMUSG00000097417
ENSMUSG00000000938	ENSMUSG00000024012	ENSMUSG00000084106	ENSMUSG00000073155	ENSMUSG00000022234	ENSMUSG00000094164
ENSMUSG00000004285	ENSMUSG00000061904	ENSMUSG00000113061	ENSMUSG00000056121	ENSMUSG00000029430	ENSMUSG00000082144
ENSMUSG00000031502	ENSMUSG00000040488	ENSMUSG00000062611	ENSMUSG00000028266	ENSMUSG00000027593	ENSMUSG00000004709
ENSMUSG00000004655	ENSMUSG00000036594	ENSMUSG00000083621	ENSMUSG00000047990	ENSMUSG00000028416	ENSMUSG00000086682
ENSMUSG00000024538	ENSMUSG00000080893	ENSMUSG00000115584	ENSMUSG00000039530	ENSMUSG00000024844	ENSMUSG00000093757
ENSMUSG00000029273	ENSMUSG00000061315	ENSMUSG00000021996	ENSMUSG00000023156	ENSMUSG00000081684	ENSMUSG00000051354
ENSMUSG00000009549	ENSMUSG00000026895	ENSMUSG00000110679	ENSMUSG00000024926	ENSMUSG00000067719	ENSMUSG00000030616
ENSMUSG00000044258	ENSMUSG00000048644	ENSMUSG00000066407	ENSMUSG00000060550	ENSMUSG00000068466	ENSMUSG00000093955
ENSMUSG00000020440	ENSMUSG00000036905	ENSMUSG00000068391	ENSMUSG00000030717	ENSMUSG00000022836	ENSMUSG00000030217
ENSMUSG00000023886	ENSMUSG00000052957	ENSMUSG00000001036	ENSMUSG00000015312	ENSMUSG00000031924	ENSMUSG00000042918
ENSMUSG00000022816	ENSMUSG00000091537	ENSMUSG00000060198	ENSMUSG00000032307	ENSMUSG00000017466	ENSMUSG00000020399
ENSMUSG00000015092	ENSMUSG00000031839	ENSMUSG00000006307	ENSMUSG00000049439	ENSMUSG00000031311	ENSMUSG00000098900
ENSMUSG00000016382	ENSMUSG00000018102	ENSMUSG00000045078	ENSMUSG00000047407	ENSMUSG00000085442	ENSMUSG00000108799
ENSMUSG00000095079	ENSMUSG00000020427	ENSMUSG00000025525	ENSMUSG00000008958	ENSMUSG00000040681	ENSMUSG00000110393
ENSMUSG00000024194	ENSMUSG00000061848	novel.266	ENSMUSG00000055553	ENSMUSG00000072235	ENSMUSG00000087785
ENSMUSG00000083833	ENSMUSG00000001783	ENSMUSG00000059183	ENSMUSG00000048696	ENSMUSG00000031029	ENSMUSG00000108617
ENSMUSG00000063524	ENSMUSG00000021290	ENSMUSG00000083798	ENSMUSG00000022177	ENSMUSG00000036752	ENSMUSG00000054206
ENSMUSG00000079037	ENSMUSG00000028998	ENSMUSG00000065593	ENSMUSG00000040209	ENSMUSG00000041046	ENSMUSG00000070691
ENSMUSG00000037206	ENSMUSG00000030161	ENSMUSG00000038533	ENSMUSG00000020183	ENSMUSG00000047187	ENSMUSG00000058626
ENSMUSG00000019539	ENSMUSG00000010406	ENSMUSG00000055963	ENSMUSG00000029478	ENSMUSG00000030934	novel.393
ENSMUSG00000112441	ENSMUSG00000061518	ENSMUSG00000082475	ENSMUSG00000036966	ENSMUSG00000028851	ENSMUSG00000098919
ENSMUSG00000014846	ENSMUSG00000035674	ENSMUSG00000040323	ENSMUSG00000034543	ENSMUSG00000028822	ENSMUSG00000108283
ENSMUSG00000027620	ENSMUSG00000024789	ENSMUSG00000099284	ENSMUSG00000016763	ENSMUSG00000024097	ENSMUSG00000049871
ENSMUSG00000026678	ENSMUSG00000046432	ENSMUSG00000078480	ENSMUSG00000092274	ENSMUSG00000021546	ENSMUSG00000093803
ENSMUSG00000026576	ENSMUSG00000096544	ENSMUSG00000102101	ENSMUSG00000019947	ENSMUSG00000030654	ENSMUSG00000112960
ENSMUSG00000007655	ENSMUSG00000028648	ENSMUSG00000022849	ENSMUSG00000035696	ENSMUSG00000092086	ENSMUSG00000087055
ENSMUSG00000026193	ENSMUSG00000078429	ENSMUSG00000111964	ENSMUSG00000001844	ENSMUSG00000063354	ENSMUSG00000077611
ENSMUSG00000083411	ENSMUSG00000036181	ENSMUSG00000046719	ENSMUSG00000019927	ENSMUSG00000074800	ENSMUSG00000084145
ENSMUSG00000024308	ENSMUSG00000036199	ENSMUSG00000006471	ENSMUSG00000061207	ENSMUSG00000017188	ENSMUSG00000040543
ENSMUSG00000005397	ENSMUSG00000020439	ENSMUSG00000029403	ENSMUSG00000042978	ENSMUSG00000054766	ENSMUSG00000024806
ENSMUSG00000071604	ENSMUSG00000037058	ENSMUSG00000098293	ENSMUSG00000059689	ENSMUSG00000025823	ENSMUSG00000106980
ENSMUSG00000090223	ENSMUSG00000021127	novel.238	ENSMUSG00000028944	ENSMUSG00000004897	ENSMUSG00000106892
ENSMUSG00000052151	ENSMUSG00000000901	novel.467	ENSMUSG00000028136	ENSMUSG00000020496	ENSMUSG00000100071
ENSMUSG00000029781	ENSMUSG00000029030	ENSMUSG00000104802	ENSMUSG00000035521	ENSMUSG00000020612	ENSMUSG00000065549
ENSMUSG00000022037	ENSMUSG00000028070	ENSMUSG00000074269	ENSMUSG00000032305	ENSMUSG00000006728	ENSMUSG00000081692
ENSMUSG00000091337	ENSMUSG00000053898	ENSMUSG00000096699	ENSMUSG00000032470	ENSMUSG00000024991	novel.287
ENSMUSG00000021756	ENSMUSG00000050856	ENSMUSG00000098490	ENSMUSG00000105100	ENSMUSG00000042079	ENSMUSG00000029121
ENSMUSG00000067995	ENSMUSG00000020467	ENSMUSG00000000326	ENSMUSG00000036820	ENSMUSG00000060373
ENSMUSG00000024479	ENSMUSG00000019054	novel.556	ENSMUSG00000020160	ENSMUSG00000054452
ENSMUSG00000005973	ENSMUSG00000026021	ENSMUSG00000086845	ENSMUSG00000005982	ENSMUSG00000025613
ENSMUSG00000028517	ENSMUSG00000041881	ENSMUSG00000098380	ENSMUSG00000079339	ENSMUSG00000024359
ENSMUSG00000001473	ENSMUSG00000006315	ENSMUSG00000084603	ENSMUSG00000042485	ENSMUSG00000068882
ENSMUSG00000030409	ENSMUSG00000051255	ENSMUSG00000044034	ENSMUSG00000061689	ENSMUSG00000001056
ENSMUSG00000037824	ENSMUSG00000028756		ENSMUSG00000025266	ENSMUSG00000020708
ENSMUSG00000091561	ENSMUSG00000000278		ENSMUSG00000000983	ENSMUSG00000020483
ENSMUSG00000033379	ENSMUSG00000021606		ENSMUSG00000055413	ENSMUSG00000002477
ENSMUSG00000019989	ENSMUSG00000029070		ENSMUSG00000029578	ENSMUSG00000020368
ENSMUSG00000002980	ENSMUSG00000025162		ENSMUSG00000037012	ENSMUSG00000008036
ENSMUSG00000038235	ENSMUSG00000008140		ENSMUSG00000051586	ENSMUSG00000024966
ENSMUSG00000026360	ENSMUSG00000027133		ENSMUSG00000014426	ENSMUSG00000087412
ENSMUSG00000018474	ENSMUSG00000030579		ENSMUSG00000021481	ENSMUSG00000018326
ENSMUSG00000036880	ENSMUSG00000020485		ENSMUSG00000039497	ENSMUSG00000027404
ENSMUSG00000028937	ENSMUSG00000041731		ENSMUSG00000085465	ENSMUSG00000024853
ENSMUSG00000029838	ENSMUSG00000014606		ENSMUSG00000020707	ENSMUSG00000031954
ENSMUSG00000021124	ENSMUSG00000021242		ENSMUSG00000089812	ENSMUSG00000056076
ENSMUSG00000032050	ENSMUSG00000040128		ENSMUSG00000029863	ENSMUSG00000071072
novel.163	ENSMUSG00000033629		ENSMUSG00000060427	ENSMUSG00000032249
ENSMUSG00000039953	ENSMUSG00000038690		ENSMUSG00000026627	ENSMUSG00000061613
ENSMUSG00000040652	ENSMUSG00000028398		ENSMUSG00000065408	ENSMUSG00000032966
ENSMUSG00000007039	ENSMUSG00000031870		ENSMUSG00000035835	ENSMUSG00000042745
ENSMUSG00000038210	ENSMUSG00000057278		ENSMUSG00000014599	ENSMUSG00000078713
ENSMUSG00000040048	ENSMUSG00000042675		ENSMUSG00000071984	ENSMUSG00000032199
ENSMUSG00000091896	ENSMUSG00000006095		ENSMUSG00000005949	ENSMUSG00000064366
ENSMUSG00000016494	ENSMUSG00000070394		ENSMUSG00000036983	ENSMUSG00000044313
ENSMUSG00000022890	ENSMUSG00000037242		ENSMUSG00000025470	ENSMUSG00000021178
ENSMUSG00000023336	ENSMUSG00000022354		ENSMUSG00000033540	ENSMUSG00000025016
ENSMUSG00000024975	ENSMUSG00000024414		ENSMUSG00000060981	ENSMUSG00000038521
ENSMUSG00000025035	ENSMUSG00000022820		ENSMUSG00000031880	ENSMUSG00000028452
ENSMUSG00000041548	ENSMUSG00000036478		ENSMUSG00000034135	ENSMUSG00000028609
ENSMUSG00000016528	ENSMUSG00000006299		ENSMUSG00000089901	ENSMUSG00000034120
ENSMUSG00000048277	ENSMUSG00000040824		ENSMUSG00000028076	ENSMUSG00000054808
ENSMUSG00000060572	ENSMUSG00000031586		ENSMUSG00000040205	ENSMUSG00000028820
ENSMUSG00000018217	ENSMUSG00000020265		ENSMUSG00000027381	ENSMUSG00000038991
ENSMUSG00000038525	ENSMUSG00000032135		ENSMUSG00000019256	ENSMUSG00000071172
ENSMUSG00000021794	ENSMUSG00000024197		ENSMUSG00000020928	ENSMUSG00000065126
ENSMUSG00000022330	ENSMUSG00000056851		ENSMUSG00000096107	ENSMUSG00000045983
ENSMUSG00000029455	ENSMUSG00000031613		ENSMUSG00000030966	ENSMUSG00000064215
ENSMUSG00000024247	ENSMUSG00000031875		ENSMUSG00000038000	ENSMUSG00000038014
ENSMUSG00000033917	ENSMUSG00000022665		ENSMUSG00000018449	ENSMUSG00000028832
ENSMUSG00000001435	ENSMUSG00000025156		ENSMUSG00000085042	ENSMUSG00000024393
ENSMUSG00000069763	ENSMUSG00000019907		ENSMUSG00000004567	ENSMUSG00000091478
ENSMUSG00000028392	ENSMUSG00000036896		ENSMUSG00000032076	ENSMUSG00000067847
ENSMUSG00000030591	ENSMUSG00000058914		ENSMUSG00000029575	ENSMUSG00000009013
ENSMUSG00000022125	ENSMUSG00000021957		ENSMUSG00000090952	ENSMUSG00000020361
ENSMUSG00000025982	ENSMUSG00000069237		ENSMUSG00000020721	ENSMUSG00000030678
ENSMUSG00000029234	ENSMUSG00000018287		ENSMUSG00000003573	ENSMUSG00000059208
ENSMUSG00000036620	ENSMUSG00000091086		ENSMUSG00000042719	ENSMUSG00000017009
ENSMUSG00000062867	ENSMUSG00000028643		ENSMUSG00000039476	ENSMUSG00000035478
ENSMUSG00000021607	ENSMUSG00000076431		ENSMUSG00000024136	ENSMUSG00000074457
ENSMUSG00000032383	ENSMUSG00000036315		ENSMUSG00000019518	ENSMUSG00000063902
ENSMUSG00000020733	ENSMUSG00000066306		ENSMUSG00000114196	ENSMUSG00000029247
ENSMUSG00000039680	ENSMUSG00000071654		novel.187	ENSMUSG00000048126
ENSMUSG00000037660	ENSMUSG00000113902		ENSMUSG00000091041	ENSMUSG00000070713
ENSMUSG00000032431	ENSMUSG00000082044		novel.289	ENSMUSG00000071650
ENSMUSG00000029761	ENSMUSG00000012017		ENSMUSG00000065191	ENSMUSG00000006356
ENSMUSG00000025026	ENSMUSG00000027750		ENSMUSG00000086825	ENSMUSG00000019432
ENSMUSG00000024335	ENSMUSG00000025784		ENSMUSG00000031093	ENSMUSG00000029840
ENSMUSG00000028382	ENSMUSG00000062081		ENSMUSG00000045248	ENSMUSG00000025232
ENSMUSG00000029755	ENSMUSG00000028849		ENSMUSG00000002668	ENSMUSG00000029447
ENSMUSG00000027937	ENSMUSG00000049299		ENSMUSG00000019809	ENSMUSG00000025364
ENSMUSG00000071649	ENSMUSG00000040152		ENSMUSG00000103409	ENSMUSG00000027342
ENSMUSG00000079018	ENSMUSG00000058715		ENSMUSG00000033508	ENSMUSG00000032301
ENSMUSG00000090877	ENSMUSG00000074743		ENSMUSG00000020651	ENSMUSG00000030189
ENSMUSG00000029103	ENSMUSG00000024785		ENSMUSG00000025473	ENSMUSG00000020088
ENSMUSG00000042684	ENSMUSG00000039081		ENSMUSG00000070530	ENSMUSG00000079139
ENSMUSG00000040212	ENSMUSG00000026655		ENSMUSG00000067786	ENSMUSG00000005566
ENSMUSG00000010095	ENSMUSG00000015745		ENSMUSG00000037007	ENSMUSG00000000001
ENSMUSG00000053062	ENSMUSG00000025144		ENSMUSG00000060961	ENSMUSG00000026234
ENSMUSG00000071041	ENSMUSG00000040339		ENSMUSG00000023452	ENSMUSG00000020737
ENSMUSG00000050552	ENSMUSG00000074578		ENSMUSG00000017002	ENSMUSG00000038965
ENSMUSG00000070803	ENSMUSG00000026170		ENSMUSG00000002204	ENSMUSG00000020029
ENSMUSG00000002602	ENSMUSG00000002222		ENSMUSG00000066892	ENSMUSG00000006589
ENSMUSG00000025208	ENSMUSG00000005417		ENSMUSG00000023947	ENSMUSG00000090553
ENSMUSG00000031207	ENSMUSG00000041378		ENSMUSG00000022773	ENSMUSG00000061111
ENSMUSG00000033953	ENSMUSG00000051989		novel.118	ENSMUSG00000058799
ENSMUSG00000020326	ENSMUSG00000093904		ENSMUSG00000030729	ENSMUSG00000024099
ENSMUSG00000064369	ENSMUSG00000005469		ENSMUSG00000033578	ENSMUSG00000021453
ENSMUSG00000028339	ENSMUSG00000032194		ENSMUSG00000024727	ENSMUSG00000054717
ENSMUSG00000066357	ENSMUSG00000061353		ENSMUSG00000036214	ENSMUSG00000001017
ENSMUSG00000043342	ENSMUSG00000020456		ENSMUSG00000026273	ENSMUSG00000006998
ENSMUSG00000004270	ENSMUSG00000045996		ENSMUSG00000048915	ENSMUSG00000001729
ENSMUSG00000000088	ENSMUSG00000022403		ENSMUSG00000040274	ENSMUSG00000002102
ENSMUSG00000032766	ENSMUSG00000029231		ENSMUSG00000085037	ENSMUSG00000025066
ENSMUSG00000013662	ENSMUSG00000018707		ENSMUSG00000024371	ENSMUSG00000044147
ENSMUSG00000031897	ENSMUSG00000066315		ENSMUSG00000064302	ENSMUSG00000001440
ENSMUSG00000058709	ENSMUSG00000038733		novel.387	ENSMUSG00000063787
ENSMUSG00000025220	ENSMUSG00000051319		ENSMUSG00000058093	ENSMUSG00000059119
ENSMUSG00000026478	ENSMUSG00000079941		ENSMUSG00000034738	ENSMUSG00000024346
ENSMUSG00000020153	ENSMUSG00000044477		ENSMUSG00000021147	ENSMUSG00000030224
ENSMUSG00000001300	ENSMUSG00000024537		ENSMUSG00000031709	ENSMUSG00000026176
ENSMUSG00000055538	ENSMUSG00000021764		ENSMUSG00000020121	ENSMUSG00000004455
ENSMUSG00000001911	ENSMUSG00000001768		ENSMUSG00000034266	ENSMUSG00000040945
ENSMUSG00000028173	ENSMUSG00000084093		ENSMUSG00000024180	ENSMUSG00000021131
ENSMUSG00000032382	ENSMUSG00000040997		ENSMUSG00000080469	ENSMUSG00000006498
ENSMUSG00000027502	ENSMUSG00000022324		ENSMUSG00000106874	ENSMUSG00000041560
ENSMUSG00000030168	ENSMUSG00000000355		ENSMUSG00000073802	ENSMUSG00000027067
ENSMUSG00000024507	ENSMUSG00000017754		ENSMUSG00000033767	ENSMUSG00000037373
ENSMUSG00000023022	ENSMUSG00000020444		ENSMUSG00000037426	ENSMUSG00000046352
ENSMUSG00000032011	ENSMUSG00000074129		ENSMUSG00000032688	ENSMUSG00000011179
ENSMUSG00000034290	ENSMUSG00000042670		ENSMUSG00000044636	ENSMUSG00000016541
ENSMUSG00000074364	ENSMUSG00000020766		ENSMUSG00000053846	ENSMUSG00000024208
ENSMUSG00000043207	ENSMUSG00000000296		ENSMUSG00000063889	ENSMUSG00000063888
ENSMUSG00000031995	ENSMUSG00000003031		ENSMUSG00000042106	ENSMUSG00000015165
ENSMUSG00000030688	ENSMUSG00000021748		ENSMUSG00000030279	ENSMUSG00000102824
ENSMUSG00000098557	ENSMUSG00000033207		ENSMUSG00000047420	ENSMUSG00000023089
ENSMUSG00000036103	ENSMUSG00000055322		ENSMUSG00000031530	ENSMUSG00000015143
ENSMUSG00000003528	ENSMUSG00000003477		ENSMUSG00000021725	ENSMUSG00000020219
ENSMUSG00000028530	ENSMUSG00000024454		ENSMUSG00000105692	ENSMUSG00000064360
ENSMUSG00000061144	ENSMUSG00000034908		ENSMUSG00000066440	ENSMUSG00000049932
ENSMUSG00000020315	ENSMUSG00000046805		ENSMUSG00000086644	ENSMUSG00000070319
ENSMUSG00000047238	ENSMUSG00000033863		ENSMUSG00000110887	ENSMUSG00000070934
ENSMUSG00000037712	ENSMUSG00000004558		ENSMUSG00000031647	ENSMUSG00000049866
ENSMUSG00000020515	ENSMUSG00000050148		ENSMUSG00000048186	ENSMUSG00000003346
ENSMUSG00000031590	ENSMUSG00000040713		ENSMUSG00000034639	ENSMUSG00000056973
ENSMUSG00000047213	ENSMUSG00000083327		novel.589	ENSMUSG00000020671
ENSMUSG00000024381	ENSMUSG00000028857		ENSMUSG00000113724	ENSMUSG00000039067
ENSMUSG00000031375	ENSMUSG00000025369		ENSMUSG00000087691	ENSMUSG00000064317
ENSMUSG00000038976	ENSMUSG00000045690		ENSMUSG00000097242	ENSMUSG00000053332
ENSMUSG00000028763	ENSMUSG00000015243		ENSMUSG00000076928	ENSMUSG00000083394
ENSMUSG00000019312	ENSMUSG00000051451		ENSMUSG00000006575	ENSMUSG00000061032
ENSMUSG00000043969	ENSMUSG00000019689		ENSMUSG00000036356	ENSMUSG00000078619
ENSMUSG00000009470	ENSMUSG00000001054		ENSMUSG00000018570	ENSMUSG00000054675
ENSMUSG00000027893	ENSMUSG00000021665		ENSMUSG00000066807	ENSMUSG00000023092
ENSMUSG00000029050	ENSMUSG00000031812		ENSMUSG00000040272	ENSMUSG00000022314
ENSMUSG00000027996	ENSMUSG00000048096		ENSMUSG00000045625	ENSMUSG00000005846
ENSMUSG00000031486	ENSMUSG00000084786		ENSMUSG00000043219	ENSMUSG00000024360
ENSMUSG00000031871	ENSMUSG00000038975		ENSMUSG00000067455	ENSMUSG00000034681
ENSMUSG00000027820	ENSMUSG00000032594		ENSMUSG00000026723	ENSMUSG00000020018
ENSMUSG00000038633	ENSMUSG00000000682		ENSMUSG00000032641	ENSMUSG00000022774
ENSMUSG00000023915	ENSMUSG00000058833		ENSMUSG00000021047	ENSMUSG00000081603
ENSMUSG00000005204	ENSMUSG00000039852		ENSMUSG00000077575	ENSMUSG00000109324
ENSMUSG00000029163	ENSMUSG00000044674		ENSMUSG00000025092	ENSMUSG00000056209
ENSMUSG00000015961	ENSMUSG00000024501		ENSMUSG00000085232	ENSMUSG00000033685
ENSMUSG00000063019	ENSMUSG00000027875		ENSMUSG00000039328	ENSMUSG00000028800
ENSMUSG00000020053	ENSMUSG00000022912		ENSMUSG00000041707	ENSMUSG00000020577
ENSMUSG00000032508	ENSMUSG00000030036		ENSMUSG00000074170	ENSMUSG00000030435
ENSMUSG00000060261	ENSMUSG00000031807		ENSMUSG00000114579	ENSMUSG00000014226
ENSMUSG00000001761	ENSMUSG00000022400		ENSMUSG00000099254	ENSMUSG00000003038
ENSMUSG00000055436	ENSMUSG00000021903		ENSMUSG00000041000	ENSMUSG00000029472
ENSMUSG00000026042	ENSMUSG00000020873		ENSMUSG00000059842	ENSMUSG00000015759
ENSMUSG00000032812	ENSMUSG00000022536		ENSMUSG00000035186	ENSMUSG00000043091
ENSMUSG00000063171	ENSMUSG00000024620		ENSMUSG00000041669	ENSMUSG00000035150
ENSMUSG00000021576	ENSMUSG00000006642		ENSMUSG00000102813	ENSMUSG00000018583
ENSMUSG00000014195	ENSMUSG00000025024		ENSMUSG00000036931	ENSMUSG00000079562
ENSMUSG00000028780	ENSMUSG00000004788		ENSMUSG00000086013	ENSMUSG00000014349
ENSMUSG00000062300	ENSMUSG00000080776		ENSMUSG00000047789	ENSMUSG00000019428
ENSMUSG00000028465	ENSMUSG00000031157		ENSMUSG00000089125	ENSMUSG00000019877
ENSMUSG00000049940	ENSMUSG00000020166		ENSMUSG00000113238	ENSMUSG00000035585
ENSMUSG00000020133	ENSMUSG00000033420		ENSMUSG00000018752	ENSMUSG00000071646
ENSMUSG00000029994	ENSMUSG00000022651		ENSMUSG00000031750	ENSMUSG00000025580
ENSMUSG00000045954	ENSMUSG00000018428		ENSMUSG00000089437	ENSMUSG00000020736
ENSMUSG00000014402	ENSMUSG00000019880		ENSMUSG00000031377	ENSMUSG00000100007
ENSMUSG00000078784	ENSMUSG00000030247		ENSMUSG00000030124	ENSMUSG00000022564
ENSMUSG00000047423	ENSMUSG00000090000		ENSMUSG00000039699	ENSMUSG00000100514
ENSMUSG00000057738	ENSMUSG00000038429		ENSMUSG00000051113	ENSMUSG00000021377
ENSMUSG00000037089	ENSMUSG00000021690		ENSMUSG00000087507	ENSMUSG00000074748
ENSMUSG00000021288	ENSMUSG00000001663		ENSMUSG00000086712	ENSMUSG00000020990
ENSMUSG00000032002	ENSMUSG00000019528		ENSMUSG00000103715	ENSMUSG00000037070
ENSMUSG00000008301	ENSMUSG00000027188		ENSMUSG00000096221	ENSMUSG00000022698
ENSMUSG00000024286	ENSMUSG00000020536		ENSMUSG00000034035	ENSMUSG00000002395
ENSMUSG00000017677	ENSMUSG00000048572		ENSMUSG00000005983	ENSMUSG00000022336
ENSMUSG00000027187	ENSMUSG00000062901		ENSMUSG00000029127	ENSMUSG00000063358
ENSMUSG00000040147	ENSMUSG00000021048		ENSMUSG00000038236	ENSMUSG00000029538
ENSMUSG00000032324	ENSMUSG00000032046		ENSMUSG00000097002	ENSMUSG00000042462
ENSMUSG00000035621	ENSMUSG00000033423		ENSMUSG00000076870	ENSMUSG00000000120
ENSMUSG00000025268	ENSMUSG00000042705		ENSMUSG00000111375	ENSMUSG00000020680
ENSMUSG00000020810	ENSMUSG00000040666		novel.544	ENSMUSG00000068039
ENSMUSG00000032047	ENSMUSG00000045973		novel.392	ENSMUSG00000024132
ENSMUSG00000058297	ENSMUSG00000062619		ENSMUSG00000082953	ENSMUSG00000040842
ENSMUSG00000046897	ENSMUSG00000027589		ENSMUSG00000057729	ENSMUSG00000058922
ENSMUSG00000052296	ENSMUSG00000037152		ENSMUSG00000034110	ENSMUSG00000030120
ENSMUSG00000036398	ENSMUSG00000062980		ENSMUSG00000103887	ENSMUSG00000029328
ENSMUSG00000044221	ENSMUSG00000024781		ENSMUSG00000078252	ENSMUSG00000031776
ENSMUSG00000019832	ENSMUSG00000042524		ENSMUSG00000040564	ENSMUSG00000034807
ENSMUSG00000026814	ENSMUSG00000026674		ENSMUSG00000065544	ENSMUSG00000030663
ENSMUSG00000022014	ENSMUSG00000018923		ENSMUSG00000052658	ENSMUSG00000023272
ENSMUSG00000050288	ENSMUSG00000024212		ENSMUSG00000089803	ENSMUSG00000001383
ENSMUSG00000046470	ENSMUSG00000063873		ENSMUSG00000026729	ENSMUSG00000076437
ENSMUSG00000043284	ENSMUSG00000023830		ENSMUSG00000089809	ENSMUSG00000004264
ENSMUSG00000024392	ENSMUSG00000078117		ENSMUSG00000022484	ENSMUSG00000044502
ENSMUSG00000000149	ENSMUSG00000086240		ENSMUSG00000103039	ENSMUSG00000038845
ENSMUSG00000041417	ENSMUSG00000028405		ENSMUSG00000097327	ENSMUSG00000052833
ENSMUSG00000028337	ENSMUSG00000036430		ENSMUSG00000080478	ENSMUSG00000024258
ENSMUSG00000019467	ENSMUSG00000032180		ENSMUSG00000038415	ENSMUSG00000081738
ENSMUSG00000059436	ENSMUSG00000040850		ENSMUSG00000097863	ENSMUSG00000024067
ENSMUSG00000024665	ENSMUSG00000035048		ENSMUSG00000001508	ENSMUSG00000060739
ENSMUSG00000024759	ENSMUSG00000037570		novel.25	ENSMUSG00000011257
ENSMUSG00000031021	ENSMUSG00000032388		ENSMUSG00000096233	ENSMUSG00000041459
ENSMUSG00000017817	ENSMUSG00000003299		ENSMUSG00000093327	ENSMUSG00000036850
ENSMUSG00000053617	ENSMUSG00000040569		novel.14	ENSMUSG00000030603
ENSMUSG00000028989	ENSMUSG00000026389		novel.347	ENSMUSG00000023939
ENSMUSG00000056481	ENSMUSG00000085342		ENSMUSG00000004698	ENSMUSG00000070372
ENSMUSG00000019841	ENSMUSG00000058756		ENSMUSG00000097640	ENSMUSG00000030541
ENSMUSG00000015217	ENSMUSG00000047866		ENSMUSG00000091623	ENSMUSG00000032575
ENSMUSG00000025451	ENSMUSG00000026554		ENSMUSG00000039891	ENSMUSG00000068798
ENSMUSG00000040690	ENSMUSG00000097815		ENSMUSG00000021974	ENSMUSG00000062248
ENSMUSG00000041936	ENSMUSG00000020537		ENSMUSG00000025069	ENSMUSG00000035203
ENSMUSG00000022661	ENSMUSG00000037664		ENSMUSG00000040387	ENSMUSG00000054405
ENSMUSG00000044857	ENSMUSG00000038175		ENSMUSG00000108218	ENSMUSG00000002767
ENSMUSG00000014856	ENSMUSG00000022516		ENSMUSG00000044056	ENSMUSG00000018362
ENSMUSG00000030116	ENSMUSG00000003660		ENSMUSG00000108486	ENSMUSG00000027193
ENSMUSG00000020224	ENSMUSG00000000295		ENSMUSG00000060962	ENSMUSG00000026966
ENSMUSG00000039771	ENSMUSG00000078238		ENSMUSG00000050765	ENSMUSG00000037197
ENSMUSG00000002900	ENSMUSG00000055435		ENSMUSG00000086436	ENSMUSG00000003345
ENSMUSG00000040249	ENSMUSG00000051285		ENSMUSG00000032528	ENSMUSG00000046841
ENSMUSG00000028809	ENSMUSG00000065431		ENSMUSG00000060470	ENSMUSG00000078652
ENSMUSG00000022528	ENSMUSG00000082029		ENSMUSG00000062859	ENSMUSG00000053560
ENSMUSG00000028138	ENSMUSG00000028293		ENSMUSG00000086268	ENSMUSG00000047514
ENSMUSG00000049090	ENSMUSG00000032897		ENSMUSG00000040721	ENSMUSG00000054604
ENSMUSG00000114540	ENSMUSG00000075415		ENSMUSG00000113636	ENSMUSG00000024165
ENSMUSG00000035828	ENSMUSG00000026848		ENSMUSG00000097204	ENSMUSG00000021832
ENSMUSG00000030096	ENSMUSG00000004105		novel.231	ENSMUSG00000005312
ENSMUSG00000028140	ENSMUSG00000023055		novel.370	ENSMUSG00000020946
ENSMUSG00000007777	ENSMUSG00000031221		ENSMUSG00000087413	ENSMUSG00000071533
ENSMUSG00000042312	ENSMUSG00000025212		ENSMUSG00000026415	ENSMUSG00000063480
ENSMUSG00000081400	ENSMUSG00000031988		ENSMUSG00000022759	ENSMUSG00000040848
ENSMUSG00000002059	ENSMUSG00000081214		ENSMUSG00000032417	ENSMUSG00000001416
ENSMUSG00000008763	ENSMUSG00000022967		ENSMUSG00000115120	ENSMUSG00000030682
ENSMUSG00000024645	ENSMUSG00000049489		ENSMUSG00000099301	ENSMUSG00000073838
ENSMUSG00000024892	ENSMUSG00000027227		ENSMUSG00000113216	ENSMUSG00000026342
ENSMUSG00000021978	ENSMUSG00000083282		ENSMUSG00000089687	ENSMUSG00000020171
ENSMUSG00000096215	ENSMUSG00000038332		ENSMUSG00000080370	ENSMUSG00000038482
ENSMUSG00000027472	ENSMUSG00000033327		ENSMUSG00000104184	ENSMUSG00000022210
ENSMUSG00000018761	ENSMUSG00000041765		ENSMUSG00000097373	ENSMUSG00000024583
ENSMUSG00000021286	ENSMUSG00000061838		ENSMUSG00000036899	ENSMUSG00000022553
ENSMUSG00000027315	ENSMUSG00000042903		ENSMUSG00000091457	ENSMUSG00000039349
ENSMUSG00000068732	ENSMUSG00000029338		ENSMUSG00000097222	ENSMUSG00000015749
ENSMUSG00000032492	ENSMUSG00000110458		novel.420	ENSMUSG00000024309
ENSMUSG00000040822	ENSMUSG00000034675		ENSMUSG00000031558	ENSMUSG00000017721
ENSMUSG00000050315	ENSMUSG00000066705		ENSMUSG00000040287	ENSMUSG00000002658
ENSMUSG00000020717	ENSMUSG00000015889		ENSMUSG00000112388	ENSMUSG00000038812
ENSMUSG00000034118	ENSMUSG00000028347		ENSMUSG00000108024	ENSMUSG00000057506
ENSMUSG00000037235	ENSMUSG00000069792		ENSMUSG00000066975	ENSMUSG00000019920
ENSMUSG00000055053	ENSMUSG00000040540		ENSMUSG00000053693	ENSMUSG00000013822
ENSMUSG00000009741	ENSMUSG00000032875		ENSMUSG00000035831	ENSMUSG00000045948
ENSMUSG00000027356	ENSMUSG00000024668		ENSMUSG00000090026	ENSMUSG00000018446
ENSMUSG00000031239	ENSMUSG00000042211		ENSMUSG00000109446	ENSMUSG00000030007
ENSMUSG00000039183	ENSMUSG00000019189		ENSMUSG00000077420	ENSMUSG00000026701
ENSMUSG00000095524	ENSMUSG00000018927		ENSMUSG00000046714	ENSMUSG00000005625
ENSMUSG00000067071	ENSMUSG00000035901		ENSMUSG00000106554	ENSMUSG00000038539
ENSMUSG00000048027	ENSMUSG00000010110		novel.425	ENSMUSG00000018559
ENSMUSG00000067149	ENSMUSG00000019923		ENSMUSG00000072919	ENSMUSG00000015120
ENSMUSG00000009073	ENSMUSG00000030315		ENSMUSG00000046959	ENSMUSG00000020477
ENSMUSG00000041958	ENSMUSG00000027552		novel.295	ENSMUSG00000066551
ENSMUSG00000021929	ENSMUSG00000034462		ENSMUSG00000022012	ENSMUSG00000024181
ENSMUSG00000031431	ENSMUSG00000020464		ENSMUSG00000083246	ENSMUSG00000030339
ENSMUSG00000024588	ENSMUSG00000028871		ENSMUSG00000109718	ENSMUSG00000022051
ENSMUSG00000032997	ENSMUSG00000037126		ENSMUSG00000103593	ENSMUSG00000024590
ENSMUSG00000035152	ENSMUSG00000026753		ENSMUSG00000019301	ENSMUSG00000020917
ENSMUSG00000003309	ENSMUSG00000022635		ENSMUSG00000116518	ENSMUSG00000024045
ENSMUSG00000002732	ENSMUSG00000032479		novel.591	ENSMUSG00000024571
ENSMUSG00000052534	novel.440		ENSMUSG00000113237	ENSMUSG00000028010
ENSMUSG00000021540	ENSMUSG00000028607		ENSMUSG00000110087	ENSMUSG00000021111
ENSMUSG00000020069	ENSMUSG00000005813		ENSMUSG00000036655	ENSMUSG00000069565
ENSMUSG00000026277	ENSMUSG00000030602		ENSMUSG00000096965	ENSMUSG00000006442
ENSMUSG00000043964	ENSMUSG00000000253		ENSMUSG00000109231	ENSMUSG00000020664
ENSMUSG00000026687	ENSMUSG00000046671		novel.2	ENSMUSG00000002660
ENSMUSG00000037204	ENSMUSG00000075467		ENSMUSG00000038204	ENSMUSG00000029860
ENSMUSG00000024242	ENSMUSG00000038546		ENSMUSG00000097572	ENSMUSG00000003873
ENSMUSG00000030352	ENSMUSG00000013921		ENSMUSG00000038526	ENSMUSG00000021737
ENSMUSG00000026335	ENSMUSG00000036533		ENSMUSG00000082769	ENSMUSG00000052456
ENSMUSG00000034435	ENSMUSG00000027367		ENSMUSG00000085604	ENSMUSG00000031065
ENSMUSG00000022947	ENSMUSG00000030707		ENSMUSG00000070533	ENSMUSG00000055612
ENSMUSG00000039883	ENSMUSG00000020451			ENSMUSG00000005575
ENSMUSG00000003037	ENSMUSG00000072115			ENSMUSG00000002372
ENSMUSG00000027680	ENSMUSG00000028898			ENSMUSG00000001910
ENSMUSG00000025261	ENSMUSG00000027952			ENSMUSG00000037379
ENSMUSG00000028923	ENSMUSG00000018040			ENSMUSG00000082127
ENSMUSG00000036225	ENSMUSG00000061410			ENSMUSG00000039640
ENSMUSG00000033287	ENSMUSG00000005442			ENSMUSG00000037916
ENSMUSG00000020894	ENSMUSG00000038025			ENSMUSG00000024925
ENSMUSG00000021136	ENSMUSG00000026857			ENSMUSG00000022858
ENSMUSG00000030275	ENSMUSG00000025225			ENSMUSG00000024556
ENSMUSG00000042369	ENSMUSG00000037148			ENSMUSG00000004937
ENSMUSG00000050212	ENSMUSG00000005069			ENSMUSG00000079480
ENSMUSG00000025407	ENSMUSG00000027931			ENSMUSG00000006717
ENSMUSG00000046768	ENSMUSG00000021373			ENSMUSG00000038366
ENSMUSG00000026664	ENSMUSG00000030826			ENSMUSG00000040269
ENSMUSG00000061981	ENSMUSG00000024312			ENSMUSG00000063412
ENSMUSG00000024909	ENSMUSG00000029681			ENSMUSG00000081272
ENSMUSG00000044279	ENSMUSG00000045316			ENSMUSG00000029148
ENSMUSG00000027800	ENSMUSG00000018425			ENSMUSG00000051391
ENSMUSG00000074516	ENSMUSG00000053965			ENSMUSG00000029686
ENSMUSG00000022132	ENSMUSG00000024924			ENSMUSG00000087679
ENSMUSG00000026773	ENSMUSG00000026626			ENSMUSG00000020923
ENSMUSG00000025575	ENSMUSG00000023960			ENSMUSG00000038150
ENSMUSG00000010663	ENSMUSG00000022338			ENSMUSG00000032547
ENSMUSG00000024236	ENSMUSG00000008384			ENSMUSG00000006782
ENSMUSG00000022178	ENSMUSG00000026121			ENSMUSG00000022462
ENSMUSG00000039043	ENSMUSG00000027305			ENSMUSG00000061024
ENSMUSG00000078794	ENSMUSG00000034614			ENSMUSG00000020594
ENSMUSG00000027007	ENSMUSG00000035863			ENSMUSG00000020307
ENSMUSG00000016554	ENSMUSG00000030917			ENSMUSG00000030754
ENSMUSG00000041130	ENSMUSG00000070509			ENSMUSG00000044600
ENSMUSG00000021192	ENSMUSG00000054640			ENSMUSG00000003200
ENSMUSG00000021943	ENSMUSG00000030231			ENSMUSG00000049124
ENSMUSG00000037935	ENSMUSG00000062031			ENSMUSG00000041168
ENSMUSG00000053110	ENSMUSG00000054309			ENSMUSG00000030983
ENSMUSG00000044338	ENSMUSG00000019997			ENSMUSG00000025940
ENSMUSG00000031813	ENSMUSG00000022544			ENSMUSG00000025487
ENSMUSG00000060703	ENSMUSG00000051390			ENSMUSG00000028044
ENSMUSG00000027848	ENSMUSG00000070729			ENSMUSG00000022752
ENSMUSG00000037703	ENSMUSG00000018412			ENSMUSG00000001105
ENSMUSG00000033128	ENSMUSG00000034472			ENSMUSG00000029404
ENSMUSG00000050989	ENSMUSG00000073647			ENSMUSG00000028291
ENSMUSG00000020700	ENSMUSG00000006335			ENSMUSG00000001380
ENSMUSG00000004054	ENSMUSG00000020087			ENSMUSG00000028426
ENSMUSG00000033565	ENSMUSG00000046822			ENSMUSG00000028821
ENSMUSG00000054008	ENSMUSG00000026860			ENSMUSG00000059355
ENSMUSG00000038193	ENSMUSG00000049882			ENSMUSG00000017421
ENSMUSG00000068328	ENSMUSG00000036450			ENSMUSG00000020720
ENSMUSG00000019810	ENSMUSG00000002249			ENSMUSG00000038416
ENSMUSG00000028597	ENSMUSG00000025894			ENSMUSG00000074797
ENSMUSG00000025511	ENSMUSG00000020253			ENSMUSG00000010830
ENSMUSG00000040888	ENSMUSG00000061474			ENSMUSG00000005611
ENSMUSG00000100215	ENSMUSG00000002661			ENSMUSG00000028790
ENSMUSG00000108414	ENSMUSG00000041879			ENSMUSG00000028063
ENSMUSG00000054435	ENSMUSG00000041075			ENSMUSG00000070923
ENSMUSG00000013076	ENSMUSG00000003721			ENSMUSG00000059159
ENSMUSG00000020823	ENSMUSG00000020441			ENSMUSG00000036114
ENSMUSG00000053329	ENSMUSG00000041577			ENSMUSG00000049339
ENSMUSG00000003421	ENSMUSG00000028700			ENSMUSG00000027597
ENSMUSG00000032334	ENSMUSG00000093686			ENSMUSG00000026837
ENSMUSG00000058594	ENSMUSG00000003847			ENSMUSG00000033813
ENSMUSG00000045573	ENSMUSG00000038888			ENSMUSG00000020180
ENSMUSG00000004626	ENSMUSG00000040998			ENSMUSG00000027479
ENSMUSG00000048376	ENSMUSG00000031521			ENSMUSG00000021243
ENSMUSG00000091509	ENSMUSG00000015852			ENSMUSG00000026377
ENSMUSG00000001052	ENSMUSG00000034573			ENSMUSG00000020075
ENSMUSG00000029287	ENSMUSG00000073700			ENSMUSG00000023460
ENSMUSG00000043099	ENSMUSG00000006920			ENSMUSG00000040463
ENSMUSG00000073987	ENSMUSG00000027210			ENSMUSG00000007029
ENSMUSG00000001247	ENSMUSG00000005142			ENSMUSG00000028560
ENSMUSG00000029375	ENSMUSG00000074736			ENSMUSG00000029066
ENSMUSG00000073889	ENSMUSG00000020459			ENSMUSG00000007721
ENSMUSG00000020677	ENSMUSG00000035258			ENSMUSG00000051671
ENSMUSG00000030551	ENSMUSG00000028960			ENSMUSG00000075232
ENSMUSG00000031513	ENSMUSG00000057706			ENSMUSG00000062397
ENSMUSG00000062312	ENSMUSG00000051343			ENSMUSG00000058056
ENSMUSG00000042032	ENSMUSG00000027935			ENSMUSG00000025103
ENSMUSG00000027435	ENSMUSG00000021319			ENSMUSG00000031197
novel.213	ENSMUSG00000034560			ENSMUSG00000035215
ENSMUSG00000024253	ENSMUSG00000008855			ENSMUSG00000028676
ENSMUSG00000045216	ENSMUSG00000042808			ENSMUSG00000024767
ENSMUSG00000027805	ENSMUSG00000074749			ENSMUSG00000022204
ENSMUSG00000007659	ENSMUSG00000053398			ENSMUSG00000015461
ENSMUSG00000020864	ENSMUSG00000079557			ENSMUSG00000028953
ENSMUSG00000029823	ENSMUSG00000036934			ENSMUSG00000026281
ENSMUSG00000031166	ENSMUSG00000059498			ENSMUSG00000027405
ENSMUSG00000021262	ENSMUSG00000048799			ENSMUSG00000007670
ENSMUSG00000028127	ENSMUSG00000033450			ENSMUSG00000004460
ENSMUSG00000027646	ENSMUSG00000020889			ENSMUSG00000020430
ENSMUSG00000043421	ENSMUSG00000029512			ENSMUSG00000046756
ENSMUSG00000015943	ENSMUSG00000041362			ENSMUSG00000058587
ENSMUSG00000060657	ENSMUSG00000040747			ENSMUSG00000095567
ENSMUSG00000029536	ENSMUSG00000022339			ENSMUSG00000021709
ENSMUSG00000019659	ENSMUSG00000002028			ENSMUSG00000030298
ENSMUSG00000032320	ENSMUSG00000023143			ENSMUSG00000024487
ENSMUSG00000031134	ENSMUSG00000068921			ENSMUSG00000029319
ENSMUSG00000024188	ENSMUSG00000002968			ENSMUSG00000003068
ENSMUSG00000034487	ENSMUSG00000046618			ENSMUSG00000022769
ENSMUSG00000032024	ENSMUSG00000026960			ENSMUSG00000030286
ENSMUSG00000048120	ENSMUSG00000042099			ENSMUSG00000012483
ENSMUSG00000059878	ENSMUSG00000030499			ENSMUSG00000021037
ENSMUSG00000027984	ENSMUSG00000032126			ENSMUSG00000003316
ENSMUSG00000022440	ENSMUSG00000015305			ENSMUSG00000020392
ENSMUSG00000042558	ENSMUSG00000023572			ENSMUSG00000028409
ENSMUSG00000031274	ENSMUSG00000032220			ENSMUSG00000031347
ENSMUSG00000019590	ENSMUSG00000014601			ENSMUSG00000027944
ENSMUSG00000018398	ENSMUSG00000004798			ENSMUSG00000002365
ENSMUSG00000015112	ENSMUSG00000028159			ENSMUSG00000037029
ENSMUSG00000049076	ENSMUSG00000067147			ENSMUSG00000034424
ENSMUSG00000053929	ENSMUSG00000043644			ENSMUSG00000030208
ENSMUSG00000002981	ENSMUSG00000024621			ENSMUSG00000001445
ENSMUSG00000031729	ENSMUSG00000024317			ENSMUSG00000035890
ENSMUSG00000019916	ENSMUSG00000027665			ENSMUSG00000110331
ENSMUSG00000020814	ENSMUSG00000079547			ENSMUSG00000022031
ENSMUSG00000027858	ENSMUSG00000007411			ENSMUSG00000020238
ENSMUSG00000057193	ENSMUSG00000034445			ENSMUSG00000037710
ENSMUSG00000018574	ENSMUSG00000030990			ENSMUSG00000030753
ENSMUSG00000032640	ENSMUSG00000028430			ENSMUSG00000026356
ENSMUSG00000038400	ENSMUSG00000000282			ENSMUSG00000063200
ENSMUSG00000046562	ENSMUSG00000033065			ENSMUSG00000037035
ENSMUSG00000034300	ENSMUSG00000024339			ENSMUSG00000037331
ENSMUSG00000034974	ENSMUSG00000030327			ENSMUSG00000052911
ENSMUSG00000027163	ENSMUSG00000027878			ENSMUSG00000022972
ENSMUSG00000045598	ENSMUSG00000004730			ENSMUSG00000020705
ENSMUSG00000056579	ENSMUSG00000028126			ENSMUSG00000030079
ENSMUSG00000032239	ENSMUSG00000037720			ENSMUSG00000029147
ENSMUSG00000063897	ENSMUSG00000107962			ENSMUSG00000031885
ENSMUSG00000034220	ENSMUSG00000064647			ENSMUSG00000006412
ENSMUSG00000025050	ENSMUSG00000033478			ENSMUSG00000004895
ENSMUSG00000022091	ENSMUSG00000026696			ENSMUSG00000078572
ENSMUSG00000021468	ENSMUSG00000032939			ENSMUSG00000059995
ENSMUSG00000044475	ENSMUSG00000032333			ENSMUSG00000034845
ENSMUSG00000028796	ENSMUSG00000052040			ENSMUSG00000028322
ENSMUSG00000027102	ENSMUSG00000040785			ENSMUSG00000038374
ENSMUSG00000040699	ENSMUSG00000048100			ENSMUSG00000039615
ENSMUSG00000052144	ENSMUSG00000031661			ENSMUSG00000028902
ENSMUSG00000033326	ENSMUSG00000019897			ENSMUSG00000041598
ENSMUSG00000036940	ENSMUSG00000031903			ENSMUSG00000074781
ENSMUSG00000022893	ENSMUSG00000029501			ENSMUSG00000041057
ENSMUSG00000020044	ENSMUSG00000070733			ENSMUSG00000022571
ENSMUSG00000025178	ENSMUSG00000050222			ENSMUSG00000017615
ENSMUSG00000025102	ENSMUSG00000022856			ENSMUSG00000031068
ENSMUSG00000045680	ENSMUSG00000063450			ENSMUSG00000029571
ENSMUSG00000045411	ENSMUSG00000032487			ENSMUSG00000036371
ENSMUSG00000020695	ENSMUSG00000046447			ENSMUSG00000023971
ENSMUSG00000010054	ENSMUSG00000037740			ENSMUSG00000026245
ENSMUSG00000013846	ENSMUSG00000030787			ENSMUSG00000068856
ENSMUSG00000008090	ENSMUSG00000024104			ENSMUSG00000020290
ENSMUSG00000003033	ENSMUSG00000054302			ENSMUSG00000027247
ENSMUSG00000040234	ENSMUSG00000027639			ENSMUSG00000035278
ENSMUSG00000047379	ENSMUSG00000033628			ENSMUSG00000057236
ENSMUSG00000043866	ENSMUSG00000032733			ENSMUSG00000005354
ENSMUSG00000026083	ENSMUSG00000097059			ENSMUSG00000032187
ENSMUSG00000040728	ENSMUSG00000037772			ENSMUSG00000037361
ENSMUSG00000009894	ENSMUSG00000076617			ENSMUSG00000020362
ENSMUSG00000023191	ENSMUSG00000021281			ENSMUSG00000032527
ENSMUSG00000037260	ENSMUSG00000051242			ENSMUSG00000045427
ENSMUSG00000068699	ENSMUSG00000024095			ENSMUSG00000062762
ENSMUSG00000059981	ENSMUSG00000033751			ENSMUSG00000070572
ENSMUSG00000024218	ENSMUSG00000041445			ENSMUSG00000042699
ENSMUSG00000024503	ENSMUSG00000055024			ENSMUSG00000002524
ENSMUSG00000074102	ENSMUSG00000004266			ENSMUSG00000015869
ENSMUSG00000037487	ENSMUSG00000090266			ENSMUSG00000057388
ENSMUSG00000035852	ENSMUSG00000062373			ENSMUSG00000049288
ENSMUSG00000033319	ENSMUSG00000004929			ENSMUSG00000037013
ENSMUSG00000002808	ENSMUSG00000001482			ENSMUSG00000022404
ENSMUSG00000000402	ENSMUSG00000024276			ENSMUSG00000008690
ENSMUSG00000028469	ENSMUSG00000038119			ENSMUSG00000031392
ENSMUSG00000038618	ENSMUSG00000066800			ENSMUSG00000024527
ENSMUSG00000029754	ENSMUSG00000021062			ENSMUSG00000064365
ENSMUSG00000030967	ENSMUSG00000000538			ENSMUSG00000043962
ENSMUSG00000041124	ENSMUSG00000060038			ENSMUSG00000058355
ENSMUSG00000058070	ENSMUSG00000033233			ENSMUSG00000027953
ENSMUSG00000041058	ENSMUSG00000021253			ENSMUSG00000022706
ENSMUSG00000031887	ENSMUSG00000019978			ENSMUSG00000028394
ENSMUSG00000059714	ENSMUSG00000078970			ENSMUSG00000020308
ENSMUSG00000054793	ENSMUSG00000063320			ENSMUSG00000024614
ENSMUSG00000110185	ENSMUSG00000007812			ENSMUSG00000033020
ENSMUSG00000021987	ENSMUSG00000055401			ENSMUSG00000020116
ENSMUSG00000031609	ENSMUSG00000031453			ENSMUSG00000063694
ENSMUSG00000086427	ENSMUSG00000073418			ENSMUSG00000031820
ENSMUSG00000018322	ENSMUSG00000031314			ENSMUSG00000094483
ENSMUSG00000029422	ENSMUSG00000046329			ENSMUSG00000025153
ENSMUSG00000020607	ENSMUSG00000083992			ENSMUSG00000023905
ENSMUSG00000034353	ENSMUSG00000028329			ENSMUSG00000014859
ENSMUSG00000040532	ENSMUSG00000030873			ENSMUSG00000065530
ENSMUSG00000022844	ENSMUSG00000042286			ENSMUSG00000025869
ENSMUSG00000002043	ENSMUSG00000047180			ENSMUSG00000044783
ENSMUSG00000048701	ENSMUSG00000032606			ENSMUSG00000008604
ENSMUSG00000010025	ENSMUSG00000066068			ENSMUSG00000015937
ENSMUSG00000059325	ENSMUSG00000039046			ENSMUSG00000083022
ENSMUSG00000025082	ENSMUSG00000028245			ENSMUSG00000004667
ENSMUSG00000035093	ENSMUSG00000039347			ENSMUSG00000026914
ENSMUSG00000025037	ENSMUSG00000032051			ENSMUSG00000044709
ENSMUSG00000048170	ENSMUSG00000034278			ENSMUSG00000046865
ENSMUSG00000026463	ENSMUSG00000030272			ENSMUSG00000016257
ENSMUSG00000021823	ENSMUSG00000026153			ENSMUSG00000051579
ENSMUSG00000078695	ENSMUSG00000064871			ENSMUSG00000038848
ENSMUSG00000034875	ENSMUSG00000068580			ENSMUSG00000044986
ENSMUSG00000022770	ENSMUSG00000029108			ENSMUSG00000029394
ENSMUSG00000037791	ENSMUSG00000064288			ENSMUSG00000037149
ENSMUSG00000027011	ENSMUSG00000014301			ENSMUSG00000030697
ENSMUSG00000025477	ENSMUSG00000086316			ENSMUSG00000024735
ENSMUSG00000009030	ENSMUSG00000026869			ENSMUSG00000008450
ENSMUSG00000027332	ENSMUSG00000024581			ENSMUSG00000013701
ENSMUSG00000020788	ENSMUSG00000079509			ENSMUSG00000005371
ENSMUSG00000049881	ENSMUSG00000080877			ENSMUSG00000030759
ENSMUSG00000040043	ENSMUSG00000057722			ENSMUSG00000027804
ENSMUSG00000109222	ENSMUSG00000040170			ENSMUSG00000027455
ENSMUSG00000032112	ENSMUSG00000032370			ENSMUSG00000026353
ENSMUSG00000023942	ENSMUSG00000038065			ENSMUSG00000042380
ENSMUSG00000021193	ENSMUSG00000036053			ENSMUSG00000020519
ENSMUSG00000031774	ENSMUSG00000041733			ENSMUSG00000028461
ENSMUSG00000049521	ENSMUSG00000038587			ENSMUSG00000025579
ENSMUSG00000021638	ENSMUSG00000048874			ENSMUSG00000059552
ENSMUSG00000031540	ENSMUSG00000028163			ENSMUSG00000029169
ENSMUSG00000033191	ENSMUSG00000061455			ENSMUSG00000020457
ENSMUSG00000027673	ENSMUSG00000086782			ENSMUSG00000036992
ENSMUSG00000031229	ENSMUSG00000040407			ENSMUSG00000075053
ENSMUSG00000065954	ENSMUSG00000005534			ENSMUSG00000025858
ENSMUSG00000022683	ENSMUSG00000047153			ENSMUSG00000005698
ENSMUSG00000001419	ENSMUSG00000058291			ENSMUSG00000039128
ENSMUSG00000008200	ENSMUSG00000031916			ENSMUSG00000021681
ENSMUSG00000042688	ENSMUSG00000067547			ENSMUSG00000007338
ENSMUSG00000023277	ENSMUSG00000063281			ENSMUSG00000053841
ENSMUSG00000074182	ENSMUSG00000034621			ENSMUSG00000027803
ENSMUSG00000067344	ENSMUSG00000028910			ENSMUSG00000031985
ENSMUSG00000068522	ENSMUSG00000020910			ENSMUSG00000021537
ENSMUSG00000045962	ENSMUSG00000041685			ENSMUSG00000049354
ENSMUSG00000028986	ENSMUSG00000013629			ENSMUSG00000105987
ENSMUSG00000023286	ENSMUSG00000032306			ENSMUSG00000030942
ENSMUSG00000027792	ENSMUSG00000001630			ENSMUSG00000024007
ENSMUSG00000061119	ENSMUSG00000022270			ENSMUSG00000001018
ENSMUSG00000012428	ENSMUSG00000020525			ENSMUSG00000023973
ENSMUSG00000050390	ENSMUSG00000026131			ENSMUSG00000004364
ENSMUSG00000076934	ENSMUSG00000030255			ENSMUSG00000044018
ENSMUSG00000027180	ENSMUSG00000038290			ENSMUSG00000028861
ENSMUSG00000014668	ENSMUSG00000019699			ENSMUSG00000027466
ENSMUSG00000004931	ENSMUSG00000027176			ENSMUSG00000031060
ENSMUSG00000032340	ENSMUSG00000012296			ENSMUSG00000051669
ENSMUSG00000048387	ENSMUSG00000025485			ENSMUSG00000053436
ENSMUSG00000036501	ENSMUSG00000029613			ENSMUSG00000020328
ENSMUSG00000039473	ENSMUSG00000025584			ENSMUSG00000019782
ENSMUSG00000017386	ENSMUSG00000106847			ENSMUSG00000081559
ENSMUSG00000027408	ENSMUSG00000056938			ENSMUSG00000020745
ENSMUSG00000031075	ENSMUSG00000009681			ENSMUSG00000001158
ENSMUSG00000062169	ENSMUSG00000050002			ENSMUSG00000045055
ENSMUSG00000021646	ENSMUSG00000037415			ENSMUSG00000091989
ENSMUSG00000030301	ENSMUSG00000030844			ENSMUSG00000037364
ENSMUSG00000028223	ENSMUSG00000028647			ENSMUSG00000042502
ENSMUSG00000000142	ENSMUSG00000074178			ENSMUSG00000003099
ENSMUSG00000001507	ENSMUSG00000045098			ENSMUSG00000109511
ENSMUSG00000047793	ENSMUSG00000033053			ENSMUSG00000033186
ENSMUSG00000027070	ENSMUSG00000036026			ENSMUSG00000061104
ENSMUSG00000031601	ENSMUSG00000028708			ENSMUSG00000013858
ENSMUSG00000019970	ENSMUSG00000099083			ENSMUSG00000071711
ENSMUSG00000044968	ENSMUSG00000029270			ENSMUSG00000018666
ENSMUSG00000086290	ENSMUSG00000098893			ENSMUSG00000062203
ENSMUSG00000035000	ENSMUSG00000051351			ENSMUSG00000006219
ENSMUSG00000039982	ENSMUSG00000049624			ENSMUSG00000034659
ENSMUSG00000024921	ENSMUSG00000049103			ENSMUSG00000060450
ENSMUSG00000032033	ENSMUSG00000001999			ENSMUSG00000112825
ENSMUSG00000004846	ENSMUSG00000022419			ENSMUSG00000041360
ENSMUSG00000037221	ENSMUSG00000098923			ENSMUSG00000041133
ENSMUSG00000003559	ENSMUSG00000002319			ENSMUSG00000028330
ENSMUSG00000032280	ENSMUSG00000045555			ENSMUSG00000021116
ENSMUSG00000057637	ENSMUSG00000024074			ENSMUSG00000040725
ENSMUSG00000029466	ENSMUSG00000096472			ENSMUSG00000029062
ENSMUSG00000040883	ENSMUSG00000022677			ENSMUSG00000032215
ENSMUSG00000015341	ENSMUSG00000005667			ENSMUSG00000063802
ENSMUSG00000039100	ENSMUSG00000045730			ENSMUSG00000029623
ENSMUSG00000022684	ENSMUSG00000024120			ENSMUSG00000022710
ENSMUSG00000021241	ENSMUSG00000025137			ENSMUSG00000022110
ENSMUSG00000043391	ENSMUSG00000039230			ENSMUSG00000020022
ENSMUSG00000024969	ENSMUSG00000050721			ENSMUSG00000020514
ENSMUSG00000029775	ENSMUSG00000030865			ENSMUSG00000015790
ENSMUSG00000046982	ENSMUSG00000026568			ENSMUSG00000058301
ENSMUSG00000018415	ENSMUSG00000015355			ENSMUSG00000026509
ENSMUSG00000030861	ENSMUSG00000019846			ENSMUSG00000061360
ENSMUSG00000020462	ENSMUSG00000047221			ENSMUSG00000008333
ENSMUSG00000021643	ENSMUSG00000045160			ENSMUSG00000079067
ENSMUSG00000035232	ENSMUSG00000037649			ENSMUSG00000001240
ENSMUSG00000025353	ENSMUSG00000049739			ENSMUSG00000028729
ENSMUSG00000041530	ENSMUSG00000089817			ENSMUSG00000026355
ENSMUSG00000032577	ENSMUSG00000025956			ENSMUSG00000068141
ENSMUSG00000032867	ENSMUSG00000087259			ENSMUSG00000021811
ENSMUSG00000063382	ENSMUSG00000036862			ENSMUSG00000021018
ENSMUSG00000057614	ENSMUSG00000048271			ENSMUSG00000031672
ENSMUSG00000025330	ENSMUSG00000028102			ENSMUSG00000015776
ENSMUSG00000001211	ENSMUSG00000053173			ENSMUSG00000057657
ENSMUSG00000017485	ENSMUSG00000049323			ENSMUSG00000027076
ENSMUSG00000022387	ENSMUSG00000037098			ENSMUSG00000002393
ENSMUSG00000040138	ENSMUSG00000025421			ENSMUSG00000022885
ENSMUSG00000048285	ENSMUSG00000065643			ENSMUSG00000064030
ENSMUSG00000051043	ENSMUSG00000006526			ENSMUSG00000019843
ENSMUSG00000026181	ENSMUSG00000089769			ENSMUSG00000001674
ENSMUSG00000028649	ENSMUSG00000034610			ENSMUSG00000008892
ENSMUSG00000075254	ENSMUSG00000041329			ENSMUSG00000061479
ENSMUSG00000033436	ENSMUSG00000028803			ENSMUSG00000061887
ENSMUSG00000024792	ENSMUSG00000033713			ENSMUSG00000051518
ENSMUSG00000021213	ENSMUSG00000011256			ENSMUSG00000044573
ENSMUSG00000059588	ENSMUSG00000030214			ENSMUSG00000020463
ENSMUSG00000097768	ENSMUSG00000037251			ENSMUSG00000066324
ENSMUSG00000039456	ENSMUSG00000041774			ENSMUSG00000024683
ENSMUSG00000033855	ENSMUSG00000061755			ENSMUSG00000029250
ENSMUSG00000071645	ENSMUSG00000020982			ENSMUSG00000101932
ENSMUSG00000038023	ENSMUSG00000055866			ENSMUSG00000022391
ENSMUSG00000105906	ENSMUSG00000038838			ENSMUSG00000079184
ENSMUSG00000029313	ENSMUSG00000026471			ENSMUSG00000002718
ENSMUSG00000039357	ENSMUSG00000047409			ENSMUSG00000021427
ENSMUSG00000025133	ENSMUSG00000097119			ENSMUSG00000021595
ENSMUSG00000039706	ENSMUSG00000045374			ENSMUSG00000047824
ENSMUSG00000021583	ENSMUSG00000049550			ENSMUSG00000064364
ENSMUSG00000036817	ENSMUSG00000078247			ENSMUSG00000022789
ENSMUSG00000046546	ENSMUSG00000042203			ENSMUSG00000006676
ENSMUSG00000002103	ENSMUSG00000043518			ENSMUSG00000068874
ENSMUSG00000043795	ENSMUSG00000023147			ENSMUSG00000050105
ENSMUSG00000038880	ENSMUSG00000056895			ENSMUSG00000024369
ENSMUSG00000055707	ENSMUSG00000064294			ENSMUSG00000031546
ENSMUSG00000028636	ENSMUSG00000022831			ENSMUSG00000048826
ENSMUSG00000028099	ENSMUSG00000048249			ENSMUSG00000029725
ENSMUSG00000073139	ENSMUSG00000016758			ENSMUSG00000003235
ENSMUSG00000024002	ENSMUSG00000038949			ENSMUSG00000045752
ENSMUSG00000029559	ENSMUSG00000030102			ENSMUSG00000038489
ENSMUSG00000022032	ENSMUSG00000000290			ENSMUSG00000001555
ENSMUSG00000027082	ENSMUSG00000002058			ENSMUSG00000028617
ENSMUSG00000029405	ENSMUSG00000044811			ENSMUSG00000040859
ENSMUSG00000040181	ENSMUSG00000087687			ENSMUSG00000007656
ENSMUSG00000023118	ENSMUSG00000087523			ENSMUSG00000079658
ENSMUSG00000023044	ENSMUSG00000106918			ENSMUSG00000005687
ENSMUSG00000035078	ENSMUSG00000090394			ENSMUSG00000024498
ENSMUSG00000089682	ENSMUSG00000000934			ENSMUSG00000028433
ENSMUSG00000044308	ENSMUSG00000068854			ENSMUSG00000038160
ENSMUSG00000092680	ENSMUSG00000001157			ENSMUSG00000041815
ENSMUSG00000087006	ENSMUSG00000022263			ENSMUSG00000073557
ENSMUSG00000094335	ENSMUSG00000063529			ENSMUSG00000027573
ENSMUSG00000052419	ENSMUSG00000050373			ENSMUSG00000015290
ENSMUSG00000021559	ENSMUSG00000071064			ENSMUSG00000022760
ENSMUSG00000086784	ENSMUSG00000039354			ENSMUSG00000028156
ENSMUSG00000034761	ENSMUSG00000035725			ENSMUSG00000026426
ENSMUSG00000042155	ENSMUSG00000053553			ENSMUSG00000034252
ENSMUSG00000038495	ENSMUSG00000031388			ENSMUSG00000050043
ENSMUSG00000070047	ENSMUSG00000021835			ENSMUSG00000021951
ENSMUSG00000054611	ENSMUSG00000051331			ENSMUSG00000024981
ENSMUSG00000022708	ENSMUSG00000022221			ENSMUSG00000070348
ENSMUSG00000027204	ENSMUSG00000061758			ENSMUSG00000023027
ENSMUSG00000022126	ENSMUSG00000028988			ENSMUSG00000028932
ENSMUSG00000032977	ENSMUSG00000042628			ENSMUSG00000065147
ENSMUSG00000029461	ENSMUSG00000005533			ENSMUSG00000022517
ENSMUSG00000003153	ENSMUSG00000022130			ENSMUSG00000039960
ENSMUSG00000038967	ENSMUSG00000001524			ENSMUSG00000038628
ENSMUSG00000027999	ENSMUSG00000049115			ENSMUSG00000052997
ENSMUSG00000025366	ENSMUSG00000034059			ENSMUSG00000020089
ENSMUSG00000013663	ENSMUSG00000035042			ENSMUSG00000029730
ENSMUSG00000061273	ENSMUSG00000094281			ENSMUSG00000024952
ENSMUSG00000027519	ENSMUSG00000039048			ENSMUSG00000024354
ENSMUSG00000030655	ENSMUSG00000026748			ENSMUSG00000070643
ENSMUSG00000021466	ENSMUSG00000026887			ENSMUSG00000031245
ENSMUSG00000033585	ENSMUSG00000034401			ENSMUSG00000044148
ENSMUSG00000028273	ENSMUSG00000076487			ENSMUSG00000032115
ENSMUSG00000022711	ENSMUSG00000061062			ENSMUSG00000028455
ENSMUSG00000025240	ENSMUSG00000067931			ENSMUSG00000000827
ENSMUSG00000042821	ENSMUSG00000041570			ENSMUSG00000023932
ENSMUSG00000021238	ENSMUSG00000020092			ENSMUSG00000003546
ENSMUSG00000036943	ENSMUSG00000086914			ENSMUSG00000024695
ENSMUSG00000031616	ENSMUSG00000041135			ENSMUSG00000040813
ENSMUSG00000028703	ENSMUSG00000075486			ENSMUSG00000027108
ENSMUSG00000036097	ENSMUSG00000027710			ENSMUSG00000019738
ENSMUSG00000031600	ENSMUSG00000062627			ENSMUSG00000046034
ENSMUSG00000041720	ENSMUSG00000021712			ENSMUSG00000036570
ENSMUSG00000007097	ENSMUSG00000069379			ENSMUSG00000022247
ENSMUSG00000034463	ENSMUSG00000031012			ENSMUSG00000027852
ENSMUSG00000028629	ENSMUSG00000033717			ENSMUSG00000067194
ENSMUSG00000009076	ENSMUSG00000086328			ENSMUSG00000026917
ENSMUSG00000018909	ENSMUSG00000025969			ENSMUSG00000027509
ENSMUSG00000021820	novel.363			ENSMUSG00000026434
ENSMUSG00000024070	ENSMUSG00000022434			ENSMUSG00000024974
ENSMUSG00000020184	ENSMUSG00000021715			ENSMUSG00000037458
ENSMUSG00000039676	ENSMUSG00000029387			ENSMUSG00000041915
ENSMUSG00000037808	ENSMUSG00000039382			ENSMUSG00000031865
ENSMUSG00000015522	ENSMUSG00000042842			ENSMUSG00000036860
ENSMUSG00000035569	ENSMUSG00000044629			ENSMUSG00000025532
ENSMUSG00000041035	ENSMUSG00000058351			ENSMUSG00000041859
ENSMUSG00000041375	ENSMUSG00000037526			ENSMUSG00000059409
ENSMUSG00000066900	ENSMUSG00000050796			ENSMUSG00000020775
ENSMUSG00000018672	ENSMUSG00000070705			ENSMUSG00000034437
ENSMUSG00000047454	ENSMUSG00000039316			ENSMUSG00000001833
ENSMUSG00000054555	ENSMUSG00000003382			ENSMUSG00000036093
ENSMUSG00000033032	novel.68			ENSMUSG00000003226
ENSMUSG00000002012	ENSMUSG00000022521			ENSMUSG00000024429
ENSMUSG00000051675	ENSMUSG00000020648			ENSMUSG00000022779
ENSMUSG00000024234	ENSMUSG00000036902			ENSMUSG00000031446
ENSMUSG00000018167	ENSMUSG00000038267			ENSMUSG00000001100
ENSMUSG00000043059	ENSMUSG00000033658			ENSMUSG00000006931
ENSMUSG00000032185	ENSMUSG00000048732			ENSMUSG00000030431
ENSMUSG00000022203	ENSMUSG00000022498			ENSMUSG00000041278
ENSMUSG00000049047	ENSMUSG00000066553			ENSMUSG00000021102
ENSMUSG00000029505	ENSMUSG00000022911			ENSMUSG00000078348
ENSMUSG00000027439	ENSMUSG00000020956			ENSMUSG00000028180
ENSMUSG00000036599	ENSMUSG00000029635			ENSMUSG00000005609
ENSMUSG00000084957	ENSMUSG00000033396			ENSMUSG00000024841
ENSMUSG00000026743	ENSMUSG00000040596			ENSMUSG00000030042
ENSMUSG00000054027	ENSMUSG00000048489			ENSMUSG00000066026
ENSMUSG00000026047	ENSMUSG00000062995			ENSMUSG00000002679
ENSMUSG00000028476	ENSMUSG00000095407			ENSMUSG00000039756
ENSMUSG00000022231	ENSMUSG00000020544			ENSMUSG00000025403
ENSMUSG00000022150	ENSMUSG00000031511			ENSMUSG00000056770
ENSMUSG00000024855	ENSMUSG00000052336			ENSMUSG00000020918
ENSMUSG00000024205	ENSMUSG00000021271			ENSMUSG00000071054
ENSMUSG00000039167	ENSMUSG00000018008			ENSMUSG00000026810
ENSMUSG00000059456	ENSMUSG00000048264			ENSMUSG00000029110
ENSMUSG00000030711	ENSMUSG00000042744			ENSMUSG00000018572
ENSMUSG00000035958	ENSMUSG00000002983			ENSMUSG00000010048
ENSMUSG00000022793	ENSMUSG00000050323			ENSMUSG00000003438
ENSMUSG00000006386	ENSMUSG00000054641			ENSMUSG00000037851
ENSMUSG00000019820	ENSMUSG00000046491			ENSMUSG00000066232
ENSMUSG00000024604	ENSMUSG00000023892			ENSMUSG00000026248
ENSMUSG00000062098	ENSMUSG00000006154			ENSMUSG00000031918
ENSMUSG00000005804	ENSMUSG00000041012			ENSMUSG00000044211
ENSMUSG00000067780	ENSMUSG00000039834			ENSMUSG00000047044
ENSMUSG00000005148	ENSMUSG00000034593			ENSMUSG00000030811
ENSMUSG00000015396	ENSMUSG00000109933			ENSMUSG00000069475
ENSMUSG00000045039	ENSMUSG00000041741			ENSMUSG00000026078
ENSMUSG00000027463	ENSMUSG00000017561			ENSMUSG00000038622
ENSMUSG00000027601	ENSMUSG00000078190			ENSMUSG00000042660
ENSMUSG00000028982	ENSMUSG00000020120			ENSMUSG00000029918
ENSMUSG00000023991	ENSMUSG00000025907			ENSMUSG00000025041
ENSMUSG00000038605	ENSMUSG00000091586			ENSMUSG00000078622
ENSMUSG00000027365	ENSMUSG00000083854			ENSMUSG00000050017
ENSMUSG00000055653	ENSMUSG00000024030			ENSMUSG00000019961
ENSMUSG00000056492	ENSMUSG00000041396			ENSMUSG00000057497
ENSMUSG00000000085	ENSMUSG00000032565			ENSMUSG00000027327
ENSMUSG00000027546	ENSMUSG00000039219			ENSMUSG00000047613
ENSMUSG00000033577	ENSMUSG00000027860			ENSMUSG00000044030
ENSMUSG00000048546	ENSMUSG00000015340			ENSMUSG00000009575
ENSMUSG00000033446	ENSMUSG00000043885			ENSMUSG00000026496
ENSMUSG00000051615	ENSMUSG00000033209			ENSMUSG00000020471
ENSMUSG00000070939	ENSMUSG00000013707			ENSMUSG00000056708
ENSMUSG00000026932	ENSMUSG00000048495			ENSMUSG00000098979
ENSMUSG00000022000	ENSMUSG00000050619			ENSMUSG00000036333
ENSMUSG00000037017	ENSMUSG00000040990			ENSMUSG00000067367
ENSMUSG00000053886	ENSMUSG00000002111			ENSMUSG00000054237
ENSMUSG00000029434	ENSMUSG00000049553			ENSMUSG00000022673
ENSMUSG00000026088	ENSMUSG00000036916			ENSMUSG00000027968
ENSMUSG00000045136	ENSMUSG00000030737			ENSMUSG00000016664
ENSMUSG00000093661	ENSMUSG00000029641			ENSMUSG00000027998
ENSMUSG00000029189	ENSMUSG00000035671			ENSMUSG00000031386
ENSMUSG00000037490	ENSMUSG00000035722			ENSMUSG00000003868
ENSMUSG00000050144	ENSMUSG00000046556			ENSMUSG00000068036
ENSMUSG00000038545	ENSMUSG00000033706			ENSMUSG00000027080
ENSMUSG00000024127	ENSMUSG00000066637			ENSMUSG00000001403
ENSMUSG00000020868	ENSMUSG00000033799			ENSMUSG00000062270
ENSMUSG00000030545	ENSMUSG00000028089			ENSMUSG00000022913
ENSMUSG00000010080	ENSMUSG00000098207			ENSMUSG00000021464
ENSMUSG00000046733	ENSMUSG00000032615			ENSMUSG00000006398
ENSMUSG00000026150	ENSMUSG00000021009			ENSMUSG00000032218
ENSMUSG00000020170	ENSMUSG00000041115			ENSMUSG00000021200
ENSMUSG00000110218	ENSMUSG00000029440			ENSMUSG00000038279
ENSMUSG00000022750	ENSMUSG00000026987			ENSMUSG00000004268
ENSMUSG00000029718	ENSMUSG00000058454			ENSMUSG00000085783
ENSMUSG00000038102	ENSMUSG00000027981			ENSMUSG00000031479
ENSMUSG00000090523	ENSMUSG00000093734			ENSMUSG00000038299
ENSMUSG00000032849	ENSMUSG00000030067			ENSMUSG00000048039
ENSMUSG00000040584	ENSMUSG00000015950			ENSMUSG00000026187
ENSMUSG00000042363	ENSMUSG00000062949			ENSMUSG00000039041
ENSMUSG00000051232	ENSMUSG00000021830			ENSMUSG00000062014
ENSMUSG00000052609	ENSMUSG00000009828			ENSMUSG00000022131
ENSMUSG00000024736	ENSMUSG00000020220			ENSMUSG00000027357
ENSMUSG00000038459	ENSMUSG00000046675			ENSMUSG00000091625
ENSMUSG00000069895	ENSMUSG00000040433			ENSMUSG00000021500
ENSMUSG00000032393	ENSMUSG00000075420			ENSMUSG00000015176
ENSMUSG00000018604	ENSMUSG00000020709			ENSMUSG00000078427
ENSMUSG00000026618	ENSMUSG00000018599			ENSMUSG00000028869
ENSMUSG00000029864	ENSMUSG00000038520			ENSMUSG00000021963
ENSMUSG00000027678	ENSMUSG00000048163			ENSMUSG00000063236
ENSMUSG00000030451	ENSMUSG00000087502			ENSMUSG00000028049
ENSMUSG00000034595	ENSMUSG00000063611			ENSMUSG00000075227
ENSMUSG00000038365	ENSMUSG00000000131			ENSMUSG00000020409
ENSMUSG00000033039	ENSMUSG00000047888			ENSMUSG00000035726
ENSMUSG00000008734	ENSMUSG00000046679			ENSMUSG00000020198
ENSMUSG00000020283	ENSMUSG00000029592			ENSMUSG00000024896
ENSMUSG00000004934	ENSMUSG00000097062			ENSMUSG00000022557
ENSMUSG00000018395	ENSMUSG00000032089			ENSMUSG00000025439
ENSMUSG00000032531	ENSMUSG00000021838			ENSMUSG00000020935
ENSMUSG00000037669	ENSMUSG00000026339			ENSMUSG00000025792
ENSMUSG00000032855	ENSMUSG00000071656			ENSMUSG00000028221
ENSMUSG00000031617	ENSMUSG00000024897			ENSMUSG00000032040
ENSMUSG00000032228	ENSMUSG00000025586			ENSMUSG00000034321
ENSMUSG00000036632	ENSMUSG00000001062			ENSMUSG00000016619
ENSMUSG00000009633	ENSMUSG00000036833			ENSMUSG00000018882
ENSMUSG00000020282	ENSMUSG00000059474			ENSMUSG00000031592
ENSMUSG00000031749	ENSMUSG00000005836			ENSMUSG00000059179
ENSMUSG00000034324	ENSMUSG00000040552			ENSMUSG00000021494
ENSMUSG00000046532	ENSMUSG00000025597			ENSMUSG00000023110
ENSMUSG00000022883	ENSMUSG00000054792			ENSMUSG00000022992
ENSMUSG00000022723	ENSMUSG00000037214			ENSMUSG00000039199
ENSMUSG00000021905	ENSMUSG00000022353			ENSMUSG00000019837
ENSMUSG00000042499	ENSMUSG00000024965			ENSMUSG00000022180
ENSMUSG00000021745	ENSMUSG00000057594			ENSMUSG00000002949
ENSMUSG00000032006	novel.649			ENSMUSG00000041712
ENSMUSG00000037465	novel.236			ENSMUSG00000045237
ENSMUSG00000023827	ENSMUSG00000039686			ENSMUSG00000071660
ENSMUSG00000068876	ENSMUSG00000046580			ENSMUSG00000020914
ENSMUSG00000026573	ENSMUSG00000022946			ENSMUSG00000040550
ENSMUSG00000019977	ENSMUSG00000053347			ENSMUSG00000002804
ENSMUSG00000029787	ENSMUSG00000022105			ENSMUSG00000034793
ENSMUSG00000035914	ENSMUSG00000034839			ENSMUSG00000024640
ENSMUSG00000040481	ENSMUSG00000021069			ENSMUSG00000030980
ENSMUSG00000043384	ENSMUSG00000051674			ENSMUSG00000034667
ENSMUSG00000031700	ENSMUSG00000049643			ENSMUSG00000031917
ENSMUSG00000021998	ENSMUSG00000018196			ENSMUSG00000040746
ENSMUSG00000036986	ENSMUSG00000073716			ENSMUSG00000042659
ENSMUSG00000015437	ENSMUSG00000026035			ENSMUSG00000022033
ENSMUSG00000057286	ENSMUSG00000056069			ENSMUSG00000036932
ENSMUSG00000015002	ENSMUSG00000021185			ENSMUSG00000004393
ENSMUSG00000048332	novel.371			ENSMUSG00000066415
ENSMUSG00000024177	ENSMUSG00000045691			ENSMUSG00000082045
ENSMUSG00000097296	ENSMUSG00000029771			ENSMUSG00000020859
ENSMUSG00000035778	ENSMUSG00000033910			ENSMUSG00000026926
ENSMUSG00000089762	ENSMUSG00000040717			ENSMUSG00000053801
ENSMUSG00000038886	ENSMUSG00000038811			ENSMUSG00000055720
ENSMUSG00000021716	ENSMUSG00000037306			ENSMUSG00000034889
ENSMUSG00000043940	ENSMUSG00000028737			ENSMUSG00000022139
ENSMUSG00000035840	ENSMUSG00000063286			ENSMUSG00000039148
ENSMUSG00000056870	ENSMUSG00000039158			ENSMUSG00000024829
ENSMUSG00000039942	ENSMUSG00000098946			ENSMUSG00000003437
ENSMUSG00000024451	ENSMUSG00000083610			ENSMUSG00000053536
ENSMUSG00000009995	ENSMUSG00000003283			ENSMUSG00000022561
ENSMUSG00000035399	ENSMUSG00000001661			ENSMUSG00000021901
ENSMUSG00000022016	ENSMUSG00000043496			ENSMUSG00000112808
ENSMUSG00000054065	ENSMUSG00000041828			ENSMUSG00000049421
ENSMUSG00000038485	ENSMUSG00000044340			ENSMUSG00000052031
ENSMUSG00000033460	ENSMUSG00000032425			ENSMUSG00000026851
ENSMUSG00000021217	ENSMUSG00000027130			ENSMUSG00000062937
ENSMUSG00000022095	ENSMUSG00000057191			ENSMUSG00000002017
ENSMUSG00000027276	ENSMUSG00000034854			ENSMUSG00000038503
ENSMUSG00000038286	ENSMUSG00000024672			ENSMUSG00000058126
ENSMUSG00000022371	ENSMUSG00000038351			ENSMUSG00000027099
ENSMUSG00000031089	ENSMUSG00000084808			ENSMUSG00000000568
ENSMUSG00000079487	ENSMUSG00000067567			ENSMUSG00000031691
ENSMUSG00000036158	ENSMUSG00000049657			ENSMUSG00000030034
ENSMUSG00000063568	ENSMUSG00000098204			ENSMUSG00000025007
ENSMUSG00000007950	ENSMUSG00000061535			ENSMUSG00000034902
ENSMUSG00000009640	ENSMUSG00000034377			ENSMUSG00000022889
ENSMUSG00000026028	ENSMUSG00000037172			ENSMUSG00000060860
ENSMUSG00000003527	ENSMUSG00000022488			ENSMUSG00000002728
ENSMUSG00000043067	ENSMUSG00000086826			ENSMUSG00000025134
ENSMUSG00000021636	ENSMUSG00000035476			ENSMUSG00000060475
ENSMUSG00000039457	ENSMUSG00000032285			ENSMUSG00000063605
ENSMUSG00000022272	ENSMUSG00000035189			ENSMUSG00000026202
ENSMUSG00000022801	ENSMUSG00000021767			ENSMUSG00000078676
ENSMUSG00000035279	ENSMUSG00000021779			ENSMUSG00000022575
ENSMUSG00000027569	ENSMUSG00000015702			ENSMUSG00000035443
ENSMUSG00000029570	ENSMUSG00000030401			ENSMUSG00000020755
ENSMUSG00000032038	ENSMUSG00000028167			ENSMUSG00000021650
ENSMUSG00000098259	ENSMUSG00000030982			ENSMUSG00000047368
ENSMUSG00000045763	ENSMUSG00000021975			ENSMUSG00000030802
ENSMUSG00000024076	ENSMUSG00000033705			ENSMUSG00000039662
ENSMUSG00000040631	ENSMUSG00000044749			ENSMUSG00000031754
ENSMUSG00000040520	ENSMUSG00000001281			ENSMUSG00000003813
ENSMUSG00000005803	ENSMUSG00000029101			ENSMUSG00000031715
ENSMUSG00000033943	ENSMUSG00000070423			ENSMUSG00000032481
ENSMUSG00000039633	ENSMUSG00000042109			ENSMUSG00000026229
ENSMUSG00000040987	ENSMUSG00000105408			ENSMUSG00000067150
ENSMUSG00000030557	ENSMUSG00000029816			ENSMUSG00000018932
ENSMUSG00000005087	ENSMUSG00000108621			ENSMUSG00000026116
ENSMUSG00000060671	ENSMUSG00000039126			ENSMUSG00000022472
ENSMUSG00000055320	ENSMUSG00000095332			ENSMUSG00000079225
ENSMUSG00000026436	ENSMUSG00000025959			ENSMUSG00000034349
ENSMUSG00000029156	ENSMUSG00000037762			ENSMUSG00000026918
ENSMUSG00000033623	ENSMUSG00000024300			ENSMUSG00000090946
ENSMUSG00000074916	ENSMUSG00000053226			ENSMUSG00000015023
ENSMUSG00000032602	ENSMUSG00000019823			ENSMUSG00000027203
ENSMUSG00000070056	ENSMUSG00000040675			ENSMUSG00000022962
ENSMUSG00000029722	ENSMUSG00000076488			ENSMUSG00000024764
ENSMUSG00000029780	ENSMUSG00000022090			ENSMUSG00000029036
ENSMUSG00000053477	ENSMUSG00000099843			ENSMUSG00000022505
ENSMUSG00000038564	ENSMUSG00000043613			ENSMUSG00000083626
ENSMUSG00000047067	ENSMUSG00000066233			ENSMUSG00000028882
ENSMUSG00000029762	ENSMUSG00000040229			ENSMUSG00000006005
ENSMUSG00000031990	ENSMUSG00000056014			ENSMUSG00000020739
ENSMUSG00000046761	ENSMUSG00000036120			ENSMUSG00000030245
ENSMUSG00000050957	ENSMUSG00000047205			ENSMUSG00000007415
ENSMUSG00000034269	ENSMUSG00000085829			ENSMUSG00000022634
ENSMUSG00000041117	ENSMUSG00000032253			ENSMUSG00000035575
ENSMUSG00000048047	ENSMUSG00000038797			ENSMUSG00000024889
ENSMUSG00000025533	ENSMUSG00000020541			ENSMUSG00000020621
ENSMUSG00000027475	ENSMUSG00000030555			ENSMUSG00000004069
ENSMUSG00000034518	ENSMUSG00000038022			ENSMUSG00000032423
ENSMUSG00000012076	ENSMUSG00000047766			ENSMUSG00000011877
ENSMUSG00000028271	ENSMUSG00000000318			ENSMUSG00000039886
ENSMUSG00000041301	ENSMUSG00000058443			ENSMUSG00000014504
ENSMUSG00000017715	ENSMUSG00000019790			ENSMUSG00000039536
ENSMUSG00000024084	ENSMUSG00000029371			ENSMUSG00000079003
ENSMUSG00000090084	ENSMUSG00000027534			ENSMUSG00000028741
ENSMUSG00000022526	ENSMUSG00000001930			ENSMUSG00000005370
ENSMUSG00000033444	ENSMUSG00000081157			ENSMUSG00000082585
ENSMUSG00000040097	ENSMUSG00000041688			ENSMUSG00000036968
ENSMUSG00000003233	ENSMUSG00000089636			ENSMUSG00000006058
ENSMUSG00000050666	ENSMUSG00000076867			ENSMUSG00000036990
ENSMUSG00000029402	ENSMUSG00000028445			ENSMUSG00000022052
ENSMUSG00000027303	ENSMUSG00000038530			ENSMUSG00000017548
ENSMUSG00000028795	ENSMUSG00000046876			ENSMUSG00000024290
ENSMUSG00000040280	ENSMUSG00000044456			ENSMUSG00000020346
ENSMUSG00000011831	ENSMUSG00000024696			ENSMUSG00000020840
ENSMUSG00000049313	ENSMUSG00000023959			ENSMUSG00000022141
ENSMUSG00000034210	ENSMUSG00000102918			ENSMUSG00000046010
ENSMUSG00000067942	ENSMUSG00000017737			ENSMUSG00000024902
ENSMUSG00000070858	ENSMUSG00000029603			ENSMUSG00000020114
ENSMUSG00000033323	ENSMUSG00000033356			ENSMUSG00000003360
ENSMUSG00000025340	ENSMUSG00000039661			ENSMUSG00000074886
ENSMUSG00000085882	ENSMUSG00000026395			ENSMUSG00000020706
ENSMUSG00000039178	ENSMUSG00000045140			ENSMUSG00000002748
ENSMUSG00000003934	ENSMUSG00000018648			ENSMUSG00000053510
ENSMUSG00000015085	ENSMUSG00000101493			ENSMUSG00000027018
ENSMUSG00000021244	ENSMUSG00000036977			ENSMUSG00000015087
ENSMUSG00000043323	ENSMUSG00000086918			ENSMUSG00000033228
ENSMUSG00000026031	ENSMUSG00000033016			ENSMUSG00000070544
ENSMUSG00000040390	ENSMUSG00000032463			ENSMUSG00000039770
ENSMUSG00000009687	ENSMUSG00000107655			ENSMUSG00000034022
ENSMUSG00000039427	ENSMUSG00000034116			ENSMUSG00000018565
ENSMUSG00000007833	ENSMUSG00000051355			ENSMUSG00000020211
ENSMUSG00000043004	ENSMUSG00000114321			ENSMUSG00000028383
ENSMUSG00000016918	ENSMUSG00000031101			ENSMUSG00000029145
ENSMUSG00000031666	ENSMUSG00000031548			ENSMUSG00000026922
ENSMUSG00000084910	ENSMUSG00000059839			ENSMUSG00000020186
ENSMUSG00000074793	ENSMUSG00000033792			ENSMUSG00000021759
ENSMUSG00000037257	ENSMUSG00000026829			ENSMUSG00000030101
ENSMUSG00000032436	ENSMUSG00000019761			ENSMUSG00000016833
ENSMUSG00000028149	ENSMUSG00000033152			ENSMUSG00000060708
ENSMUSG00000009569	ENSMUSG00000086158			ENSMUSG00000031403
ENSMUSG00000022019	ENSMUSG00000098269			ENSMUSG00000030216
ENSMUSG00000027739	ENSMUSG00000087750			ENSMUSG00000027684
ENSMUSG00000034255	ENSMUSG00000034731			ENSMUSG00000028954
ENSMUSG00000037600	ENSMUSG00000097320			ENSMUSG00000038695
ENSMUSG00000009614	ENSMUSG00000078502			ENSMUSG00000019814
ENSMUSG00000005958	ENSMUSG00000021457			ENSMUSG00000029715
ENSMUSG00000021573	ENSMUSG00000104649			ENSMUSG00000022241
ENSMUSG00000042961	ENSMUSG00000037997			ENSMUSG00000026755
ENSMUSG00000034382	ENSMUSG00000020589			ENSMUSG00000075229
ENSMUSG00000016495	ENSMUSG00000065563			ENSMUSG00000020922
ENSMUSG00000061118	ENSMUSG00000021044			ENSMUSG00000046711
ENSMUSG00000013419	ENSMUSG00000001604			ENSMUSG00000062421
ENSMUSG00000027559	ENSMUSG00000027386			ENSMUSG00000048429
ENSMUSG00000073755	ENSMUSG00000101856			ENSMUSG00000041629
ENSMUSG00000027223	ENSMUSG00000070808			ENSMUSG00000019373
ENSMUSG00000024298	ENSMUSG00000058542			ENSMUSG00000045671
ENSMUSG00000066043	ENSMUSG00000114835			ENSMUSG00000015289
ENSMUSG00000067377	ENSMUSG00000030839			ENSMUSG00000025979
ENSMUSG00000027079	ENSMUSG00000035004			ENSMUSG00000001785
ENSMUSG00000002963	ENSMUSG00000073664			ENSMUSG00000040354
ENSMUSG00000025147	ENSMUSG00000054057			ENSMUSG00000109509
ENSMUSG00000049878	ENSMUSG00000027263			ENSMUSG00000015149
ENSMUSG00000045205	ENSMUSG00000084440			ENSMUSG00000075470
ENSMUSG00000022555	ENSMUSG00000002944			ENSMUSG00000027349
ENSMUSG00000001632	ENSMUSG00000024013			ENSMUSG00000022114
ENSMUSG00000021070	ENSMUSG00000038894			ENSMUSG00000039275
ENSMUSG00000027611	ENSMUSG00000024052			ENSMUSG00000039461
ENSMUSG00000024911	ENSMUSG00000033192			ENSMUSG00000031969
ENSMUSG00000001672	ENSMUSG00000034586			ENSMUSG00000036825
ENSMUSG00000055633	ENSMUSG00000045268			ENSMUSG00000025872
ENSMUSG00000091562	ENSMUSG00000025348			ENSMUSG00000103865
ENSMUSG00000069729	ENSMUSG00000071867			ENSMUSG00000030019
ENSMUSG00000043090	ENSMUSG00000015944			ENSMUSG00000043801
ENSMUSG00000074480	ENSMUSG00000052920			ENSMUSG00000025371
ENSMUSG00000038766	ENSMUSG00000031355			ENSMUSG00000027498
ENSMUSG00000034101	ENSMUSG00000040345			ENSMUSG00000025887
ENSMUSG00000071547	ENSMUSG00000079227			ENSMUSG00000022568
ENSMUSG00000064210	ENSMUSG00000025978			ENSMUSG00000029344
ENSMUSG00000032062	ENSMUSG00000084323			ENSMUSG00000022898
ENSMUSG00000041483	ENSMUSG00000100183			ENSMUSG00000037896
ENSMUSG00000030087	ENSMUSG00000086330			ENSMUSG00000001415
ENSMUSG00000046020	ENSMUSG00000035948			ENSMUSG00000040331
ENSMUSG00000040044	ENSMUSG00000079659			ENSMUSG00000030835
ENSMUSG00000048920	ENSMUSG00000045103			ENSMUSG00000021967
ENSMUSG00000051934	ENSMUSG00000097715			ENSMUSG00000036180
ENSMUSG00000032719	ENSMUSG00000028713			ENSMUSG00000035960
ENSMUSG00000051817	ENSMUSG00000013367			ENSMUSG00000032279
ENSMUSG00000021375	ENSMUSG00000084088			ENSMUSG00000095677
ENSMUSG00000031402	ENSMUSG00000113198			ENSMUSG00000052488
ENSMUSG00000036782	ENSMUSG00000095087			ENSMUSG00000015804
ENSMUSG00000036867	ENSMUSG00000069206			ENSMUSG00000030970
ENSMUSG00000004231	ENSMUSG00000111977			ENSMUSG00000029388
ENSMUSG00000042042	ENSMUSG00000039232			ENSMUSG00000004789
ENSMUSG00000027854	ENSMUSG00000020785			ENSMUSG00000032226
ENSMUSG00000004562	novel.226			ENSMUSG00000031545
ENSMUSG00000021385	ENSMUSG00000045672			ENSMUSG00000042772
ENSMUSG00000016503	ENSMUSG00000039763			ENSMUSG00000058793
ENSMUSG00000040018	ENSMUSG00000071715			ENSMUSG00000026174
ENSMUSG00000032497	ENSMUSG00000035202			ENSMUSG00000030417
ENSMUSG00000035798	ENSMUSG00000032380			ENSMUSG00000033732
ENSMUSG00000026811	ENSMUSG00000039114			ENSMUSG00000024660
ENSMUSG00000021585	ENSMUSG00000021906			ENSMUSG00000028284
ENSMUSG00000067369	ENSMUSG00000046314			ENSMUSG00000027599
ENSMUSG00000031791	ENSMUSG00000030322			ENSMUSG00000001228
ENSMUSG00000049686	ENSMUSG00000045100			ENSMUSG00000005410
ENSMUSG00000032086	ENSMUSG00000086938			ENSMUSG00000026192
ENSMUSG00000065591	ENSMUSG00000040829			ENSMUSG00000072949
ENSMUSG00000039191	ENSMUSG00000033825			ENSMUSG00000018363
ENSMUSG00000083567	ENSMUSG00000019767			ENSMUSG00000030084
ENSMUSG00000026172	novel.27			ENSMUSG00000052102
ENSMUSG00000021904	ENSMUSG00000090194			ENSMUSG00000031660
ENSMUSG00000034557	ENSMUSG00000041809			ENSMUSG00000016253
ENSMUSG00000027963	ENSMUSG00000028278			ENSMUSG00000026878
ENSMUSG00000060679	ENSMUSG00000030652			ENSMUSG00000039910
ENSMUSG00000019853	ENSMUSG00000022637			ENSMUSG00000029507
ENSMUSG00000019857	ENSMUSG00000112968			ENSMUSG00000018481
ENSMUSG00000021589	novel.325			ENSMUSG00000028959
ENSMUSG00000020150	ENSMUSG00000089239			ENSMUSG00000027637
ENSMUSG00000029126	ENSMUSG00000042962			ENSMUSG00000033543
ENSMUSG00000044730	ENSMUSG00000098112			ENSMUSG00000031697
ENSMUSG00000006423	ENSMUSG00000031595			ENSMUSG00000003166
ENSMUSG00000020063	ENSMUSG00000051786			ENSMUSG00000032293
ENSMUSG00000076435	ENSMUSG00000041132			ENSMUSG00000034354
ENSMUSG00000030064	ENSMUSG00000045392			ENSMUSG00000067873
ENSMUSG00000051811	ENSMUSG00000108563			ENSMUSG00000044026
ENSMUSG00000101841	ENSMUSG00000103928			ENSMUSG00000003848
ENSMUSG00000094910	ENSMUSG00000048503			ENSMUSG00000025199
ENSMUSG00000038855	ENSMUSG00000038152			ENSMUSG00000000168
ENSMUSG00000022722	novel.523			ENSMUSG00000005078
ENSMUSG00000043943	ENSMUSG00000081058			ENSMUSG00000029616
ENSMUSG00000031631	ENSMUSG00000025949			ENSMUSG00000021819
ENSMUSG00000039607	ENSMUSG00000025006			ENSMUSG00000048310
ENSMUSG00000025355	ENSMUSG00000023990			ENSMUSG00000024544
ENSMUSG00000019718	ENSMUSG00000026489			ENSMUSG00000029836
ENSMUSG00000038417	ENSMUSG00000022225			ENSMUSG00000038212
novel.219	ENSMUSG00000053063			ENSMUSG00000032290
ENSMUSG00000038658	ENSMUSG00000030761			ENSMUSG00000034432
ENSMUSG00000020679	ENSMUSG00000074218			ENSMUSG00000037608
ENSMUSG00000037989	ENSMUSG00000022674			ENSMUSG00000082329
ENSMUSG00000059475	ENSMUSG00000026135			ENSMUSG00000002129
ENSMUSG00000026544	ENSMUSG00000108513			ENSMUSG00000022814
ENSMUSG00000021027	ENSMUSG00000033308			ENSMUSG00000025986
ENSMUSG00000039115	ENSMUSG00000030329			ENSMUSG00000025499
ENSMUSG00000021067	ENSMUSG00000018800			ENSMUSG00000036822
ENSMUSG00000054690	ENSMUSG00000085133			ENSMUSG00000000384
ENSMUSG00000036585	ENSMUSG00000022548			ENSMUSG00000024594
ENSMUSG00000000552	novel.263			ENSMUSG00000025155
ENSMUSG00000037679	ENSMUSG00000019124			ENSMUSG00000033735
ENSMUSG00000016262	ENSMUSG00000026024			ENSMUSG00000000751
ENSMUSG00000026663	ENSMUSG00000055493			ENSMUSG00000033938
ENSMUSG00000000359	ENSMUSG00000031465			ENSMUSG00000027351
ENSMUSG00000025736	ENSMUSG00000029919			ENSMUSG00000024790
ENSMUSG00000042073	ENSMUSG00000093495			ENSMUSG00000032171
ENSMUSG00000032501	ENSMUSG00000031343			ENSMUSG00000025158
ENSMUSG00000026942	ENSMUSG00000004707			ENSMUSG00000021890
ENSMUSG00000040761	novel.195			ENSMUSG00000061136
ENSMUSG00000057181	ENSMUSG00000037697			ENSMUSG00000025732
ENSMUSG00000032329	ENSMUSG00000093124			ENSMUSG00000058230
ENSMUSG00000031529	ENSMUSG00000037316			ENSMUSG00000031004
ENSMUSG00000056724	ENSMUSG00000070576			ENSMUSG00000020128
ENSMUSG00000020064	ENSMUSG00000073758			ENSMUSG00000029060
ENSMUSG00000020744	ENSMUSG00000036528			ENSMUSG00000024193
ENSMUSG00000033581	ENSMUSG00000113585			ENSMUSG00000030265
ENSMUSG00000038055	ENSMUSG00000043639			ENSMUSG00000003731
ENSMUSG00000090063	ENSMUSG00000098146			ENSMUSG00000036693
ENSMUSG00000025937	ENSMUSG00000026768			ENSMUSG00000032244
ENSMUSG00000098683	ENSMUSG00000040412			ENSMUSG00000020741
ENSMUSG00000025810	ENSMUSG00000038954			ENSMUSG00000021051
ENSMUSG00000049580	ENSMUSG00000043556			ENSMUSG00000028878
ENSMUSG00000004317	ENSMUSG00000088475			ENSMUSG00000003131
ENSMUSG00000029267	ENSMUSG00000053333			ENSMUSG00000020034
ENSMUSG00000005897	ENSMUSG00000027075			ENSMUSG00000033365
ENSMUSG00000025867	ENSMUSG00000042579			ENSMUSG00000020235
ENSMUSG00000029290	ENSMUSG00000071713			ENSMUSG00000024400
ENSMUSG00000073000	ENSMUSG00000039601			ENSMUSG00000039879
ENSMUSG00000041187	ENSMUSG00000050751			ENSMUSG00000027575
ENSMUSG00000075284	ENSMUSG00000031165			ENSMUSG00000050213
ENSMUSG00000026643	novel.293			ENSMUSG00000025728
ENSMUSG00000003518	ENSMUSG00000029446			ENSMUSG00000047264
ENSMUSG00000051413	ENSMUSG00000026177			ENSMUSG00000021400
ENSMUSG00000005251	ENSMUSG00000090942			ENSMUSG00000024800
ENSMUSG00000057133	ENSMUSG00000058818			ENSMUSG00000035469
ENSMUSG00000032405	ENSMUSG00000078435			ENSMUSG00000029191
ENSMUSG00000033590	ENSMUSG00000044177			ENSMUSG00000021374
ENSMUSG00000069920	ENSMUSG00000055850			ENSMUSG00000028990
ENSMUSG00000020694	ENSMUSG00000106668			ENSMUSG00000037965
ENSMUSG00000078440	ENSMUSG00000078716			ENSMUSG00000040296
ENSMUSG00000021311	ENSMUSG00000056529			ENSMUSG00000021548
ENSMUSG00000033624	ENSMUSG00000030930			ENSMUSG00000029701
ENSMUSG00000036188	ENSMUSG00000075271			ENSMUSG00000026201
ENSMUSG00000094441	ENSMUSG00000022248			ENSMUSG00000027782
ENSMUSG00000094530	ENSMUSG00000021306			ENSMUSG00000041781
ENSMUSG00000041439	novel.637			ENSMUSG00000024561
ENSMUSG00000042225	ENSMUSG00000113491			ENSMUSG00000038510
ENSMUSG00000040701	ENSMUSG00000007279			ENSMUSG00000000738
ENSMUSG00000078570	ENSMUSG00000035919			ENSMUSG00000069014
ENSMUSG00000028894	ENSMUSG00000026494			ENSMUSG00000027230
ENSMUSG00000035629	ENSMUSG00000038515			ENSMUSG00000048537
ENSMUSG00000031930	ENSMUSG00000032064			ENSMUSG00000022437
ENSMUSG00000031659	ENSMUSG00000098589			ENSMUSG00000038697
ENSMUSG00000038146	ENSMUSG00000002699			ENSMUSG00000028069
ENSMUSG00000031103	ENSMUSG00000032841			ENSMUSG00000034957
ENSMUSG00000030554	ENSMUSG00000079697			ENSMUSG00000026662
ENSMUSG00000029238	ENSMUSG00000108314			ENSMUSG00000041775
ENSMUSG00000053137	ENSMUSG00000103367			ENSMUSG00000042133
ENSMUSG00000027495	ENSMUSG00000048865			ENSMUSG00000027671
ENSMUSG00000004837	ENSMUSG00000061099			ENSMUSG00000004099
ENSMUSG00000050910	ENSMUSG00000097944			ENSMUSG00000020747
ENSMUSG00000025231	ENSMUSG00000024235			ENSMUSG00000034263
ENSMUSG00000020886	ENSMUSG00000047085			ENSMUSG00000064181
ENSMUSG00000068227	ENSMUSG00000079043			ENSMUSG00000020687
ENSMUSG00000050248	ENSMUSG00000049625			ENSMUSG00000032397
ENSMUSG00000041488	ENSMUSG00000106870			ENSMUSG00000041236
ENSMUSG00000015709	ENSMUSG00000109814			ENSMUSG00000020962
ENSMUSG00000025880	ENSMUSG00000089847			ENSMUSG00000033159
ENSMUSG00000033960	ENSMUSG00000061068			ENSMUSG00000034164
ENSMUSG00000026620	novel.31			ENSMUSG00000024220
ENSMUSG00000074576	ENSMUSG00000030126			ENSMUSG00000031432
ENSMUSG00000062116	ENSMUSG00000028369			ENSMUSG00000025374
ENSMUSG00000024350	ENSMUSG00000102059			ENSMUSG00000045045
ENSMUSG00000030614	ENSMUSG00000032238			ENSMUSG00000038909
ENSMUSG00000020122	ENSMUSG00000047986			ENSMUSG00000022614
ENSMUSG00000030732	ENSMUSG00000069892			ENSMUSG00000028577
ENSMUSG00000030351	ENSMUSG00000030047			ENSMUSG00000041632
ENSMUSG00000026207	ENSMUSG00000053040			ENSMUSG00000006010
ENSMUSG00000036955	novel.454			ENSMUSG00000028848
ENSMUSG00000021614	ENSMUSG00000084866			ENSMUSG00000022748
ENSMUSG00000056234	ENSMUSG00000037890			ENSMUSG00000048007
ENSMUSG00000022092	ENSMUSG00000074818			ENSMUSG00000034259
ENSMUSG00000045538	ENSMUSG00000020836			ENSMUSG00000036078
ENSMUSG00000058444	ENSMUSG00000087177			ENSMUSG00000031681
ENSMUSG00000044066	ENSMUSG00000083820			ENSMUSG00000057130
ENSMUSG00000076490	ENSMUSG00000038248			ENSMUSG00000033467
ENSMUSG00000040016	ENSMUSG00000025738			ENSMUSG00000020400
ENSMUSG00000032840	ENSMUSG00000020363			ENSMUSG00000000378
ENSMUSG00000028541	ENSMUSG00000114438			ENSMUSG00000036639
ENSMUSG00000045438	ENSMUSG00000020387			ENSMUSG00000002458
ENSMUSG00000086549	ENSMUSG00000038147			ENSMUSG00000036775
ENSMUSG00000047821	ENSMUSG00000055202			ENSMUSG00000058267
ENSMUSG00000028397	ENSMUSG00000007216			ENSMUSG00000028309
ENSMUSG00000014418	ENSMUSG00000035378			ENSMUSG00000100153
ENSMUSG00000029428	ENSMUSG00000030798			ENSMUSG00000053838
ENSMUSG00000034832	ENSMUSG00000056418			ENSMUSG00000040204
ENSMUSG00000028991	ENSMUSG00000072407			ENSMUSG00000033294
ENSMUSG00000034109	ENSMUSG00000053641			ENSMUSG00000038024
ENSMUSG00000000127	novel.610			ENSMUSG00000016018
ENSMUSG00000035062	ENSMUSG00000063415			ENSMUSG00000024446
ENSMUSG00000047261	ENSMUSG00000087589			ENSMUSG00000040025
ENSMUSG00000032396	ENSMUSG00000044948			ENSMUSG00000053289
ENSMUSG00000026211	ENSMUSG00000094158			ENSMUSG00000049823
ENSMUSG00000029802	novel.481			ENSMUSG00000031023
ENSMUSG00000027272	ENSMUSG00000052291			ENSMUSG00000039670
ENSMUSG00000020038	ENSMUSG00000078451			ENSMUSG00000023913
ENSMUSG00000020893	ENSMUSG00000062760			ENSMUSG00000020929
ENSMUSG00000028434	ENSMUSG00000039410			ENSMUSG00000025742
ENSMUSG00000021908	ENSMUSG00000112397			ENSMUSG00000022682
ENSMUSG00000041773	ENSMUSG00000044646			ENSMUSG00000005378
ENSMUSG00000034602	ENSMUSG00000105395			ENSMUSG00000066979
ENSMUSG00000030259	ENSMUSG00000046056			ENSMUSG00000037369
ENSMUSG00000024238	ENSMUSG00000061393			ENSMUSG00000042535
ENSMUSG00000038970	ENSMUSG00000034438			ENSMUSG00000036893
ENSMUSG00000014329	ENSMUSG00000064267			ENSMUSG00000005481
ENSMUSG00000005968	ENSMUSG00000103509			ENSMUSG00000020986
ENSMUSG00000021555	ENSMUSG00000046006			ENSMUSG00000021958
ENSMUSG00000063894	ENSMUSG00000046031			ENSMUSG00000024613
ENSMUSG00000021706	ENSMUSG00000057914			ENSMUSG00000004880
ENSMUSG00000072501	ENSMUSG00000030745			ENSMUSG00000042709
ENSMUSG00000114025	ENSMUSG00000069601			ENSMUSG00000066607
ENSMUSG00000029032	ENSMUSG00000079645			ENSMUSG00000040599
ENSMUSG00000038893	ENSMUSG00000028399			ENSMUSG00000001285
ENSMUSG00000050229	ENSMUSG00000085151			ENSMUSG00000037993
ENSMUSG00000046138	ENSMUSG00000040751			ENSMUSG00000037103
ENSMUSG00000038705	ENSMUSG00000038240			ENSMUSG00000027236
ENSMUSG00000032965	ENSMUSG00000032322			ENSMUSG00000026020
ENSMUSG00000107369	ENSMUSG00000035964			ENSMUSG00000026492
ENSMUSG00000018199	ENSMUSG00000034810			ENSMUSG00000028889
ENSMUSG00000048106	ENSMUSG00000061143			ENSMUSG00000049950
ENSMUSG00000024486	ENSMUSG00000090582			ENSMUSG00000029176
ENSMUSG00000030306	ENSMUSG00000078607			ENSMUSG00000022742
ENSMUSG00000037455	ENSMUSG00000078496			ENSMUSG00000003135
ENSMUSG00000079834	ENSMUSG00000033024			ENSMUSG00000030726
ENSMUSG00000032657	ENSMUSG00000081769			ENSMUSG00000028622
ENSMUSG00000061313	ENSMUSG00000028088			ENSMUSG00000020074
ENSMUSG00000044641	ENSMUSG00000038179			ENSMUSG00000021895
ENSMUSG00000018001	ENSMUSG00000036242			ENSMUSG00000030619
ENSMUSG00000048222	ENSMUSG00000106736			ENSMUSG00000035311
ENSMUSG00000049858	ENSMUSG00000074194			ENSMUSG00000062981
ENSMUSG00000074653	ENSMUSG00000055523			ENSMUSG00000036550
ENSMUSG00000046792	ENSMUSG00000049241			ENSMUSG00000071632
ENSMUSG00000029923	ENSMUSG00000021880			ENSMUSG00000097415
ENSMUSG00000026740	ENSMUSG00000038623			ENSMUSG00000023845
ENSMUSG00000029233	ENSMUSG00000055067			ENSMUSG00000017999
ENSMUSG00000076598	ENSMUSG00000015224			ENSMUSG00000001909
ENSMUSG00000059586	ENSMUSG00000044583			ENSMUSG00000032633
ENSMUSG00000031070	ENSMUSG00000043157			ENSMUSG00000024259
ENSMUSG00000095315	ENSMUSG00000046269			ENSMUSG00000004100
ENSMUSG00000021806	ENSMUSG00000104918			ENSMUSG00000020521
ENSMUSG00000039244	ENSMUSG00000037337			ENSMUSG00000026843
ENSMUSG00000061731	ENSMUSG00000071669			ENSMUSG00000064326
ENSMUSG00000038095	ENSMUSG00000031283			ENSMUSG00000074746
ENSMUSG00000086550	ENSMUSG00000112129			ENSMUSG00000021816
ENSMUSG00000050332	ENSMUSG00000056290			ENSMUSG00000034274
ENSMUSG00000040118	ENSMUSG00000084562			ENSMUSG00000022191
ENSMUSG00000075408	ENSMUSG00000028970			ENSMUSG00000026439
ENSMUSG00000048200	ENSMUSG00000001588			ENSMUSG00000031568
ENSMUSG00000021469	ENSMUSG00000029861			ENSMUSG00000036810
ENSMUSG00000017376	ENSMUSG00000085287			ENSMUSG00000056952
ENSMUSG00000097530	ENSMUSG00000045498			ENSMUSG00000038335
ENSMUSG00000036019	ENSMUSG00000092762			ENSMUSG00000047879
ENSMUSG00000040928	ENSMUSG00000022439			ENSMUSG00000024528
ENSMUSG00000021186	ENSMUSG00000051506			ENSMUSG00000010362
ENSMUSG00000049680	ENSMUSG00000009092			ENSMUSG00000028896
ENSMUSG00000036246	ENSMUSG00000021886			ENSMUSG00000026374
ENSMUSG00000009535	ENSMUSG00000097885			ENSMUSG00000028334
ENSMUSG00000021765	ENSMUSG00000041671			ENSMUSG00000035772
ENSMUSG00000101872	ENSMUSG00000026414			ENSMUSG00000052369
ENSMUSG00000094088	ENSMUSG00000030553			ENSMUSG00000056394
ENSMUSG00000032869	ENSMUSG00000096199			ENSMUSG00000028551
ENSMUSG00000033386	ENSMUSG00000035296			ENSMUSG00000022983
ENSMUSG00000025352	ENSMUSG00000087396			ENSMUSG00000024231
ENSMUSG00000042302	ENSMUSG00000034652			ENSMUSG00000042229
ENSMUSG00000040732	ENSMUSG00000036526			ENSMUSG00000050410
ENSMUSG00000031393	ENSMUSG00000052331			ENSMUSG00000038861
ENSMUSG00000042064	ENSMUSG00000022489			ENSMUSG00000001053
ENSMUSG00000034473	ENSMUSG00000042505			ENSMUSG00000036572
ENSMUSG00000014361	ENSMUSG00000113909			ENSMUSG00000018427
ENSMUSG00000070520	ENSMUSG00000035448			ENSMUSG00000033596
ENSMUSG00000055485	ENSMUSG00000099206			ENSMUSG00000024780
ENSMUSG00000054226	ENSMUSG00000032243			ENSMUSG00000107283
ENSMUSG00000094420	ENSMUSG00000047907			ENSMUSG00000021669
ENSMUSG00000022799	ENSMUSG00000105189			ENSMUSG00000043300
ENSMUSG00000102590	ENSMUSG00000086765			ENSMUSG00000054874
ENSMUSG00000020246	ENSMUSG00000035125			ENSMUSG00000026585
ENSMUSG00000069539	ENSMUSG00000089797			ENSMUSG00000041238
ENSMUSG00000027499	ENSMUSG00000041642			ENSMUSG00000018858
ENSMUSG00000044807	ENSMUSG00000041729			ENSMUSG00000044250
ENSMUSG00000022999	ENSMUSG00000007122			ENSMUSG00000072582
ENSMUSG00000038538	ENSMUSG00000014602			ENSMUSG00000028693
ENSMUSG00000029093	ENSMUSG00000040714			ENSMUSG00000059263
ENSMUSG00000047090	novel.428			ENSMUSG00000032178
ENSMUSG00000041886	ENSMUSG00000033777			ENSMUSG00000001767
ENSMUSG00000030314	ENSMUSG00000097617			ENSMUSG00000029004
ENSMUSG00000028152	ENSMUSG00000087484			ENSMUSG00000028669
ENSMUSG00000030780	ENSMUSG00000039004			ENSMUSG00000030060
ENSMUSG00000024277	ENSMUSG00000031970			ENSMUSG00000028833
ENSMUSG00000031596	ENSMUSG00000032122			ENSMUSG00000047905
ENSMUSG00000041633	ENSMUSG00000106164			ENSMUSG00000018921
ENSMUSG00000051427	novel.197			ENSMUSG00000021012
ENSMUSG00000009545	ENSMUSG00000030638			ENSMUSG00000047721
ENSMUSG00000041734	ENSMUSG00000097756			ENSMUSG00000033589
ENSMUSG00000052688	ENSMUSG00000086917			ENSMUSG00000031955
ENSMUSG00000029463	ENSMUSG00000056498			ENSMUSG00000002845
ENSMUSG00000063160	ENSMUSG00000050945			ENSMUSG00000037685
ENSMUSG00000018405	ENSMUSG00000025488			ENSMUSG00000006673
ENSMUSG00000067629	ENSMUSG00000085779			ENSMUSG00000002984
ENSMUSG00000021738	ENSMUSG00000114842			ENSMUSG00000024376
ENSMUSG00000054178	ENSMUSG00000026358			ENSMUSG00000028034
ENSMUSG00000086043	ENSMUSG00000054418			ENSMUSG00000022018
ENSMUSG00000034663	ENSMUSG00000071552			ENSMUSG00000059890
ENSMUSG00000071657	ENSMUSG00000023723			ENSMUSG00000052906
ENSMUSG00000021140	ENSMUSG00000106617			ENSMUSG00000000339
ENSMUSG00000049807	ENSMUSG00000030672			ENSMUSG00000073775
ENSMUSG00000027074	ENSMUSG00000001865			ENSMUSG00000058881
ENSMUSG00000057894	ENSMUSG00000020437			ENSMUSG00000000776
ENSMUSG00000026213	ENSMUSG00000065728			ENSMUSG00000027715
ENSMUSG00000030685	novel.239			ENSMUSG00000028292
ENSMUSG00000094546	ENSMUSG00000024304			ENSMUSG00000002342
ENSMUSG00000048371	ENSMUSG00000032735			ENSMUSG00000039725
ENSMUSG00000024663	ENSMUSG00000039385			ENSMUSG00000003923
ENSMUSG00000032363	ENSMUSG00000020143			ENSMUSG00000020921
ENSMUSG00000014550	ENSMUSG00000034968			ENSMUSG00000024378
ENSMUSG00000055932	ENSMUSG00000052544			ENSMUSG00000002833
ENSMUSG00000014245	ENSMUSG00000041343			ENSMUSG00000080875
ENSMUSG00000027088	ENSMUSG00000112346			ENSMUSG00000042548
ENSMUSG00000027340	ENSMUSG00000090939			ENSMUSG00000025995
ENSMUSG00000079108	ENSMUSG00000099492			ENSMUSG00000039356
ENSMUSG00000001173	ENSMUSG00000084897			ENSMUSG00000069089
ENSMUSG00000040795	ENSMUSG00000097536			ENSMUSG00000040658
ENSMUSG00000063714	ENSMUSG00000093594			ENSMUSG00000021629
ENSMUSG00000029636	ENSMUSG00000050954			ENSMUSG00000028312
ENSMUSG00000032666	ENSMUSG00000021298			ENSMUSG00000055632
ENSMUSG00000052396	ENSMUSG00000037440			ENSMUSG00000044763
ENSMUSG00000055013	ENSMUSG00000030474			ENSMUSG00000051256
ENSMUSG00000064262	ENSMUSG00000022504			ENSMUSG00000021701
ENSMUSG00000014496	ENSMUSG00000030623			ENSMUSG00000036873
ENSMUSG00000026584	ENSMUSG00000093577			ENSMUSG00000042354
ENSMUSG00000032816	ENSMUSG00000077167			ENSMUSG00000024563
ENSMUSG00000024589	ENSMUSG00000021699			ENSMUSG00000031935
ENSMUSG00000037949	ENSMUSG00000104420			ENSMUSG00000028187
ENSMUSG00000061079	ENSMUSG00000065440			ENSMUSG00000021711
ENSMUSG00000003228	ENSMUSG00000039206			ENSMUSG00000041328
ENSMUSG00000031066	ENSMUSG00000047875			ENSMUSG00000061950
ENSMUSG00000020647	ENSMUSG00000031389			ENSMUSG00000025047
ENSMUSG00000020628	ENSMUSG00000028600			ENSMUSG00000019988
ENSMUSG00000002565	novel.595			ENSMUSG00000031158
ENSMUSG00000034607	ENSMUSG00000021536			ENSMUSG00000002870
ENSMUSG00000076672	ENSMUSG00000058099			ENSMUSG00000028919
ENSMUSG00000036904	ENSMUSG00000092758			ENSMUSG00000084883
ENSMUSG00000030284	ENSMUSG00000087014			ENSMUSG00000030423
ENSMUSG00000041797	ENSMUSG00000085936			ENSMUSG00000072875
ENSMUSG00000021179	ENSMUSG00000046908			ENSMUSG00000092486
ENSMUSG00000037347	ENSMUSG00000055541			ENSMUSG00000023106
ENSMUSG00000116138	ENSMUSG00000084013			ENSMUSG00000040370
ENSMUSG00000027220	novel.264			ENSMUSG00000020843
ENSMUSG00000073423	ENSMUSG00000025175			ENSMUSG00000035198
ENSMUSG00000027010	ENSMUSG00000097462			ENSMUSG00000024833
ENSMUSG00000083179	ENSMUSG00000087120			ENSMUSG00000025209
ENSMUSG00000034457	ENSMUSG00000038608			ENSMUSG00000042348
ENSMUSG00000032717	ENSMUSG00000028525			ENSMUSG00000001983
ENSMUSG00000024664	ENSMUSG00000046607			ENSMUSG00000061559
ENSMUSG00000055128	ENSMUSG00000027863			ENSMUSG00000066735
ENSMUSG00000026179	ENSMUSG00000104245			ENSMUSG00000020697
ENSMUSG00000004446	ENSMUSG00000073591			ENSMUSG00000037278
ENSMUSG00000022382	ENSMUSG00000092659			ENSMUSG00000026239
ENSMUSG00000028995	ENSMUSG00000057137			ENSMUSG00000020412
ENSMUSG00000002006	novel.647			ENSMUSG00000089999
ENSMUSG00000029346	ENSMUSG00000032554			ENSMUSG00000030867
ENSMUSG00000038679	ENSMUSG00000055235			ENSMUSG00000005615
ENSMUSG00000026596	ENSMUSG00000030890			ENSMUSG00000029014
ENSMUSG00000026430	ENSMUSG00000025192			ENSMUSG00000031826
ENSMUSG00000041119	ENSMUSG00000085945			ENSMUSG00000109865
ENSMUSG00000038664	ENSMUSG00000024302			ENSMUSG00000023883
ENSMUSG00000010936	ENSMUSG00000087361			ENSMUSG00000029599
ENSMUSG00000094689	ENSMUSG00000064582			ENSMUSG00000052337
ENSMUSG00000047040	ENSMUSG00000073980			ENSMUSG00000040084
ENSMUSG00000039765	ENSMUSG00000104091			ENSMUSG00000028907
ENSMUSG00000094800	ENSMUSG00000026697			ENSMUSG00000077222
ENSMUSG00000038497	ENSMUSG00000052435			ENSMUSG00000027774
ENSMUSG00000032010	ENSMUSG00000053297			ENSMUSG00000018974
ENSMUSG00000028497	ENSMUSG00000098021			ENSMUSG00000031024
ENSMUSG00000085269	ENSMUSG00000055409			ENSMUSG00000024273
ENSMUSG00000025899	ENSMUSG00000063193			ENSMUSG00000022471
ENSMUSG00000059713	ENSMUSG00000075576			ENSMUSG00000040843
ENSMUSG00000038936	ENSMUSG00000027840			ENSMUSG00000024078
ENSMUSG00000018541	ENSMUSG00000024401			ENSMUSG00000021840
ENSMUSG00000039145	ENSMUSG00000108655			ENSMUSG00000000838
ENSMUSG00000054894	ENSMUSG00000072789			ENSMUSG00000036513
ENSMUSG00000025104	novel.168			ENSMUSG00000097328
ENSMUSG00000033009	ENSMUSG00000060771			ENSMUSG00000029610
ENSMUSG00000060716	ENSMUSG00000022464			ENSMUSG00000006715
ENSMUSG00000074406	ENSMUSG00000022159			ENSMUSG00000071652
ENSMUSG00000071042	ENSMUSG00000026308			ENSMUSG00000064127
ENSMUSG00000087150	ENSMUSG00000035954			ENSMUSG00000038346
ENSMUSG00000037646	ENSMUSG00000024334			ENSMUSG00000078201
ENSMUSG00000039197	ENSMUSG00000021280			ENSMUSG00000018401
ENSMUSG00000020888	ENSMUSG00000026873			ENSMUSG00000019478
ENSMUSG00000040455	ENSMUSG00000110637			ENSMUSG00000052214
ENSMUSG00000005774	ENSMUSG00000024737			ENSMUSG00000040483
ENSMUSG00000045975	ENSMUSG00000032925			ENSMUSG00000029427
ENSMUSG00000028005	ENSMUSG00000052135			ENSMUSG00000027618
ENSMUSG00000038463	ENSMUSG00000107997			ENSMUSG00000003808
ENSMUSG00000051375	ENSMUSG00000087610			ENSMUSG00000020098
ENSMUSG00000028893	ENSMUSG00000052353			ENSMUSG00000048612
ENSMUSG00000038188	ENSMUSG00000040177			ENSMUSG00000028948
ENSMUSG00000034037	ENSMUSG00000028874			ENSMUSG00000020076
ENSMUSG00000114133	ENSMUSG00000102038			ENSMUSG00000091421
ENSMUSG00000034501	ENSMUSG00000030699			ENSMUSG00000036167
ENSMUSG00000062604	ENSMUSG00000043017			ENSMUSG00000036057
ENSMUSG00000033669	ENSMUSG00000059336			ENSMUSG00000034826
ENSMUSG00000028207	ENSMUSG00000040061			ENSMUSG00000030512
ENSMUSG00000038384	ENSMUSG00000045441			ENSMUSG00000021054
ENSMUSG00000028179	ENSMUSG00000041836			ENSMUSG00000029028
ENSMUSG00000030086	ENSMUSG00000090185			ENSMUSG00000020605
ENSMUSG00000082820	ENSMUSG00000040522			ENSMUSG00000038481
ENSMUSG00000092713	ENSMUSG00000091881			ENSMUSG00000018189
ENSMUSG00000031824	ENSMUSG00000004609			ENSMUSG00000001642
ENSMUSG00000029576	ENSMUSG00000028259			ENSMUSG00000027330
ENSMUSG00000038383	ENSMUSG00000088226			ENSMUSG00000043061
ENSMUSG00000025816	ENSMUSG00000106106			ENSMUSG00000034317
ENSMUSG00000062591	ENSMUSG00000090459			ENSMUSG00000030291
ENSMUSG00000034235	novel.210			ENSMUSG00000031922
ENSMUSG00000022442	ENSMUSG00000050921			ENSMUSG00000073412
ENSMUSG00000021260	ENSMUSG00000113750			ENSMUSG00000024151
ENSMUSG00000029436	ENSMUSG00000022667			ENSMUSG00000020781
ENSMUSG00000069515	ENSMUSG00000045106			ENSMUSG00000026977
ENSMUSG00000048304	ENSMUSG00000031554			ENSMUSG00000047649
ENSMUSG00000024222	ENSMUSG00000096996			ENSMUSG00000030978
ENSMUSG00000019899	ENSMUSG00000089662			ENSMUSG00000086429
ENSMUSG00000061132	ENSMUSG00000064147			ENSMUSG00000028811
ENSMUSG00000001436	ENSMUSG00000020848			ENSMUSG00000029203
novel.140	ENSMUSG00000087543			ENSMUSG00000053604
ENSMUSG00000058254	ENSMUSG00000038239			ENSMUSG00000006732
ENSMUSG00000017418	ENSMUSG00000086746			ENSMUSG00000039117
ENSMUSG00000018169	ENSMUSG00000023349			ENSMUSG00000020553
ENSMUSG00000061859	ENSMUSG00000010175			ENSMUSG00000028677
ENSMUSG00000052727	ENSMUSG00000021384			ENSMUSG00000015697
ENSMUSG00000109836	ENSMUSG00000092867			ENSMUSG00000037622
ENSMUSG00000057835	ENSMUSG00000002007			ENSMUSG00000014355
ENSMUSG00000047604	ENSMUSG00000080746			ENSMUSG00000084353
ENSMUSG00000040661	ENSMUSG00000003206			ENSMUSG00000028015
ENSMUSG00000036061	ENSMUSG00000116164			ENSMUSG00000044155
ENSMUSG00000009647	ENSMUSG00000058427			ENSMUSG00000029326
ENSMUSG00000041650	ENSMUSG00000113740			ENSMUSG00000027425
ENSMUSG00000087095	ENSMUSG00000029503			ENSMUSG00000043279
ENSMUSG00000074925	novel.551			ENSMUSG00000030611
novel.561	ENSMUSG00000030154			ENSMUSG00000002996
ENSMUSG00000063172	ENSMUSG00000008307			ENSMUSG00000018750
ENSMUSG00000033416	ENSMUSG00000036944			ENSMUSG00000020988
ENSMUSG00000036186	ENSMUSG00000104113			ENSMUSG00000034674
ENSMUSG00000042447	ENSMUSG00000037579			ENSMUSG00000010517
ENSMUSG00000064138	ENSMUSG00000005131			ENSMUSG00000031858
ENSMUSG00000035934	ENSMUSG00000111681			ENSMUSG00000034525
ENSMUSG00000092558	ENSMUSG00000030365			ENSMUSG00000028345
ENSMUSG00000084911	ENSMUSG00000050533			ENSMUSG00000032127
ENSMUSG00000032890	ENSMUSG00000114045			ENSMUSG00000022407
novel.642	ENSMUSG00000110424			ENSMUSG00000003208
ENSMUSG00000078183	ENSMUSG00000075394			ENSMUSG00000019917
ENSMUSG00000046442	ENSMUSG00000097576			ENSMUSG00000025968
ENSMUSG00000038217	ENSMUSG00000093187			ENSMUSG00000027339
ENSMUSG00000020650	ENSMUSG00000052783			ENSMUSG00000029034
ENSMUSG00000052539	ENSMUSG00000022123			ENSMUSG00000059422
ENSMUSG00000028150	ENSMUSG00000112300			ENSMUSG00000033106
ENSMUSG00000021022	ENSMUSG00000029380			ENSMUSG00000069793
ENSMUSG00000014547	ENSMUSG00000112148			ENSMUSG00000094870
ENSMUSG00000034379	ENSMUSG00000097876			ENSMUSG00000054079
ENSMUSG00000076485	ENSMUSG00000108772			ENSMUSG00000041438
ENSMUSG00000029647	ENSMUSG00000109810			ENSMUSG00000003444
ENSMUSG00000032192	ENSMUSG00000110235			ENSMUSG00000047710
ENSMUSG00000038563	ENSMUSG00000100280			ENSMUSG00000006456
ENSMUSG00000054499	ENSMUSG00000070424			ENSMUSG00000029625
ENSMUSG00000049791	ENSMUSG00000064742			ENSMUSG00000040236
ENSMUSG00000079056	ENSMUSG00000036353			ENSMUSG00000037601
ENSMUSG00000037892	ENSMUSG00000033644			ENSMUSG00000035666
ENSMUSG00000035285	ENSMUSG00000085242			ENSMUSG00000033918
ENSMUSG00000052974	ENSMUSG00000108753			ENSMUSG00000025142
ENSMUSG00000036854	ENSMUSG00000026098			ENSMUSG00000037211
ENSMUSG00000027488	ENSMUSG00000115100			ENSMUSG00000019297
ENSMUSG00000049285	ENSMUSG00000086763			ENSMUSG00000050730
ENSMUSG00000044906	ENSMUSG00000108823			ENSMUSG00000024037
ENSMUSG00000029381	novel.643			ENSMUSG00000020230
ENSMUSG00000039414	ENSMUSG00000047686			ENSMUSG00000019942
ENSMUSG00000019866	ENSMUSG00000112336			ENSMUSG00000019143
ENSMUSG00000005501	ENSMUSG00000085331			ENSMUSG00000081752
ENSMUSG00000055660	ENSMUSG00000058396			ENSMUSG00000001016
ENSMUSG00000029920	ENSMUSG00000089875			ENSMUSG00000031960
ENSMUSG00000038517	novel.515			ENSMUSG00000058886
ENSMUSG00000055799	ENSMUSG00000113662			ENSMUSG00000023852
ENSMUSG00000076486	ENSMUSG00000023829			ENSMUSG00000022881
ENSMUSG00000078870	ENSMUSG00000085628			ENSMUSG00000064361
ENSMUSG00000030630	ENSMUSG00000005824			ENSMUSG00000056167
ENSMUSG00000035495	ENSMUSG00000086522			ENSMUSG00000027469
ENSMUSG00000053475	ENSMUSG00000001444			ENSMUSG00000028641
ENSMUSG00000102976	ENSMUSG00000098656			ENSMUSG00000039242
ENSMUSG00000039585	ENSMUSG00000108120			ENSMUSG00000030521
ENSMUSG00000078861	ENSMUSG00000072662			ENSMUSG00000038702
ENSMUSG00000022122	novel.156			ENSMUSG00000047832
ENSMUSG00000028251	ENSMUSG00000027219			ENSMUSG00000058927
ENSMUSG00000047446	ENSMUSG00000045689			ENSMUSG00000060935
ENSMUSG00000027634	ENSMUSG00000086604			ENSMUSG00000038578
ENSMUSG00000022641	ENSMUSG00000112765			ENSMUSG00000067713
ENSMUSG00000114759	ENSMUSG00000057135			ENSMUSG00000025408
ENSMUSG00000028565	ENSMUSG00000036907			ENSMUSG00000026974
ENSMUSG00000035246	ENSMUSG00000113473			ENSMUSG00000025025
ENSMUSG00000031150	ENSMUSG00000048347			ENSMUSG00000027628
ENSMUSG00000025422	ENSMUSG00000113871			ENSMUSG00000029464
ENSMUSG00000030074	ENSMUSG00000113031			ENSMUSG00000014074
ENSMUSG00000034647	ENSMUSG00000055782			ENSMUSG00000030201
ENSMUSG00000044339	ENSMUSG00000035121			ENSMUSG00000027889
ENSMUSG00000049606	ENSMUSG00000029925			ENSMUSG00000013089
ENSMUSG00000090019	ENSMUSG00000107481			ENSMUSG00000030304
ENSMUSG00000021704	ENSMUSG00000026388			ENSMUSG00000062075
ENSMUSG00000089948	ENSMUSG00000085614			ENSMUSG00000030880
ENSMUSG00000029012	ENSMUSG00000040270			ENSMUSG00000031575
ENSMUSG00000020334	novel.599			ENSMUSG00000029246
ENSMUSG00000079293	ENSMUSG00000085655			ENSMUSG00000031683
ENSMUSG00000056267	ENSMUSG00000083907			ENSMUSG00000036160
ENSMUSG00000051950	novel.247			ENSMUSG00000016206
ENSMUSG00000100158	novel.103			ENSMUSG00000035372
ENSMUSG00000096841	ENSMUSG00000020268			ENSMUSG00000040565
ENSMUSG00000027901	novel.416			ENSMUSG00000047777
ENSMUSG00000053310	ENSMUSG00000096974			ENSMUSG00000046341
ENSMUSG00000002799	ENSMUSG00000079484			ENSMUSG00000000902
ENSMUSG00000063455	ENSMUSG00000060131			ENSMUSG00000032607
ENSMUSG00000039943	ENSMUSG00000000673			ENSMUSG00000022307
ENSMUSG00000096145	ENSMUSG00000036264			ENSMUSG00000032590
ENSMUSG00000038291	ENSMUSG00000084803			ENSMUSG00000031993
ENSMUSG00000002257	ENSMUSG00000109953			ENSMUSG00000029128
ENSMUSG00000039318	ENSMUSG00000104454			ENSMUSG00000013833
ENSMUSG00000036006	ENSMUSG00000109181			ENSMUSG00000060639
ENSMUSG00000027806	ENSMUSG00000093100			ENSMUSG00000020925
ENSMUSG00000096422	ENSMUSG00000008496			ENSMUSG00000023008
ENSMUSG00000109524	ENSMUSG00000074171			ENSMUSG00000030960
ENSMUSG00000001249	ENSMUSG00000079450			ENSMUSG00000045896
ENSMUSG00000031289	ENSMUSG00000113781			ENSMUSG00000032291
ENSMUSG00000025170	ENSMUSG00000096929			ENSMUSG00000042804
ENSMUSG00000049670	novel.159			ENSMUSG00000020380
ENSMUSG00000079084	ENSMUSG00000061825			ENSMUSG00000028381
ENSMUSG00000033083	ENSMUSG00000067389			ENSMUSG00000061589
ENSMUSG00000029033	ENSMUSG00000060615			ENSMUSG00000030870
ENSMUSG00000021245	ENSMUSG00000102418			ENSMUSG00000005899
ENSMUSG00000057672	ENSMUSG00000050592			ENSMUSG00000042814
ENSMUSG00000031098	ENSMUSG00000110397			ENSMUSG00000053293
ENSMUSG00000037876	ENSMUSG00000109713			ENSMUSG00000023104
ENSMUSG00000057230	ENSMUSG00000022306			ENSMUSG00000060152
ENSMUSG00000045319	ENSMUSG00000056508			ENSMUSG00000031371
ENSMUSG00000026490	ENSMUSG00000091021			ENSMUSG00000034192
ENSMUSG00000034111	ENSMUSG00000092354			ENSMUSG00000035754
ENSMUSG00000071176	novel.246			ENSMUSG00000031657
ENSMUSG00000039130	ENSMUSG00000114481			ENSMUSG00000032485
ENSMUSG00000009406	ENSMUSG00000089889			ENSMUSG00000059791
ENSMUSG00000031523	ENSMUSG00000097257			ENSMUSG00000035172
ENSMUSG00000028496	ENSMUSG00000046318			ENSMUSG00000048490
ENSMUSG00000028402	ENSMUSG00000102516			ENSMUSG00000085208
ENSMUSG00000056413	ENSMUSG00000113440			ENSMUSG00000038084
ENSMUSG00000036435	ENSMUSG00000054383			ENSMUSG00000029569
ENSMUSG00000019737	ENSMUSG00000038421			ENSMUSG00000024201
ENSMUSG00000048402	ENSMUSG00000031662			ENSMUSG00000022109
ENSMUSG00000026797	ENSMUSG00000097121			ENSMUSG00000028124
ENSMUSG00000056666	ENSMUSG00000044022			ENSMUSG00000035529
ENSMUSG00000076576	ENSMUSG00000108256			ENSMUSG00000034453
ENSMUSG00000020812	ENSMUSG00000029299			ENSMUSG00000038068
ENSMUSG00000077493	ENSMUSG00000084693			ENSMUSG00000106831
ENSMUSG00000067750	ENSMUSG00000043458			ENSMUSG00000040767
ENSMUSG00000000693	ENSMUSG00000032988			ENSMUSG00000035799
ENSMUSG00000052384	ENSMUSG00000000157			ENSMUSG00000009566
ENSMUSG00000040957	ENSMUSG00000102593			ENSMUSG00000063785
ENSMUSG00000031644	ENSMUSG00000093908			ENSMUSG00000021276
ENSMUSG00000009378	ENSMUSG00000086453			ENSMUSG00000051346
ENSMUSG00000054951	ENSMUSG00000076893			ENSMUSG00000016757
ENSMUSG00000041426	ENSMUSG00000086047			ENSMUSG00000007050
ENSMUSG00000021786	ENSMUSG00000028834			ENSMUSG00000023025
ENSMUSG00000049555	ENSMUSG00000069270			ENSMUSG00000019295
ENSMUSG00000031732	ENSMUSG00000074342			ENSMUSG00000060950
ENSMUSG00000057880	ENSMUSG00000091994			ENSMUSG00000025198
ENSMUSG00000026425	ENSMUSG00000092734			ENSMUSG00000020134
ENSMUSG00000025931	ENSMUSG00000022657			ENSMUSG00000038252
ENSMUSG00000055717	ENSMUSG00000086507			ENSMUSG00000027823
ENSMUSG00000037234	ENSMUSG00000093087			ENSMUSG00000034297
ENSMUSG00000054342	ENSMUSG00000031576			ENSMUSG00000061979
ENSMUSG00000003992	novel.323			ENSMUSG00000021096
novel.15	ENSMUSG00000031493			ENSMUSG00000069020
ENSMUSG00000025981	ENSMUSG00000097056			ENSMUSG00000032469
ENSMUSG00000091515	ENSMUSG00000090070			ENSMUSG00000052033
ENSMUSG00000091618	ENSMUSG00000081219			ENSMUSG00000008373
ENSMUSG00000022412	ENSMUSG00000113619			ENSMUSG00000019975
ENSMUSG00000085175	novel.372			ENSMUSG00000038828
ENSMUSG00000021959	novel.431			ENSMUSG00000041506
ENSMUSG00000023828	ENSMUSG00000036469			ENSMUSG00000028884
novel.220	ENSMUSG00000044387			ENSMUSG00000030615
ENSMUSG00000076937	ENSMUSG00000042453			ENSMUSG00000040549
ENSMUSG00000037761	ENSMUSG00000041673			ENSMUSG00000040263
ENSMUSG00000026872	ENSMUSG00000045259			ENSMUSG00000023330
ENSMUSG00000024713	ENSMUSG00000032502			ENSMUSG00000052533
ENSMUSG00000025892	ENSMUSG00000037625			ENSMUSG00000032560
ENSMUSG00000035236	ENSMUSG00000026271			ENSMUSG00000021645
ENSMUSG00000056427	ENSMUSG00000110129			ENSMUSG00000031783
ENSMUSG00000043079	ENSMUSG00000020787			ENSMUSG00000023505
ENSMUSG00000037134	ENSMUSG00000078197			ENSMUSG00000069135
ENSMUSG00000043432	ENSMUSG00000098327			ENSMUSG00000030094
ENSMUSG00000017167	ENSMUSG00000068205			ENSMUSG00000039000
ENSMUSG00000041890	ENSMUSG00000025701			ENSMUSG00000036779
ENSMUSG00000031209	novel.303			ENSMUSG00000047617
ENSMUSG00000106396	ENSMUSG00000029442			ENSMUSG00000004865
ENSMUSG00000103254	ENSMUSG00000047361			ENSMUSG00000027884
ENSMUSG00000100510	ENSMUSG00000107747			ENSMUSG00000035397
ENSMUSG00000020532	ENSMUSG00000027073			ENSMUSG00000020649
ENSMUSG00000029629	ENSMUSG00000095788			ENSMUSG00000027309
ENSMUSG00000016087	ENSMUSG00000113432			ENSMUSG00000002409
ENSMUSG00000046589	ENSMUSG00000106067			ENSMUSG00000052798
ENSMUSG00000039637	ENSMUSG00000060212			ENSMUSG00000038074
ENSMUSG00000087179	ENSMUSG00000097728			ENSMUSG00000042599
ENSMUSG00000029122	ENSMUSG00000024379			ENSMUSG00000034858
ENSMUSG00000040836	ENSMUSG00000105836			ENSMUSG00000037343
ENSMUSG00000027004	ENSMUSG00000105383			ENSMUSG00000032834
ENSMUSG00000039787	ENSMUSG00000062470			ENSMUSG00000056962
ENSMUSG00000022747	ENSMUSG00000015627			ENSMUSG00000033819
ENSMUSG00000040865	ENSMUSG00000114796			ENSMUSG00000026456
ENSMUSG00000045519	ENSMUSG00000020857			ENSMUSG00000022377
ENSMUSG00000022438	ENSMUSG00000087011			ENSMUSG00000019944
ENSMUSG00000095403	novel.48			ENSMUSG00000021118
ENSMUSG00000053070	novel.64			ENSMUSG00000039976
ENSMUSG00000074811	ENSMUSG00000039013			ENSMUSG00000031097
ENSMUSG00000042284	ENSMUSG00000005107			ENSMUSG00000031387
ENSMUSG00000091109	ENSMUSG00000102302			ENSMUSG00000040521
ENSMUSG00000040289	ENSMUSG00000085573			ENSMUSG00000038759
ENSMUSG00000021936	ENSMUSG00000102953			ENSMUSG00000043140
ENSMUSG00000066687	ENSMUSG00000095477			ENSMUSG00000026571
ENSMUSG00000022220	ENSMUSG00000087187			ENSMUSG00000063800
ENSMUSG00000035757	ENSMUSG00000085457			ENSMUSG00000025903
novel.249	ENSMUSG00000107597			ENSMUSG00000020549
ENSMUSG00000030323	ENSMUSG00000085246			ENSMUSG00000036615
ENSMUSG00000079065	ENSMUSG00000063919			ENSMUSG00000037353
ENSMUSG00000007783	ENSMUSG00000031139			ENSMUSG00000093402
ENSMUSG00000031583	ENSMUSG00000109337			ENSMUSG00000025241
ENSMUSG00000001227	novel.117			ENSMUSG00000043719
ENSMUSG00000020642	ENSMUSG00000078772			ENSMUSG00000004610
ENSMUSG00000074671	ENSMUSG00000050103			ENSMUSG00000030888
ENSMUSG00000026235	ENSMUSG00000113606			ENSMUSG00000037461
ENSMUSG00000076731	ENSMUSG00000021596			ENSMUSG00000031671
ENSMUSG00000000794	ENSMUSG00000037318			ENSMUSG00000041037
ENSMUSG00000058317	novel.144			ENSMUSG00000026615
ENSMUSG00000022305	ENSMUSG00000041272			ENSMUSG00000025224
ENSMUSG00000031561	ENSMUSG00000055421			ENSMUSG00000001305
ENSMUSG00000109946	novel.22			ENSMUSG00000040028
ENSMUSG00000050821	ENSMUSG00000108778			ENSMUSG00000048379
ENSMUSG00000025915	ENSMUSG00000106224			ENSMUSG00000024217
ENSMUSG00000026307	ENSMUSG00000103567			ENSMUSG00000048118
ENSMUSG00000108461	ENSMUSG00000097523			ENSMUSG00000022035
ENSMUSG00000015850	novel.56			ENSMUSG00000038002
ENSMUSG00000032740	ENSMUSG00000032915			ENSMUSG00000017686
ENSMUSG00000042523	ENSMUSG00000103382			ENSMUSG00000035112
ENSMUSG00000022623	ENSMUSG00000017943			ENSMUSG00000024726
ENSMUSG00000040327	ENSMUSG00000010797			ENSMUSG00000027694
ENSMUSG00000031227	ENSMUSG00000079608			ENSMUSG00000039660
ENSMUSG00000027368	ENSMUSG00000065651			ENSMUSG00000019773
ENSMUSG00000052852	ENSMUSG00000094683			ENSMUSG00000074918
ENSMUSG00000057696	ENSMUSG00000097099			ENSMUSG00000022195
ENSMUSG00000021256	ENSMUSG00000097534			ENSMUSG00000030788
ENSMUSG00000039810	novel.402			ENSMUSG00000003154
ENSMUSG00000042790	ENSMUSG00000039981			ENSMUSG00000031984
ENSMUSG00000051855	ENSMUSG00000109383			ENSMUSG00000099881
ENSMUSG00000063317	ENSMUSG00000103662			ENSMUSG00000021938
ENSMUSG00000033902	ENSMUSG00000065387			ENSMUSG00000018906
ENSMUSG00000032744	ENSMUSG00000065130			ENSMUSG00000042606
ENSMUSG00000037416	ENSMUSG00000074547			ENSMUSG00000029415
ENSMUSG00000033769	ENSMUSG00000038304			ENSMUSG00000059810
ENSMUSG00000039542	ENSMUSG00000029408			ENSMUSG00000036534
ENSMUSG00000047921	ENSMUSG00000030361			ENSMUSG00000006289
ENSMUSG00000042082	ENSMUSG00000085743			ENSMUSG00000020534
ENSMUSG00000027165	ENSMUSG00000077316			ENSMUSG00000034442
ENSMUSG00000053441	ENSMUSG00000102117			ENSMUSG00000005233
ENSMUSG00000009876	ENSMUSG00000080712			ENSMUSG00000024352
ENSMUSG00000021068	ENSMUSG00000027977			ENSMUSG00000025402
ENSMUSG00000031953	ENSMUSG00000030336			ENSMUSG00000033285
ENSMUSG00000046152	ENSMUSG00000103668			ENSMUSG00000027285
ENSMUSG00000026279	ENSMUSG00000107017			ENSMUSG00000029392
ENSMUSG00000040591	ENSMUSG00000023274			ENSMUSG00000031714
ENSMUSG00000035274	ENSMUSG00000036452			ENSMUSG00000021371
ENSMUSG00000098332	ENSMUSG00000088695			ENSMUSG00000032563
ENSMUSG00000047844	ENSMUSG00000097406			ENSMUSG00000056941
ENSMUSG00000036613	ENSMUSG00000085235			ENSMUSG00000034744
ENSMUSG00000032186	ENSMUSG00000086247			ENSMUSG00000036197
ENSMUSG00000021461	ENSMUSG00000116234			ENSMUSG00000035764
ENSMUSG00000029999	ENSMUSG00000091405			ENSMUSG00000006127
ENSMUSG00000025776	ENSMUSG00000022876			ENSMUSG00000041319
ENSMUSG00000010721	ENSMUSG00000097440			ENSMUSG00000020079
ENSMUSG00000096459	ENSMUSG00000083049			ENSMUSG00000018841
ENSMUSG00000078878	ENSMUSG00000086340			ENSMUSG00000032806
ENSMUSG00000047669	ENSMUSG00000112854			ENSMUSG00000005150
ENSMUSG00000021263	ENSMUSG00000024617			ENSMUSG00000082674
ENSMUSG00000034648				ENSMUSG00000073725
ENSMUSG00000059991				ENSMUSG00000025358
ENSMUSG00000024044				ENSMUSG00000030869
ENSMUSG00000025578				ENSMUSG00000042569
ENSMUSG00000057098				ENSMUSG00000105143
ENSMUSG00000001376				ENSMUSG00000028165
ENSMUSG00000026563				ENSMUSG00000037296
ENSMUSG00000042428				ENSMUSG00000029111
ENSMUSG00000073413				ENSMUSG00000020231
ENSMUSG00000026594				ENSMUSG00000022554
ENSMUSG00000040896				ENSMUSG00000028261
ENSMUSG00000040260				ENSMUSG00000027306
ENSMUSG00000001943				ENSMUSG00000045624
ENSMUSG00000068663				ENSMUSG00000031578
ENSMUSG00000057219				ENSMUSG00000022425
ENSMUSG00000051373				ENSMUSG00000027651
ENSMUSG00000090112				ENSMUSG00000081998
ENSMUSG00000039813				ENSMUSG00000025474
ENSMUSG00000109097				ENSMUSG00000026816
ENSMUSG00000045980				ENSMUSG00000017478
ENSMUSG00000049307				ENSMUSG00000031819
ENSMUSG00000031480				ENSMUSG00000020516
ENSMUSG00000025262				ENSMUSG00000040667
ENSMUSG00000045790				ENSMUSG00000052763
ENSMUSG00000039519				ENSMUSG00000090958
ENSMUSG00000047242				ENSMUSG00000007610
ENSMUSG00000041794				ENSMUSG00000028911
ENSMUSG00000079481				ENSMUSG00000039967
ENSMUSG00000032332				ENSMUSG00000032044
ENSMUSG00000024642				ENSMUSG00000036678
ENSMUSG00000026082				ENSMUSG00000040524
ENSMUSG00000028013				ENSMUSG00000035158
ENSMUSG00000025437				ENSMUSG00000050705
ENSMUSG00000037621				ENSMUSG00000024370
ENSMUSG00000015222				ENSMUSG00000024145
ENSMUSG00000094433				ENSMUSG00000015542
ENSMUSG00000039485				ENSMUSG00000048087
ENSMUSG00000086610				ENSMUSG00000022787
ENSMUSG00000071793				ENSMUSG00000072421
ENSMUSG00000079442				ENSMUSG00000063334
ENSMUSG00000066191				ENSMUSG00000111877
ENSMUSG00000055745				ENSMUSG00000018697
ENSMUSG00000000317				ENSMUSG00000040423
ENSMUSG00000045629				ENSMUSG00000000441
ENSMUSG00000052485				ENSMUSG00000028917
novel.429				ENSMUSG00000082321
ENSMUSG00000036959				ENSMUSG00000028031
ENSMUSG00000022864				ENSMUSG00000037286
ENSMUSG00000055675				ENSMUSG00000055760
ENSMUSG00000062524				ENSMUSG00000030249
ENSMUSG00000032411				ENSMUSG00000026037
ENSMUSG00000020085				ENSMUSG00000032295
ENSMUSG00000003070				ENSMUSG00000033216
ENSMUSG00000076498				ENSMUSG00000093565
ENSMUSG00000036291				ENSMUSG00000022897
ENSMUSG00000020657				ENSMUSG00000035206
ENSMUSG00000029027				ENSMUSG00000030083
ENSMUSG00000034312				ENSMUSG00000033809
ENSMUSG00000064061				ENSMUSG00000048661
ENSMUSG00000027799				ENSMUSG00000037313
ENSMUSG00000028996				ENSMUSG00000018931
ENSMUSG00000048581				ENSMUSG00000032212
ENSMUSG00000000416				ENSMUSG00000035704
ENSMUSG00000024866				ENSMUSG00000052713
ENSMUSG00000110649				ENSMUSG00000000804
ENSMUSG00000049804				ENSMUSG00000004642
ENSMUSG00000047497				ENSMUSG00000027679
ENSMUSG00000086915				ENSMUSG00000024135
ENSMUSG00000020407				ENSMUSG00000039646
ENSMUSG00000032392				ENSMUSG00000002496
ENSMUSG00000022436				ENSMUSG00000002428
ENSMUSG00000029053				ENSMUSG00000015757
ENSMUSG00000033066				ENSMUSG00000052926
ENSMUSG00000028681				ENSMUSG00000029202
ENSMUSG00000035513				ENSMUSG00000062753
ENSMUSG00000020953				ENSMUSG00000027752
ENSMUSG00000022878				ENSMUSG00000019715
ENSMUSG00000047747				ENSMUSG00000031153
ENSMUSG00000096336				ENSMUSG00000067336
ENSMUSG00000021211				ENSMUSG00000041220
ENSMUSG00000095253				ENSMUSG00000057101
ENSMUSG00000076940				ENSMUSG00000050549
ENSMUSG00000026749				ENSMUSG00000019338
ENSMUSG00000034333				ENSMUSG00000012422
ENSMUSG00000022686				ENSMUSG00000063884
ENSMUSG00000028036				ENSMUSG00000024491
ENSMUSG00000037795				ENSMUSG00000041431
ENSMUSG00000042066				ENSMUSG00000020653
ENSMUSG00000026840				ENSMUSG00000060675
ENSMUSG00000040734				ENSMUSG00000035357
ENSMUSG00000031200				ENSMUSG00000061607
ENSMUSG00000059327				ENSMUSG00000040253
ENSMUSG00000044468				ENSMUSG00000011960
ENSMUSG00000033392				ENSMUSG00000029557
ENSMUSG00000000031				ENSMUSG00000026958
ENSMUSG00000026782				ENSMUSG00000025484
ENSMUSG00000044433				ENSMUSG00000025786
ENSMUSG00000062040				ENSMUSG00000025626
ENSMUSG00000109602				ENSMUSG00000038005
ENSMUSG00000047227				ENSMUSG00000051768
ENSMUSG00000020905				ENSMUSG00000033068
ENSMUSG00000066057				ENSMUSG00000018548
ENSMUSG00000070044				ENSMUSG00000040852
ENSMUSG00000033400				ENSMUSG00000035632
ENSMUSG00000029659				ENSMUSG00000021810
novel.399				ENSMUSG00000020248
ENSMUSG00000026679				ENSMUSG00000021972
ENSMUSG00000066643				ENSMUSG00000046798
ENSMUSG00000017344				ENSMUSG00000089911
ENSMUSG00000025582				ENSMUSG00000003778
ENSMUSG00000001120				ENSMUSG00000025157
ENSMUSG00000115206				ENSMUSG00000037553
ENSMUSG00000005580				ENSMUSG00000066149
ENSMUSG00000100291				ENSMUSG00000027737
ENSMUSG00000034903				ENSMUSG00000064068
ENSMUSG00000031520				ENSMUSG00000036202
ENSMUSG00000083307				ENSMUSG00000004612
ENSMUSG00000076489				ENSMUSG00000024383
ENSMUSG00000028439				ENSMUSG00000023988
ENSMUSG00000022702				ENSMUSG00000022905
novel.338				ENSMUSG00000057469
novel.606				ENSMUSG00000001707
ENSMUSG00000074212				ENSMUSG00000053774
ENSMUSG00000093105				ENSMUSG00000021277
ENSMUSG00000048040				ENSMUSG00000030714
ENSMUSG00000028539				ENSMUSG00000055491
ENSMUSG00000064919				ENSMUSG00000059820
ENSMUSG00000026311				ENSMUSG00000021149
ENSMUSG00000026158				ENSMUSG00000036381
ENSMUSG00000070304				ENSMUSG00000112975
ENSMUSG00000032375				ENSMUSG00000053453
ENSMUSG00000002688				ENSMUSG00000029521
ENSMUSG00000034613				ENSMUSG00000001802
ENSMUSG00000100201				ENSMUSG00000070730
ENSMUSG00000029154				ENSMUSG00000010609
ENSMUSG00000044548				ENSMUSG00000030397
ENSMUSG00000031877				ENSMUSG00000043542
ENSMUSG00000054720				ENSMUSG00000031333
ENSMUSG00000098286				ENSMUSG00000039901
ENSMUSG00000103067				ENSMUSG00000032555
ENSMUSG00000028389				ENSMUSG00000017679
ENSMUSG00000026383				ENSMUSG00000063052
ENSMUSG00000038305				ENSMUSG00000034154
ENSMUSG00000090100				ENSMUSG00000001627
ENSMUSG00000021696				ENSMUSG00000070871
ENSMUSG00000038112				ENSMUSG00000074238
ENSMUSG00000088901				ENSMUSG00000032264
ENSMUSG00000028975				ENSMUSG00000023051
ENSMUSG00000058331				ENSMUSG00000066839
ENSMUSG00000025010				ENSMUSG00000031119
ENSMUSG00000064356				ENSMUSG00000026698
ENSMUSG00000038793				ENSMUSG00000026283
ENSMUSG00000048481				ENSMUSG00000024384
ENSMUSG00000035164				ENSMUSG00000037885
ENSMUSG00000027316				ENSMUSG00000038572
ENSMUSG00000033502				ENSMUSG00000003190
ENSMUSG00000048388				ENSMUSG00000028899
ENSMUSG00000020941				ENSMUSG00000041846
ENSMUSG00000029851				ENSMUSG00000029199
ENSMUSG00000065500				ENSMUSG00000030609
ENSMUSG00000026475				ENSMUSG00000063273
ENSMUSG00000024112				ENSMUSG00000025505
ENSMUSG00000049038				ENSMUSG00000048327
ENSMUSG00000039701				ENSMUSG00000061458
ENSMUSG00000028864				ENSMUSG00000028431
ENSMUSG00000031767				ENSMUSG00000031161
ENSMUSG00000024533				ENSMUSG00000051238
ENSMUSG00000034723				ENSMUSG00000033099
ENSMUSG00000033530				ENSMUSG00000035845
novel.390				ENSMUSG00000029153
ENSMUSG00000027709				ENSMUSG00000020019
ENSMUSG00000018654				ENSMUSG00000041308
ENSMUSG00000023206				ENSMUSG00000032422
ENSMUSG00000047037				ENSMUSG00000058240
ENSMUSG00000028519				ENSMUSG00000021693
ENSMUSG00000041440				ENSMUSG00000040771
ENSMUSG00000024810				ENSMUSG00000035683
ENSMUSG00000050379				ENSMUSG00000002031
ENSMUSG00000031304				ENSMUSG00000031902
ENSMUSG00000001583				ENSMUSG00000028690
ENSMUSG00000096054				ENSMUSG00000091876
ENSMUSG00000087153				ENSMUSG00000020154
ENSMUSG00000032092				ENSMUSG00000021236
ENSMUSG00000062515				ENSMUSG00000029196
ENSMUSG00000094786				ENSMUSG00000022106
ENSMUSG00000096173				ENSMUSG00000042570
ENSMUSG00000091243				ENSMUSG00000038957
ENSMUSG00000067424				ENSMUSG00000018433
ENSMUSG00000026870				ENSMUSG00000059939
ENSMUSG00000028701				ENSMUSG00000020156
ENSMUSG00000074912				ENSMUSG00000025878
ENSMUSG00000031290				ENSMUSG00000024878
ENSMUSG00000041696				ENSMUSG00000021076
ENSMUSG00000037315				ENSMUSG00000038871
ENSMUSG00000023923				ENSMUSG00000021504
ENSMUSG00000003949				ENSMUSG00000074476
ENSMUSG00000048281				ENSMUSG00000055334
ENSMUSG00000097970				ENSMUSG00000022370
ENSMUSG00000050556				ENSMUSG00000019822
ENSMUSG00000026437				ENSMUSG00000036285
ENSMUSG00000030089				ENSMUSG00000026556
ENSMUSG00000062582				ENSMUSG00000050244
ENSMUSG00000076580				ENSMUSG00000042178
ENSMUSG00000025504				ENSMUSG00000024691
ENSMUSG00000095325				ENSMUSG00000040325
ENSMUSG00000033653				ENSMUSG00000014907
ENSMUSG00000033350				ENSMUSG00000012535
ENSMUSG00000031775				ENSMUSG00000037326
ENSMUSG00000032515				ENSMUSG00000014554
ENSMUSG00000054400				ENSMUSG00000025747
ENSMUSG00000020297				ENSMUSG00000041638
ENSMUSG00000099553				ENSMUSG00000022111
ENSMUSG00000052917				ENSMUSG00000027374
ENSMUSG00000033033				ENSMUSG00000010660
ENSMUSG00000042797				ENSMUSG00000023909
ENSMUSG00000058625				ENSMUSG00000000876
ENSMUSG00000019806				ENSMUSG00000032407
ENSMUSG00000068079				ENSMUSG00000023953
ENSMUSG00000075327				ENSMUSG00000043614
ENSMUSG00000086502				ENSMUSG00000041777
ENSMUSG00000022044				ENSMUSG00000022466
ENSMUSG00000041842				ENSMUSG00000022538
ENSMUSG00000039092				ENSMUSG00000038644
ENSMUSG00000019726				ENSMUSG00000027905
ENSMUSG00000075592				ENSMUSG00000023169
ENSMUSG00000061544				ENSMUSG00000024056
ENSMUSG00000108425				ENSMUSG00000004356
ENSMUSG00000113019				ENSMUSG00000066148
ENSMUSG00000076564				ENSMUSG00000019849
ENSMUSG00000046743				ENSMUSG00000029363
ENSMUSG00000005672				ENSMUSG00000031565
ENSMUSG00000054893				ENSMUSG00000024982
ENSMUSG00000102574				ENSMUSG00000024137
ENSMUSG00000034083				ENSMUSG00000020876
ENSMUSG00000049287				ENSMUSG00000041297
ENSMUSG00000088625				ENSMUSG00000035293
ENSMUSG00000070461				ENSMUSG00000031562
ENSMUSG00000046280				ENSMUSG00000046707
ENSMUSG00000112627				ENSMUSG00000027459
ENSMUSG00000003348				ENSMUSG00000020561
ENSMUSG00000090093				ENSMUSG00000024862
ENSMUSG00000093894				ENSMUSG00000024436
ENSMUSG00000005583				ENSMUSG00000031939
ENSMUSG00000007908				ENSMUSG00000017716
ENSMUSG00000033361				ENSMUSG00000022792
ENSMUSG00000057335				ENSMUSG00000020608
ENSMUSG00000030200				ENSMUSG00000031533
ENSMUSG00000042156				ENSMUSG00000035437
ENSMUSG00000025265				ENSMUSG00000071551
ENSMUSG00000028842				ENSMUSG00000027496
ENSMUSG00000072762				ENSMUSG00000037519
ENSMUSG00000036368				ENSMUSG00000033909
ENSMUSG00000015127				ENSMUSG00000073131
ENSMUSG00000024922				ENSMUSG00000034161
ENSMUSG00000055917				ENSMUSG00000031974
ENSMUSG00000109904				ENSMUSG00000030188
ENSMUSG00000089857				ENSMUSG00000055319
ENSMUSG00000060594				ENSMUSG00000024055
ENSMUSG00000037138				ENSMUSG00000027291
ENSMUSG00000062519				ENSMUSG00000031904
ENSMUSG00000031214				ENSMUSG00000055900
ENSMUSG00000096176				ENSMUSG00000032643
ENSMUSG00000076618				ENSMUSG00000025857
ENSMUSG00000070802				ENSMUSG00000027784
ENSMUSG00000085517				ENSMUSG00000020883
ENSMUSG00000057234				ENSMUSG00000027641
ENSMUSG00000025272				ENSMUSG00000038544
ENSMUSG00000111966				ENSMUSG00000047719
ENSMUSG00000073176				ENSMUSG00000046861
ENSMUSG00000102270				ENSMUSG00000041491
ENSMUSG00000030643				ENSMUSG00000041747
ENSMUSG00000025479				ENSMUSG00000067203
ENSMUSG00000000869				ENSMUSG00000022023
ENSMUSG00000028949				ENSMUSG00000051557
ENSMUSG00000038457				ENSMUSG00000025190
ENSMUSG00000076563				ENSMUSG00000034906
ENSMUSG00000026730				ENSMUSG00000029366
ENSMUSG00000031255				ENSMUSG00000074345
ENSMUSG00000062588				ENSMUSG00000037275
ENSMUSG00000001166				ENSMUSG00000032468
ENSMUSG00000096074				ENSMUSG00000021175
ENSMUSG00000071303				ENSMUSG00000038080
ENSMUSG00000087381				ENSMUSG00000025395
ENSMUSG00000088008				ENSMUSG00000051185
ENSMUSG00000043183				ENSMUSG00000032251
ENSMUSG00000037759				ENSMUSG00000028614
ENSMUSG00000022780				ENSMUSG00000033149
ENSMUSG00000097412				ENSMUSG00000020492
ENSMUSG00000004473				ENSMUSG00000029090
ENSMUSG00000065904				ENSMUSG00000066798
ENSMUSG00000052062				ENSMUSG00000052962
ENSMUSG00000061436				ENSMUSG00000078851
ENSMUSG00000026705				ENSMUSG00000026999
ENSMUSG00000078580				ENSMUSG00000027395
ENSMUSG00000093514				ENSMUSG00000042487
ENSMUSG00000001998				ENSMUSG00000020877
ENSMUSG00000050382				ENSMUSG00000027384
ENSMUSG00000038895				ENSMUSG00000060098
ENSMUSG00000039634				ENSMUSG00000020897
ENSMUSG00000086141				ENSMUSG00000014980
ENSMUSG00000002346				ENSMUSG00000029500
ENSMUSG00000056211				ENSMUSG00000025645
ENSMUSG00000088249				ENSMUSG00000021235
ENSMUSG00000040195				ENSMUSG00000027699
ENSMUSG00000035735				ENSMUSG00000048720
ENSMUSG00000089936				ENSMUSG00000025616
ENSMUSG00000027695				ENSMUSG00000040250
ENSMUSG00000071796				ENSMUSG00000045503
ENSMUSG00000089872				ENSMUSG00000052117
ENSMUSG00000028487				ENSMUSG00000033055
ENSMUSG00000024912				ENSMUSG00000039480
[truncated: 1,676 more rows]
