# Supplementary material for: Dynamic Transcriptomic Profiling of Mouse Endometrium Across the Estrous Cycle Reveals Phase‐Specific Regulatory Networks Underlying Cyclic Remodelling
Source: J Cell Mol Med. 2026 Jun 26;30(12):e71265. doi: 10.1111/jcmm.71265 (PMC13309392; doi:10.1111/jcmm.71265)
Supplement: Supplementary file 2 — Table S2: Colour module gene enrichment analysis results. [file JCMM-30-e71265-s007.xlsx]

## Sheet: Sheet1
ID	Description	GeneRatio	Qvalue	Count	Color module
mmu03010	Ribosome	0.3016	1.06E-66	38	PRO：MEfirebrick4
mmu04650	Natural killer cell mediated cytotoxicity	0.04386	0.0019	5	DI：MElavenderblush2
mmu05144	Malaria	0.05769	0.0374	3	DI：MElavenderblush2
MP:0005387	Immune system phenotype	0.02	0.0135	69	E: MEindianred2
MP:0001790	Abnormal immune system physiology	0.023	0.0185	48	E: MEindianred2
MP:0005397	Hematopoietic system phenotype	0.02	0.0185	67	E: MEindianred2
MP:0000685	Abnormal immune system morphology	0.021	0.03	49	E: MEindianred2
MP:0002396	Abnormal hematopoietic system morphology/development	0.02	0.03	57	E: MEindianred2
MP:0002420	Abnormal adaptive immunity	0.025	0.03	33	E: MEindianred2
MP:0002421	Abnormal cell-mediated immunity	0.025	0.03	33	E: MEindianred2
MP:0002442	Abnormal leukocyte physiology	0.026	0.03	32	E: MEindianred2
mmu05200	Pathways in cancer	0.209	2.97E-06	110	MET: MEantiquewhite1
mmu04015	Rap1 signaling pathway	0.221	0.0092	46	MET: MEantiquewhite1
mmu04010	MAPK signaling pathway	0.195	0.0197	56	MET: MEantiquewhite1
mmu04340	Hedgehog signaling pathway	0.347	0.0197	17	MET: MEantiquewhite1
mmu05217	Basal cell carcinoma	0.302	0.0261	19	MET: MEantiquewhite1
mmu04020	Calcium signaling pathway	0.204	0.0422	39	MET: MEantiquewhite1
mmu04530	Tight junction	0.217	0.0422	33	MET: MEantiquewhite1
mmu04360	Axon guidance	0.206	0.044	36	MET: MEantiquewhite1
mmu04330	Notch signaling pathway	0.296	0.0473	16	MET: MEantiquewhite1
mmu00280	Valine, leucine and isoleucine degradation	0.291	0.0499	16	MET: MEantiquewhite1
mmu00532	Glycosaminoglycan biosynthesis - chondroitin sulfate / dermatan sulfate	0.45	0.0499	9	MET: MEantiquewhite1
mmu04926	Relaxin signaling pathway	0.22	0.0499	28	MET: MEantiquewhite1
WP539	Wnt signaling pathway	0.28	0.0061	30	MET: MEantiquewhite1
WP310	mRNA processing	0.4055	1.45E-24	178	E: MElavenderblush1
WP413	G1 to S cell cycle control	0.6333	7.68E-09	38	E: MElavenderblush1
WP2185	Purine metabolism	0.3235	8.39e-05	55	E: MElavenderblush1
WP567	Eukaryotic transcription initiation	0.55	0.00021	22	E: MElavenderblush1
WP1244	Estrogen signaling	0.3649	0.0049	27	E: MElavenderblush1
WP1257	Mismatch repair	1	0.0049	9	E: MElavenderblush1
WP1763	Mechanisms associated with pluripotency	0.2369	0.0112	68	E: MElavenderblush1
WP5242	Comprehensive IL-17A signaling	0.297	0.0242	30	E: MElavenderblush1
WP307	Translation factors	0.3673	0.0328	18	E: MElavenderblush1
WP1258	Homologous recombination	0.6667	0.0425	8	E: MElavenderblush1
WP2902	p53 signaling	0.3182	0.0488	21	E: MElavenderblush1
WP3625	Tyrobp causal network in microglia	0.344828	1.52e-06	20	E&DI: MEdarkseagreen2
WP3626	Microglia pathogen phagocytosis pathway	0.414634	1.52e-06	17	E&DI: MEdarkseagreen2
WP2292	Chemokine signaling pathway	0.149425	0.004	26	E&DI: MEdarkseagreen2
WP295	Electron transport chain	0.184783	0.0061	17	E&DI: MEdarkseagreen2
WP1248	Oxidative phosphorylation	0.222222	0.0112	12	E&DI: MEdarkseagreen2
WP1496	Oxidative damage response	0.25	0.0134	10	E&DI: MEdarkseagreen2
WP151	IL-5 signaling pathway	0.19403	0.0142	13	E&DI: MEdarkseagreen2
WP5242	Comprehensive IL-17A signaling	0.158416	0.0216	16	E&DI: MEdarkseagreen2
WP1244	Estrogen signaling	0.175676	0.0249	13	E&DI: MEdarkseagreen2
WP3675	Factors and pathways affecting insulin-like growth factor (IGF1)-Akt signaling	0.258065	0.0253	8	E&DI: MEdarkseagreen2
