# Supplementary material for: Dynamic Transcriptomic Profiling of Mouse Endometrium Across the Estrous Cycle Reveals Phase‐Specific Regulatory Networks Underlying Cyclic Remodelling
Source: J Cell Mol Med. 2026 Jun 26;30(12):e71265. doi: 10.1111/jcmm.71265 (PMC13309392; doi:10.1111/jcmm.71265)
Supplement: Supplementary file 3 — Table S3: Lists of FPKM values corresponding to 33,599 genes. [file JCMM-30-e71265-s010.xlsx]

## Sheet: Sheet1
gene_id	PRO1	PRO2	PRO3	E1	E2	E3	MET1	MET2	MET3	DI1	DI2	DI3	gene_name
ENSMUSG00000064351	6946.7	6198.14	9585.09	7278.24	9585.19	9707.71	6722.4	6260.65	6277.43	10428.5	6836.24	7107.41	mt-Co1
ENSMUSG00000064370	4353.57	3936.06	4993.19	3633	3813	4368.55	4012.46	4059.79	4005.03	6075.08	4347.2	4280.49	mt-Cytb
ENSMUSG00000007892	4178.28	4451.85	4308.98	2602.24	3821.09	3730.66	3749.23	4277.65	4057.95	2883.28	4214.36	4001.7	Rplp1
ENSMUSG00000037742	3383.84	4283.43	4674.64	3080.38	4181.54	3397.91	3070.3	4095.72	3673.52	2377.3	3521.41	3617.89	Eef1a1
ENSMUSG00000064341	3429.73	2920.22	3606.29	2568.78	2388.4	3426.6	2939.94	2735.56	3258.72	4790.8	3957.25	3784.13	mt-Nd1
ENSMUSG00000025467	14.0863	2.21901	846.101	6401.7	10288.1	11247.7	9.48826	10.4306	12.4466	3279.39	8.15796	10.3846	Prap1
ENSMUSG00000049775	1792.8	1753.72	3253.96	1790.06	2446.8	2578.54	1584.96	1643.23	1487.98	2854.89	1975.11	2117.9	Tmsb4x
ENSMUSG00000028081	2082.69	1723.39	2060.4	1461.27	1835.36	2107.8	1925.98	1971.75	1592.28	1689.36	1855.64	1954.56	Rps3a1
ENSMUSG00000064345	1540.16	1524.29	1618.87	1478.36	1233.42	1594.66	1524.93	1294.04	1675.45	2222.02	1782.61	1720	mt-Nd2
ENSMUSG00000060126	1832.97	1407.65	1772.14	1490.57	1820.22	1917.36	1730.39	1857.75	1391.23	1365.3	1256.03	1333.24	Tpt1
ENSMUSG00000063457	1537.94	1444.49	1577.29	1234.4	1461	1824.72	1512.62	1621.71	1319.96	1531.98	1326.77	1437.52	Rps15
ENSMUSG00000064363	1519.7	1242.81	1536.07	1362.62	1441.45	1662.26	1359.69	1269.5	1320.47	2293.7	1330.74	1294.83	mt-Nd4
ENSMUSG00000067274	1317.56	1513.86	1971.06	1055.33	1577.84	1400.31	1315.29	1433.16	1287.36	1222.26	1491.16	1529.87	Rplp0
ENSMUSG00000050635	215.392	5.64773	6962.64	836.095	3973.44	2728.4	13.5408	185.383	53.541	1034.34	398.095	253.822	Sprr2f
ENSMUSG00000093674	1584.84	1624.23	1630.64	921.28	920.522	1548.74	1087.59	1295.76	1291.37	1488.09	1509.71	1629.7	Rpl41
ENSMUSG00000064367	1259.83	1341.03	1762.34	1133.25	1537.93	1401.68	1138.49	1248.5	1413.16	1522.9	1439.65	1295.67	mt-Nd5
ENSMUSG00000064368	1475.1	1130.18	1639.53	970.757	1280.94	1430.4	1107.16	1093.57	1302.06	1618.46	1312.14	1230.35	mt-Nd6
ENSMUSG00000057863	1314.01	1343.44	1443.55	912.197	1070.13	1527.54	1035.02	1199.2	1146.34	1233.58	1091.04	1193.1	Rpl36
ENSMUSG00000060802	1210.26	938.994	1767.35	1830.65	1961.12	1544.53	663.089	804.997	864.704	1176.18	731.266	856.008	B2m
ENSMUSG00000034994	982.768	1252.96	1459.36	1080.24	1440.63	1099.44	659.114	1239.96	1067.46	684.142	782.858	867.364	Eef2
ENSMUSG00000024608	1048.26	992.499	1131.08	868.951	1159.99	1390.97	947.639	1192.05	901.233	766.067	908.922	898.992	Rps14
ENSMUSG00000032399	968.766	1062.7	1191.46	787.812	934.462	940.148	971.137	1045.75	966.335	750.13	1022.05	1112.82	Rpl4
ENSMUSG00000026238	913.266	694.843	723.558	977.341	724.826	1085.43	862.592	726.711	739.556	1491.34	1126.08	1407.41	Ptma
ENSMUSG00000025492	1273.98	695.464	971.509	859.034	771.308	748.963	662.442	824.824	686.596	1714.02	651.206	962.823	Ifitm3
ENSMUSG00000024661	811.863	985.464	1166.86	941.747	1352.67	946.469	672.081	901.246	938.283	712.64	682.887	649.781	Fth1
ENSMUSG00000017404	833.659	887.076	1085.27	745.815	889.113	994.457	789.818	881.064	827.977	764.635	879.597	925.545	Rpl19
ENSMUSG00000028495	850.033	889.978	965.01	721.67	868.708	925.984	811.643	944.092	774.661	635.87	845.867	883.229	Rps6
ENSMUSG00000003970	843.959	811.206	934.076	666.611	807.817	820.117	795.788	888.253	776.293	771.052	871.822	934.239	Rpl8
ENSMUSG00000057841	836.307	983.624	1030.17	647.087	803.921	858.007	682.107	879.727	802.465	659.292	757.979	844.851	Rpl32
ENSMUSG00000035783	246.723	1124.64	1545.48	728.238	950.068	499.879	513.063	914.146	962.968	401.324	1088.81	786.494	Acta2
ENSMUSG00000038274	959.461	744.834	946.421	649.068	851.638	1067.73	757.639	831.961	678.401	823.2	676.46	769.307	Fau
ENSMUSG00000107176	960.131	885.668	1009.21	683.788	707.617	825.581	813.941	814.173	656.755	753.185	765.535	817.287	Gm9794
ENSMUSG00000044533	676.401	871.708	910.293	610.001	757.616	770.87	664.275	865.411	854.836	672.395	989.258	1030.44	Rps2
ENSMUSG00000026822	5.85396	0.383295	3586.96	776.368	1989.94	1675.49	5.62689	10.7186	1.57459	1120.39	194.152	229.652	Lcn2
ENSMUSG00000031320	783.498	885.538	896.165	633.271	822.351	804.504	807.38	870.127	788.906	582.033	789.253	782.819	Rps4x
ENSMUSG00000050621	1017.24	882.434	475.275	461.356	1294.82	826.487	700.652	1554.76	515.397	470.33	563.293	507.992	Rps27rt
ENSMUSG00000049517	898.675	846.514	890.613	597.641	644.523	886.985	754.892	744.925	657.701	777.099	734.003	829.593	Rps23
ENSMUSG00000024164	14.1178	37.0291	2438.04	796.432	3529.57	1487.41	13.3379	46.003	9.12956	534.325	94.9757	113.794	C3
ENSMUSG00000032496	42.5547	2.77612	2053.99	948.218	2774.45	1323.56	9.21079	60.6668	42.0576	1652.67	64.9847	84.8971	Ltf
ENSMUSG00000003429	811.944	719.154	825.849	656.073	799.763	933.578	685.366	766.827	652.569	770.243	665.675	717.017	Rps11
ENSMUSG00000012848	784.493	768.884	752.32	581.625	716.927	771.821	725.981	842.904	693.217	648.516	649.587	693.399	Rps5
ENSMUSG00000081895	469.406	555.559	874.049	690.332	853.14	981.882	674.677	916.874	477.445	819.955	481.781	576.6	Rpl17-ps10
ENSMUSG00000023944	646.55	704.233	684.324	798.305	586.935	643.325	727.512	595.034	665.013	831.707	690.079	768.651	Hsp90ab1
ENSMUSG00000043716	730.122	651.541	758.75	570.88	657.62	771.816	663.777	605.385	587.774	602.437	591.488	609.455	Rpl7
ENSMUSG00000037563	755.452	727.935	676.233	532.68	599.927	753.979	591.168	765.323	631.826	543.037	588.373	632.907	Rps16
ENSMUSG00000025362	668.416	792.593	761.984	467.125	617.863	649.415	594.062	670.404	666.173	571.666	652.743	675.82	Rps26
ENSMUSG00000084319	682.229	496.829	704.331	602.964	728.542	800.96	670.166	755.866	581.451	518.264	487.496	527.865	Tpt1-ps3
ENSMUSG00000113948	783.024	535.906	660.901	434.981	581.875	839.513	644.934	705.665	551.945	579.564	552.259	619.037	Rpl17-ps3
ENSMUSG00000036256	640.881	877.976	758.517	580.002	631.59	301.453	528.111	851.813	932.526	96.1628	769.447	497.116	Igfbp7
ENSMUSG00000047675	733.164	639.302	636.95	449.314	559.597	634.561	640.212	677.443	574.045	547.337	587.273	661.555	Rps8
ENSMUSG00000064372	460.06	704.479	658.669	450.918	910.865	637.905	488.398	417.991	788.395	637.758	597.995	544.003	mt-Tp
ENSMUSG00000058546	568.524	617.861	686.527	531.745	606.522	611.314	610.2	645.432	600.095	412.381	653.452	649.54	Rpl23a
ENSMUSG00000067818	207.203	681.837	1274.27	464.963	742.894	393.199	405.549	603.846	654.187	362.666	695.418	564.602	Myl9
ENSMUSG00000060938	600.305	618.892	654.234	524.835	596.699	636.378	566.928	614.128	547.468	526.825	577.792	557.043	Rpl26
ENSMUSG00000000740	624.268	604.658	689.879	424.97	589.274	584.673	617.095	651.853	563.755	484.749	575.512	608.206	Rpl13
ENSMUSG00000057322	719.207	574.351	639.908	350.537	301.479	649.583	460.605	443.395	423.122	1087.29	434.514	752.106	Rpl38
ENSMUSG00000032518	554.177	636.648	619.286	396.45	501.228	551.614	520.455	613.212	586.591	461.887	679.423	703.71	Rpsa
ENSMUSG00000099764	558.272	564.141	648.156	480.609	658.253	654.145	549.176	668.379	535.224	432.55	523.965	548.272	Rps10-ps2
ENSMUSG00000067038	557.874	584.528	578.318	410.017	667.183	635.424	571.494	689.279	577.104	376.485	586.139	587.051	Rps12-ps3
ENSMUSG00000039001	726.98	661.829	607.657	418.842	396.125	683.338	580.102	637.972	595.035	493.789	506.355	477.596	Rps21
ENSMUSG00000047139	323.285	110.527	932.591	473.527	820.966	708.744	243.22	300.769	138.704	669.858	818.869	1052.27	Cd24a
ENSMUSG00000045128	585.127	604.368	645.663	431.422	608.089	627.291	537.506	593.905	528.129	495.648	458.665	463.301	Rpl18a
ENSMUSG00000061787	579.06	590.786	675.418	445.656	500.354	581.551	454.785	532.349	497.97	478.833	577.853	581.136	Rps17
ENSMUSG00000061477	572.884	562.999	630.15	465.548	561.75	593.9	519.821	581.396	503.904	423.672	512.774	519.393	Rps7
ENSMUSG00000006333	584.124	571.133	586.574	433.146	555.578	601.144	491.983	597.988	480.521	440.558	503.409	539.012	Rps9
ENSMUSG00000028255	5.24419	0.280196	1055.87	603.194	3322.46	756.992	7.18959	26.8439	3.32367	415.265	65.9338	117.057	Clca1
ENSMUSG00000029580	485.801	438.291	623.393	487.703	537.412	576.096	523.832	477.984	395.805	629.384	579.168	555.815	Actb
ENSMUSG00000068220	427.132	834.274	690.402	473.632	388.777	295.295	363.075	496.341	766.475	148.595	759.19	559.469	Lgals1
ENSMUSG00000027907	525.575	347.934	727.791	473.39	471.9	710.877	304.764	382.885	341.592	816.692	477.445	545.525	S100a11
ENSMUSG00000062825	426.372	401.799	769.136	433.954	694.043	565.985	463.392	508.483	369.389	442.456	553.661	492.649	Actg1
ENSMUSG00000025068	463.73	281.191	476.809	552.035	1187.35	762.627	357.288	414.714	250.182	827.201	255.421	281.688	Gsto1
ENSMUSG00000007891	1125.9	906.936	196.98	254.775	234.809	285.748	1247	398.974	733.889	275.367	206.921	216.675	Ctsd
ENSMUSG00000008668	548.703	611.974	599.194	389.349	439.25	522.815	448.491	519.845	483.294	442.803	485.24	476.634	Rps18
ENSMUSG00000008682	465.272	483.065	699.145	393.41	609.78	548.414	448.286	531.446	439.809	348.971	472.362	479.986	Rpl10
ENSMUSG00000015656	356.611	469.332	427.562	641.727	282.893	427.774	627.129	282.996	422.459	741.39	502.346	502.651	Hspa8
ENSMUSG00000034892	649.066	665.445	723.359	262.254	251.597	505.82	366.003	380.709	417.971	522.608	379.691	432.411	Rps29
ENSMUSG00000061232	467.224	255.282	654.405	606.97	623.407	552.965	280.707	330.932	293.808	674.605	350.398	377.821	H2-K1
ENSMUSG00000037805	459.714	513.043	533.134	349.383	447.516	463.615	407.785	505.121	417.564	424.106	421.597	464.379	Rpl10a
ENSMUSG00000017723	452.847	137.811	440.805	491.45	638.708	678.99	410.749	259.17	182.291	796.118	381.115	535.964	Wfdc2
ENSMUSG00000046330	523.855	483.853	586.289	317.673	383.834	563.014	393.187	450.645	420.03	467.719	395.276	420.446	Rpl37a
ENSMUSG00000035885	406.798	387.881	700.688	367.792	398.623	459.639	346.468	361.613	369.341	571.327	491.142	503.883	Cox8a
ENSMUSG00000025794	451.19	466.619	465.164	335.427	403.608	446.959	432.284	462.308	432.021	372.784	447.589	475.139	Rpl14
ENSMUSG00000073702	448.101	488.174	536.934	339.941	415.944	488.84	395.102	433.395	434.328	341.203	434.95	432.599	Rpl31
ENSMUSG00000020585	411.193	509.153	619.334	448.546	463.842	380.705	371.907	432.66	492.009	253.795	425.605	375.233	Laptm4a
ENSMUSG00000060036	447.861	530.616	507.417	343.102	389.516	401.305	332.748	483.596	442.062	336.931	444.121	474.451	Rpl3
ENSMUSG00000090733	514.117	438.539	621.834	410.662	121.475	624.621	472.366	181.493	462.472	420.635	385.828	447.125	Rps27
ENSMUSG00000073411	387.575	253.905	614.243	550.537	614.361	540.952	209.12	288.221	257.729	582.39	292.946	336.223	H2-D1
ENSMUSG00000050708	353.096	271.051	517.962	508.949	551.092	555.846	278.536	360.568	331.418	462.437	361.384	366.754	Ftl1
ENSMUSG00000019505	455.562	430.017	477.504	444.142	438.62	448.39	342.804	362.531	348.289	442.669	347.906	370.704	Ubb
ENSMUSG00000075602	153.907	95.5982	510.229	804.085	643.446	1342.45	44.1117	82.7306	80.3662	836.968	136.771	175.327	Ly6a
ENSMUSG00000015932	323.432	326.821	514.16	384.481	553.974	475.459	343.868	409.418	319.524	333.113	397.25	402.785	Dstn
ENSMUSG00000062328	610.515	562.605	449.462	228.54	295.816	353.712	378.785	311.363	408.808	156.879	483.611	531.762	Rpl17
ENSMUSG00000069682	415.841	372.904	435.811	269.494	321.267	420.823	400.839	458.636	412.16	375.083	428.244	444.411	Gm10275
ENSMUSG00000071415	462.877	382.632	448.055	319.406	375.214	428.579	376.691	371.622	360.022	370.058	365.354	404.723	Rpl23
ENSMUSG00000026421	178.599	362.018	629.285	456.624	545.564	390.713	276.182	484.616	321.87	202.135	443.198	359.821	Csrp1
ENSMUSG00000029614	393.808	394.065	441.234	315.485	404.029	411.411	351.729	400.636	366.408	349.355	388.15	408.39	Rpl6
ENSMUSG00000062997	423.719	431.378	435.921	317.494	304.136	442.612	352.73	389.641	339.465	332.404	382.657	417.688	Rpl35
ENSMUSG00000030744	365.205	405.095	447.614	329.151	377.69	408.549	324.25	414.394	346.685	269.318	366.351	388.454	Rps3
ENSMUSG00000071528	440.415	332.231	503.84	274.573	247.396	406.631	366.13	333.331	329.093	359.499	412.314	424.345	Usmg5
ENSMUSG00000079523	265.367	258.935	466.634	402.998	447.765	541.733	239.57	251.39	219.974	542.205	393.094	393.958	Tmsb10
ENSMUSG00000049382	312.724	125.396	616.535	376.728	352.274	670.263	255.969	223.755	142.244	466.353	336.601	415.355	Krt8
ENSMUSG00000090841	292.286	390.03	537.616	291.724	356.665	297.54	335.747	360.902	338.82	261.385	421.389	390.092	Myl6
ENSMUSG00000048758	354.605	375.762	400.237	277.547	308.428	398.523	309.642	337.299	333.256	349.741	399.682	425.069	Rpl29
ENSMUSG00000004207	352.267	339.762	455.941	435.978	546.562	396.628	207.628	307.559	316.46	376.526	250.768	263.768	Psap
ENSMUSG00000062933	209.338	487.897	677.423	220.782	274.357	274.83	224.675	218.661	234.123	317.042	569.467	537.837	Gm10123
ENSMUSG00000095597	374.143	340.655	398.76	298.14	388.956	386.638	321.116	421.856	336.082	284.743	333.127	330.061	Gm6472
ENSMUSG00000002985	467.706	515.091	152.924	669.919	591.269	278.585	129.149	396.093	487.877	129.581	185.138	184.591	Apoe
ENSMUSG00000063856	180.989	232.15	1204.53	273.72	404.741	354.57	174.449	238.921	179.928	299.327	325.603	299.662	Gpx1
ENSMUSG00000025150	56.6944	30.465	1331.32	311.687	742.174	569.504	135.487	152.19	64.828	353.359	190.963	226.147	Cbr2
ENSMUSG00000079641	431.575	451.548	468.432	224.75	254.959	395.098	306.831	334.41	337.206	272.943	335.158	346.518	Rpl39
ENSMUSG00000071644	320.293	372.175	440.126	268.448	313.757	318.758	300.823	327.397	347.802	300.84	404.897	409.329	Eef1g
ENSMUSG00000022108	297.275	286.926	470.696	392.621	590.92	381.557	233.149	416.815	287.117	247.091	265.806	246.713	Itm2b
ENSMUSG00000046364	349.794	363.347	386.439	263.372	315.809	396.206	316.415	334.757	317.288	322.104	344.979	388.374	Rpl27a
ENSMUSG00000063316	345.687	353.513	430	309.945	285.078	362.447	320.758	284.094	294.308	353.015	374.49	382.44	Rpl27
ENSMUSG00000018593	183.948	575.205	589.902	182.675	335.044	152.01	217.405	310.745	357.067	64.932	607.164	453.92	Sparc
ENSMUSG00000032068	85.7543	41.8808	698.753	342.155	945.33	679.911	87.4326	129.68	56.912	667.167	133.743	128.183	Plet1
ENSMUSG00000083596	310.108	308.068	357.269	305.678	365.472	336.23	333.198	339.043	317.964	256.475	342.396	372.001	Rpl21-ps15
ENSMUSG00000012405	306.251	361.503	376.569	268.488	333.349	335.843	288.385	351.324	316.813	249.372	349.257	367.711	Rpl15
ENSMUSG00000029309	287.254	443.588	247.972	448.474	607.08	363.706	244.774	447.136	392.159	93.8711	181.193	143.161	Sparcl1
ENSMUSG00000036438	274.396	276.73	432.888	285.667	338.205	311.995	248.586	296.403	268.757	346.321	390.416	406.007	Calm2
ENSMUSG00000030432	347.732	337.419	376.766	251.486	325.417	349.165	299.531	315.338	295.555	338.297	291.659	318.868	Rpl28
ENSMUSG00000070436	240.78	473.678	281.449	304.174	145.882	103.894	508.624	227.543	396.025	122.343	578.38	440.771	Serpinh1
ENSMUSG00000041697	285.896	294.952	529.871	240.255	275.792	276.207	240.924	265.906	300.751	346.864	379.276	381.165	Cox6a1
ENSMUSG00000052146	354.13	324.893	348.165	235.692	302.027	367.914	298.497	352.597	293.941	288.281	300.026	321.745	Rps10
ENSMUSG00000041571	349.314	304.692	337.393	271.275	317.546	370.207	260.338	293.684	300.443	344.764	312.106	307.214	Selenow
ENSMUSG00000025967	321.862	300.499	366.311	248.826	307.321	329.212	294.153	335.129	268.909	286.625	326.934	357.139	Eef1b2
ENSMUSG00000056201	318.968	293.28	373.84	281.19	230.04	299.686	272.082	229.325	267.45	376.767	385.237	408.111	Cfl1
ENSMUSG00000058558	311.677	316.261	394.374	280.254	326.004	340.932	293.734	322.833	278.361	244.239	306.103	320.169	Rpl5
ENSMUSG00000025508	389.24	287.789	305.072	219.042	257.227	337.361	332.967	311.188	263.406	357.799	303.984	355.503	Rplp2
ENSMUSG00000064337	200.114	259.865	239.707	355.688	633.398	622.546	241.502	153.397	151.822	505.253	157.103	174.545	mt-Rnr1
ENSMUSG00000057036	304.435	284.239	336.338	254.78	294.138	374.117	271.021	384.746	298.036	260.461	312.313	314.844	Gm7536
ENSMUSG00000059291	319.526	340.641	375.689	251.02	290.562	328.092	261.706	293.269	285.604	260.493	315.403	331.263	Rpl11
ENSMUSG00000079435	359.321	351.253	335.502	212.992	251.093	312.48	317.431	301.279	288.467	252.298	322.819	337.83	Rpl36a
ENSMUSG00000046721	279.726	322.919	309.348	258.686	354.306	303.749	285.867	339.405	288.282	217.577	318.269	329.217	Rpl14-ps1
ENSMUSG00000072849	100.325	68.3607	554.539	531.786	661.969	906.255	99.6565	117.338	82.7429	318.524	81.3624	84.2574	Serpina1e
ENSMUSG00000028639	269.576	235.326	361.57	224.657	245.402	263.014	289.724	253.303	245.139	278.507	421.481	497.062	Ybx1
ENSMUSG00000029322	114.737	216.213	808.868	355.647	838.181	581.877	74.7614	175.672	166.651	95.0844	83.9252	63.9198	Plac8
ENSMUSG00000020372	277.68	326.069	391.881	257.7	324.804	304.562	250.771	318.852	287.454	241.962	291.903	298.749	Rack1
ENSMUSG00000060419	315.437	310.89	317.714	245.79	292.63	347.678	284.894	344.862	282.442	216.517	282.092	291.746	Rps16-ps2
ENSMUSG00000024644	296.883	113.796	355.529	216.093	309.472	238.778	347.221	218.548	185.242	365.958	320.333	551.348	Cndp2
ENSMUSG00000061983	370.847	332.865	366.105	169.341	232.433	341.67	322.194	283.84	233.704	300.457	274.621	283.476	Rps12
ENSMUSG00000046718	191.979	162.144	656.359	329.157	437.922	305.469	169.148	228.992	130.895	307.424	285.035	263.994	Bst2
ENSMUSG00000023175	219.704	206.963	459.18	276.206	363.178	374.145	199.992	204.416	201.469	380.933	251.477	269.898	Bsg
ENSMUSG00000020911	259.313	70.287	594.276	239.681	251.715	489.874	208.002	166.838	92.1946	444.758	248.799	264.256	Krt19
ENSMUSG00000062006	298.561	265.556	297.061	218.536	259.053	369.987	277.506	288.955	253.462	244.287	258.587	264.372	Rpl34
ENSMUSG00000022982	296.276	283.906	232.542	240.179	289.639	323.029	230.587	258.67	248.166	334.714	257.937	298.999	Sod1
ENSMUSG00000041841	305.475	312.808	355.078	207.265	241.183	351.759	246.091	254.531	233.157	283.603	236.367	253.732	Rpl37
ENSMUSG00000081051	287.343	277.23	323.044	199.283	292.804	317.442	252.235	302.615	270.493	244.681	238.132	220.513	Gm15427
ENSMUSG00000047215	269.697	280.015	309.442	216.221	279.419	326.797	250.057	282.332	243.693	205.851	259.252	278.501	Rpl9
ENSMUSG00000001119	153.234	303.222	650.417	174.251	190.785	81.8283	181.065	290.88	294.426	47.6276	504.937	318.696	Col6a1
ENSMUSG00000020460	420.702	306.166	195.589	97.1702	333.797	261.931	277.111	146.378	138.285	331.3	290.926	383.99	Rps27a
ENSMUSG00000039062	327.153	174.779	223.924	169.201	200.727	162.658	316.365	311.481	205.824	347.783	302.419	431.597	Anpep
ENSMUSG00000024248	345.724	282.982	291.838	228.902	287.51	280.585	265.232	298.25	244.43	215.172	175.942	239.422	Cox7a2l
ENSMUSG00000031818	266.81	237.469	317.682	244.675	298.252	317.708	190.884	271.267	231.155	269.136	225.16	229.025	Cox4i1
ENSMUSG00000041959	226.16	321.157	253.021	233.793	182.619	258.616	213.261	263.308	264.995	246.189	314.351	284.296	S100a10
ENSMUSG00000057113	249.06	254.667	214.503	216.712	215.388	284.562	205.288	208.136	217.275	299.786	334.992	347.485	Npm1
ENSMUSG00000078812	198.645	193.183	321.768	187.002	168.706	222.68	231.178	177.673	216.988	296.527	400.11	415.043	Eif5a
ENSMUSG00000016559	307.351	154.958	247.615	204.659	232.999	282.569	228.311	247.507	211.04	289.778	282.378	335.52	H3f3b
ENSMUSG00000038900	276.857	263.222	282.73	176.025	217.095	258.192	256.841	282.54	244.987	218.219	266.416	277.835	Rpl12
ENSMUSG00000026043	167.04	505.112	306.411	134.041	209.821	84.111	188.415	340.192	337.591	38.2763	390.265	287.024	Col3a1
ENSMUSG00000025130	195.506	214.97	420.39	192.022	276.308	197.075	213.861	200.677	226.19	216.101	328.728	289.522	P4hb
ENSMUSG00000055839	236.304	233.742	299.748	207.271	202.01	241.279	229.432	206.49	255.567	285.193	285.048	287.746	Elob
ENSMUSG00000019929	122.132	222.736	482.2	251.864	498.231	228.014	152.895	415.507	165.946	26.5047	218.63	155.194	Dcn
ENSMUSG00000033307	153.162	145.818	347.713	252.13	196.733	373.853	162.931	118.806	216.939	457.19	245.402	255.531	Mif
ENSMUSG00000048076	213.079	189.293	329.601	200.006	229.682	225.599	228.15	205.289	207.933	242.239	298.055	305.491	Arf1
ENSMUSG00000067870	225.608	233.778	265.665	201.549	275.414	260.252	213.432	257.062	262.232	175.711	254.084	243.08	Rpl31-ps8
ENSMUSG00000009927	250.472	279.322	247.565	183.183	216.665	259.759	228.62	269.362	244.7	189.921	240.818	249.235	Rps25
ENSMUSG00000021660	259.411	187.652	261.903	191.797	233.448	293.055	213.208	213.926	198.501	244.072	259.905	269.835	Btf3
ENSMUSG00000060591	244.884	256.092	282.538	204.873	246.539	179.114	208.734	247.083	272.053	272.317	209.449	197.927	Ifitm2
ENSMUSG00000027248	193.757	174.624	370.689	245.451	205.224	177.404	283.638	146.432	196.047	219.942	307.599	299.811	Pdia3
ENSMUSG00000045799	191.461	155.753	176.681	265.367	203.736	247.779	200.249	173.712	194.733	354.348	269.1	364.079	Gm9800
ENSMUSG00000025491	506.012	106.652	132.507	161.996	135.217	142.238	253.884	237.505	191.993	443.821	164.882	314.312	Ifitm1
ENSMUSG00000001506	99.4818	393.52	347.159	109.359	190.54	54.0713	143.568	280.447	252.419	36.7689	519.772	337.68	Col1a1
ENSMUSG00000003814	172.612	190.255	400.206	259.735	214.417	138.772	318.301	116.613	216.037	158.596	295.046	266.166	Calr
ENSMUSG00000020267	239.062	213.419	230.09	169.676	190.794	224.453	201.002	220.352	202.357	272.947	276.659	304.102	Hint1
ENSMUSG00000025290	249.914	214.789	243.652	167.132	201.256	272.879	236.133	228.375	202.705	212.775	229.975	252.66	Rps24
ENSMUSG00000059430	42.1971	282.077	668.353	105.488	322.909	132.229	84.3358	178.072	216.609	89.2728	326.421	246.603	Actg2
ENSMUSG00000045394	153.057	48.5053	378.875	231.956	241.965	431.883	100.981	119.685	61.6966	409.311	219.16	289.88	Epcam
ENSMUSG00000020719	239.169	217.46	161.706	244.148	219.026	249.305	276.119	220.919	220.727	235.821	198.529	203.315	Ddx5
ENSMUSG00000071866	226.715	153.269	236.587	178.654	142.915	184.265	197.85	182.944	218.043	263.106	306.866	346.899	Ppia
ENSMUSG00000080921	257.805	210.169	249.522	160.339	143.258	249.681	172.369	168.017	140.325	369.142	185.434	330.197	Rpl38-ps2
ENSMUSG00000017778	294.24	203.425	284.853	162.457	161.166	263.364	181.722	173.38	183.213	276.298	201.797	238.515	Cox7c
ENSMUSG00000026574	230.445	419.207	216.156	214.19	235.659	130.972	149.195	315.161	347.185	22.7388	190.765	147.928	Dpt
ENSMUSG00000027447	176.204	240.5	246.383	303.381	370.291	281.119	159.108	224.761	196.515	133.061	140.91	140.976	Cst3
ENSMUSG00000064349	257.732	317.49	243.239	166.382	272.898	434.019	93.9071	174.38	196.792	184.129	123.994	138.061	mt-Tc
ENSMUSG00000038393	179.689	202.476	154.215	311.684	570.052	302.943	125.332	288.31	198.044	98.3224	77.4666	92.7032	Txnip
ENSMUSG00000033161	210.27	137.963	292.129	190.855	272.211	169.088	244.098	207.115	164.163	246.432	221.699	224.524	Atp1a1
ENSMUSG00000081344	192.942	232.083	269.66	221.536	218.983	209.228	239.892	199.99	138.879	149.34	242.611	238.993	Gm14303
ENSMUSG00000031438	149.18	65.6701	475.733	162.691	333.022	276.58	140.014	171.946	81.5946	236.264	208.8	249.378	Rnf128
ENSMUSG00000059070	224.062	218.374	265.297	169.191	211.158	233.259	191.792	228.818	185.708	197.303	205.887	218.86	Rpl18
ENSMUSG00000025203	221.292	128.673	238.754	187.466	144.129	259.412	243.088	177.089	153.286	327.243	227.135	237.244	Scd2
ENSMUSG00000025393	176.391	197.073	314.273	167.223	183.784	172.682	181.003	175.151	201.293	180.484	290.726	297.206	Atp5b
ENSMUSG00000030122	199.592	264.444	185.068	202.086	198.032	151.308	217.916	235.333	227.01	198.62	229.043	222.904	Ptms
ENSMUSG00000023046	185.258	316.3	267.051	217.065	304.908	174.06	172.452	309.856	280.664	38.5268	148.056	105.25	Igfbp6
ENSMUSG00000028936	236.288	216.604	218.483	171.974	189.766	250.929	200.3	221.574	194.75	194.479	203.173	220.427	Rpl22
ENSMUSG00000042712	214.95	188.289	201.45	186.201	220.301	185.328	164.917	203.207	195.524	225.576	254.45	263.555	Tceal9
ENSMUSG00000029810	155.042	153.522	268.819	254.022	347.324	251.81	96.4977	154.476	136.422	429.147	118.671	129.539	Tmem176b
ENSMUSG00000069516	232.143	272.415	228.457	323.914	412.144	192.997	67.8905	213.182	254.748	84.5567	94.4875	110.992	Lyz2
ENSMUSG00000040808	344.987	611.388	155.557	74.653	101.481	82.2647	287.133	195.243	313.837	165.324	82.8781	68.545	S100g
ENSMUSG00000001525	161.928	185.783	143.322	195.78	193.106	200.087	158.71	157.085	167.279	313.93	271.154	312.783	Tubb5
ENSMUSG00000027562	68.9834	40.2433	287.302	146.236	268.073	340.324	88.4369	117.236	34.6438	257.537	387.279	419.474	Car2
ENSMUSG00000021939	182.612	129.012	342.292	202.804	330.073	213.924	122.053	183.716	136.098	194.458	209.102	206.35	Ctsb
ENSMUSG00000067288	297.3	242.527	242.132	127.945	146.238	257.871	190.939	193.353	174.948	254.612	152.286	171.33	Rps28
ENSMUSG00000028234	244.234	238.662	223.963	133.363	183.15	225.941	201.176	219.099	193.468	194.951	183.948	199.196	Rps20
ENSMUSG00000070473	310.48	229.9	166.688	144.897	169.018	214.833	282.563	169.029	246.815	279.7	91.0916	128.932	Cldn3
ENSMUSG00000018293	194.647	174.938	251.782	162.322	152.227	164.614	198.741	167.241	179.528	238.447	272.386	272.362	Pfn1
ENSMUSG00000058135	373.762	345.402	55.0964	121.064	93.8712	94.9488	516.828	174.87	323.482	211.387	56.1362	58.4156	Gstm1
ENSMUSG00000072940	271.273	252.984	239.099	143.614	172.715	256.237	188.087	176.681	156.045	217.076	164.538	182.657	Gm10443
ENSMUSG00000055302	180.597	185.363	230.394	183.195	177.233	174.718	206.145	185.167	196.305	200.426	253.255	241.694	Mrfap1
ENSMUSG00000037894	166.938	149.955	182.709	148.602	145.222	164.825	181.706	137.846	163.063	259.578	312.601	340.836	H2afz
ENSMUSG00000036751	194.303	170.03	297.764	150.798	167.412	204.795	144.442	140.728	169.71	271.944	200.914	231.662	Cox6b1
ENSMUSG00000024659	247.127	123.38	235.248	191.532	172.892	271.133	180.774	154.917	140.799	224.804	189.385	209.319	Anxa1
ENSMUSG00000064339	120.297	203.632	140.082	311.198	334.551	429.265	132.838	111.134	97.9362	262.064	91.6045	99.7451	mt-Rnr2
ENSMUSG00000022312	195.324	190.848	238.548	180.05	234.677	226.798	170.769	204.499	170.753	157.793	165.31	188.433	Eif3h
ENSMUSG00000063229	135.306	106.421	437.952	151.784	209.058	252.936	137.15	107.441	107.506	197.074	210.085	255.046	Ldha
ENSMUSG00000086841	190.89	215.554	186.902	245.991	285.894	329.158	119.942	219.695	138.683	139.036	107.265	126.369	2410006H16Rik
ENSMUSG00000058600	227.929	178.859	230.299	175.615	169.103	223.412	185.783	178.098	154.989	151.874	214.225	212.58	Rpl30
ENSMUSG00000040952	219.554	208.079	193.379	150.717	174.295	220.454	187.978	213.921	181.975	168.33	184.672	197.662	Rps19
ENSMUSG00000022587	141.799	102.683	250.978	285.73	290.662	306.363	80.8547	115.273	103.418	326.32	126.307	157.388	Ly6e
ENSMUSG00000023043	216.568	102.7	198.477	164.682	198.217	269.944	159.035	177.84	110.541	281.181	175.633	229.378	Krt18
ENSMUSG00000028691	181.637	133.861	221.936	174.84	133.593	246.345	142.245	142.857	149.406	284.944	223.606	240.541	Prdx1
ENSMUSG00000018339	17.9777	124.713	480.496	365.532	417.899	296.453	51.887	120.976	75.836	124.916	109.931	84.0568	Gpx3
ENSMUSG00000076609	124.785	293.021	378.68	106.071	31.878	18.985	137.926	140.824	567.855	6.94766	352.201	110.665	Igkc
ENSMUSG00000024610	159.059	284.69	141.715	333.994	324.88	158.115	146.733	219.181	193.982	73.4385	98.4662	112.493	Cd74
ENSMUSG00000026417	32.1926	8.63729	423.665	242.788	755.743	380.821	12.5014	67.6587	18.7268	175.66	67.0955	58.1962	Pigr
ENSMUSG00000060143	177.637	133.114	245.859	103.305	353.476	326.176	115.171	152.284	161.334	125.13	132.457	200.775	Gm10076
ENSMUSG00000016319	150.749	132.512	286.454	146.74	140.974	154.858	156.456	131.519	157.618	191.109	275.971	301.755	Slc25a5
ENSMUSG00000106037	227.336	219.765	222.514	110.247	142.751	214.396	169.566	193.877	163.032	204.91	153.903	178.04	Gm4332
ENSMUSG00000041120	161.895	154.034	156.689	409.531	307.859	220.165	126.415	236.662	164.235	83.1909	98.2866	79.0938	Nbl1
ENSMUSG00000031328	104.581	253.53	229.782	189.648	211.554	132.755	145.118	200.493	224.43	126.285	208.424	162.384	Flna
ENSMUSG00000006699	158.235	144.044	250.039	181.912	199.79	189.021	155.306	158.632	145.388	156.301	226.441	219.044	Cdc42
ENSMUSG00000078126	189.296	210.303	213.262	113.055	148.388	176.673	182.825	184.206	231.775	156.998	208.986	167.537	Rpl23a-ps3
ENSMUSG00000026864	88.5446	140.289	272.238	252.297	137.795	104.963	272.545	104.945	174.174	177.475	246.298	205.376	Hspa5
ENSMUSG00000036446	172.481	265.137	186.022	129.938	173.876	152.889	88.9352	292.428	252.651	20.7721	219.755	214.486	Lum
ENSMUSG00000023004	162.69	169.92	110.578	100.88	74.8016	77.0264	214.271	151.788	175.177	281.834	297.126	344.636	Tuba1b
ENSMUSG00000028692	176.891	150.759	253.656	158.141	178.706	200.299	127.109	153.355	148.448	211.241	182.189	205.277	Akr1a1
ENSMUSG00000051695	148.131	144.721	204.233	157.683	144.623	159.587	200.999	142.823	146.462	201.058	241.546	251.945	Pcbp1
ENSMUSG00000006932	142.264	131.35	251.243	190.12	238.995	200.289	143.693	159.074	135.232	149.455	190.797	205.789	Ctnnb1
ENSMUSG00000021792	23.9131	15.2032	697.669	118.023	471.326	281.904	25.5851	52.63	15.0423	144.622	149.402	131.984	Fam213a
ENSMUSG00000031451	181.393	153.781	217.328	139.087	109.967	112.445	243.822	206.917	197.136	92.4654	271.396	196.517	Gas6
ENSMUSG00000030357	162.892	134.266	120.13	202.102	76.9086	132.417	259.634	129.767	133.595	327.959	181.513	228.033	Fkbp4
ENSMUSG00000068240	178.267	165.359	201.147	158.459	214.175	190.774	138.918	229.116	155.916	161.896	141.175	151.023	Gm11808
ENSMUSG00000028464	55.7669	231.305	385.508	107.143	232.025	99.2165	109.4	161.005	211.286	87.4591	211.557	175.75	Tpm2
ENSMUSG00000014769	175.928	150.624	207.118	146.113	164.235	183.524	151.134	154.681	140.372	184.062	191.776	204.612	Psmb1
ENSMUSG00000017707	173.222	208.132	227.108	199.727	233.877	173.743	135.045	167.998	188.266	106.259	131.199	108.459	Serinc3
ENSMUSG00000020849	170.556	142.487	189.592	139.641	128.995	146.389	177.065	133.022	145.531	210.27	224.335	240.053	Ywhae
ENSMUSG00000043483	166.578	174.303	194.308	152.255	155.612	172.622	164.18	159.676	150.472	163.164	187.917	194.489	Gm6863
ENSMUSG00000078193	184.97	137.222	196.345	138.38	147.851	202.347	158.399	176.115	167.795	158.443	173.302	191.278	Gm2000
ENSMUSG00000030057	173.05	143.529	160.592	133.483	126.867	152.373	194.925	159.216	156.32	174.721	223.242	227.311	Cnbp
ENSMUSG00000018830	46.295	248.081	274.049	167.824	298.626	144.275	81.2055	184.202	211.173	102.058	141.837	110.07	Myh11
ENSMUSG00000105388	178.536	184.131	179.191	129.636	139.986	167.454	162.645	176.025	153.89	145.152	196.517	188.336	Rpl36a-ps2
ENSMUSG00000031447	141.349	131.407	218.886	197.125	215.74	204.4	111.096	147.902	148.243	183.541	141.238	149.534	Lamp1
ENSMUSG00000047945	224.699	153.536	82.7003	192.391	114.649	194.509	196.974	117.635	162.423	270.591	120.779	153.015	Marcksl1
ENSMUSG00000046434	170.104	188.383	143.279	130.929	118.253	131.1	112.795	165.145	181.94	161.631	216.508	246.564	Hnrnpa1
ENSMUSG00000037266	197.783	145.82	152.947	156.26	210.319	227.346	143.426	169.374	145.037	179.077	115.24	118.25	Rsrp1
ENSMUSG00000026879	109.589	213.487	297.664	106.232	277.319	93.1396	159.952	278.018	140.981	51.674	138.341	88.2828	Gsn
ENSMUSG00000020358	134.845	117.851	155.659	154.717	116.091	154.06	154.986	121.804	116.424	228.176	231.858	256.498	Hnrnpab
ENSMUSG00000090862	181.236	171.782	181.231	114.651	153.414	182.68	167.898	159.935	158.044	150.463	155.075	154.383	Rps13
ENSMUSG00000026223	203.693	141.942	160.158	141.553	147.941	124.547	156.329	174.228	152.713	157.081	185.55	170.721	Itm2c
ENSMUSG00000021876	96.5191	138.154	187.916	264.859	443.092	225.042	59.5511	144.83	114.597	56.2418	108.176	76.5618	Rnase4
ENSMUSG00000060188	50.3308	9.52608	466.438	152.516	643.264	301.732	18.0143	50.1239	12.8541	96.0356	53.6195	60.1557	Cxcl17
ENSMUSG00000025809	117.45	169.584	244.531	173.41	187.428	152.227	120.751	151.389	155.602	90.9266	190.141	158.368	Itgb1
ENSMUSG00000021270	112.726	133.802	145.491	209.859	72.3493	97.2714	280.352	100.646	136.158	221.488	189.547	207.121	Hsp90aa1
ENSMUSG00000018567	144.654	139.576	220.242	163.181	226.969	219.275	123.763	148.901	128.905	120.265	142.693	121.317	Gabarap
ENSMUSG00000035242	159.909	151.194	165.364	132.217	136.492	149.37	156.567	152.781	153.77	177.071	177.624	186.492	Oaz1
ENSMUSG00000017493	286.494	205.872	101.96	134.84	80.0732	78.0212	182.527	174.157	297.662	51.3101	171.663	130.514	Igfbp4
ENSMUSG00000020048	134.762	146.684	175.071	175.413	107.225	80.3994	266.699	96.0856	166.038	124.033	198.132	201.039	Hsp90b1
ENSMUSG00000030695	105.045	91.1424	339.904	148.005	237.819	255.849	91.895	106.635	104.544	139.284	128.889	118.236	Aldoa
ENSMUSG00000070493	154.465	113.479	181.187	152.045	137.237	187.533	133.869	122.895	124.759	203.943	163.179	182.47	Chchd2
ENSMUSG00000068396	163.827	235.576	153.224	147.236	140.224	189.724	126.266	165.654	139.084	123.237	136.458	133.325	Rpl34-ps1
ENSMUSG00000025132	131.252	144.333	185.307	162.279	141.826	120.922	152.409	142.11	141.3	155.581	180.786	183.432	Arhgdia
ENSMUSG00000022283	134.674	156.261	225.467	121.175	175.046	153.326	97.7161	144.982	137.622	147.379	165.348	179.199	Pabpc1
ENSMUSG00000029632	129.539	128.092	250.996	128.063	131.05	184.863	103.641	112.309	121.045	175.023	179.093	191.267	Ndufa4
ENSMUSG00000063882	169.26	133.207	176.501	137.365	147.456	205.83	121.693	135.972	116.904	188.153	143.386	155.397	Uqcrh
ENSMUSG00000022193	119.433	96.53	249.243	130.858	155.941	174.741	120.414	106.501	99.2581	219.213	174.917	180.744	Psmb5
ENSMUSG00000028478	142.197	124.615	202.779	145.453	210.304	197.34	108.346	129.736	115.028	157.833	139.74	149.291	Clta
ENSMUSG00000036781	131.721	124.635	178.822	142.687	111.956	189.158	136.396	116.797	122.874	176.243	194.032	194.314	Rps27l
ENSMUSG00000034127	168.428	18.2808	163.721	202.727	199.284	308.713	75.577	76.2827	43.2326	352.334	85.8805	125.091	Tspan8
ENSMUSG00000007836	145.581	122.704	164.816	128.647	146	141.441	121.641	145.956	126.404	149.333	206.95	217.356	Hnrnpa0
ENSMUSG00000028367	152.942	134.125	193.827	115.082	104.826	142.357	115.793	118.579	136.3	193.85	186.714	218.616	Txn1
ENSMUSG00000059796	127.202	112.997	198.842	124.444	121.575	151.2	148.811	105.842	115.798	169.622	213.79	218.933	Eif4a1
ENSMUSG00000031765	189.707	149.996	103.622	160.535	77.1943	309.95	222.027	109.346	143.275	248.685	49.2594	44.0096	Mt1
ENSMUSG00000031799	163.109	152.788	163.451	148.872	98.222	131.738	158.86	132.796	145.148	109.869	206.066	192.618	Tpm4
ENSMUSG00000062456	125.15	153.001	186.85	141.657	171.352	180.27	122.531	180.595	132.518	107.304	147.71	151.687	Rpl9-ps6
ENSMUSG00000092341	124.945	184.274	100.128	215.208	177.015	189.63	164.012	153.592	166.721	131.204	115.891	76.5119	Malat1
ENSMUSG00000032959	146.643	141.775	163.868	130.076	125.154	121.225	132.44	141.6	149.969	171.111	184.764	189.459	Pebp1
ENSMUSG00000058655	139.561	172.056	175.892	155.109	198.58	176.257	94.4921	161.214	143.9	121.117	121.064	134.051	Eif4b
ENSMUSG00000004044	121.133	174.869	169.29	127.202	124.945	127.153	148.538	162.23	141.019	119.827	195.794	174.201	Cavin1
ENSMUSG00000047676	145.832	152.048	168.199	113.573	122.74	157.84	134.842	162.434	147.251	121.054	187.702	171.026	Rpsa-ps10
ENSMUSG00000030218	246.744	182.55	80.1121	184.892	104.392	185.512	200.761	144.146	179.056	101.578	70.3801	84.0282	Mgp
ENSMUSG00000014294	162.962	140.798	167.799	126.21	100.849	161.61	136.637	119.575	136.43	195.91	155.49	153.578	Ndufa2
ENSMUSG00000040562	283.708	296.059	34.0146	39.7114	19.0586	26.9848	499.184	102.201	237.994	106.201	53.8182	57.5204	Gstm2
ENSMUSG00000029661	65.4467	206.405	231.869	75.8781	152.051	59.2757	94.7644	161.994	136.718	32.2286	307.501	231.356	Col1a2
ENSMUSG00000036402	38.6179	87.2699	477.504	69.1479	248.665	80.131	54.2022	144.265	65.6682	94.909	210.66	168.468	Gng12
ENSMUSG00000004980	146.683	135.398	126.958	122.76	88.5362	95.2482	178.857	124.135	132.831	161.075	202.075	224.369	Hnrnpa2b1
ENSMUSG00000019370	121.183	162.588	202.348	125.185	124.453	122.132	125.707	130.917	145.493	107.174	181.281	188.303	Calm3
ENSMUSG00000005054	141.805	100.916	253.657	138.543	136.414	187.369	112.714	108.429	99.8562	157.605	150.983	142.968	Cstb
ENSMUSG00000001349	55.4334	164.005	257.376	106.812	171.499	90.7865	103.11	134.589	156.2	99.0071	219.409	164.128	Cnn1
ENSMUSG00000030342	158.175	103.914	172.59	113.181	202.55	164.459	176.049	126.261	96.8304	136.554	123.81	146.525	Cd9
ENSMUSG00000023456	96.9122	89.1654	321.669	116.802	168.125	203.625	94.3263	90.6384	97.2588	130.414	145.411	158.12	Tpi1
ENSMUSG00000034868	173.98	111.458	174.278	121.973	135.256	153.811	138.325	116.305	115.898	177.041	128.21	155.366	Myl12b
ENSMUSG00000036309	138.509	97.8842	159.523	147.122	120.878	161.715	138.283	108.867	110.556	181.583	158.052	176.275	Skp1a
ENSMUSG00000003051	41.8392	16.0153	401.379	109.255	301.292	226.73	42.6449	33.0264	14.0702	172.529	157.521	174.076	Elf3
ENSMUSG00000019987	0.691743	0.2375	793.705	37.2839	671.616	164.809	0.377194	1.20532	0.878092	10.7078	3.69859	3.79591	Arg1
ENSMUSG00000031059	150.688	153.209	185.531	119.55	128.083	132.349	123.559	140.031	136.399	109.908	151.34	154.315	Ndufb11
ENSMUSG00000032231	114.668	134.422	253.902	113.406	125.581	173.802	107.639	106.849	113.83	101.107	179.159	148.817	Anxa2
ENSMUSG00000064348	148.734	235.509	180.888	101.383	149.07	286.115	65.1006	84.1374	140.07	112.793	80.0432	84.5345	mt-Tn
ENSMUSG00000031353	108.178	124.729	192.871	103.295	174.577	126.639	103.081	138.002	124.325	154.55	147.068	161.551	Rbbp7
ENSMUSG00000030647	225.449	131.024	123.219	93.7947	77.3271	101.108	175.058	151.259	138.167	131.39	144.941	161.519	Ndufc2
ENSMUSG00000026473	139.122	197.487	198.322	96.4978	143.402	106.947	153.195	146.504	132.679	108.819	131.14	98.5356	Glul
ENSMUSG00000056612	103.107	82.6832	159.003	97.3651	79.0687	143.37	117.622	86.2926	93.6091	210.786	246.802	231.612	Ppp1r14b
ENSMUSG00000064373	100.244	170.81	109.73	212.348	362.743	137.616	58.1242	207.688	135.344	20.6117	68.0289	59.5933	Selenop
ENSMUSG00000037820	45.0285	76.5705	596.101	107.797	221.413	146.631	68.619	74.8337	80.785	58.0684	88.6623	72.6443	Tgm2
ENSMUSG00000026208	55.8955	141.901	283.901	132.25	160.886	132.76	87.909	116.121	137.322	111.915	149.374	126.699	Des
ENSMUSG00000095098	151.374	155.356	107.238	117.766	171.658	117.779	144.205	158.566	151.878	122.12	119.634	112.621	Ccdc85b
ENSMUSG00000035530	126.978	99.7767	138.158	122.088	146.889	175.538	149.411	128.627	99.9849	162.482	137.607	137.214	Eif1
ENSMUSG00000084838	48.699	89.3633	174.845	91.8562	180.273	164.603	184.57	62.0869	87.4066	205.211	88.4254	245.916	Gm10241
ENSMUSG00000059534	140.749	123.589	171.37	101.215	91.358	122.625	114.762	106.795	107.013	203.104	155.311	177.797	Uqcr10
ENSMUSG00000084349	156.149	148.293	161.921	96.9634	119.339	131.479	110.648	150.057	129.303	121.215	130.194	146.509	Rpl3-ps1
ENSMUSG00000007041	107.627	93.6527	254.269	116.269	164.765	168.617	74.7136	101.354	83.0417	120.752	141.556	164.539	Clic1
ENSMUSG00000024425	131.349	136.498	171.299	130.168	146.018	101.792	132.327	143.436	136.562	95.5653	138.227	121.858	Ndfip1
ENSMUSG00000004035	399.001	61.8387	3.66958	114.962	2.66753	71.9248	294.313	91.2277	202.373	259.759	36.3844	42.6009	Gstm7
ENSMUSG00000042043	127.255	101.85	171.838	113.894	143.708	187.932	101.228	106.975	85.9723	147.705	129.498	148.35	Tbca
ENSMUSG00000020241	69.8403	153.031	337.878	70.2744	67.2989	26.2489	90.9744	135.466	140.788	14.3537	287.737	172.117	Col6a2
ENSMUSG00000086583	129.4	106.193	142.393	145.25	153.613	162.563	114.172	141.181	113.701	94.1433	114.219	146.823	Gm15500
ENSMUSG00000032366	69.5541	163.991	211.61	127.445	140.701	92.2587	110.281	143.702	146.633	81.6071	151.064	123.203	Tpm1
ENSMUSG00000022884	117.179	115.515	158.627	132.24	203.273	146.568	136.624	133.501	111.478	102.5	107.508	91.8007	Eif4a2
ENSMUSG00000079017	50.794	91.6582	351.75	179.867	364.416	225.661	22.9156	62.8542	44.3673	64.1064	39.0327	45.1354	Ifi27l2a
ENSMUSG00000027712	118.821	125.96	153.812	128.678	122.605	109.276	104.28	127.652	115.477	90.4484	182.453	162.584	Anxa5
ENSMUSG00000018340	119.014	124.612	182.676	108.921	140.921	102.887	105.748	135.03	119.446	110.839	148.303	142.646	Anxa6
ENSMUSG00000001270	110.791	188.136	126.104	74.5748	95.5035	83.1197	192.752	123.373	149.592	109.896	160.304	118.889	Ckb
ENSMUSG00000073676	128.53	129.81	106.271	101.84	58.6192	98.5233	163.738	98.1211	114.55	174.2	170.646	181.68	Hspe1
ENSMUSG00000019362	126.302	109.867	137.404	115.916	115.952	127.371	100.53	116.283	104.895	180.28	142.907	148.366	D8Ertd738e
ENSMUSG00000008475	109.574	83.7897	237.478	110.785	167.871	164.768	85.5943	91.093	76.2155	128.786	124.548	138.374	Arpc5
ENSMUSG00000032216	103.593	147.301	139.205	129.465	148.038	118.519	106.738	132.036	151.042	82.0259	135.393	123.348	Nedd4
ENSMUSG00000096210	168.578	100.68	113.923	94.6518	140.776	146.973	116.346	176.363	133.652	65.2952	117.339	136.979	H1f0
ENSMUSG00000021477	28.5892	34.7303	299.164	181.495	276.222	368.491	19.2403	36.2158	33.1977	160.663	31.4062	35.1898	Ctsl
ENSMUSG00000030246	237.997	69.9353	35.1578	114.956	73.958	141.202	97.6885	89.5033	90.7582	366.013	67.1471	119.101	Ldhb
ENSMUSG00000021361	102.235	83.946	315.261	105.026	105.234	98.8912	102.348	78.8497	90.6727	142.702	133.558	143.989	Tmem14c
ENSMUSG00000001794	114.048	117.665	187.429	107.077	126.413	118.156	100.935	111.624	123.388	108.048	153.812	133.467	Capns1
ENSMUSG00000004951	111.118	100.03	93.559	171.283	90.6505	99.5683	237.251	96.6929	94.4565	180.5	102.582	118.6	Hspb1
ENSMUSG00000028618	123.408	109.382	168.16	124.684	181.318	136.466	103.235	118.06	106.23	121.429	96.7172	105.729	Tmem59
ENSMUSG00000025980	89.857	109.195	93.5244	118.448	57.8416	78.4876	174.67	86.2319	121.729	173.285	183.183	197.477	Hspd1
ENSMUSG00000028333	116.026	108.821	114.931	92.5604	77.9092	87.1895	129.199	104.021	118.442	157.237	178.672	193.165	Anp32b
ENSMUSG00000061877	162.95	11.6578	63.8308	132.175	67.3103	175.377	35.2898	63.1115	67.166	374.078	102.473	218.423	BC048679
ENSMUSG00000060586	114.742	176.577	89.8352	219.619	201.314	114.365	99.9914	143.817	124.982	41.4815	71.2784	75.4852	H2-Eb1
ENSMUSG00000036305	122.102	164.702	157.439	90.1212	99.1952	139.821	109.918	115.78	136.4	86.0433	124.952	114.908	Rpl39-ps
ENSMUSG00000083061	100.877	207.25	148.014	67.4889	150.112	76.4109	104.596	148.352	216.596	94.4637	80.6735	66.3225	Gm12191
ENSMUSG00000041203	119.163	100.667	120.648	104.384	91.4007	121.526	122.867	90.7747	96.7591	172.043	148.188	170.344	Trir
ENSMUSG00000034024	105.836	109.306	138.979	113.529	105.029	122.716	109.691	101.744	106.414	143.083	145.066	156.498	Cct2
ENSMUSG00000006519	73.1787	63.8646	216.119	141.089	192.772	209.246	57.7313	68.9943	58.7377	177.008	89.7039	103.717	Cyba
ENSMUSG00000026728	88.9861	230.336	119.56	100.531	231.514	96.5354	65.9239	159.851	155.459	22.5167	103.537	75.5349	Vim
ENSMUSG00000018585	142.124	122.36	151.781	111.493	90.8396	120.031	105.243	97.7576	109.994	141.507	116.813	128.491	Atox1
ENSMUSG00000022234	99.3871	109.579	121.859	118.228	111.638	120.458	120.411	106.638	104.602	116.641	146.124	157.712	Cct5
ENSMUSG00000021024	106.438	96.9964	175.767	104.743	125.444	125.407	99.8132	93.6216	96.4014	119.311	141.754	147.285	Psma6
ENSMUSG00000081094	102.283	108.874	161.827	105.172	117.296	138.649	105.404	135.854	113.01	98.4542	113.084	128.884	Rpl19-ps11
ENSMUSG00000018569	81.5493	39.2787	212.797	101.577	161.377	176.43	83.2893	51.8791	35.6808	195.203	134.025	143.046	Cldn7
ENSMUSG00000020163	128.411	121.762	171.478	82.4602	74.93	106.202	100.132	95.4172	114.877	143.37	131.216	139.345	Uqcr11
ENSMUSG00000006304	96.4462	96.0954	181.79	113.767	124.946	125.548	96.3678	93.3546	88.2925	92.3639	151.176	148.069	Arpc2
ENSMUSG00000086503	116.746	167.124	90.5008	108	107.451	87.1263	131.218	146.863	145.513	90.4668	115.107	100.347	Xist
ENSMUSG00000060636	131.744	119.336	125.042	91.6127	106.955	150.278	117.442	128.184	100.705	102.523	109.745	122.017	Rpl35a
ENSMUSG00000038467	98.4214	81.6827	202.347	104.021	139.453	126.229	88.983	94.6854	82.5216	112.419	134.829	139.679	Chmp4b
ENSMUSG00000006373	178.56	109.363	95.3894	97.7553	156.919	91.0783	129.006	127.524	110.795	102.746	98.5739	105.747	Pgrmc1
ENSMUSG00000031633	103.513	149.817	142.173	92.1769	111.61	98.9919	92.8384	114.897	134.186	72.9244	153.465	132.918	Slc25a4
ENSMUSG00000031422	92.7143	95.4494	172.735	96.05	86.4154	105.133	118.502	81.15	96.9874	113.809	176.855	158.277	Morf4l2
ENSMUSG00000029430	94.2946	88.2715	100.147	88.9198	54.4325	83.4368	115.609	80.8406	95.5849	176.812	196.652	218.088	Ran
ENSMUSG00000026547	78.7682	87.1241	169.538	127.291	131.875	105.847	70.9406	94.211	79.7674	113.43	156.407	175.745	Tagln2
ENSMUSG00000023010	110.048	87.1859	181.947	102.868	147.273	109.251	92.9903	107.934	88.5555	128.091	112.668	120.187	Tmbim6
ENSMUSG00000031891	64.9923	139.822	339.342	46.6593	13.1189	14.3276	65.6839	176.061	122.924	16.5572	267.413	121.611	Hsd11b2
ENSMUSG00000000171	117.873	89.4954	148.171	94.5836	106.593	118.111	92.9309	96.1649	93.4136	147.353	122.71	157.041	Sdhd
ENSMUSG00000062647	118.298	125.885	161.982	97.0591	80.7999	126.203	117.995	121.18	85.3456	85.0255	125.723	137.955	Rpl7a
ENSMUSG00000005610	98.8399	100.953	124.237	122.18	114.425	126.277	104.299	100.591	104.738	113.602	135.095	128.851	Eif4g2
ENSMUSG00000048450	214.706	105.095	23.0948	83.3339	28.9587	104.986	198.582	121.219	120.638	228.91	55.9866	82.1002	Msx1
ENSMUSG00000033940	115.883	95.7301	114.792	103.644	119.663	133.249	103.897	106.007	93.7995	134.201	115.686	126.168	Brk1
ENSMUSG00000027593	59.1623	73.7466	217.434	81.3024	65.8992	70.9291	77.7973	112.357	64.8597	88.7328	254.34	189.811	Raly
ENSMUSG00000076432	113.622	91.2398	137.677	116.738	96.2084	108.551	106.044	105.349	96.4027	124.994	126.509	131.8	Ywhaq
ENSMUSG00000003541	19.1281	24.2351	369.354	53.796	432.714	158.372	20.341	49.0871	14.0305	84.3749	72.8096	48.581	Ier3
ENSMUSG00000054364	89.7413	155.005	105.626	176.459	77.0717	90.2696	111.153	105.107	138.972	133.819	90.3872	72.356	Rhob
ENSMUSG00000028757	81.7182	94.0737	209.163	88.7509	131.672	100.424	80.4712	89.8338	96.4096	112.586	132.051	127.014	Ddost
ENSMUSG00000072692	118.11	141.998	155.523	99.7734	88.6441	134.385	101.486	91.8276	79.6373	119.675	95.1461	115.294	Rpl37rt
ENSMUSG00000052397	106.043	52.4324	191.528	89.9118	148.396	131.954	81.9795	81.8245	54.6415	156.245	109.792	136.673	Ezr
ENSMUSG00000025781	98.9354	103.833	155.389	102.88	123.951	115.351	87.6506	100.907	104.359	88.1127	118.993	128.601	Atp5c1
ENSMUSG00000001289	127.307	99.1111	105.95	104.405	127.918	178.391	94.9884	107.92	93.3284	109.956	85.9799	90.769	Pfdn5
ENSMUSG00000032294	97.7155	98.8571	210.993	96.8255	87.4889	136.728	88.8849	70.4214	113.557	119.071	99.9907	102.187	Pkm
ENSMUSG00000075217	76.8039	60.5773	158.397	66.0009	132.833	93.5047	126.895	133.322	52.1914	89.4509	162.388	166.067	4833423E24Rik
ENSMUSG00000032572	37.2309	38.026	287.782	42.7618	130.787	28.8591	99.0237	180.697	41.0099	17.5968	245.353	168.553	Col6a4
ENSMUSG00000028416	94.741	86.884	111.561	102.552	102.087	125.461	98.3906	94.1721	89.3113	148.786	120.697	137.399	Bag1
ENSMUSG00000075706	122.507	98.4942	105.245	109.868	103.576	125.974	91.6738	110.246	102.006	135.621	96.6517	107.354	Gpx4
ENSMUSG00000024844	100.867	94.6016	103.054	86.5016	64.5363	82.6706	101.91	79.1332	90.6619	174.905	164.324	165.153	Banf1
ENSMUSG00000008683	115.474	119.814	123.575	94.0472	109.268	124.618	101.153	120.326	104.32	82.9585	103.827	105.654	Rps15a
ENSMUSG00000020571	80.3562	88.1397	174.169	113.642	92.6186	78.7139	134.866	68.0344	93.6838	94.374	148.352	136.809	Pdia6
ENSMUSG00000081684	85.8812	117.169	116.258	81.0167	92.9119	97.821	98.0216	110.107	111.707	109.655	137.373	140.8	Rps2-ps13
ENSMUSG00000081485	130.812	95.9083	127.377	87.0222	77.6905	126.31	110.246	91.9127	83.2145	131.839	112.477	122.483	Gm12338
ENSMUSG00000067719	116.934	103.09	133.754	80.2579	69.3058	118.926	93.8299	79.2811	85.1216	149.883	126.536	139.675	Gm10221
ENSMUSG00000023150	129.812	108.809	82.3664	91.6459	83.68	75.236	196.452	97.0861	123.927	116.899	88.5869	101.005	Ivns1abp
ENSMUSG00000037706	79.8825	111.031	148.302	103.131	122.456	107.544	90.6359	100.397	109.764	94.848	118.853	105.544	Cd81
ENSMUSG00000032412	89.3617	101.311	163.25	93.4491	124.514	98.6228	104.191	84.6278	100.704	104.199	119.656	106.066	Atp1b3
ENSMUSG00000114003	100.642	146.956	141.089	93.5122	99.4591	104.188	99.8702	116.347	95.2588	73.7854	105.002	112.34	Gm9616
ENSMUSG00000101188	73.8124	81.979	147.341	95.5932	100.464	107.519	99.7876	84.3224	91.689	91.9579	159.901	152.759	Eif4a-ps4
ENSMUSG00000068466	79.6323	84.9252	101.522	104.029	83.1946	88.4993	84.9467	102.759	83.6128	109.412	164.528	199.391	Gm5518
ENSMUSG00000001175	84.6884	121.021	140.997	100.562	86.9364	91.1225	108.218	93.7486	113.862	86.5502	128.793	122.448	Calm1
ENSMUSG00000062070	70.5125	52.6791	261.535	90.4027	120.727	151.785	60.8337	63.0844	62.9656	100.649	120.398	119.898	Pgk1
ENSMUSG00000022836	42.4221	136.863	145.316	156.353	118.178	105.502	83.1889	106.735	118.702	66.2006	108.604	82.4221	Mylk
ENSMUSG00000071655	107.856	92.4525	131.703	94.2603	114.632	119.254	87.2946	95.0365	86.0958	114.364	109.192	113.878	Ubxn1
ENSMUSG00000031924	132.982	76.4206	73.0463	95.3655	35.999	87.2371	118.342	90.8656	80.1371	212.038	115.247	147.385	Cyb5b
ENSMUSG00000021520	101	95.7422	135.38	92.8477	86.7653	118.945	94.7356	74.5749	73.5755	122.745	132.475	130.428	Uqcrb
ENSMUSG00000017466	67.1031	128.797	132.823	158.812	181.14	101.939	62.8377	127.954	116.262	33.1041	81.7598	63.3023	Timp2
ENSMUSG00000025283	79.9019	41.2599	256.953	101.22	228.947	208.81	41.0311	56.7412	39.1811	88.9093	54.1469	55.1139	Sat1
ENSMUSG00000031311	101.807	94.2914	101.167	102.189	97.9277	117.724	89.3934	93.4129	91.5714	125.65	111.076	124.853	Nono
ENSMUSG00000002015	106.858	84.1256	132.089	92.0666	100.483	92.9192	109.185	86.8159	86.6653	129.968	117.298	112.17	Bcap31
ENSMUSG00000029390	84.9108	70.9232	148.982	96.6626	104.807	97.8661	89.2726	86.8596	83.1399	108.348	142.245	132.683	Tmed2
ENSMUSG00000039450	114.612	65.1723	173.054	63.886	132.013	120.758	113.267	68.8896	72.823	138.831	75.1616	107.314	Dcxr
ENSMUSG00000026185	77.867	146.833	70.9073	97.1751	162.373	59.4945	72.4549	93.9333	179.22	28.6446	138.093	114.332	Igfbp5
ENSMUSG00000000346	102.137	73.2963	133.589	102.275	132.881	135.946	77.7722	93.0174	72.8211	120.56	92.0069	103.933	Dazap2
ENSMUSG00000047459	105.508	90.2019	116.181	96.2831	107.349	121.363	100.416	87.775	85.798	111.283	113.211	104.53	Dynlrb1
ENSMUSG00000081406	96.6581	94.4708	111.397	90.5819	107.614	119.526	95.8744	121.156	106.804	76.5365	104.114	113.855	Rps6-ps4
ENSMUSG00000025329	1.94631	1.33908	615.062	39.9731	253.316	55.7398	3.06415	20.322	0.680387	42.8745	119.732	83.2256	Padi1
ENSMUSG00000000787	88.6565	93.2554	113.714	103.65	120.904	115.66	93.7017	85.7439	83.1485	76.1131	133.703	123.199	Ddx3x
ENSMUSG00000003380	89.3891	95.7889	135.551	112.604	148.661	128.886	87.5635	113.532	86.2798	86.5591	73.9956	70.1117	Rabac1
ENSMUSG00000085442	77.5378	77.1014	100.565	98.8822	144.908	107.267	114.404	119.607	125.248	56.6032	104.393	101.984	Gm3362
ENSMUSG00000027239	131.495	170.655	59.0782	154.649	92.2808	106.496	72.9945	81.6281	168.409	64.335	68.1196	55.3462	Mdk
ENSMUSG00000079477	101.282	97.5378	124.64	100.997	101.521	103.062	103.6	88.318	101.651	98.7229	100.575	101.747	Rab7
ENSMUSG00000021134	139.04	86.1128	66.3098	86.6385	94.9835	130.551	128.255	101.516	95.0341	111.906	91.616	91.6547	Srsf5
ENSMUSG00000023020	96.7939	84.9713	143.62	86.9882	114.629	108.915	90.4464	93.2368	73.5863	110.765	107.452	110.938	Cox14
ENSMUSG00000016427	113.618	128.183	158.964	75.9911	82.4275	90.7003	73.2081	78.8722	108.559	101.045	99.4198	108.085	Ndufa1
ENSMUSG00000032330	95.5995	86.8836	141.404	74.9165	95.7922	115.575	79.5098	84.3557	87.9062	110.106	120.163	124.848	Cox7a2
novel.472	151.875	112.148	83.3104	58.716	73.8352	48.1216	92.1981	180.74	177.512	115.066	56.9497	66.5639	-
ENSMUSG00000025351	112.458	98.9891	96.2555	105.212	92.5055	94.582	95.9332	101.007	110.799	79.0299	125.901	102.369	Cd63
ENSMUSG00000040681	110.672	88.8925	79.5335	90.3861	58.378	82.0768	107.804	88.6818	97.5697	121.272	134.463	154.22	Hmgn1
ENSMUSG00000030747	111.127	61.4108	158.786	75.8046	134.128	106.925	110.194	73.3282	71.4247	162.576	66.5083	81.6943	Dgat2
ENSMUSG00000055065	99.9432	106.086	82.5702	107.868	107.479	98.1249	126.566	105.903	104.401	90.7116	92.0013	88.1449	Ddx17
ENSMUSG00000072235	85.3216	117.569	100.406	117.585	66.5975	66.4618	95.3187	99.7008	116.887	63.7054	160.752	116.48	Tuba1a
ENSMUSG00000034708	95.5467	77.2095	125.419	115.489	168.776	139.354	52.7209	77.885	71.6141	140.86	58.1558	75.9078	Grn
ENSMUSG00000031029	96.8669	102.975	126.585	101.594	125.438	117.283	77.9053	105.402	93.0674	84.3231	81.9141	85.3269	Eif3f
ENSMUSG00000032562	83.9684	107.37	152.319	91.9167	109.9	90.0402	84.214	91.772	93.5024	77.8016	110.97	104.492	Gnai2
ENSMUSG00000003072	89.0863	93.5068	133.014	90.2312	99.0376	104.535	80.0397	89.4562	92.5654	114.967	106.558	105.221	Atp5d
ENSMUSG00000044408	102.995	106.109	190.721	66.4906	59.0811	64.2044	92.5577	81.0884	109.082	63.8235	140.916	117.573	Sptssa
ENSMUSG00000024740	78.4992	89.7452	113.396	104.78	108.401	98.2349	78.363	93.2412	95.2952	92.9059	123.29	117.61	Ddb1
ENSMUSG00000054871	57.9151	141.714	127.65	73.1349	176.754	51.5627	108.025	63.8966	102.689	222.701	37.3449	28.5883	Tmem158
ENSMUSG00000036752	70.8599	63.0012	68.2812	74.0818	53.387	50.5034	106.759	76.0657	58.2482	172.674	182.985	213.575	Tubb4b
ENSMUSG00000031231	88.7727	91.4461	168.253	75.2636	79.0761	102.891	80.6902	75.2554	90.3348	99.1343	114.504	120.947	Cox7b
ENSMUSG00000041046	28.7476	14.3024	232.366	22.1208	79.0725	16.209	40.497	136.894	21.2651	16.5572	342.467	233.436	Ramp3
ENSMUSG00000058603	93.3435	83.8459	121.612	83.1276	111.081	115.778	89.3167	105.506	96.4805	94.4194	89.5015	95.4197	Rpl28-ps1
ENSMUSG00000062353	89.0108	104.259	110.737	94.6471	101.32	101.357	94.9755	108.859	98.2661	83.1085	96.9236	95.9216	Gm15772
ENSMUSG00000041736	86.7901	79.75	186.872	85.8865	104.296	128.349	69.4161	90.0555	60.7558	80.5134	93.8707	106.063	Tspo
ENSMUSG00000029767	72.0405	107.941	151.835	76.8238	76.2963	65.6895	73.712	81.7433	101.707	62.8	164.788	130.704	Calu
ENSMUSG00000042436	162.097	101.838	76.3467	96.2263	42.4438	29.303	77.5021	166.183	189.893	17.162	120.817	86.1031	Mfap4
ENSMUSG00000027828	78.0014	85.6506	195.248	75.4248	92.5005	74.8019	75.2614	75.0351	80.8389	81.1309	136.369	114.999	Ssr3
ENSMUSG00000016256	112.777	88.0936	111.502	117.59	117.131	107.155	78.7683	83.6719	90.5861	106.292	68.9383	79.7811	Ctsz
ENSMUSG00000037815	91.0866	76.0098	112.797	99.4144	105.328	111.532	82.3657	84.8011	75.3441	94.1803	110.142	118.894	Ctnna1
ENSMUSG00000028843	81.8331	68.7701	142.452	102.204	129.292	149.154	62.2487	77.6349	66.1926	104.842	81.0582	93.9736	Sh3bgrl3
ENSMUSG00000018770	89.0378	81.2527	144.991	71.212	75.6867	87.3594	76.2698	80.0842	82.9988	119.092	123.433	124.437	Atp5g3
ENSMUSG00000034566	96.6296	88.8176	121.426	85.2503	81.8359	104.582	87.911	79.3458	83.5008	111.47	109.317	105.365	Atp5h
ENSMUSG00000053931	133.428	167.474	93.4846	72.2297	53.2533	59.1102	151.416	87.8469	141.721	55.5229	70.5097	66.0435	Cnn3
ENSMUSG00000020473	55.0279	93.6247	167.064	127.587	189.131	116.431	49.5344	88.2175	86.1096	40.1318	83.1033	55.1682	Aebp1
ENSMUSG00000062683	105.848	90.7294	121.945	73.4957	89.0172	107.788	75.8545	83.3037	84.2902	112.874	96.5613	108.801	Atp5g2
ENSMUSG00000051397	62.7733	2.92786	149.031	109.747	161.389	183.257	26.3076	40.7484	10.5869	142.314	136.066	124.976	Tacstd2
ENSMUSG00000039105	107.374	86.622	113.516	89.0663	92.7599	108.544	95.0065	80.8797	78.8588	90.936	99.0406	99.9924	Atp6v1g1
ENSMUSG00000019818	59.994	60.6577	190.754	88.1246	128.811	95.2833	53.091	79.1095	64.0183	68.741	142.479	111.003	Cd164
ENSMUSG00000047187	93.9317	85.934	114.145	85.1555	86.7626	85.9545	93.5736	90.8793	88.8665	80.761	121.734	114.294	Rab2a
ENSMUSG00000030934	61.5078	75.1123	114.542	93.5955	110.309	105.904	76.8947	99.9264	63.6471	79.7559	117.298	140.616	Oat
ENSMUSG00000028851	78.9929	117.304	64.1432	90.2243	56.1177	72.5992	106.265	77.6117	77.3403	147.964	117.969	130.109	Nudc
ENSMUSG00000028822	100.634	100.58	117.425	102.229	138.946	95.8825	72.7069	111.509	91.0585	64.7334	73.7457	66.8936	Tmem50a
ENSMUSG00000063015	93.2177	89.2809	93.774	99.8341	137.562	132.696	83.6286	93.9966	86.7236	77.5691	69.4081	76.4017	Ccni
ENSMUSG00000053317	71.0937	64.4471	173.983	61.8843	88.6294	88.983	74.0547	67.051	70.7628	100.813	140.042	131.149	Sec61b
ENSMUSG00000015837	84.925	75.8721	101.799	111.283	182.032	130.855	63.9338	112.484	81.3867	53.4659	69.4635	61.4405	Sqstm1
ENSMUSG00000024097	90.7194	71.095	69.2732	87.3313	59.4502	84.7045	130.055	77.7948	77.379	142.279	113.412	119.972	Srsf7
ENSMUSG00000021546	100.992	74.0449	96.2798	75.6273	76.9517	90.0764	94.2855	83.6824	83.6426	95.644	123.857	127.311	Hnrnpk
ENSMUSG00000023224	46.8928	103.167	143.033	120.247	184.911	120.162	49.0679	120.43	75.0066	50.7755	57.1485	48.5084	Serping1
ENSMUSG00000013593	87.4609	89.6328	124.725	78.6649	92.7213	94.635	76.2999	88.4037	83.619	106.678	98.1331	98.2987	Ndufs2
ENSMUSG00000004988	104.246	124.243	176.073	34.7146	127.11	83.7418	218.605	48.588	91.5825	64.4156	23.0285	21.9981	Fxyd4
ENSMUSG00000000303	108.585	38.9863	128.354	76.4003	101.489	124.654	82.4496	65.2413	50.7798	148.148	83.5563	107.456	Cdh1
ENSMUSG00000038462	97.4952	81.8764	124.85	71.6233	93.5002	94.9502	71.2913	81.5039	81.1773	102.062	101.778	111.208	Uqcrfs1
ENSMUSG00000036275	68.4771	86.1794	136.048	92.1234	111.113	100.828	66.6115	95.4765	86.0174	87.3507	88.5221	89.3108	9530068E07Rik
ENSMUSG00000028656	83.3515	82.8708	119.501	84.9179	106.004	89.5292	85.1453	94.0658	79.3231	80.6697	100.682	100.491	Cap1
ENSMUSG00000041355	71.6888	73.6664	159.9	72.1039	93.373	83.2668	72.9818	64.6547	72.7407	94.0383	125.46	119.167	Ssr2
ENSMUSG00000023367	62.55	69.5672	128.649	116.226	190.947	109.811	39.2209	62.8604	62.7454	154.44	51.1476	53.575	Tmem176a
ENSMUSG00000001025	131.868	130.72	130.431	48.4675	61.9851	53.8898	79.2283	106.403	117.275	28.882	106.76	104.456	S100a6
ENSMUSG00000020402	93.5092	71.011	110.502	68.3845	78.9745	83.1976	85.3821	81.2035	73.3853	108.82	119.193	125.537	Vdac1
ENSMUSG00000026365	36.974	52.4541	198.838	132.147	278.581	125.615	28.6024	67.3116	55.8546	38.8402	40.7164	41.1941	Cfh
ENSMUSG00000005161	89.7397	80.9338	108.227	81.5	90.0007	116.594	70.1587	70.0786	77.3825	118.652	91.7303	101.792	Prdx2
ENSMUSG00000021390	12.1015	61.5347	354.402	80.594	101.091	85.8157	33.713	105.894	47.6941	24.3783	115.965	73.2116	Ogn
ENSMUSG00000029713	88.7097	74.2862	108.515	71.1831	90.8768	84.8721	87.9574	87.6204	81.5481	100.975	108.984	106.304	Gnb2
ENSMUSG00000037499	99.9312	101.551	99.2486	75.8385	83.4992	99.2821	75.4595	107.025	89.0599	79.2486	100.105	80.3741	Nenf
ENSMUSG00000050912	165.168	86.5122	73.939	74.9341	58.53	71.5251	122.585	96.3363	81.9794	74.7358	80.6122	103.37	Tmem123
ENSMUSG00000028222	212.448	111.912	15.2247	19.7113	11.0097	21.101	307.635	103.944	108.262	91.2956	37.8559	49.7441	Calb1
ENSMUSG00000039016	76.3659	81.2111	112.889	86.3186	96.4264	119.412	76.7585	74.6957	73.1233	117.086	86.5626	88.2702	Timm8b
ENSMUSG00000030654	101.399	83.8921	69.8278	78.0717	74.3133	79.9837	85.4949	83.6208	76.0862	112.253	104.022	132.209	Arl6ip1
ENSMUSG00000021508	227.451	13.3229	88.6922	180.143	83.6778	75.552	89.2655	113.09	56.813	44.7528	56.3952	51.4572	Cxcl14
ENSMUSG00000094392	68.8337	77.0379	133.614	95.0387	77.8232	134.264	53.6829	47.5515	47.5511	126.829	110.318	107.522	Gm3788
ENSMUSG00000092086	83.8786	73.1044	85.6906	81.4331	55.7977	70.7942	82.9452	62.3903	74.503	102.438	149.375	155.287	Gm6793
ENSMUSG00000063354	117.324	88.8616	113.996	65.5165	102.148	85.1524	106.79	76.1554	108.531	118.694	45.4316	47.7472	Slc39a4
ENSMUSG00000096942	94.8753	116.34	104.343	76.7733	75.6017	94.322	84.4227	95.4709	85.3625	73.6469	80.3155	91.3124	Rps19-ps6
ENSMUSG00000074800	100.513	94.3266	96.0356	113.65	85.4413	108.542	69.6518	94.7175	71.6712	88.0617	75.7743	71.1694	Gm4149
ENSMUSG00000017188	96.8969	69.9958	97.6134	72.7638	68.531	92.7422	84.8926	71.0734	75.6892	146.896	83.1935	108.511	Coa3
ENSMUSG00000032349	87.9724	52.1487	129.8	63.8497	86.0056	66.443	123.287	80.7604	70.5764	98.2665	96.1701	112.426	Elovl5
ENSMUSG00000010376	85.3281	71.1687	111.328	77.7501	64.1523	87.2903	79.8486	74.0586	77.7022	120.931	105.82	110.987	Nedd8
ENSMUSG00000029064	83.0946	78.6409	108.409	79.1573	82.6178	92.5189	87.9672	71.3827	78.0401	94.4876	100.066	107.963	Gnb1
ENSMUSG00000036887	82.5487	90.6677	112.193	161.616	197.051	101.285	23.1309	77.7283	77.8062	47.4943	45.082	47.3231	C1qa
ENSMUSG00000054766	82.7613	67.1773	64.3024	79.5484	51.3101	78.1486	103.177	66.0758	74.4261	122.82	130.836	142.709	Set
ENSMUSG00000028745	75.6301	79.1077	125.467	89.9214	102.982	89.4419	70.6746	75.2884	77.1921	78.7326	99.3805	95.4649	Capzb
ENSMUSG00000086922	87.9973	70.7592	110.2	70.7204	66.0509	90.5498	79.4382	69.0464	77.4305	103.747	114.491	114.941	Gm13835
ENSMUSG00000025823	60.0558	68.5975	107.468	114.392	62.7201	63.8412	122.608	53.4344	79.0131	103.974	111.624	106.784	Pdia4
ENSMUSG00000007850	98.2854	83.1585	52.4925	78.1111	53.3551	79.723	104.069	79.6841	86.186	115.504	110.286	113.068	Hnrnph1
ENSMUSG00000004897	76.0955	65.0524	98.179	71.287	74.5621	76.606	83.6586	64.7627	63.0074	117.599	126.361	134.765	Hdgf
ENSMUSG00000037852	74.8908	103.295	51.4515	154.443	131.855	142.338	63.5768	89.4652	91.0665	66.2626	45.1117	37.9161	Cpe
ENSMUSG00000033916	91.4189	80.2376	114.523	76.0092	92.1493	95.562	89.4089	83.764	76.2314	86.0759	83.0941	80.4361	Chmp2a
ENSMUSG00000073421	78.2823	123.35	64.7668	149.633	150.18	73.3757	72.225	101.609	94.4134	36.0235	44.9577	56.863	H2-Ab1
ENSMUSG00000020496	78.1394	83.0512	76.3055	87.8301	74.4703	80.8064	97.8801	90.5169	89.2259	92.6668	99.5485	90.4534	Rnf187
ENSMUSG00000025503	74.4085	60.1051	146.099	75.146	97.6741	95.9098	59.734	61.4695	64.1316	111.953	92.0652	100.807	Taldo1
ENSMUSG00000020612	88.8655	82.2073	96.4237	90.042	79.4845	79.1423	90.5592	82.9876	81.4345	68.9758	104.139	94.0366	Prkar1a
ENSMUSG00000094989	83.6999	65.2526	82.3543	64.1572	118.016	105.846	86.9962	102.89	87.7578	63.1598	87.0619	91.0329	Rpl9-ps4
ENSMUSG00000002233	52.7422	60.2406	161.75	90.0808	119.352	138.141	48.4016	69.7088	51.1533	84.8688	84.368	75.8421	Rhoc
ENSMUSG00000024048	87.7355	84.2242	114.369	88.2589	74.3275	81.52	85.391	88.8934	76.805	53.3606	104.039	94.4671	Myl12a
ENSMUSG00000006728	82.6268	73.9897	64.0246	81.4405	52.998	87.938	71.6329	63.8465	81.8256	134.43	107.977	129.178	Cdk4
ENSMUSG00000031246	78.4915	99.1553	110.176	77.2991	94.5871	83.3095	65.4882	92.2447	93.1496	49.3459	90.8119	92.4993	Sh3bgrl
ENSMUSG00000024991	73.1716	80.5992	99.8841	83.9998	81.4219	70.953	96.0477	78.184	82.0832	65.74	104.406	109.79	Eif3a
ENSMUSG00000039899	49.969	82.4596	227.286	93.5709	110.472	106.728	57.4745	87.2136	75.1321	24.6156	53.8901	54.7937	Fgl2
ENSMUSG00000074227	68.0694	34.5294	125.532	83.8638	143.637	125.785	59.038	59.1717	35.629	156.711	58.3151	71.1741	Spint2
ENSMUSG00000014313	115.667	100.682	90.7597	64.1784	51.3792	71.2678	83.0199	82.0463	114.721	67.0395	83.8998	94.9617	Cox6c
ENSMUSG00000031740	103.444	122.029	43.7728	122.634	123.679	64.9842	81.2561	97.807	137.368	21.1483	54.4368	44.4145	Mmp2
ENSMUSG00000042079	71.0944	65.5575	90.2632	76.2174	72.0918	78.3739	92.6545	61.4061	73.1425	95.0772	115.042	125.691	Hnrnpf
ENSMUSG00000003955	83.6897	81.7473	110.916	70.5797	62.6743	94.1751	90.408	71.9802	82.6715	84.7532	91.7346	90.3085	Fam162a
ENSMUSG00000050299	90.0394	74.0179	96.507	71.2024	84.9821	129.296	78.9949	92.8641	69.1162	87.5592	64.1601	75.3492	Gm9843
ENSMUSG00000018819	89.0755	108.571	53.7507	111.258	70.5435	54.4264	94.491	116.156	122.437	37.3313	92.1	62.4302	Lsp1
ENSMUSG00000054619	27.8039	63.2124	263.147	93.0363	158.35	110.342	29.3286	103.591	49.0249	28.5299	47.6546	37.9314	Mettl7a1
ENSMUSG00000060373	83.3903	76.0422	75.0315	88.7933	86.1539	80.3651	110.299	70.3894	68.7663	87.4373	87.3631	97.3477	Hnrnpc
ENSMUSG00000021760	84.7813	94.2904	109.047	75.0965	77.5201	78.3625	68.8801	71.9249	86.9613	61.3935	108.525	92.7789	Gpx8
ENSMUSG00000000957	71.5052	65.753	68.1076	110.126	153.677	121.717	51.2553	85.9686	61.9578	85.319	66.3088	63.004	Mmp14
ENSMUSG00000000938	109.572	144.764	17.5694	122.935	38.9349	54.4621	106.542	100.141	148.474	51.344	59.2117	50.642	Hoxa10
ENSMUSG00000021509	170.636	111.946	21.2595	27.7191	12.1074	18.6712	217.009	89.0948	120.978	91.008	44.5348	77.5108	Slc25a48
ENSMUSG00000004285	89.247	70.0389	89.8428	86.1032	92.405	103.818	73.4748	68.9317	61.0413	123.384	64.6897	77.9181	Atp6v1f
ENSMUSG00000019173	78.5197	73.1499	114.677	78.7647	85.7608	81.276	72.4424	66.7203	74.3826	88.8023	94.9078	91.121	Rab5c
ENSMUSG00000054452	93.5152	82.0705	65.1585	80.5776	65.5332	78.4905	86.8053	78.9693	79.2994	115.028	78.2402	96.0993	Aes
ENSMUSG00000033880	61.8935	51.0935	180.395	128.115	139.029	121.28	26.6773	36.9602	47.9878	98.0779	48.5466	59.182	Lgals3bp
ENSMUSG00000031502	54.4661	128.381	131.539	83.2896	108.647	42.5138	59.0899	93.6327	83.8024	15.3286	127.953	70.1412	Col4a1
ENSMUSG00000025613	72.0914	71.4728	82.9147	76.1413	56.8034	73.305	93.8736	63.395	72.7522	102.973	117.949	114.834	Cct8
ENSMUSG00000060743	77.2491	82.3171	98.2403	84.8855	93.46	88.948	70.4671	74.1213	75.9019	79.7842	78.8883	93.7883	H3f3a
ENSMUSG00000024359	69.8857	68.6468	88.1896	72.0778	59.7852	75.1445	90.3814	64.7709	76.126	101.223	115.454	113.095	Hspa9
ENSMUSG00000022285	83.8342	71.4056	92.335	73.811	80.4869	78.8035	76.4779	71.2679	67.9896	89.9465	102.938	104.171	Ywhaz
ENSMUSG00000049760	90.5745	83.8228	110.931	71.0531	76.1589	88.9566	71.447	77.09	81.4802	73.8044	84.9826	81.4473	2410015M20Rik
ENSMUSG00000005779	79.2881	65.0927	104.204	67.0304	72.7126	79.4952	70.2388	72.1652	75.8478	99.9488	98.7473	106.33	Psmb4
ENSMUSG00000051223	74.0942	60.433	108.323	70.1555	63.7668	78.9505	84.6146	66.5325	68.4119	79.9557	120.51	114.349	Bzw1
ENSMUSG00000068882	74.6289	64.3063	81.8502	70.4935	53.8138	74.1281	92.8902	64.3452	72.1569	95.567	117.897	126.278	Ssb
ENSMUSG00000016252	93.9765	85.5197	107.84	65.0787	64.4676	89.1354	74.898	78.4312	75.0172	92.3592	78.5791	79.0483	Atp5e
ENSMUSG00000001056	66.5454	56.5626	80.4149	63.2701	47.8521	84.5477	80.7573	65.087	56.7152	117.429	130.522	133.361	Nhp2
ENSMUSG00000027423	72.1685	57.0574	132.981	74.5295	120.233	89.9307	59.0128	67.3484	63.6855	80.8059	77.1303	86.0445	Snx5
ENSMUSG00000004655	48.2597	87.923	140.867	105.243	111.066	85.3435	64.0409	86.5365	102.255	29.3122	71.1736	48.8514	Aqp1
ENSMUSG00000019804	75.1796	92.8726	101.915	82.8471	68.7717	76.2445	85.3845	68.4966	78.6509	76.0173	89.2882	83.7176	Snx3
ENSMUSG00000020708	77.6784	64.6443	84.2408	64.716	52.7036	71.4711	85.3803	63.0219	75.2397	113.411	116.311	109.596	Psmc5
ENSMUSG00000020483	73.939	72.2939	64.4438	99.764	63.5685	78.836	88.9611	69.8484	72.2999	107.829	89.5457	96.742	Dynll2
ENSMUSG00000002477	79.1777	58.0357	69.7014	60.5768	38.1572	69.2655	81.7045	55.7218	62.525	133.951	125	141.134	Snrpd1
ENSMUSG00000038370	44.5938	85.7309	197.838	50.2761	103.458	53.1182	67.812	69.5055	84.497	32.9551	101.805	74.7	Pcp4l1
ENSMUSG00000035818	124.815	98.3331	15.3273	53.4976	47.8539	58.5564	138.332	115.184	78.9698	103.422	52.382	79.2881	Plekhs1
ENSMUSG00000020368	62.7374	68.3846	101.75	84.5056	74.1995	58.7037	98.132	58.0516	77.8628	68.031	112.523	100.86	Canx
ENSMUSG00000092981	86.7062	72.3394	44.1014	80.4753	68.1623	132.182	111.032	74.2296	85.9876	133.98	32.3719	42.8217	Mir5125
ENSMUSG00000024538	92.9906	118.421	105.021	60.0185	65.9855	53.6456	63.0619	89.5377	108.688	32.2253	87.7208	85.1542	Ppic
ENSMUSG00000008036	82.9079	64.5979	104.42	56.6822	66.1834	80.0112	64.9061	62.2142	65.272	124.331	91.7322	96.7829	Ap2s1
ENSMUSG00000024012	87.8239	70.6023	92.098	74.0294	65.2064	63.5258	78.385	81.2555	80.2511	80.0923	92.2363	94.3386	Mtch1
ENSMUSG00000029273	197.801	105.787	21.8916	47.4777	46.767	27.2896	162.379	101.52	166.458	46.2549	18.9975	17.1522	Sult1d1
ENSMUSG00000084416	81.6947	86.3306	99.5462	71.9034	86.7848	84.2846	65.3743	93.772	86.6681	60.6264	66.8239	75.3372	Rpl10a-ps1
ENSMUSG00000009549	85.2163	69.5643	91.0662	65.864	75.8272	86.7155	85.6652	73.7919	68.5327	89.7443	79.7057	86.3879	Srp14
ENSMUSG00000024966	54.8225	76.0972	58.8827	88.8833	35.7182	51.1013	141.692	51.2489	77.9775	119.891	98.6757	103.075	Stip1
ENSMUSG00000020321	81.7865	67.8391	119.702	66.9104	60.9783	75.0012	79.2673	63.0248	71.7249	90.1884	86.2534	95.2039	Mdh1
ENSMUSG00000033022	142.928	59.5898	64.1615	62.0198	84.3464	102.824	140.545	57.1334	112.666	80.5262	22.2123	27.8165	Cdo1
ENSMUSG00000018623	3.58096	0	97.9295	166.923	94.0588	277.991	0.540981	1.18026	0.50884	305.391	4.62947	3.21861	Mmp7
ENSMUSG00000063065	88.9987	79.7592	73.1568	70.4669	89.2082	74.8357	68.2095	85.0122	82.5877	80.4925	76.2695	86.3051	Mapk3
ENSMUSG00000025381	84.671	74.4458	98.8589	76.3667	85.9053	89.2007	66.9534	74.1758	74.3015	82.0402	74.8924	73.0331	Cnpy2
ENSMUSG00000040731	74.3366	71.713	89.7151	76.7634	74.9959	77.0869	73.5681	66.7712	69.8123	85.875	93.3596	100.663	Eif4h
ENSMUSG00000044424	90.0095	94.4061	94.2709	65.7906	76.8604	90.4717	77.1082	88.2182	66.0765	56.3892	75.7743	76.2377	Gm9493
ENSMUSG00000044258	27.6743	232.971	39.7958	96.6588	145.898	59.2819	24.7173	41.1818	178.603	62.9097	23.5896	17.6528	Ctla2a
ENSMUSG00000035212	83.0961	68.4158	107.582	67.7672	91.1134	89.9527	79.4506	70.2822	65.4535	86.4525	66.9213	73.7667	Leprot
ENSMUSG00000020440	92.8511	59.7964	76.4099	60.3941	69.6516	90.3361	81.4168	70.554	63.3207	110.419	84.2477	88.0393	Arf5
ENSMUSG00000014867	57.012	62.6077	133.297	64.6643	79.5706	61.0101	72.2309	59.9498	66.3856	75.3412	118.459	96.6705	Surf4
ENSMUSG00000061904	73.7844	69.3519	92.0084	65.2653	77.1507	82.0874	62.4708	72.5402	72.5274	91.7228	95.5882	90.86	Slc25a3
ENSMUSG00000023886	90.3993	77.7468	153.127	83.4879	48.1474	43.522	81.1048	97.5538	116.633	22.8597	80.2694	49.5153	Smoc2
ENSMUSG00000020484	57.8373	70.1514	152.718	63.6551	109.459	39.3181	86.8398	75.7113	68.9173	50.3297	90.1627	75.1588	Xbp1
ENSMUSG00000060904	65.1053	63.279	119.672	66.2039	84.6771	72.3816	69.9955	71.2073	69.8055	58.0826	104.497	93.4875	Arl1
ENSMUSG00000087412	85.8577	74.9784	71.9348	59.3493	91.0556	104.984	69.4756	90.438	83.9806	58.2451	74.9041	71.6584	Gm15501
ENSMUSG00000020376	61.2583	68.1645	112.03	84.5794	118.346	81.8209	53.8054	77.705	63.0643	59.2374	81.8902	74.3502	Rnf130
ENSMUSG00000051234	81.7539	62.956	91.5654	57.4082	65.39	70.8122	90.0586	73.5411	71.6131	83.0336	91.2372	96.8414	Rnf7
ENSMUSG00000022816	61.2982	141.72	128.746	67.575	58.6197	39.0517	59.4399	88.9105	112.238	17.1859	98.1295	63.2684	Fstl1
ENSMUSG00000042784	27.3972	6.65384	181.21	90.6602	186.079	143.02	9.00033	22.1229	12.9258	135.972	53.3666	67.2388	Muc1
ENSMUSG00000040078	56.487	86.4277	72.5836	88.6642	63.055	47.1952	99.0302	60.6281	72.2324	79.6867	100.756	108.785	Ptges3-ps
ENSMUSG00000015092	77.0623	65.2095	88.7511	75.242	70.6829	81.1956	77.5302	65.6246	64.1236	98.44	77.8455	89.6129	Edf1
ENSMUSG00000018326	79.7657	72.4881	81.7263	73.9965	61.3272	64.0136	88.9124	70.5401	76.1332	79.6154	91.6651	90.8311	Ywhab
ENSMUSG00000040488	35.2929	113.248	112.898	52.8425	119.068	42.459	65.2592	138.552	97.1602	19.895	83.6765	49.4555	Ltbp4
ENSMUSG00000036594	69.5701	116.051	50.7433	136.485	133.433	65.1313	63.6234	97.3272	85.6631	22.0244	39.8785	49.7882	H2-Aa
ENSMUSG00000027404	70.1387	68.1253	75.7123	64.8263	56.6635	62.549	74.9588	67.2582	71.863	94.6032	103.394	117.355	Snrpb
ENSMUSG00000046229	86.036	63.7907	65.7938	73.3784	74.2082	99.7649	69.4096	82.8214	68.4493	108.832	65.5912	67.0717	Scand1
ENSMUSG00000080893	88.7462	68.4472	110.118	69.9249	67.4373	60.327	64.2835	33.8101	69.8903	95.9841	71.9573	123.921	Gm15920
ENSMUSG00000061315	84.1502	74.1742	82.3482	62.9265	68.7888	88.2976	73.0092	71.0976	69.5254	83.2258	79.9221	84.2863	Naca
ENSMUSG00000016382	136.805	101.784	62.2369	56.6206	48.5166	60.7919	119.091	74.3709	85.953	52.2627	56.3748	65.0819	Pls3
ENSMUSG00000024853	75.3314	67.5889	77.1941	76.2514	72.1815	77.0896	75.1207	71.92	70.4741	87.7907	78.0609	88.642	Sf3b2
ENSMUSG00000026895	70.5398	77.5594	92.3547	59.2544	72.6056	75.0226	65.5791	66.5172	67.6619	90.7355	89.0414	87.4532	Ndufa8
ENSMUSG00000024870	67.7513	83.1644	111.052	69.3207	82.1662	65.1784	66.8361	69.6786	76.8518	56.3381	83.713	81.5028	Rab1b
ENSMUSG00000054091	78.0443	48.9007	131.858	53.4023	89	92.3326	71.1342	57.0256	44.8808	89.8451	75.0067	80.1044	1810037I17Rik
ENSMUSG00000016921	85.7292	64.862	50.5466	70.2486	52.0506	74.9995	93.834	65.9256	67.2127	111.481	86.4157	88.0498	Srsf6
ENSMUSG00000025151	67.7868	84.3404	63.8706	73.6502	48.7503	51.7639	88.9087	73.6864	91.6893	68.3458	105.015	92.8364	Maged1
ENSMUSG00000031954	72.1999	70.3885	80.6081	66.9483	63.5233	73.0958	71.8754	63.6911	70.8596	87.0461	93.3509	95.833	Cfdp1
ENSMUSG00000056076	66.345	65.7404	80.1964	64.2718	58.6388	62.1954	86.6196	61.8973	64.4788	90.9494	102.299	105.213	Eif3b
ENSMUSG00000000753	64.4376	84.1614	117.399	52.7422	88.1321	60.2068	48.049	86.3546	92.7237	23.7161	97.7854	91.9641	Serpinf1
ENSMUSG00000048644	51.1003	87.1437	76.1486	79.7663	121.44	111.111	53.0444	71.0386	74.6559	75.1781	48.1092	54.4731	Ctxn1
ENSMUSG00000071072	70.0324	57.3543	55.1565	67.6857	44.5294	63.8572	104.291	52.8274	64.5658	112.535	97.3325	110.948	Ptges3
ENSMUSG00000032249	76.6977	68.3248	71.3564	73.0041	62.5983	71.3548	79.7155	64.7067	62.549	88.2134	87.4539	94.3567	Anp32a
ENSMUSG00000029086	21.9336	13.4223	175.655	84.4329	250.968	161.842	10.1535	30.1943	14.1257	87.3559	27.7777	22.2587	Prom1
ENSMUSG00000025868	75.9326	65.3271	104.685	61.2987	78.7053	79.7814	67.7629	65.377	61.6403	95.1521	69.0212	73.1719	Higd2a
ENSMUSG00000011752	43.9257	58.2324	151.253	68.7835	76.3625	88.6942	52.8686	54.416	62.2687	64.9028	88.7689	87.2832	Pgam1
ENSMUSG00000025544	64.2099	51.5695	103.229	72.3611	86.1184	90.6715	62.921	59.6382	55.3411	90.3392	78.835	79.7638	Tm9sf2
ENSMUSG00000061613	62.4147	59.1626	66.3501	61.5504	51.7906	61.5733	78.409	58.6313	61.0395	110.452	104.092	116.577	U2af1
ENSMUSG00000066116	79.8175	104.784	89.1555	63.525	69.4128	81.4023	60.8333	75.086	60.1777	55.6859	67.4263	82.7696	Gm10154
ENSMUSG00000032966	68.6992	84.277	73.9463	62.813	54.4646	59.2222	81.8709	64.922	78.2262	71.1899	99.3395	91.0188	Fkbp1a
ENSMUSG00000018286	67.8758	61.9885	86.8156	61.439	59.9768	71.023	68.4612	60.3968	63.1112	98.4229	96.2661	93.387	Psmb6
ENSMUSG00000036905	68.309	90.0721	100.65	143.282	171.006	66.2929	18.007	61.4542	69.5785	29.1336	33.012	38.114	C1qb
ENSMUSG00000039168	64.6727	57.7803	143.371	45.7727	93.533	72.0318	62.3471	67.9868	56.4614	54.7223	89.9549	78.9395	Dap
ENSMUSG00000052681	61.8911	60.621	116.612	73.0738	98.5719	79.2025	54.5277	67.2521	63.7846	48.1962	83.9455	78.0042	Rap1b
ENSMUSG00000096842	105.381	85.478	89.3336	40.4167	94.4288	92.909	57.9114	56.2103	62.7048	75.3878	49.5447	74.8495	Gm10736
ENSMUSG00000042745	124.644	33.4368	28.4445	54.4441	17.8747	57.0622	113.29	61.8447	46.8952	159.896	88.4305	97.32	Id1
ENSMUSG00000052957	38.9604	98.1276	81.6261	105.846	80.2684	69.55	63.0611	81.2174	90.335	47.132	64.6231	60.81	Gas1
ENSMUSG00000013584	36.7601	53.4291	225.068	96.2878	29.5803	32.841	31.3429	39.2156	62.5054	14.3716	151.415	108.259	Aldh1a2
ENSMUSG00000028128	42.8733	30.7815	127.382	71.1091	152.128	123.789	29.1825	85.5584	31.742	62.6065	63.3301	58.86	F3
ENSMUSG00000021025	39.2835	37.9936	178.677	57.5022	180.763	102.606	36.2777	44.627	33.3491	64.0375	53.2302	50.293	Nfkbia
ENSMUSG00000038612	67.1351	68.3033	89.9793	76.7681	80.4375	73.423	69.4741	67.1995	57.3014	66.5704	78.3459	78.269	Mcl1
ENSMUSG00000031996	82.178	75.8552	58.2209	72.4763	82.1538	78.0708	86.1041	67.2213	71.1793	75.9916	59.5296	63.6555	Aplp2
ENSMUSG00000030413	8.79373	8.95838	144.475	87.4075	132.516	153.76	5.51834	4.62427	7.01119	293.669	11.3538	13.1284	Pglyrp1
ENSMUSG00000038642	78.3926	59.4611	121.587	140.06	151.728	77.8198	22.1236	37.855	58.2259	59.3015	26.03	38.371	Ctss
ENSMUSG00000078453	78.0547	78.721	96.7134	57.0197	75.9614	72.0303	65.0585	57.2962	70.143	77.5866	68.5628	73.4743	Abracl
ENSMUSG00000078713	67.9981	61.0838	74.7676	56.0526	53.409	80.4656	78.0603	62.1292	65.9893	74.1321	97.0967	97.3085	Tomm5
ENSMUSG00000069662	118.281	74.9802	56.5851	66.443	66.6803	70.778	83.1722	65.2976	72.0113	51.7551	67.0372	75.0379	Marcks
ENSMUSG00000091537	81.6111	68.84	77.9151	57.8771	51.3738	63.9483	68.9889	57.7893	67.3803	95.1504	85.727	91.0189	Tma7
ENSMUSG00000063556	56.3498	73.1538	91.3772	59.6147	85.5678	75.2295	85.7448	72.2537	68.9752	42.6001	80.1459	75.1993	Gm10132
ENSMUSG00000021795	10.2024	0.197035	152.088	93.6056	267.808	184.667	3.58565	15.691	2.99039	101.532	17.8933	15.7346	Sftpd
ENSMUSG00000029304	13.5084	7.77027	137.415	120.036	53.7446	242.618	1.84855	10.1429	9.20025	168.619	40.8988	58.172	Spp1
ENSMUSG00000002778	61.1327	62.3176	91.7536	66.2519	83.66	71.3126	66.8466	63.6955	58.201	74.351	81.2127	82.66	Kdelr1
ENSMUSG00000032288	70.0547	75.7646	87.7583	60.4457	76.6313	67.3137	66.1102	72.8955	68.9888	66.8513	72.0225	77.8293	Imp3
ENSMUSG00000034484	60.9097	53.1252	117.895	64.6005	98.2379	75.5727	53.0201	63.0816	53.4802	48.7691	81.9288	91.4265	Snx2
ENSMUSG00000031839	76.3439	63.2079	87.806	62.7621	61.828	77.8512	70.8697	69.5002	63.9807	79.3843	75.4587	71.9202	Hsbp1
ENSMUSG00000031827	65.0215	80.4333	90.5716	74.4012	83.8833	58.8499	46.6334	62.0506	68.9176	65.0554	81.6852	83.2123	Cotl1
ENSMUSG00000082691	77.444	76.1232	105.068	59.916	77.2776	69.409	51.1421	65.3815	60.7002	64.5173	68.9612	82.3234	Dynlt1-ps1
ENSMUSG00000032199	70.0097	69.8983	76.5714	73.5237	66.6183	59.8636	68.2123	68.5968	75.3509	60.8771	80.9322	86.8419	Polr2m
ENSMUSG00000018102	67.9942	60.9254	66.0092	61.4502	98.5707	67.6257	76.5601	89.1293	70.1397	64.674	76.8394	56.1208	Hist1h2bc
ENSMUSG00000095079	48.7804	106.266	138.574	35.9009	14.7313	13.7523	60.5565	59.694	194.971	2.81271	142.119	37.5889	Igha
ENSMUSG00000064366	76.3767	61.8583	67.3518	47.3616	40.1007	62.6881	69.5392	60.2084	71.9486	74.9327	124.867	97.5989	mt-Tl2
ENSMUSG00000044313	90.2553	59.98	113.484	35.7749	113.313	98.9658	127.732	32.458	72.5893	64.6276	16.7344	28.914	Mab21l3
ENSMUSG00000035692	54.8164	32.0569	158.947	115.856	114.374	134.806	29.1802	25.0827	26.6689	65.6324	34.805	61.8527	Isg15
ENSMUSG00000020427	30.6927	88.3324	34.4844	89.8917	177.576	84.7547	64.9087	156.326	68.8417	13.0434	24.0033	20.5876	Igfbp3
ENSMUSG00000061848	42.1853	33.3039	40.2992	64.6402	154.736	104.989	82.242	97.3511	87.9517	34.8787	55.0859	54.3239	Gm5805
ENSMUSG00000030738	60.3819	67.4285	87.5376	66.8931	69.2986	73.8835	59.735	62.7659	64.2193	63.6427	84.9466	89.483	Eif3c
ENSMUSG00000021178	64.4346	59.2932	77.856	66.4586	60.3896	73.5639	58.2034	59.0012	64.2121	81.1498	89.4944	95.7749	Psmc1
ENSMUSG00000026341	61.2601	56.4342	106.727	66.7465	82.1295	72.292	60.0667	54.6512	56.0222	59.0498	87.7925	86.104	Actr3
ENSMUSG00000071532	69.2785	86.8347	93.7127	59.8392	72.078	65.4752	64.4209	75.5326	66.769	52.4125	67.0311	75.4324	Gm10335
ENSMUSG00000007682	29.9396	20.2469	19.4545	112.24	81.192	54.187	96.9374	97.5181	11.4482	25.3864	209.213	91.0262	Dio2
ENSMUSG00000025016	59.8037	55.1628	92.5974	68.6788	73.0565	67.9936	59.8165	69.4608	60.3146	58.2537	91.4989	91.4182	Tm9sf3
ENSMUSG00000038521	70.3988	91.5569	88.3125	75.1436	105.393	65.4146	62.4115	95.9308	90.6951	16.8061	48.0219	35.5559	C1s1
ENSMUSG00000018042	112.955	85.0357	43.5029	42.6886	35.5555	36.5634	107.481	86.645	78.9242	60.0416	70.4896	85.0566	Cyb5r3
ENSMUSG00000041453	101.404	63.887	78.9227	55.1225	46.4209	94.3709	72.7616	71.7946	56.5339	98.3994	61.5945	43.4901	Rpl21
ENSMUSG00000051439	54.6487	46.8896	128.501	70.4233	156.114	109.587	40.8968	43.5094	50.7143	77.1635	24.9448	40.61	Cd14
ENSMUSG00000007564	71.8128	60.911	83.0698	61.4154	66.2042	64.4845	69.5811	66.5618	65.6638	74.5536	77.7612	80.7373	Ppp2r1a
ENSMUSG00000028452	65.2361	56.8636	77.1859	66.893	62.8004	64.073	71.5591	57.3132	66.4766	78.9066	93.5112	81.8054	Vcp
ENSMUSG00000004665	43.6697	76.6406	84.837	72.9177	83.7085	44.142	75.9895	88.6015	69.4765	35.4454	94.2558	72.9284	Cnn2
ENSMUSG00000028609	71.2408	52.0903	72.1289	64.8924	48.1491	74.922	62.3471	52.8833	48.9803	95.6404	93.8076	103.741	Magoh
ENSMUSG00000034120	64.7426	55.0258	53.1177	51.4582	38.0197	57.4866	80.0472	56.0094	65.6796	95.7606	105.093	116.357	Srsf2
ENSMUSG00000054808	59.392	61.2317	90.2119	66.2367	69.5821	61.961	61.3455	67.1579	57.9452	51.7887	93.8583	96.7034	Actn4
ENSMUSG00000028820	56.901	66.5704	54.0117	75.9379	39.2534	57.1705	73.0224	67.4346	73.3984	82.994	92.7528	97.8065	Sfpq
ENSMUSG00000016534	74.7821	59.2911	88.2389	80.1932	98.6411	89.2613	49.8904	62.3155	67.5604	70.9879	48.8404	46.8917	Lamp2
ENSMUSG00000030157	46.07	51.9552	157.86	82.9492	140.117	96.2955	37.4555	58.2389	36.11	30.2865	50.6463	47.9058	Clec2d
ENSMUSG00000038991	57.1832	72.8464	83.7956	50.0854	51.271	43.4064	72.5191	63.0893	84.698	61.8744	101.997	92.9105	Txndc5
ENSMUSG00000042406	60.858	52.2417	84.4798	55.9509	74.9664	72.0175	63.9959	50.2496	46.7618	84.811	103.539	85.5934	Atf4
ENSMUSG00000001783	73.8459	67.5854	73.9828	61.6235	70.297	64.5469	68.4925	66.9188	67.6444	68.4021	70.8699	77.6195	Rtcb
ENSMUSG00000027602	56.9849	59.1877	104.582	73.2292	115.246	91.1739	46.4313	74.9451	55.0344	47.8936	58.3706	48.3261	Map1lc3a
ENSMUSG00000071172	64.4444	55.0796	53.1643	51.9144	33.4126	55.9677	86.0395	66.4226	64.6832	84.3707	107.477	108.037	Srsf3
ENSMUSG00000024194	72.9131	53.3226	78.6295	58.7755	57.3168	64.0082	69.5199	61.6451	58.0285	102.858	74.5191	78.608	Cuta
ENSMUSG00000082536	91.2469	80.8261	92.937	59.4703	68.8321	58.0655	51.5239	75.2817	76.7188	44.3916	64.9077	65.5158	Gm13456
ENSMUSG00000065126	111.717	63.4979	45.8679	41.2828	29.1788	58.6926	81.0375	57.1539	55.1205	144.806	75.5036	65.4758	Snord104
ENSMUSG00000005881	62.7332	68.1333	94.4349	73.3751	90.4926	79.0693	54.2578	63.4612	62.3382	74.1153	53.1063	52.891	Ergic3
ENSMUSG00000035199	63.0985	62.8961	91.9538	65.0395	95.9322	75.74	65.018	69.9696	56.1154	48.3904	66.9987	63.7579	Arl6ip5
ENSMUSG00000083833	59.5634	81.8374	79.346	79.6285	58.5627	63.3237	57.8529	78.8603	66.2706	55.8864	71.1855	71.5083	Gm13841
ENSMUSG00000045983	53.2982	55.3092	73.579	62.5383	49.5447	52.2143	71.3334	56.7616	62.8413	78.4901	106.136	99.9985	Eif4g1
ENSMUSG00000063524	46.2256	37.431	134.431	63.8237	62.6424	93.5443	35.8364	36.8526	40.1696	116.461	72.3934	82.144	Eno1
ENSMUSG00000028675	70.1074	72.7132	84.1808	63.5582	70.7885	68.8202	63.6558	62.4079	65.4929	58.3305	62.917	76.9013	Pnrc2
ENSMUSG00000018965	59.2054	60.733	84.7063	64.1154	68.8366	65.7085	57.8773	55.7064	51.3991	85.8683	78.6498	86.1625	Ywhah
ENSMUSG00000048578	57.4522	90.2469	71.6233	55.4107	45.4085	30.3882	118.296	53.8836	83.502	46.3532	85.4684	80.6685	Mlec
ENSMUSG00000030403	58.9574	61.8318	104.181	55.9147	73.8382	65.4133	65.4296	58.7212	54.2818	58.3135	82.3687	78.832	Vasp
ENSMUSG00000021290	72.7942	65.4371	96.9418	52.0668	51.2143	78.9119	51.5748	52.5084	56.9341	82.3699	73.8285	82.719	2010107E04Rik
ENSMUSG00000037060	30.2237	73.164	215.999	42.3622	68.6724	54.6246	47.057	61.4331	58.4968	30.124	74.4407	57.7805	Cavin3
ENSMUSG00000052310	52.0109	56.1606	127.959	59.3428	88.8097	74.8761	45.8588	49.2643	51.4706	57.5422	78.0581	72.8663	Slc39a1
ENSMUSG00000023904	68.343	52.7492	87.496	61.3718	62.9282	91.1923	51.2085	57.7799	50.7136	94.9351	67.9833	65.9542	Hcfc1r1
ENSMUSG00000027170	69.71	68.769	67.4963	69.2374	71.3579	82.6191	55.039	69.0459	63.0098	55.332	66.6828	74.1343	Eif3m
ENSMUSG00000087590	81.6399	45.0392	77.6873	66.227	92.4099	126.333	53.9901	62.3248	41.706	74.1054	40.5745	49.8682	Epb41l4aos
ENSMUSG00000028998	78.0368	66.7904	82.6447	56.0912	51.2211	81.4088	59.1074	59.433	58.4984	83.5306	59.9122	73.5269	Tomm7
ENSMUSG00000029048	62.9659	53.2941	79.8754	59.3484	63.2934	64.3602	65.0039	58.1284	52.6365	79.9592	85.5593	85.4242	Rer1
ENSMUSG00000030161	56.6846	59.1186	63.3253	73.7881	155.828	101.482	33.842	89.1093	56.2879	35.0536	45.2839	39.9534	Gabarapl1
ENSMUSG00000064215	74.1632	70.0483	70.8751	77.0755	83.6652	75.3439	59.0764	64.4436	57.1225	71.005	52.2207	53.8565	Ifi27
ENSMUSG00000079037	75.6459	50.0693	71.3462	66.7367	76.2652	71.0416	65.9749	67.7403	52.7669	81.7448	58.189	70.5619	Prnp
ENSMUSG00000020390	73.1643	59.9337	62.1445	68.1362	87.3394	86.8012	62.9501	69.6277	53.066	68.8307	54.7189	61.3387	Ube2b
ENSMUSG00000010406	67.8391	62.6486	87.841	51.2625	53.5786	67.7646	66.4961	57.1772	56.8923	74.2826	81.8383	79.2126	Mrpl52
ENSMUSG00000028249	56.9493	50.4776	105.895	73.3408	103.331	88.4613	38.2521	53.1777	47.5747	57.0406	62.2224	70.1007	Sdcbp
ENSMUSG00000037206	93.4854	105.692	60.455	54.9282	90.8831	30.4006	64.1203	76.0252	134.262	8.67348	46.2305	39.7543	Islr
ENSMUSG00000019539	43.4844	118.435	85.2233	36.8435	54.2884	25.889	55.0022	70.5731	102.58	16.6017	113.297	80.7802	Rcn3
ENSMUSG00000006205	53.3343	37.6231	196.091	46.2272	100.893	35.3592	34.5723	59.5451	47.8319	16.5926	98.2644	76.415	Htra1
ENSMUSG00000021917	65.869	56.1323	93.4125	60.5623	65.6978	63.6321	58.1641	58.8109	59.0896	59.3712	84.4373	76.6214	Spcs1
ENSMUSG00000059734	67.8696	62.311	81.3667	57.9432	52.1893	54.8698	60.9784	57.0815	70.4273	68.8544	81.4986	85.6693	Ndufs8
ENSMUSG00000028716	103.023	42.6176	123.411	41.8443	100.674	86.4278	95.8318	46.0511	45.2664	59.3726	19.9451	36.1504	Pdzk1ip1
ENSMUSG00000036299	60.8434	59.2829	93.2384	58.0117	65.3232	74.1209	72.2398	54.1246	56.7317	72.1024	72.7346	60.6605	BC031181
ENSMUSG00000026032	75.3357	64.0805	77.3568	61.7692	55.5671	60.5772	61.1981	57.2472	59.6147	71.0488	76.4198	78.591	Ndufb3
ENSMUSG00000061518	66.7211	59.0166	94.0985	55.7863	51.1302	66.8782	50.9688	53.2165	55.6796	85.221	75.1655	84.75	Cox5b
ENSMUSG00000030062	48.6054	47.8251	99.352	57.6771	61.3732	51.7126	70.9288	44.3591	52.14	77.8969	94.869	89.7656	Rpn1
ENSMUSG00000054312	65.8871	66.09	92.3486	56.1677	56.7017	71.8876	65.6732	49.6138	58.7564	79.7977	62.8291	68.9608	Mrps21
ENSMUSG00000038014	61.5318	59.9737	81.3879	51.214	69.2054	55.1508	60.7965	64.1557	63.9781	59.3702	82.6689	84.4473	Fam120a
ENSMUSG00000028832	70.6243	58.5313	15.4257	55.4121	35.2303	52.1042	30.334	54.2918	40.744	190.385	64.1933	125.705	Stmn1
ENSMUSG00000035674	77.412	60.1118	99.463	49.7141	53.4158	70.9649	55.7621	49.2817	55.9394	93.9765	63.6704	62.9452	Ndufa3
ENSMUSG00000024393	58.3083	62.9002	60.9374	69.6173	59.3477	52.3737	71.5352	64.2564	64.2857	75.5162	73.7064	79.6246	Prrc2a
ENSMUSG00000112441	146.561	82.869	17.3406	51.0861	15.294	17.2404	154.781	95.637	121.14	13.6284	41.9581	33.2772	Gm48898
novel.623	37.029	42.1418	80.4496	91.2401	48.1813	74.1467	54.2017	111.142	117.258	16.7672	79.2907	38.8804	-
ENSMUSG00000020149	52.7693	57.7342	104.404	61.656	75.1239	58.339	60.6677	54.0982	57.1193	51.8011	80.1973	76.1788	Rab1
ENSMUSG00000021577	60.6786	67.3684	93.4474	55.3051	62.4645	52.2079	59.5513	62.363	65.2235	58.7441	73.8276	76.0922	Sdha
ENSMUSG00000091478	62.9147	62.8284	84.1043	47.6839	39.757	61.2274	67.3487	38.4035	56.4597	90.2033	92.782	83.5042	Gm10039
ENSMUSG00000021486	57.5632	51.1097	95.2035	50.3637	65.0051	71.8825	52.9868	55.1066	55.0219	71.0198	76.5317	84.4869	Prelid1
ENSMUSG00000067847	78.4776	63.1154	75.3557	52.4714	39.1916	68.215	56.8838	52.384	62.7831	102.484	72.2747	60.991	Romo1
ENSMUSG00000009013	48.4093	67.742	61.3421	66.5213	40.5417	42.6573	91.1817	57.9609	59.7646	77.194	87.5251	82.9388	Dynll1
ENSMUSG00000020361	57.8044	51.8333	84.6633	57.5507	43.0955	51.1475	83.6703	49.5803	53.0661	72.5052	90.9106	86.622	Hspa4
ENSMUSG00000007458	46.8288	38.7535	122.654	64.8519	76.2623	76.2745	46.239	42.7269	39.318	72.1316	73.3348	82.8915	M6pr
ENSMUSG00000028927	7.03699	3.89499	410.647	24.2218	133.185	27.057	4.61015	18.0169	5.94067	38.9436	65.3105	42.7537	Padi2
ENSMUSG00000024789	74.5692	64.7603	68.6399	46.2639	60.061	47.8846	68.9917	71.4645	60.4052	76.0763	63.6097	78.2868	Jak2
ENSMUSG00000034880	64.7928	52.4791	58.9728	67.43	62.8122	81.128	55.726	49.7489	49.7782	104.901	57.767	73.4401	Mrpl34
ENSMUSG00000021807	70.4707	60.1094	69.5547	59.6854	66.0379	76.2508	55.0592	62.6547	56.1772	66.2031	66.5335	69.8816	Rtraf
ENSMUSG00000030678	67.8803	68.8107	42.8569	59.9745	44.9858	47.8395	79.5631	60.7165	62.3606	90.8345	72.0123	78.9846	Maz
ENSMUSG00000024091	51.8259	46.8813	105.428	55.4892	68.801	62.7685	56.3996	53.1008	49.1085	60.2708	89.0579	77.32	Vapa
ENSMUSG00000028419	71.0983	51.835	90.6205	59.5288	72.8554	72.5393	58.9559	54.2999	52.9846	64.2608	60.385	65.0879	Chmp5
ENSMUSG00000059208	59.6922	59.6348	57.4587	57.3589	39.9069	47.3759	68.323	55.5628	59.5924	82.2702	86.2071	98.6803	Hnrnpm
ENSMUSG00000017009	98.901	46.5992	54.4473	41.7322	52.247	50.7892	87.3549	70.9862	40.7528	92.9415	59.2182	75.2145	Sdc4
ENSMUSG00000027808	52.3898	49.9427	109.338	57.7492	73.2774	49.0554	66.7632	51.3107	53.7313	51.9094	87.7665	67.8874	Serp1
ENSMUSG00000039221	72.6649	68.1589	69.9969	40.9715	53.5548	60.4475	64.8302	70.0976	71.7485	38.4048	81.7173	77.0578	Rpl22l1
ENSMUSG00000068749	59.8471	59.8447	79.9496	52.502	60.5357	67.5589	53.8762	52.2328	57.8409	64.9475	79.3307	79.0154	Psma5
ENSMUSG00000014846	61.7457	107.09	62.8799	83.5891	30.9138	27.049	47.8347	104.45	88.8974	29.0618	73.8676	48.7171	Tppp3
ENSMUSG00000035478	60.8161	53.5807	61.3691	56.8519	44.1703	50.6582	71.4511	52.6537	61.4551	81.8192	83.6587	87.5153	Mbd3
ENSMUSG00000027620	75.2021	57.7295	55.9415	61.0289	60.843	67.1093	68.9486	66.2379	61.276	68.2896	59.3998	63.7775	Rbm39
ENSMUSG00000028837	54.0473	50.3219	93.0522	53.8945	63.0255	61.8016	52.6116	48.8421	54.4795	72.7937	78.449	79.9414	Psmb2
ENSMUSG00000007739	54.9076	60.611	66.6553	67.2374	68.4213	73.8508	58.6257	55.1834	54.9133	62.0545	69.0464	71.4218	Cct4
ENSMUSG00000073639	55.5894	61.4957	84.1136	63.9952	66.9952	63.8379	59.8084	60.7785	59.858	45.7051	73.1975	65.5387	Rab18
ENSMUSG00000074457	70.0723	58.3471	69.5391	44.3534	48.574	53.6392	59.2807	70.1925	56.2934	44.4694	97.3889	88.6778	S100a16
ENSMUSG00000026678	81.4913	131.344	47.6364	57.7196	54.1883	31.2424	57.4694	50.4168	126.584	11.2596	68.2944	43.0528	Rgs5
ENSMUSG00000063902	59.3599	51.9549	69.355	53.6475	54.5732	56.3997	62.2059	52.4983	55.3301	72.0553	80.7507	91.5854	Gm7964
ENSMUSG00000031538	95.3036	21.6035	13.6715	85.2403	28.7109	113.85	74.4985	48.702	29.3272	165.216	29.8678	52.3338	Plat
ENSMUSG00000046432	71.9826	63.4109	64.7333	43.4698	43.8923	45.9196	54.8995	70.8016	68.0838	71.1972	75.93	84.0037	Bex3
ENSMUSG00000024953	49.1024	41.5354	140.588	53.0821	86.7796	80.4313	38.5522	48.6302	44.7405	56.6045	61.5068	56.7059	Prdx5
ENSMUSG00000024474	62.172	61.955	75.3644	63.3344	64.7473	64.6953	61.7082	56.6996	60.824	60.1268	63.5786	61.4793	Ik
ENSMUSG00000002768	58.2368	50.9621	80.4315	64.0509	63.5892	83.8951	56.0885	54.1526	42.9577	75.2698	59.1986	67.1647	Mea1
ENSMUSG00000096544	66.7389	36.7687	42.1029	81.1143	43.7562	63.6132	68.8687	39.2411	47.6127	105.406	85.1602	75.4983	Gm4617
ENSMUSG00000028648	64.9137	58.9448	85.6307	46.6155	46.205	55.8016	58.5097	47.1578	61.2951	75.9288	74.1442	79.878	Ndufs5
ENSMUSG00000009630	60.3067	48.0161	64.5006	60.1601	63.7905	66.4625	56.958	54.7678	49.091	67.8585	77.9536	84.2776	Ppp2cb
ENSMUSG00000029247	61.0095	66.8222	51.4259	53.161	56.6693	50.9906	53.2271	64.495	61.7712	68.7764	75.7139	88.8586	Paics
ENSMUSG00000078429	59.1689	70.186	54.5127	69.672	94.9482	67.1752	48.5593	77.1974	63.818	43.4109	51.6353	52.5284	Ctdsp2
ENSMUSG00000068267	59.1027	52.3734	83.1624	56.6173	72.9408	56.4199	46.3108	59.0338	57.692	48.5866	75.7316	84.1117	Cenpb
ENSMUSG00000053565	67.9774	60.2501	64.1614	53.9049	63.1104	73.3476	58.0143	64.3726	56.4792	67.7093	60.0956	61.8234	Eif3k
ENSMUSG00000036181	49.1048	24.3884	48.389	38.1601	191.278	111.345	31.7839	126.438	31.4221	35.1451	32.7141	30.2196	Hist1h1c
ENSMUSG00000048126	16.3424	51.1412	163.49	31.7807	27.4161	16.9188	28.4201	52.5053	37.8996	21.8991	180.288	122.134	Col6a3
ENSMUSG00000087260	66.8319	51.5382	73.5689	59.7335	63.6449	69.6495	55.3169	58.0289	58.463	71.27	57.6664	63.8216	Lamtor5
ENSMUSG00000015970	67.3282	52.8043	66.3141	47.7329	40.4699	36.6678	107.237	59.4243	53.9508	91.6738	53.6587	72.1249	Chdh
ENSMUSG00000075700	68.345	52.8225	75.6305	57.7561	54.4549	56.564	61.4363	48.1379	55.0875	63.7116	77.5881	77.0014	Selenot
ENSMUSG00000065592	36.6953	57.4505	44.892	102.081	41.5577	65.214	57.7768	64.2002	79.9635	61.6026	72.2562	64.6963	Mir145a
ENSMUSG00000070713	58.9165	63.9484	48.1343	29.4435	26.2958	30.5885	52.57	72.9941	52.3139	83.0061	95.5408	134.393	Gm10282
ENSMUSG00000071650	58.8404	56.765	68.7031	60.7182	60.6124	58.5693	62.1805	51.9385	61.3799	70.2567	66.6458	70.4433	Ganab
ENSMUSG00000029467	46.0238	57.4311	66.9771	69.4767	70.77	47.1155	75.4654	57.0131	60.3228	65.4696	70.6622	60.2788	Atp2a2
ENSMUSG00000022216	65.5056	49.0822	88.8483	68.7633	69.1795	79.82	48.4822	42.3009	44.1838	75.4473	53.0746	62.2203	Psme1
ENSMUSG00000070343	64.4161	63.7541	77.7278	46.6711	60.3961	72.8951	52.3287	61.8471	59.7077	56.0023	61.6989	69.1947	Gm10288
ENSMUSG00000038650	62.2308	50.5894	96.8878	53.6152	64.6146	55.1044	51.5524	58.7771	54.7212	62.1769	66.9743	68.8666	Rnh1
ENSMUSG00000084106	59.7082	63.9017	76.8244	51.5982	67.5907	68.1417	54.7055	65.2002	56.9058	50.4713	61.0404	67.7906	Gm6136
ENSMUSG00000026576	103.807	90.201	23.7913	36.4433	28.2453	38.8564	162.091	47.3874	99.1459	60.2557	25.9898	26.8831	Atp1b1
ENSMUSG00000031701	59.0578	52.9327	78.8768	59.5708	57.0262	62.7205	62.0405	47.2153	58.0523	56.6235	75.7997	73.0321	Dnaja2
ENSMUSG00000006356	67.1164	56.9232	37.4929	54.369	50.8072	62.0643	64.5606	69.0873	43.9362	97.1703	62.4353	76.0089	Crip2
ENSMUSG00000019432	62.1816	57.307	44.6578	53.2084	45.5169	53.6533	66.8113	59.5569	60.9522	86.8236	73.8213	76.4577	Ddx39b
ENSMUSG00000026385	47.6483	54.7011	131.632	41.42	37.7374	49.5984	43.7703	43.2428	42.4587	67.4234	87.2044	93.5478	Dbi
ENSMUSG00000024914	62.0979	69.6617	74.5528	50.7612	56.2063	52.6703	56.9592	57.3549	64.3951	59.3799	71.6178	64.404	Drap1
ENSMUSG00000029840	56.4473	58.5939	75.8354	59.5075	55.7519	56.4426	59.7663	53.7671	58.7219	51.3213	74.3248	79.3646	Mtpn
ENSMUSG00000025232	64.7744	54.9827	67.0476	82.261	106.703	85.965	38.8933	50.7139	48.1365	69.049	32.914	38.3254	Hexa
ENSMUSG00000007655	51.8607	95.2284	102.411	39.1927	50.1949	39.6321	61.1869	64.9895	71.9381	20.1634	80.9392	61.946	Cav1
ENSMUSG00000068523	53.6133	37.6624	109.722	54.689	71.7215	77.0804	52.7143	40.6132	38.601	72.5296	62.524	68.1793	Gng5
ENSMUSG00000031146	37.0132	48.9086	82.8575	43.7585	83.7478	64.334	48.1539	49.5875	44.9745	77.2026	77.7481	80.3314	Plp2
ENSMUSG00000026193	77.3984	90.7682	90.2902	58.576	70.2689	22.8151	35.7264	75.1418	102.559	10.5918	60.989	41.2177	Fn1
ENSMUSG00000083411	24.1815	148.07	82.6855	30.5863	51.7274	22.3644	43.1396	98.5544	127.638	61.8124	24.7304	18.8691	Rpl30-ps10
ENSMUSG00000029447	53.8491	51.3947	58.048	53.3836	35.0166	47.7305	80.4406	46.5389	54.7645	73.8086	89.4848	89.7881	Cct6a
ENSMUSG00000024997	58.5105	56.5309	94.7983	42.4813	55.9898	56.3673	54.2657	56.3624	55.8516	53.7668	74.7105	72.9478	Prdx3
ENSMUSG00000001918	46.0975	36.3925	112.35	38.3014	75.3176	44.5914	43.2605	59.5068	40.7223	100.168	65.9824	69.2075	Slc1a5
ENSMUSG00000024308	66.2084	51.3737	79.3196	60.7833	75.34	77.1275	52.5084	45.5102	46.5454	98.9046	32.4845	45.0941	Tapbp
ENSMUSG00000005397	97.638	125.767	37.7237	48.3947	36.8889	17.5551	66.1566	83.8218	124.084	5.62201	51.9195	35.105	Nid1
ENSMUSG00000058952	11.982	1.71616	123.181	102.078	175.312	148.979	2.91013	10.887	4.40628	91.3191	24.3194	33.549	Cfi
ENSMUSG00000036199	64.0628	60.4017	81.6382	51.1977	49.575	63.813	49.8792	49.1975	57.6891	69.9246	62.0549	70.3957	Ndufa13
ENSMUSG00000028788	53.2344	48.7199	70.2181	60.5604	75.0879	69.4211	57.6724	52.0504	46.2366	59.5209	68.737	68.3629	Ptp4a2
ENSMUSG00000029311	28.2523	30.4038	181.968	50.0313	122.727	63.0918	22.3771	53.7308	25.6158	49.8104	57.1614	43.3497	Hsd17b11
ENSMUSG00000001924	50.3654	63.8185	73.7292	59.367	56.3203	50.3128	56.3609	54.6004	66.1625	49.2272	74.3906	73.8454	Uba1
ENSMUSG00000024782	59.8442	59.8346	70.5692	58.1159	75.0074	51.9961	48.383	72.7397	62.7048	52.3945	56.011	60.037	Ak3
ENSMUSG00000071604	86.911	107.596	49.1903	33.0887	41.0686	38.736	116.473	66.1448	87.3517	27.9902	46.0536	26.3711	Fam189a2
ENSMUSG00000030268	58.4593	19.9467	86.7518	44.4029	63.9661	43.4669	53.8935	51.3952	39.6592	99.3528	79.1679	85.6201	Bcat1
ENSMUSG00000027566	54.6103	45.7321	79.5662	50.9511	55.0643	66.1268	50.3871	50.9516	48.0464	68.9456	70.5944	83.1058	Psma7
ENSMUSG00000029622	33.0995	42.3837	128.908	51.8124	77.9036	71.1855	35.6631	44.8298	35.9957	50.5171	72.1411	78.5966	Arpc1b
ENSMUSG00000044894	51.283	49.5915	84.2452	50.0739	41.5109	62.6407	44.4922	40.6473	53.9583	84.2329	79.6126	77.3003	Uqcrq
ENSMUSG00000056629	55.6179	47.2483	79.7511	49.2133	61.7078	43.0334	68.6064	49.5147	43.7704	78.8087	71.317	70.5289	Fkbp2
ENSMUSG00000040462	54.6498	56.9203	84.9442	63.8335	81.1527	62.1195	49.4476	53.867	55.6051	61.0509	49.5242	45.4313	Os9
ENSMUSG00000025364	45.0098	46.895	55.6208	50.6492	41.1673	47.172	61.0473	48.0424	48.8787	72.4795	100.346	101.168	Pa2g4
ENSMUSG00000027342	46.6404	47.0061	38.2558	48.3384	27.5173	36.4247	48.6507	45.6709	44.7207	119.635	91.9473	123.586	Pcna
ENSMUSG00000032301	60.8388	48.8961	66.1233	51.1672	43.8485	57.3512	58.22	47.5671	51.1798	77.0091	74.5273	80.9469	Psma4
ENSMUSG00000090223	48.3546	74.5432	105.082	34.7546	59.6736	65.9643	33.3501	56.3441	87.0693	61.5938	47.8761	42.0503	Pcp4
ENSMUSG00000022010	53.5655	54.0269	86.414	78.9353	66.7668	59.4604	48.4305	55.0122	51.3049	46.1705	57.5637	57.8149	Tsc22d1
ENSMUSG00000052151	38.411	16.06	117.257	52.5417	67.2831	83.2129	27.5324	27.4025	19.0237	111.158	69.853	83.4612	Plpp2
ENSMUSG00000020644	108.638	45.2533	21.7999	44.7187	42.4224	40.187	110.995	71.395	66.916	55.0146	40.7932	61.8815	Id2
ENSMUSG00000030189	46.7048	44.3969	62.9155	49.0902	45.8522	65.5056	57.2216	46.4818	42.574	85.4514	80.7088	82.8296	Ybx3
ENSMUSG00000020088	48.9162	59.2251	69.2638	48.7205	50.4589	46.5042	59.8693	52.0502	54.4894	49.6384	91.233	79.0874	Sar1a
ENSMUSG00000055093	54.0518	44.9384	66.2834	54.215	51.7759	73.6599	55.9813	73.5389	73.3819	40.9019	59.6059	60.4713	Gm8430
ENSMUSG00000031078	60.2543	47.1084	70.8236	57.7057	61.3334	69.2315	50.9832	51.0137	46.6825	67.0505	61.657	64.6376	Cttn
ENSMUSG00000029781	51.2253	102.413	67.0771	42.4266	53.1538	28.7205	49.4179	62.6107	94.8809	19.687	79.5012	57.2798	Fkbp9
ENSMUSG00000035105	3.38801	1.68962	217.26	46.0086	218.235	170.908	2.26908	2.5529	1.71484	12.812	13.4071	14.7989	Egln3
ENSMUSG00000079139	53.882	68.0887	53.9963	45.2004	55.8106	44.5465	48.3002	56.8975	61.2751	52.0899	76.5899	87.7621	Gm4204
ENSMUSG00000005566	50.9863	50.7515	45.8548	55.1574	41.0993	53.055	61.4047	50.1655	52.7235	91.7075	70.9632	79.8239	Trim28
ENSMUSG00000000001	57.6065	55.6726	66.3454	55.586	50.7945	54.2284	54.6498	53.881	56.1101	51.7962	72.7022	73.5817	Gnai3
ENSMUSG00000008540	73.6701	49.3662	67.5334	47.8435	58.8813	74.8357	49.2367	49.2238	50.1327	87.5228	38.3671	55.5661	Mgst1
ENSMUSG00000026234	51.8373	54.5302	50.9069	45.4867	40.4307	48.588	57.4014	48.3498	55.2403	60.6032	92.8491	95.7641	Ncl
ENSMUSG00000025630	57.7015	44.3352	73.6667	50.2591	47.6333	57.7705	51.9946	49.2778	45.7014	72.8595	71.2919	78.6912	Hprt
ENSMUSG00000022037	26.2406	19.7065	55.2554	75.2583	52.2781	86.7472	18.3384	60.0352	20.5233	131.981	74.5231	79.8048	Clu
ENSMUSG00000020737	40.4804	32.1577	60.0171	48.5565	49.4522	68.8517	35.4643	39.478	26.7042	115.679	78.5686	104.988	Hn1
ENSMUSG00000022551	49.8735	45.8645	74.6569	45.5167	45.1996	53.0885	56.1089	43.1774	51.5184	79.5577	76.2228	79.5143	Cyc1
ENSMUSG00000020439	24.9569	62.9784	44.7004	63.146	94.6223	80.9684	43.3985	77.4028	62.0491	45.7736	55.6629	44.3232	Smtn
ENSMUSG00000037058	64.8384	63.957	55.2341	62.3945	64.5798	64.2027	53.5601	57.6347	57.7151	51.6651	49.7396	53.7611	Paip2
ENSMUSG00000042613	39.0192	54.681	96.99	63.5132	104.31	69.0509	28.476	67.6328	50.9142	42.6308	40.5743	41.2668	Pbxip1
ENSMUSG00000020190	56.0989	44.2136	83.9531	53.8242	73.3924	50.6699	41.485	52.4394	45.0448	76.9097	48.8434	72.1714	Mknk2
ENSMUSG00000058569	50.9568	45.237	82.6164	48.5541	48.4681	53.5114	49.1184	41.1476	48.4183	71.5377	82.759	76.49	Tmed9
ENSMUSG00000021610	46.1043	41.8421	83.433	57.4226	61.1077	58.5502	52.5243	46.1056	46.5503	65.0379	71.0013	68.9509	Clptm1l
ENSMUSG00000024587	49.5994	50.04	80.0457	51.5037	50.5832	48.4986	62.3627	48.1835	55.4178	52.1086	78.4229	71.1685	Nars
ENSMUSG00000029465	49.0422	44.0255	96.1144	56.5556	74.2868	69.0036	43.3202	43.1575	39.548	58.7193	59.3821	63.848	Arpc3
ENSMUSG00000090136	40.8827	55.8944	114.626	39.4063	48.6513	67.8578	43.4154	45.1771	52.0186	44.5244	70.5264	73.8569	Gm10177
ENSMUSG00000113061	55.3889	59.6274	68.3139	48.8197	64.9535	63.7367	56.8509	63.0213	53.0012	45.5769	55.3327	61.8443	Gm11361
ENSMUSG00000028410	54.6406	58.8264	48.1261	69.4386	40.3186	43.0165	95.486	46.7961	49.5326	76.4783	54.3873	59.4005	Dnaja1
ENSMUSG00000038965	52.9246	50.0958	66.0098	50.6286	47.4232	55.225	57.6781	47.4529	52.3445	68.0013	69.1378	78.049	Ube2l3
ENSMUSG00000020029	63.1632	54.2337	66.6327	52.1653	55.0109	53.5781	61.1311	49.666	56.0202	48.5703	66.7805	67.9915	Nudt4
ENSMUSG00000006589	62.6307	55.5689	53.5514	41.4478	50.9719	49.819	66.6067	52.1921	60.8049	62.5909	68.232	70.1044	Aprt
ENSMUSG00000024098	44.1444	50.0377	93.3703	54.0092	84.8563	54.5518	41.3081	58.503	53.0681	43.116	57.5611	57.3143	Twsg1
ENSMUSG00000019872	34.8571	19.9872	144.568	49.0814	170.547	78.0633	27.0634	40.5	20.2639	41.0322	30.1629	35.2217	Smpdl3a
ENSMUSG00000091337	74.2297	68.4984	53.8109	48.5024	57.5754	48.4236	62.0911	68.5468	68.4203	33.1841	58.78	48.981	Eid1
ENSMUSG00000079197	42.8112	46.1656	101.851	46.1676	62.912	83.329	43.3832	30.8201	39.0637	82.8606	48.7765	60.2546	Psme2
ENSMUSG00000021127	56.7952	55.835	47.637	77.1784	78.0616	78.5321	45.6558	53.0454	56.8341	47.0869	41.8913	48.8331	Zfp36l1
ENSMUSG00000000901	22.808	12.2859	11.5332	148.887	261.08	130.126	10.2666	27.7774	16.804	28.4245	9.67636	7.62078	Mmp11
ENSMUSG00000022427	56.4938	45.4793	71.5414	49.0729	47.2363	58.7212	53.2878	46.0416	46.0164	74.3871	65.9525	72.7068	Tomm22
ENSMUSG00000090553	61.4085	49.4824	43.9659	48.0228	36.4961	64.2574	45.3654	50.7306	42.699	88.4527	62.9611	92.8608	Snrpe
ENSMUSG00000061111	63.8494	50.3559	52.3278	48.5663	49.0038	56.6171	66.6182	53.7363	50.3595	67.7532	63.1255	63.9266	Mcrip1
ENSMUSG00000028699	17.8671	9.22433	205.998	47.1274	146.485	88.2027	17.0044	11.554	12.2035	34.3372	40.9454	55.1957	Tspan1
ENSMUSG00000058799	62.0994	65.153	45.456	45.6189	45.0761	47.8642	58.6981	55.5952	62.0703	66.6892	65.3086	66.0024	Nap1l1
ENSMUSG00000038387	40.5325	62.5916	106.828	44.48	77.9065	64.2904	43.2002	62.1874	60.0646	37.1684	43.8524	42.0054	Rras
ENSMUSG00000006360	60.5115	52.2883	69.8121	39.5446	35.3993	56.3114	44.0006	55.9108	48.6952	73.5399	69.2437	79.5234	Crip1
ENSMUSG00000022450	65.1636	55.3535	70.476	56.6844	68.0805	73.6328	47.7414	53.8313	47.3135	55.4737	43.1042	47.8678	Ndufa6
ENSMUSG00000021756	31.1611	77.1245	80.1007	49.8481	71.2855	46.0652	37.4518	87.2269	52.9732	25.5212	75.8528	49.3079	Il6st
ENSMUSG00000071659	52.3065	47.6752	70.7	53.3033	55.7548	50.8936	54.2121	49.7514	47.7101	58.643	67.8872	74.9934	Hnrnpul2
ENSMUSG00000067995	43.7353	27.4494	85.7766	55.1563	79.4038	79.7782	41.6041	46.2499	29.6726	77.0366	56.5595	60.9605	Gtf2f2
ENSMUSG00000024099	61.3842	51.6386	62.5467	47.6572	43.6683	57.7217	52.7091	50.8944	54.5626	60.505	70.1388	69.0402	Ndufv2
ENSMUSG00000018924	37.0542	45.217	18.1224	79.669	55.9169	46.0637	21.2965	79.0587	26.6184	181.426	46.4557	44.9357	Alox15
ENSMUSG00000021453	23.9421	15.3828	115.778	23.9193	46.0119	29.6743	31.2101	55.8797	11.9529	31.7967	187.304	108.94	Gadd45g
ENSMUSG00000034993	40.5927	51.7288	62.8311	79.6484	108.886	66.7583	36.8962	70.4382	46.8193	33.0628	50.071	33.8505	Vat1
ENSMUSG00000029030	53.0334	49.1859	60.3613	73.4225	71.5017	70.6279	52.4072	67.5897	46.5149	44.7869	45.348	45.1935	Tprgl
ENSMUSG00000054717	54.4204	42.3954	27.0025	19.8234	23.4552	22.6121	34.1942	54.6956	32.0129	80.9544	111.22	176.663	Hmgb2
ENSMUSG00000000563	60.5718	49.2025	73.373	44.8365	48.5205	54.9771	52.2428	46.9815	50.4255	59.4948	65.8987	72.7598	Atp5f1
ENSMUSG00000032097	60.0653	56.8136	61.3083	56.426	59.7222	54.5056	62.4278	52.8748	52.5654	44.6625	55.2747	62.4336	Ddx6
ENSMUSG00000024479	28.1151	1.73991	89.8965	60.8772	95.1287	133.874	11.858	20.7516	6.74236	76.6758	75.5367	77.7757	Mal2
ENSMUSG00000023048	46.5204	34.3168	121.933	47.5634	84.7978	77.0084	36.2156	39.6477	26.0587	71.7418	44.3512	48.3104	Prr13
ENSMUSG00000031584	40.4587	27.0531	75.1354	53.0187	53.6913	72.0012	34.3868	35.0641	25.0804	78.0657	83.1618	99.8542	Gsr
ENSMUSG00000031636	32.2727	74.8848	58.0144	70.9982	42.3894	72.1953	44.6156	51.7597	76.3056	67.1332	44.6629	41.63	Pdlim3
ENSMUSG00000031591	51.9459	39.772	102.31	52.9602	72.265	62.4486	35.6979	40.255	42.6096	49.6092	62.1114	64.655	Asah1
ENSMUSG00000079111	37.2013	47.6784	81.6854	42.832	47.0385	41.4941	49.7962	42.3398	48.2234	58.5744	96.2922	83.1425	Kdelr2
ENSMUSG00000020803	61.0049	54.7134	72.6481	45.3192	56.6587	57.7949	54.2302	49.5067	50.7732	49.6154	63.8272	59.6321	Txndc17
ENSMUSG00000028070	63.7453	58.3346	63.6493	50.4007	50.5108	54.0457	50.6732	64.4623	54.0449	59.9496	50.7596	54.6233	Naxe
ENSMUSG00000030884	45.54	56.0873	82.7691	46.324	63.0587	57.733	48.0993	46.129	51.5119	42.5943	69.0342	66.1942	Uqcrc2
ENSMUSG00000031503	38.4022	80.7834	79.8011	60.1622	60.6415	29.4665	44.089	65.569	61.717	14.1381	91.4151	47.952	Col4a2
ENSMUSG00000037072	59.6419	62.1539	74.4539	49.1918	47.5563	46.3833	49.3651	52.8649	62.3571	36.6388	70.279	63.096	Selenof
ENSMUSG00000064354	45.8989	44.7147	81.3975	45.6283	46.9638	84.342	42.3113	43.9883	47.4319	91.0448	43.6201	56.0788	mt-Co2
ENSMUSG00000035342	50.6328	50.9766	61.251	60.4743	68.8658	62.0046	55.9768	56.9252	47.7767	61.1597	51.7722	45.4102	Lzts2
ENSMUSG00000001017	60.6757	52.9149	50.0568	53.7408	45.1658	50.5668	61.767	51.4598	55.8234	62.4387	62.706	65.2148	Chtop
ENSMUSG00000005973	62.8683	109.936	56.7074	30.4137	28.7782	18.9255	60.8894	51.8042	101.785	14.0707	75.4483	60.2824	Rcn1
ENSMUSG00000062554	66.0708	52.3594	28.1504	49.6457	66.6056	79.977	48.2507	61.8535	55.3426	46.5951	53.9966	62.8694	Gm12751
ENSMUSG00000029868	6.12003	1.64015	169.605	65.5036	179.629	152.035	2.8424	6.48861	2.83042	45.9288	16.6478	22.1802	Trpv6
ENSMUSG00000006998	49.6036	45.38	62.748	47.1288	44.7118	52.1728	51.6398	43.4179	51.0738	71.9099	75.6758	75.9263	Psmd2
ENSMUSG00000001729	46.6765	51.4171	60.3623	52.8623	50.1741	50.9076	53.0883	48.7334	48.1247	61.3867	74.0963	73.4566	Akt1
ENSMUSG00000057522	51.1548	53.8362	69.6115	59.6604	64.5592	56.99	54.6526	52.0119	48.9424	48.1312	54.9957	55.8931	Spop
ENSMUSG00000028517	40.5841	84.3389	52.7654	44.6746	49.7664	26.1197	52.3248	105.915	82.9698	17.8342	70.0534	42.0926	Plpp3
ENSMUSG00000001847	46.1629	54.2096	74.7716	50.5434	58.9622	44.3451	45.3046	52.8547	53.3046	42.9235	74.5397	69.7817	Rac1
ENSMUSG00000022956	55.4138	47.6211	66.9531	43.4243	41.674	56.9359	45.5257	46.6534	52.3715	69.4142	65.4849	75.7218	Atp5o
ENSMUSG00000002102	48.5423	46.5619	62.2346	48.3698	45.9638	54.2168	48.112	45.9126	48.966	68.7194	72.5044	76.5182	Psmc3
ENSMUSG00000098098	32.1747	59.2738	43.0994	59.9081	46.93	57.8786	63.7956	57.0788	68.8048	45.587	75.693	56.2805	Bvht
ENSMUSG00000053898	52.1582	73.094	61.0459	53.876	69.1842	53.7394	51.6045	70.9778	57.4849	35.1608	47.898	39.8951	Ech1
ENSMUSG00000025066	53.8723	59.1658	49.93	49.0235	47.6232	51.1505	57.6009	53.2125	48.5424	54.5165	70.7601	69.35	Sfr1
ENSMUSG00000050856	61.6222	59.0998	98.9221	31.6445	23.11	52.1527	37.3468	30.6944	45.8749	101.004	58.3991	63.9523	Atp5k
ENSMUSG00000001473	35.8019	76.6769	67.0698	50.8372	35.9319	23.9356	65.2593	54.9922	66.1285	24.256	97.1006	63.1964	Tubb6
ENSMUSG00000025510	45.3987	48.4169	74.1958	55.1487	58.259	70.6356	46.0091	50.9661	44.3318	58.2089	55.4416	53.7868	Cd151
ENSMUSG00000030409	23.6763	88.9411	75.4767	43.3803	69.8564	40.8792	39.5327	52.2863	78.1401	52.5103	51.2133	44.6838	Dmpk
ENSMUSG00000044147	43.0903	38.8756	68.3139	56.4121	62.6208	54.6443	47.8677	51.7326	37.056	42.4216	77.7254	79.7462	Arf6
ENSMUSG00000037824	41.3572	38.5181	60.1163	46.554	68.2708	58.9571	48.8773	50.6688	34.083	69.5908	73.4939	69.7997	Tspan14
ENSMUSG00000046402	58.3084	37.5712	54.0432	67.3414	50.2251	81.2255	30.758	34.8835	43.9753	112.596	37.2014	51.477	Rbp1
ENSMUSG00000001440	44.34	47.4628	47.0112	45.9481	37.0428	39.5366	57.0036	42.4885	51.5898	73.6699	85.315	86.7546	Kpnb1
ENSMUSG00000063787	44.4596	50.47	56.5901	53.8712	42.4886	55.2418	49.2885	48.3539	52.6104	57.1729	75.4617	71.3103	Chchd1
ENSMUSG00000059119	46.3626	52.094	61.4031	54.3927	46.771	49.0765	54.9689	50.9081	49.3734	55.6584	65.9964	69.4473	Nap1l4
ENSMUSG00000022841	48.6261	44.7088	78.5971	45.7032	56.4053	48.7737	48.9614	47.4355	47.5576	50.3511	67.4831	69.708	Ap2m1
ENSMUSG00000024346	57.6116	47.8052	59.2435	48.5413	47.5846	58.1749	44.4287	41.1165	48.39	65.4661	60.63	75.1827	Pfdn1
ENSMUSG00000019087	48.3288	40.8316	77.0056	54.5906	63.2036	61.3994	46.2756	41.5113	44.3409	67.1436	56.5678	52.9404	Atp6ap1
ENSMUSG00000030224	50.653	43.2224	58.6306	47.3386	38.9795	52.2424	56.2979	42.1591	48.6987	66.4779	73.1994	75.9647	Strap
ENSMUSG00000071014	42.0966	50.1046	71.9422	44.8877	45.0825	50.1351	45.0322	48.4014	57.3129	56.9371	70.37	71.0398	Ndufb6
ENSMUSG00000020467	50.3842	143.47	20.3567	36.0338	87.9649	59.8635	46.8	79.4768	79.0218	7.20305	21.3708	20.6788	Efemp1
ENSMUSG00000026176	51.4487	52.2959	54.77	53.9758	56.8264	50.2675	53.249	51.8297	54.4093	52.4581	57.9557	62.746	Ctdsp1
ENSMUSG00000004455	45.1118	50.6123	58.019	57.8972	63.1779	47.663	47.4774	53.7006	50.9476	45.1257	64.8474	67.5825	Ppp1cc
ENSMUSG00000040945	48.1656	37.5435	38.3577	51.8209	28.9884	48.0257	52.7645	40.4674	46.7713	93.5664	75.6512	89.4941	Rcc2
ENSMUSG00000019054	62.7764	47.5432	65.4044	45.7977	49.0028	57.1288	47.2535	48.9536	51.6808	66.2618	55.0734	54.4358	Fis1
ENSMUSG00000044080	56.9993	61.7595	92.3321	50.7247	57.5244	48.6756	43.9721	52.436	57.0848	31.7131	49.4607	48.0376	S100a1
ENSMUSG00000021131	51.8923	36.4422	50.5962	41.062	32.2476	54.4903	49.9162	44.3381	42.4499	83.8538	75.9769	87.0968	Erh
ENSMUSG00000043131	53.1404	53.9635	65.863	49.0236	54.8323	46.4568	59.2186	47.3514	53.5846	44.344	60.3278	61.984	Mob1a
ENSMUSG00000091561	99.5609	116.085	18.0052	13.0336	12.7148	10.1739	189.943	35.8994	81.7268	30.3889	19.8247	22.4174	Gm6665
ENSMUSG00000033998	45.2055	22.4445	99.5519	44.9484	71.0333	59.0281	42.513	39.4057	27.7192	72.5901	57.0341	67.3068	Kcnk1
ENSMUSG00000026021	64.258	45.9565	59.1659	44.0632	42.3065	57.0897	56.1423	43.031	53.6897	57.7558	57.1045	67.8886	Sumo1
ENSMUSG00000033379	54.2428	37.7706	56.7562	57.7165	64.1276	76.1757	51.7817	38.3448	36.0086	94.5569	40.4548	39.6388	Atp6v0b
ENSMUSG00000019989	70.2112	65.3852	47.0489	27.9518	59.5594	37.1279	111.657	45.9426	60.3141	40.3474	37.2606	43.9806	Enpp3
ENSMUSG00000006498	45.039	40.9253	54.0891	41.2796	39.4088	38.2943	51.4495	46.3068	46.6282	60.9409	89.5263	92.4581	Ptbp1
ENSMUSG00000002980	47.0535	27.2432	46.7243	58.0932	50.1889	74.3825	34.6933	52.6293	30.1874	97.387	57.1327	69.658	Bcam
ENSMUSG00000027940	43.5077	39.0623	76.2736	50.2449	50.9396	53.7051	45.8433	40.4486	38.608	56.9135	70.3449	79.204	Tpm3
ENSMUSG00000025902	103.852	56.5298	18.9109	31.9963	20.2597	29.8465	98.2024	62.7984	70.2192	84.9306	25.9025	41.3454	Sox17
ENSMUSG00000038235	65.3341	29.905	60.2846	49.1284	54.4104	60.6407	51.5381	41.2016	31.7943	85.9908	51.3034	62.0418	F11r
ENSMUSG00000041881	56.9809	50.2085	66.5469	42.2867	50.9784	58.8737	45.484	52.6142	55.2067	63.7064	50.5496	50.1365	Ndufa7
ENSMUSG00000032042	40.5544	44.1063	80.4374	46.4504	60.2018	40.7781	49.9637	47.0991	47.2523	47.2624	73.319	65.9657	Srpr
ENSMUSG00000014077	29.2504	32.4688	120.189	56.3709	118.182	92.4346	22.8171	35.8214	29.6959	40.9094	31.3958	33.8232	Chp1
ENSMUSG00000041028	51.1698	48.4349	70.7148	47.7716	53.1113	53.5984	43.8682	50.1942	50.2785	50.7987	61.5817	61.7395	Ghitm
ENSMUSG00000013698	44.7959	47.8304	70.8441	53.1949	82.8466	47.2045	48.688	59.2905	42.6336	34.666	54.3284	56.3297	Pea15a
ENSMUSG00000041560	54.2327	58.8708	67.799	52.8832	77.9513	64.2562	37.4237	63.8656	48.7925	34.0643	39.6648	42.3655	Nop53
ENSMUSG00000027067	49.3831	47.2935	40.7836	44.0777	34.0527	39.1816	53.0163	47.6336	51.1739	67.1219	76.5093	91.693	Ssrp1
ENSMUSG00000037373	50.7689	50.1959	53.2959	47.142	46.3932	49.2602	52.2896	49.3074	49.5483	59.393	65.7057	67.3629	Ctbp1
ENSMUSG00000075702	32.8383	70.7795	54.0607	50.6969	62.1453	56.4458	38.1254	62.0581	66.5266	24.0118	67.5368	54.6369	Selenom
ENSMUSG00000004849	47.8883	35.7019	86.589	41.4262	51.1376	56.3094	40.8868	35.5809	39.6331	66.2703	68.5433	69.0356	Ap1s1
ENSMUSG00000056820	55.7846	47.3222	74.1216	44.1447	63.7275	47.7388	66.5371	43.4299	46.1863	53.7148	45.9927	50.0221	Tsnax
ENSMUSG00000046352	18.8374	0.967688	39.9208	76.607	60.2738	72.312	7.31324	13.5988	1.73919	170.079	60.2557	116.27	Gjb2
ENSMUSG00000022452	54.1484	40.679	73.949	47.0353	48.2518	46.6066	47.0908	42.7991	43.9456	56.7975	64.9768	71.681	Smdt1
ENSMUSG00000026566	53.4637	48.1898	68.1023	38.2445	68.5547	44.6371	51.3555	52.8444	43.5518	59.2521	52.4123	57.0685	Mpzl1
ENSMUSG00000011179	45.5982	32.4638	43.095	42.4037	32.9195	42.5662	56.6892	39.4339	48.6783	67.4166	90.0612	96.2587	Odc1
ENSMUSG00000026360	29.0995	107.595	126.815	54.367	83.84	38.6079	20.5058	40.4201	76.9838	21.1379	22.7041	15.3294	Rgs2
ENSMUSG00000052684	48.4898	46.3607	106.209	50.2351	60.9629	47.2745	51.9643	60.631	40.5408	58.8999	29.9212	35.2633	Jun
ENSMUSG00000016541	59.6454	54.7725	53.2193	45.896	43.9684	44.4537	52.4972	52.0606	57.8792	45.7964	63.4908	62.704	Atxn10
ENSMUSG00000024208	50.1936	48.4895	60.6419	43.314	30.4666	54.1989	54.9089	38.8939	47.7865	72.1273	69.3239	65.9713	Uqcc2
ENSMUSG00000018474	45.3516	55.7101	66.7362	53.2263	50.3337	44.3089	61.3769	49.0474	54.3956	46.2717	51.2372	57.9108	Chd3
ENSMUSG00000091498	48.0869	53.5563	77.6295	47.606	50.2658	43.9206	43.4519	49.6567	67.8478	25.4556	67.6802	57.7047	Mpc1-ps
ENSMUSG00000006315	45.8398	43.2075	60.9419	48.053	41.4114	48.39	55.8307	43.0259	51.5585	73.6793	61.277	58.783	Tmem147
ENSMUSG00000029811	1.29731	0.308779	307.077	12.9579	220.071	25.5693	0.258105	0.656449	0.267047	52.2528	6.07404	5.17814	Aoc1
ENSMUSG00000036880	67.5559	67.5146	42.2058	41.5478	51.5175	39.9624	48.6067	56.3244	71.4903	52.8603	43.1013	48.7287	Acaa2
ENSMUSG00000028937	60.7903	177.429	11.1927	15.2628	6.84803	14.9372	147.409	15.4559	130.794	23.8353	12.1742	15.2592	Acot7
ENSMUSG00000029838	45.7584	98.2464	27.6997	47.8125	37.5189	50.8623	47.4754	40.1659	66.1216	67.0788	48.4874	53.6572	Ptn
ENSMUSG00000091845	46.9825	53.1863	63.059	48.7695	54.7528	61.5979	43.6356	55.7887	53.2294	49.9713	51.8762	47.8477	Rpl36-ps12
ENSMUSG00000034160	61.431	55.6051	31.3845	57.4334	64.1333	64.5594	62.3241	55.7315	52.0137	51.401	36.4013	37.6008	Ogt
ENSMUSG00000081049	48.5619	37.9092	67.2943	49.4049	56.6596	64.0176	45.9914	56.9864	48.396	40.6783	51.4586	62.5712	Rps24-ps3
ENSMUSG00000021124	50.212	44.1505	61.0672	49.9342	53.6777	57.9826	50.5042	50.1133	43.9945	58.2605	56.9012	52.8708	Vti1b
ENSMUSG00000063888	42.1431	49.3615	63.3595	48.1666	41.9439	43.4645	56.8577	42.7967	49.2976	48.5884	72.7721	70.8526	Rpl7l1
ENSMUSG00000015165	57.5035	47.7061	44.0776	42.8772	42.5453	49.2788	53.7596	48.5724	47.1232	63.8105	60.573	70.264	Hnrnpl
ENSMUSG00000032050	53.7593	73.2642	52.6308	39.9811	36.3975	32.8548	82.2681	41.0654	65.309	36.2887	57.1615	56.598	Rdx
novel.163	48.4744	15.3815	65.4314	57.7387	56.7928	26.8396	28.4864	137.601	101.875	22.5466	18.7115	47.194	-
ENSMUSG00000102824	50.3397	49.165	53.9698	50.4732	40.1258	66.1982	44.2528	35.3859	37.5131	69.0843	64.438	66.02	Pdcd5-ps
ENSMUSG00000019132	48.1226	41.8506	66.562	49.2	65.1961	55.7452	42.6193	47.1685	45.2481	54.4225	55.1012	55.7106	BC005537
ENSMUSG00000071052	83.7479	49.243	49.1827	29.689	32.7496	51.6883	52.7847	48.4213	52.1219	76.5435	49.0843	51.1826	Rpl7a-ps5
ENSMUSG00000027642	39.9184	39.8952	84.4286	44.8562	54.1262	50.3513	40.6797	38.5739	42.4694	63.0943	66.7472	61.1034	Rpn2
ENSMUSG00000016024	75.6913	46.7154	50.8077	54.8366	35.4763	43.7741	62.3747	42.9728	43.1176	129.521	15.9046	24.8025	Lbp
ENSMUSG00000057411	64.3595	47.1604	55.4197	46.5651	46.8851	66.2635	43.0699	49.5986	51.8307	68.1829	41.2733	43.8552	Fam173a
ENSMUSG00000051255	62.7306	46.3995	53.3776	44.5002	34.1168	55.158	62.7391	58.2737	51.9677	46.6579	48.2636	59.084	Gm6563
ENSMUSG00000004843	52.9511	43.7023	62.9247	47.9965	67.4509	65.4446	49.3237	49.8851	43.8479	39.031	53.615	47.0526	Chmp2b
ENSMUSG00000039953	60.3875	63.1302	45.0444	44.5624	55.5218	43.4393	63.1373	48.6216	61.618	54.4287	38.5454	44.5447	Clstn1
ENSMUSG00000019179	45.223	44.3285	67.7961	42.1278	41.0603	47.162	48.6757	39.8652	47.0362	62.4642	69.5307	67.216	Mdh2
ENSMUSG00000023089	55.5882	49.7359	53.1551	40.3736	36.345	50.04	45.8061	42.1659	45.6554	65.6074	71.4239	65.8248	Ndufa5
ENSMUSG00000002064	50.2619	51.937	66.6456	46.4726	67.2873	59.7741	45.9371	47.8233	44.0134	48.2766	46.89	46.3877	Sdf2
ENSMUSG00000028964	46.6047	45.2733	64.3457	44.1062	39.5735	52.1363	46.1468	44.0828	42.4844	67.0944	62.9287	66.7128	Park7
ENSMUSG00000015143	45.4651	46.8708	66.0545	52.1239	34.8569	37.6943	61.03	51.8632	50.9065	48.5529	64.2568	61.7028	Actn1
ENSMUSG00000040652	59.487	62.7723	50.5158	45.3546	54.877	48.3216	51.769	57.2612	53.9988	33.1894	53.2004	50.3295	Oaz2
ENSMUSG00000020458	45.1117	36.5659	69.7797	63.244	61.6112	70.3259	31.2772	41.6114	36.5663	63.4442	51.0997	50.411	Rtn4
ENSMUSG00000020152	47.3193	38.0085	78.0937	48.6344	55.2578	56.1521	42.9662	37.2599	37.1449	50.514	64.071	64.9432	Actr2
ENSMUSG00000007872	104.379	47.6559	11.5192	41.1298	33.9366	33.7085	74.1382	50.062	53.8586	88.6469	40.9968	39.8485	Id3
ENSMUSG00000020219	48.7129	42.5712	56.7539	40.3165	37.8771	50.611	47.8504	41.0938	46.3768	73.7303	65.5356	67.6568	Timm13
ENSMUSG00000007039	61.7757	66.2018	44.9851	49.5733	50.0829	47.2474	49.8536	57.9702	59.086	36.1748	49.0178	46.1372	Ddah2
ENSMUSG00000020869	30.2776	36.4705	76.9616	46.5404	45.58	46.4594	45.5336	34.1528	36.7658	55.4921	85.5142	78.2848	Lrrc59
ENSMUSG00000068706	52.8182	39.5215	67.4636	46.4373	45.201	56.9438	45.0053	45.1403	43.8586	56.3509	52.2324	66.789	Gm10250
ENSMUSG00000024601	34.4316	53.1627	93.3686	49.4052	38.2041	37.6482	40.8841	48.0052	51.8421	31.5737	73.9486	65.2076	Isoc1
ENSMUSG00000045817	36.0762	37.8199	69.6493	57.915	80.2349	56.0277	40.844	55.9384	33.6995	31.6342	61.7088	55.7379	Zfp36l2
ENSMUSG00000062611	49.8022	44.0958	60.2922	42.5906	51.8913	62.4658	48.6778	60.2025	48.5804	44.6887	49.8704	53.5298	Rps3a2
ENSMUSG00000020159	17.5454	0.250707	30.9709	109.098	116.311	183.792	5.11712	18.2575	2.60697	89.0532	13.9174	28.8085	Gabrp
ENSMUSG00000102869	49.1378	56.2524	49.1471	49.4737	42.0606	39.1947	59.4706	49.8988	62.4377	38.4211	63.2018	56.6724	2900097C17Rik
ENSMUSG00000038210	73.1802	89.3098	18.1314	62.3057	19.2964	29.2173	73.998	61.0117	91.1755	24.2179	43.4617	29.6555	Hoxa11
ENSMUSG00000083621	58.9003	53.1743	65.3001	37.6034	43.5385	56.5028	50.4645	49.9693	44.3544	47.2177	48.4732	58.7089	Gm14586
ENSMUSG00000025260	49.2098	56.3801	55.9459	43.5554	44.0605	45.2365	50.7843	53.7073	57.7354	44.3532	53.9848	59.0611	Hsd17b10
ENSMUSG00000019139	37.2108	36.6885	124.625	38.4141	31.557	35.6053	51.3384	41.2613	42.8105	53.7724	63.0597	57.4974	Isyna1
ENSMUSG00000064360	49.2083	39.3821	42.2055	36.0847	41.9744	52.799	43.3175	45.3559	52.6264	71.7731	71.8549	66.6361	mt-Nd3
ENSMUSG00000049932	49.4102	41.942	24.0876	20.2346	16.2786	15.8735	51.9171	50.4492	39.8942	92.4201	93.5818	117.09	H2afx
ENSMUSG00000031987	46.5833	33.6718	93.0051	40.5247	80.8211	58.1577	51.4136	32.2975	35.0349	53.0417	39.9902	48.5968	Egln1
ENSMUSG00000070319	47.4433	43.4735	56.2626	46.795	42.2717	49.9007	52.8155	42.9822	41.9907	63.7083	63.6767	61.4386	Eif3g
ENSMUSG00000054428	46.9408	41.5314	61.0606	43.3898	59.4462	61.1805	36.1948	48.6818	46.2736	67.195	47.3261	51.7612	Atpif1
ENSMUSG00000032381	49.9003	32.7731	66.9917	37.8809	40.5808	50.1595	43.4596	42.3855	36.4193	67.5641	65.2636	76.4765	Fam96a
ENSMUSG00000040048	49.6708	47.2625	54.842	46.1953	43.8907	52.2797	53.2149	49.7614	46.3064	61.1562	52.2544	52.7698	Ndufb10
ENSMUSG00000035929	58.159	26.6817	67.6034	56.9944	78.3933	62.5135	28.7103	38.5915	29.391	93.7327	29.6851	38.9257	H2-Q4
ENSMUSG00000032314	48.9004	45.0714	71.3294	35.9918	53.5295	49.3814	40.1017	50.8627	43.7715	46.6025	62.0028	61.5508	Etfa
ENSMUSG00000020423	37.8948	37.5015	101.263	41.6426	103.188	68.2958	33.7014	36.1837	32.0161	40.445	32.3208	43.9012	Btg2
ENSMUSG00000025228	46.0275	44.308	58.4979	50.5106	55.0775	50.0283	47.6397	41.8733	41.3626	53.2247	58.1572	61.4682	Actr1a
ENSMUSG00000028756	48.4969	44.3036	62.4103	50.0847	94.7521	59.3678	35.4878	62.9038	42.471	29.0802	41.0125	37.8043	Pink1
ENSMUSG00000028798	53.9823	46.3542	57.0575	40.5772	42.4166	51.1741	48.9064	46.8552	50.9091	48.6806	59.7321	60.2524	Eif3i
ENSMUSG00000019433	45.1965	35.5623	63.7702	44.1849	51.1193	52.9038	42.9247	42.6649	41.7717	56.7797	61.2023	68.1014	Gipc1
ENSMUSG00000095687	23.9842	22.6538	145.472	49.1196	98.9132	69.8434	19.0656	24.5948	22.1434	63.3863	30.3789	36.361	Rnaset2a
ENSMUSG00000070934	42.7935	46.0471	58.392	51.048	46.2105	48.5981	55.5109	44.9822	48.4664	41.223	65.0146	57.2947	Rraga
ENSMUSG00000009079	57.4681	45.8739	39.4595	37.5362	34.6094	47.6919	54.7117	46.7239	49.3118	68.2324	57.0231	65.6569	Ewsr1
ENSMUSG00000001123	33.4156	40.2371	125.951	51.3124	86.6871	53.5643	19.9086	39.5971	32.0674	30.1894	46.406	44.7587	Lgals9
ENSMUSG00000041126	64.7717	51.1327	30.7476	44.4015	44.1941	50.9472	42.6499	61.6515	48.6868	61.558	42.6317	59.9427	H2afv
ENSMUSG00000000278	37.51	47.843	53.2634	69.8051	111.245	56.8173	25.398	54.9357	46.2068	27.5872	39.1338	32.4465	Scpep1
ENSMUSG00000047730	12.741	3.78576	177.504	42.4108	204.581	47.0871	7.06029	16.0807	7.48093	34.6247	25.0993	23.5105	Fcgbp
ENSMUSG00000024576	47.934	43.0444	58.2054	49.3648	53.5904	52.8078	42.2815	46.5807	44.9004	45.7852	59.0331	58.1637	Csnk1a1
ENSMUSG00000024646	46.5336	57.236	92.4773	38.3949	45.6338	44.7338	45.6861	46.0588	50.1346	32.0909	53.6749	48.8854	Cyb5a
ENSMUSG00000049866	55.7096	15.7916	39.0081	43.6827	35.3087	53.1244	42.9701	63.9559	17.6233	68.1267	83.3524	82.6098	Arl4c
ENSMUSG00000020077	67.8948	47.3005	51.111	44.2394	44.9271	26.2964	56.6622	59.9961	62.6343	15.6837	74.7909	47.457	Srgn
ENSMUSG00000003346	49.9233	48.9472	52.3726	47.4132	44.4104	45.4063	51.4718	48.0031	48.9343	50.7533	54.7735	56.5736	Abhd17a
ENSMUSG00000071662	53.7935	47.3064	49.1892	43.4619	39.4328	51.0142	64.3241	45.1447	49.3355	59.6799	48.9084	46.8313	Polr2g
ENSMUSG00000021606	51.8057	47.2581	66.26	41.9515	33.9799	50.7079	44.5111	34.421	46.4769	67.103	57.6534	56.2037	Ndufs6
ENSMUSG00000056973	57.0816	34.8671	87.8363	46.7752	62.4693	63.903	50.9945	36.2977	47.7604	78.2945	11.203	19.8998	Ces1d
ENSMUSG00000038803	41.6444	40.1854	74.9735	40.0259	52.8439	48.8528	43.316	43.1719	43.1933	46.0963	62.0134	60.0109	Ost4
ENSMUSG00000020108	29.0124	27.166	165.588	42.1531	51.42	67.3042	26.3669	26.1378	23.224	38.3879	44.4283	53.9414	Ddit4
ENSMUSG00000029070	32.727	50.3036	50.4278	68.189	116.747	66.9767	25.3622	52.9645	42.667	20.4395	38.4844	29.1702	Mxra8
ENSMUSG00000002844	44.4248	50.0736	61.8839	46.335	55.9514	41.3458	44.9924	63.5296	55.4427	27.9481	55.2152	47.187	Adprh
ENSMUSG00000091896	48.4837	39.5743	53.4296	46.5321	48.2593	52.5809	46.9609	45.4465	40.1617	58.8893	56.6476	56.9584	Ube2d2a
ENSMUSG00000034932	50.8545	40.2795	59.5366	37.5116	35.1111	44.9581	39.4728	47.3649	47.2959	62.3832	63.0304	65.8726	Mrpl54
ENSMUSG00000042682	46.4259	40.7985	63.0035	53.8476	54.3663	49.3071	48.8023	45.6178	43.05	41.7574	55.2379	50.9276	Selenok
ENSMUSG00000020671	45.8862	45.3836	55.5962	47.0378	44.6458	46.959	53.0775	43.3542	46.6404	45.9592	57.6396	60.8691	Rab10
ENSMUSG00000047126	45.0796	48.5878	67.6227	48.5543	52.1504	45.5209	49.663	40.9216	46.7287	39.852	56.0751	52.2841	Cltc
ENSMUSG00000039067	43.5749	45.6131	53.0256	47.0343	39.6935	48.5824	50.7356	38.9768	43.2157	53.9961	64.5975	62.9854	Psmd7
ENSMUSG00000032359	30.6533	24.5345	93.292	56.746	94.5133	82.4796	20.5591	32.5858	22.0203	52.8157	40.3967	41.3923	Ctsh
ENSMUSG00000025223	53.8953	40.6572	32.9844	56.765	57.8004	67.2548	47.9506	48.9315	42.8322	66.4119	36.8456	37.9491	Ldb1
ENSMUSG00000029621	45.3851	40.3613	66.1051	43.3106	59.8691	52.5942	39.6541	45.9876	39.2921	58.9257	46.846	49.6956	Arpc1a
ENSMUSG00000095478	74.4808	31.881	57.7198	24.7255	35.8569	104.97	101.584	27.5491	28.7704	17.3697	43.864	39.0015	Gm9824
ENSMUSG00000016494	38.7826	69.6314	106.96	22.0473	37.349	15.4436	40.4632	64.6158	58.0416	5.54646	81.7692	45.7163	Cd34
ENSMUSG00000022186	33.7153	43.7502	63.3856	50.5826	61.443	53.2386	36.6577	38.5161	49.014	31.6252	60.4392	62.8929	Oxct1
ENSMUSG00000022890	51.3734	37.9365	61.6572	42.9063	41.7442	57.1716	38.8143	43.5114	38.3187	61.0837	53.9256	56.7945	Atp5j
ENSMUSG00000067212	30.1906	27.0161	82.8327	73.7839	145.535	72.5869	20.2352	35.1709	22.3283	35.474	18.7469	20.964	H2-T23
ENSMUSG00000009863	41.2752	42.1381	80.0912	38.4383	41.7145	44.3959	43.0939	42.6887	46.6015	43.8464	62.7194	57.7799	Sdhb
ENSMUSG00000036606	43.8168	35.7998	54.0406	47.4577	70.85	51.8438	40.7336	43.8086	35.1899	49.8943	51.2654	59.8781	Plxnb2
ENSMUSG00000064317	47.1062	39.044	27.6351	40.469	31.8486	34.9021	57.1138	44.6954	47.4852	79.5632	76.5099	57.9182	Gm10146
ENSMUSG00000022200	51.6135	43.6707	62.9864	38.6844	43.6891	41.1542	56.5237	45.3484	42.4642	48.1445	51.3867	57.8969	Golph3
ENSMUSG00000053332	59.2069	48.2286	48.0015	45.1356	39.2108	49.3376	55.0528	47.0799	44.3714	51.5788	48.6991	47.1913	Gas5
ENSMUSG00000021190	41.4781	41.9128	71.1665	74.0289	81.2382	65.6105	17.5006	35.5537	34.0382	52.2415	32.5621	35.4907	Lgmn
ENSMUSG00000023336	69.6922	107.893	26.5443	23.2153	19.4652	13.7187	101.192	41.4154	100.249	14.9922	36.1516	27.902	Wfdc1
ENSMUSG00000025162	50.7051	45.023	50.018	44.8833	45.5027	45.8589	53.8631	42.4406	46.7044	54.8872	49.3732	52.3033	Csnk1d
ENSMUSG00000032437	34.1867	39.4386	76.5841	46.3677	56.557	45.4903	41.9722	40.0683	41.9844	45.521	54.1783	58.1568	Stt3b
ENSMUSG00000026003	51.53	48.5603	54.4808	52.4631	56.8935	52.594	34.6582	42.5593	42.4182	51.4216	43.7355	48.1952	Acadl
ENSMUSG00000028062	50.7079	43.3572	70.0526	38.2631	44.5153	47.4113	46.1852	44.9959	39.8434	52.5539	46.8923	53.4432	Lamtor2
ENSMUSG00000008140	50.0564	51.7358	56.5809	40.2214	42.0976	39.8477	39.1817	46.1437	56.263	52.201	52.4471	51.3833	Emc10
ENSMUSG00000083394	45.0271	49.8474	49.7857	41.5547	47.6703	49.1468	53.2855	41.6428	40.73	45.3352	54.2421	59.6467	Gm11703
ENSMUSG00000061032	52.9933	42.3224	43.2566	44.7321	38.4499	46.8536	52.304	44.1462	44.3449	60.7014	51.977	55.7241	Rrp1
ENSMUSG00000078619	49.0816	45.2482	46.5768	37.1554	41.7861	36.9497	49.5096	47.5364	47.5152	49.87	60.2193	65.2508	Smarcd2
ENSMUSG00000054675	33.4353	45.2805	78.4946	56.2866	26.2818	17.3035	48.1454	47.4188	56.6916	10.1844	98.7848	58.075	Tmem119
ENSMUSG00000023092	29.1863	55.7359	54.4452	67.1838	79.3263	71.0128	27.9875	59.2025	49.1497	32.947	25.2785	24.7841	Fhl1
ENSMUSG00000031167	54.3235	37.4955	64.7223	27.7024	26.3493	48.1227	23.7354	40.3047	53.812	48.8739	77.4315	71.485	Rbm3
ENSMUSG00000033047	41.3485	44.4666	55.6424	44.5139	44.1375	47.5754	43.1713	44.0368	44.0995	52.8937	54.0977	57.9518	Eif3l
ENSMUSG00000022314	51.6728	40.3989	35.8035	36.8115	39.0643	37.8887	43.7372	45.4421	44.2894	52.6411	62.7528	83.1599	Rad21
novel.148	23.0804	15.6524	231.012	23.7008	129.889	52.8589	17.6196	9.05751	15.8235	33.4717	9.84462	11.3627	-
ENSMUSG00000013787	47.2959	38.2233	56.7644	43.9172	52.7045	43.6101	45.4624	41.5356	39.8101	58.0429	47.44	58.0523	Ehmt2
ENSMUSG00000057561	36.6599	31.3556	72.8935	44.165	44.8031	44.9719	43.749	35.826	33.5994	44.2144	71.3591	68.0381	Eif1a
ENSMUSG00000054693	45.4631	35.1976	63.8922	49.6115	66.4046	62.9508	30.8325	36.0756	36.8894	43.7372	47.9354	51.7201	Adam10
ENSMUSG00000024975	62.9773	55.7511	41.881	41.318	40.1491	28.3525	50.7365	64.6897	65.9529	31.945	45.5135	40.9437	Pdcd4
ENSMUSG00000039682	25.5743	29.7198	115.679	44.4858	74.8408	45.5503	32.0436	29.72	25.8564	38.1966	54.3359	54.1053	Lap3
ENSMUSG00000025647	35.0592	35.7902	85.035	59.729	80.2732	62.064	28.134	34.1929	33.0317	38.6768	39.4902	38.08	Shisa5
ENSMUSG00000005846	39.1077	39.323	44.9577	43.8158	36.4295	43.9465	51.4078	37.4995	41.0589	56.3992	66.5961	68.1194	Rsl1d1
ENSMUSG00000027133	40.0961	47.3324	59.5052	37.3809	31.4216	46.1026	53.7084	42.8952	41.6034	57.0628	52.0649	58.8436	Nop10
ENSMUSG00000025035	49.7207	63.9871	42.5508	47.1725	40.2841	37.8332	56.2304	54.9384	66.3104	26.9111	42.5885	39.3625	Arl3
ENSMUSG00000030579	53.744	66.9568	65.7535	80.5062	73.6795	41.7487	25.0416	43.0553	51.3295	20.8225	22.0677	21.9234	Tyrobp
ENSMUSG00000020386	43.664	39.76	63.3605	47.3922	46.5565	55.971	39.048	39.8265	40.4442	41.9014	54.2043	54.4762	Sar1b
ENSMUSG00000008393	32.6352	51.6559	61.2387	49.3061	61.7429	55.1655	34.275	47.8825	39.6648	42.3447	41.8177	48.8739	Carhsp1
ENSMUSG00000022892	45.0205	39.4745	50.7308	55.6912	67.7048	54.5112	33.4966	44.1485	40.2814	58.9326	37.6729	38.9239	App
ENSMUSG00000001472	44.4474	41.6938	65.006	43.3299	56.44	50.382	38.6478	46.3352	40.5312	45.3422	47.2992	46.7583	Tcf25
ENSMUSG00000041548	32.2584	68.5452	74.1294	40.7131	33.3278	32.3645	58.2616	48.7906	57.9113	29.5233	51.3808	38.4181	Hspb8
ENSMUSG00000016528	46.6639	39.9864	52.4317	47.0992	44.1667	53.0467	39.3976	42.5861	40.4766	52.4665	55.2796	51.7821	Mapkapk2
ENSMUSG00000024360	44.8927	36.494	53.0819	42.498	41.1017	42.0313	46.6332	35.9506	39.1061	51.3518	67.7556	63.3015	Etf1
ENSMUSG00000020485	49.7494	42.1297	49.1686	50.98	69.582	62.09	33.1762	51.6052	44.0176	38.0483	34.207	39.3874	Supt4a
ENSMUSG00000048277	38.5043	31.3438	66.4676	41.2405	50.5681	50.8612	33.4783	38.5117	32.8635	62.435	55.3907	61.6294	Syngr2
ENSMUSG00000004032	73.4289	46.0004	29.2927	52.5417	32.497	52.7759	44.9621	36.3652	53.7063	86.2822	29.7939	25.1469	Gstm5
ENSMUSG00000041731	20.9768	60.1539	53.2928	66.0009	80.7662	38.3997	28.9313	71.1813	47.6772	17.9127	43.8152	33.1519	Pgm5
ENSMUSG00000001891	45.9777	52.2253	54.3351	37.0994	32.006	32.0173	59.0792	48.4835	53.7598	39.9443	52.8679	54.3854	Ugp2
ENSMUSG00000017221	41.2339	36.4769	60.7907	33.0462	49.9443	38.4512	48.5377	45.1174	32.9325	50.4551	54.4051	70.3818	Psmd3
ENSMUSG00000039218	42.9541	51.9657	32.1602	53.0632	48.2272	50.2451	56.3744	46.3463	48.5148	54.3195	39.5828	37.8792	Srrm2
ENSMUSG00000020629	39.5879	29.8243	78.2387	43.014	59.7613	44.022	39.992	34.8997	35.3554	64.6135	40.2576	51.9884	Adi1
ENSMUSG00000110841	45.6796	38.3567	53.9818	49.5714	48.1315	52.1159	39.4592	49.2282	46.8343	49.0372	47.2637	41.882	Gpx4-ps2
ENSMUSG00000014606	60.3395	46.4503	53.3944	28.2536	34.2463	35.5562	57.5785	48.3939	51.1655	47.6812	43.5881	54.8463	Slc25a11
ENSMUSG00000021242	39.9613	47.0085	56.4551	63.1989	76.7364	72.865	24.7554	36.0698	39.8937	46.5279	27.2449	29.6194	Npc2
ENSMUSG00000040659	32.4126	31.4689	82.6309	53.2037	74.9181	58.8117	28.9424	34.0431	29.1235	45.6298	40.4092	48.1925	Efhd2
ENSMUSG00000029068	49.8572	37.0445	29.588	52.9399	47.3063	59.7434	56.1268	40.9636	37.6332	79.876	35.0912	33.5773	Ccnl2
ENSMUSG00000027002	37.7861	38.8334	70.0204	44.2646	52.331	44.1416	39.1605	42.1968	40.5391	36.8122	55.7545	56.5747	Nckap1
ENSMUSG00000036835	39.2632	36.1067	63.974	38.1185	59.6129	50.4385	42.0195	41.7378	36.8688	52.0053	46.5343	51.3108	Psenen
ENSMUSG00000060572	39.2171	64.5816	47.329	63.6488	54.0746	38.5912	31.8789	37.3362	67.6721	20.7639	55.329	36.9912	Mfap2
ENSMUSG00000034681	40.2544	36.9026	45.2936	42.0881	35.7505	40.5082	45.9861	36.8507	39.8241	66.4736	56.7123	70.7048	Rnps1
ENSMUSG00000020018	41.5681	41.7911	41.7342	41.1913	25.9511	39.8309	48.071	38.7646	40.2058	53.2055	68.7777	76.2364	Snrpf
ENSMUSG00000022774	39.7218	44.5587	40.8105	45.4298	34.532	44.6348	53.2307	39.802	41.6363	56.3182	55.1295	61.357	Ncbp2
ENSMUSG00000029063	32.7834	36.4205	67.5665	42.9504	55.3697	43.0822	44.0997	43.4404	41.1026	46.0633	54.3281	49.6995	Nadk
ENSMUSG00000018217	32.1781	70.763	68.401	44.2386	36.5214	32.143	41.4572	65.6078	55.7062	23.8379	49.0811	36.8777	Pmp22
ENSMUSG00000081603	49.304	54.7174	49.5318	40.5249	37.7993	43.1785	31.0545	39.2036	35.4361	56.0023	52.2677	67.4406	Gm14681
ENSMUSG00000013160	40.3996	40.9036	79.4393	45.1865	59.5471	46.369	35.7095	46.8273	38.8562	32.0772	49.9844	41.0822	Atp6v0d1
ENSMUSG00000022257	49.8948	52.7238	44.7671	44.4626	46.4688	39.3959	61.7933	48.6968	44.109	33.7517	43.1949	44.9907	Laptm4b
ENSMUSG00000022895	30.3587	27.1428	97.2495	48.1465	69.7397	62.8896	28.7267	28.985	26.5606	55.2652	39.0093	40.1288	Ets2
ENSMUSG00000038525	39.0876	21.3089	61.1958	45.8641	60.5501	71.0305	26.1465	31.6573	21.8365	66.9661	46.9892	61.5297	Armc10
ENSMUSG00000109324	43.3153	39.9836	36.6402	37.9221	23.7097	35.5535	55.07	36.3234	43.9513	56.1168	72.5276	72.5491	Prmt1
ENSMUSG00000037503	40.2819	45.8278	42.868	48.8973	48.434	43.5484	45.9424	44.9656	46.7949	40.8295	51.8652	53.4027	Fam168b
ENSMUSG00000069744	42.8112	40.4914	55.3046	43.1071	32.6426	46.5677	43.8464	36.6479	45.6254	52.5935	59.3757	54.492	Psmb3
ENSMUSG00000040128	41.1968	39.5788	56.0207	49.6074	74.4507	75.2023	30.4616	49.8347	31.4132	41.9416	30.7076	31.8003	Pnrc1
ENSMUSG00000033629	55.3959	52.954	49.88	37.6462	29.2451	32.9651	57.4685	40.4412	51.4755	49.2424	50.4532	44.573	Hacd3
ENSMUSG00000021794	41.1503	53.3925	50.3511	41.1473	44.1641	40.2011	39.624	51.0039	55.6479	32.5372	55.0218	47.1239	Glud1
ENSMUSG00000022330	83.2669	79.9931	12.4447	46.7843	17.1179	20.8057	66.036	61.9299	99.0134	17.4669	24.0781	22.259	Osr2
ENSMUSG00000056209	41.2122	54.4752	40.8042	32.1801	23.6211	30.6223	62.5247	41.7848	45.4623	38.9705	72.6303	66.8824	Npm3
ENSMUSG00000046691	37.3023	46.3267	40.5473	49.1843	40.7941	41.4246	51.0884	41.862	44.4455	48.1074	54.3036	55.6415	Chtf8
ENSMUSG00000038690	44.6155	41.871	62.2595	37.0939	37.1067	48.3631	37.0022	36.5864	41.4074	57.7302	50.7282	55.669	Atp5j2
ENSMUSG00000031532	41.4324	53.3304	57.4453	49.7254	58.2176	47.633	38.7522	46.4225	45.7166	32.8481	43.6174	35.0777	Saraf
ENSMUSG00000030751	44.4355	37.6248	55.5398	38.5876	37.6776	47.8031	39.7847	35.7941	38.9172	50.9371	56.8114	65.3945	Psma1
ENSMUSG00000033685	52.6794	32.3213	57.8552	43.6106	40.5958	42.5374	29.5726	38.0162	32.5567	80.9947	42.5844	55.6406	Ucp2
ENSMUSG00000023972	63.105	45.5404	29.5733	42.3421	44.0171	32.2526	51.759	48.584	57.9458	27.4813	51.929	53.5501	Ptk7
ENSMUSG00000006369	19.3408	29.2316	77.729	53.5281	85.2325	81.5959	18.5302	29.5982	21.2251	54.5279	32.2275	45.0071	Fbln1
ENSMUSG00000028800	60.0309	41.3796	44.7164	31.1285	26.9138	31.9681	56.4427	41.3941	44.3587	52.7674	54.3727	62.1181	Hdac1
ENSMUSG00000020577	31.3556	49.0864	54.977	45.6608	34.775	39.2562	45.2847	51.0392	41.45	31.9852	66.2259	55.6439	Tspan13
ENSMUSG00000031007	61.3333	33.9359	45.5861	37.6101	40.4277	42.3716	38.7211	40.3397	36.5546	76.4952	40.4414	51.8121	Atp6ap2
ENSMUSG00000030435	43.2032	42.1724	39.065	38.8091	32.6252	37.6808	48.8337	35.8838	37.1675	66.4594	56.3333	66.2506	U2af2
ENSMUSG00000014226	35.7536	40.5607	34.1856	50.9589	24.4729	32.6616	73.9956	28.5949	38.2228	61.6729	59.6366	63.4668	Cacybp
ENSMUSG00000029455	42.8279	69.2147	51.8685	41.9022	48.4554	34.7761	40.6689	48.497	61.8183	31.7704	36.0209	35.7439	Aldh2
ENSMUSG00000030341	37.4302	51.1177	63.4363	44.6128	56.8302	40.8091	36.3677	48.8402	41.9903	27.6445	50.8647	43.5916	Tnfrsf1a
ENSMUSG00000021282	42.7944	38.7241	45.2755	48.9131	48.7079	48.5029	38.6924	37.7126	38.8059	49.3428	53.1475	52.4351	Eif5
ENSMUSG00000024096	32.0104	31.2241	97.6566	38.3973	70.09	40.8057	37.0396	33.7933	30.4753	37.1799	43.6292	50.2208	Ralbp1
ENSMUSG00000059775	43.0972	52.5614	47.0134	32.5314	49.6259	35.9657	26.2037	96.6717	39.457	47.8951	35.0604	35.7273	Rps26-ps1
ENSMUSG00000051483	52.5593	45.2579	49.3716	38.9072	50.8365	44.7918	41.6543	51.0835	48.6329	46.1782	38.3619	33.8318	Cbr1
ENSMUSG00000003038	60.2155	41.7267	22.9053	19.6602	18.0424	17.2119	29.8839	43.1276	55.907	52.1407	81.123	99.1231	Hmgn2
ENSMUSG00000063870	44.1192	44.9371	31.3414	46.6317	42.3513	42.8376	47.3957	43.2959	43.291	50.8623	50.091	53.8419	Chd4
ENSMUSG00000027184	37.0396	41.0467	44.7761	48.8501	38.9029	42.9293	46.9578	35.6911	42.1235	47.8094	54.9343	59.2832	Caprin1
ENSMUSG00000021771	47.6258	32.9428	59.8051	33.7902	43.1146	45.5636	40.3872	36.7512	34.0719	54.4758	54.1614	57.5379	Vdac2
ENSMUSG00000029472	47.2457	42.2904	32.5416	41.0206	36.8369	44.8486	49.8599	43.1643	46.9986	62.7197	43.7181	48.7953	Anapc5
ENSMUSG00000114277	49.8166	33.6731	65.5193	17.6731	23.6324	44.6123	12.4148	41.3529	54.3441	51.6749	73.6216	71.6762	Gm48583
ENSMUSG00000028398	49.8405	42.0606	47.0177	37.2968	34.9984	42.1229	52.9496	47.409	44.0767	47.2354	47.5507	47.347	Dmac1
ENSMUSG00000000743	41.9215	36.1607	57.4155	45.3638	49.9204	53.0511	39.5377	41.5728	37.8682	52.6135	43.1615	41.2893	Chmp1a
ENSMUSG00000031870	74.4746	34.0548	36.9947	31.0049	18.2004	18.0681	63.8884	77.8724	44.1697	31.933	55.8465	53.216	Pgr
ENSMUSG00000004096	45.3455	40.3851	51.7464	40.4682	40.3043	45.6934	44.1659	39.1764	42.8596	44.8803	47.7146	55.2925	Cwc15
ENSMUSG00000027091	47.2166	43.3716	51.6825	37.5271	41.2556	44.2135	49.4546	34.8206	39.7303	44.7778	52.7554	51.0808	Zc3h15
ENSMUSG00000002504	51.8716	52.2585	28.5121	44.068	27.6153	31.6788	62.9501	47.8118	54.7775	33.8198	53.9602	48.5194	Slc9a3r2
ENSMUSG00000000690	49.2924	32.4926	33.9831	37.5604	45.2864	45.0919	53.0324	43.0292	29.026	78.3291	35.389	54.4798	Hoxb6
ENSMUSG00000024247	110.353	81.7528	10.0254	23.1904	5.54586	9.55245	105.552	39.8307	105.502	11.9976	19.195	14.3248	Pkdcc
ENSMUSG00000015759	42.4507	33.6791	45.5426	38.0062	29.9748	49.0461	46.246	38.9342	37.9371	63.3865	53.4692	57.051	Cnih1
ENSMUSG00000021248	32.8678	34.3933	81.5629	43.4457	54.5558	45.4946	33.5158	34.2732	36.7905	40.3128	49.8772	47.7463	Tmed10
novel.234	47.3063	70.3811	58.1911	31.6556	26.5262	35.6449	34.1152	46.3436	37.7564	32.7964	54.8641	58.1459	-
ENSMUSG00000009291	35.7625	45.2582	74.1463	43.2992	58.8612	39.4888	34.3298	50.4512	42.3455	30.7673	45.2505	33.7625	Pttg1ip
ENSMUSG00000061665	42.4068	31.3236	55.1927	34.1584	54.1563	54.1346	37.591	35.1934	30.7906	42.2792	54.2834	61.3747	Cd2ap
ENSMUSG00000069833	36.2474	54.0193	50.3467	44.3586	43.6329	38.54	62.6338	52.0859	48.219	19.1537	48.617	34.8424	Ahnak
ENSMUSG00000028111	26.0869	49.2403	79.2026	43.5068	82.1985	34.9468	15.8754	41.1038	39.9314	8.37072	64.0097	48.0315	Ctsk
ENSMUSG00000057278	48.5012	46.6123	43.164	31.3577	25.3886	43.6508	39.3096	34.6284	42.5407	64.1708	52.306	59.9847	Snrpg
ENSMUSG00000033917	53.4718	44.4085	66.1337	33.6925	43.7871	36.625	56.2495	36.7311	51.6783	35.4483	36.5772	36.1175	Gde1
ENSMUSG00000031708	46.0613	40.767	45.2724	41.055	35.8203	43.1287	42.9112	39.7218	44.5716	64.0282	39.8152	47.7646	Tecr
ENSMUSG00000043091	30.575	24.1553	42.6551	31.3366	33.5589	28.2691	33.1177	32.399	23.7384	79.9019	79.7916	91.1375	Tuba1c
ENSMUSG00000024758	39.889	35.9043	64.3618	40.8112	53.0102	43.9141	36.3076	37.688	36.9065	50.1126	44.154	47.5665	Rtn3
ENSMUSG00000035150	33.2427	41.6851	57.0597	43.0726	46.9404	41.4345	36.9131	39.9536	40.8151	33.0255	56.5325	59.9164	Eif2s3x
ENSMUSG00000033059	35.265	45.3667	58.0576	41.179	58.4194	35.609	36.7747	47.6482	43.2696	31.3143	49.0429	48.4363	Pygb
ENSMUSG00000042675	49.9773	40.3734	26.8746	51.9447	83.9327	66.3565	33.5098	65.689	33.4946	40.5472	17.775	19.8707	Ypel3
ENSMUSG00000035493	93.2287	36.3431	23.1155	28.8694	25.26	25.134	74.1831	108.68	36.6473	24.0137	23.2085	31.4125	Tgfbi
ENSMUSG00000100862	34.0974	33.8718	66.0973	39.3675	47.2881	52.9383	33.4668	36.7792	39.9165	58.9759	39.2283	47.6422	Gm10925
ENSMUSG00000018583	37.2598	33.5138	36.7197	36.2675	30.6143	36.4878	55.2085	38.078	34.3267	61.5439	61.9474	67.4934	G3bp1
ENSMUSG00000031299	36.4289	42.6125	63.3743	38.555	45.2357	39.2131	34.3785	43.7237	46.0048	30.1609	54.7608	54.7824	Pdha1
ENSMUSG00000073409	51.0312	27.7899	46.0996	65.8221	60.054	46.4982	26.7534	35.643	32.4501	74.8847	32.6265	28.42	H2-Q6
ENSMUSG00000018677	42.2934	37.8046	53.5159	31.2848	36.1351	35.3637	40.2509	41.422	38.1355	57.567	56.8926	57.3943	Slc25a39
ENSMUSG00000079562	41.4704	39.973	47.838	45.2071	40.0937	43.4098	41.6958	40.9631	38.9649	47.1834	52.9181	48.1293	Maea
ENSMUSG00000014349	45.4996	36.0621	41.6515	41.9992	37.8924	44.7561	43.3914	38.1181	36.6554	55.3718	53.1624	52.966	Ube2z
ENSMUSG00000001435	74.8865	77.2659	36.8765	31.7825	35.236	18.7661	47.9833	37.7648	81.9767	8.90167	43.3131	32.6788	Col18a1
ENSMUSG00000039952	38.8535	39.2721	61.2537	35.2592	41.1851	37.7183	39.6597	38.0109	36.0926	42.2947	53.7822	61.8074	Dag1
ENSMUSG00000002741	38.0289	37.2036	55.1731	41.7481	34.7845	41.286	41.0478	32.7655	37.7714	46.2245	60.1065	58.9882	Ykt6
ENSMUSG00000019428	46.2425	41.3482	42.7773	39.0148	40.9715	38.9066	45.1252	42.5589	42.9209	51.3654	45.964	47.5515	Fkbp8
ENSMUSG00000019877	37.8179	45.4144	47.2494	54.725	52.4841	48.9627	35.7267	46.0363	43.7286	28.708	45.8287	37.6115	Serinc1
ENSMUSG00000075705	39.7484	51.2324	73.9072	30.4892	54.2192	41.0957	25.0096	38.9038	43.3716	44.2053	38.4895	43.5031	Msrb1
ENSMUSG00000063511	45.977	37.585	31.4398	47.2655	35.7652	50.6879	47.3257	39.8628	39.7273	71.3372	37.1809	39.9089	Snrnp70
ENSMUSG00000069763	50.0069	82.7713	61.7802	45.9406	39.2664	14.6611	25.8609	84.7044	61.0487	6.59224	30.0074	20.9668	Tmem100
ENSMUSG00000028392	44.777	16.9184	54.8661	30.627	51.3156	54.5148	51.832	25.0957	25.1388	57.4548	45.7883	64.005	Bspry
ENSMUSG00000035585	44.569	42.3153	42.2089	34.2627	36.5618	35.0772	40.7627	45.4229	40.2715	49.5007	53.7666	57.5265	Tsen34
ENSMUSG00000053119	41.854	37.6591	54.2728	38.1695	45.1925	43.4375	40.5811	40.2859	40.7497	42.9753	50.081	46.8908	Chmp3
ENSMUSG00000005873	34.8328	39.5673	57.4319	35.4575	47.7576	38.587	34.9557	41.795	38.2512	37.2317	61.4455	54.4689	Reep5
ENSMUSG00000006095	49.4813	38.9706	45.0057	36.8011	26.6121	36.8411	54.4184	36.9041	41.4553	54.7207	51.5102	48.5847	Tbcb
ENSMUSG00000025993	6.48193	3.06907	110.874	46.9898	128.52	71.6638	3.85178	13.0801	3.31499	42.0702	35.8791	55.2361	Slc40a1
ENSMUSG00000019851	28.3361	10.4366	95.5765	25.8402	47.0233	49.374	26.2622	24.4545	13.0292	43.092	82.7422	74.3256	Perp
ENSMUSG00000028673	28.9938	30.4471	92.6284	41.8762	68.2427	57.6196	23.3281	29.7614	26.9398	49.5576	33.0472	37.1749	Fuca1
ENSMUSG00000020676	4.748	7.77585	270.667	18.5013	53.3139	17.4035	9.6602	37.6848	9.794	0.672856	55.5701	33.6355	Ccl11
ENSMUSG00000002014	29.5917	35.4988	85.8558	35.7576	55.2572	59.4214	21.8342	34.1293	33.5965	40.7898	48.2033	38.7723	Ssr4
ENSMUSG00000031972	24.9732	64.2145	44.3418	46.3503	14.7886	13.1511	73.281	21.6223	77.2706	38.7933	61.1226	38.4358	Acta1
ENSMUSG00000033715	8.47676	15.1769	152.805	24.7379	52.0915	31.3058	12.4378	74.9572	10.6876	5.74028	81.0438	48.5324	Akr1c14
ENSMUSG00000030591	35.6643	32.611	56.4478	45.2543	43.9963	53.8517	36.3392	33.3456	36.8338	50.1951	46.0855	46.5313	Psmd8
ENSMUSG00000042541	49.7006	33.2548	56.3754	34.4295	35.1411	50.8598	36.1531	32.555	29.9338	57.9787	44.2676	56.3347	Sem1
ENSMUSG00000070394	59.3545	40.9432	48.3453	27.8638	31.3113	53.4991	41.8769	37.5452	41.3114	50.7822	41.8644	42.0211	Tmem256
ENSMUSG00000038615	34.421	44.9597	55.6958	43.6866	46.4237	37.5346	41.0367	42.1639	39.0227	41.8294	47.3572	42.5394	Nfe2l1
ENSMUSG00000027429	83.6568	36.802	33.4849	22.6608	24.5339	20.6264	80.7618	43.6649	53.6629	43.5169	31.9053	40.7536	Sec23b
ENSMUSG00000071646	40.8343	36.0825	46.4996	40.8601	39.3475	41.8661	43.6441	36.7688	34.1493	50.8714	52.1099	52.9901	Mta2
ENSMUSG00000027406	38.0989	39.6166	54.0004	41.1336	48.944	47.6074	36.5307	39.5103	38.1933	41.5026	43.2624	47.4199	Idh3b
ENSMUSG00000028603	45.5766	37.6855	55.154	38.3564	42.2655	41.2134	40.4579	38.1177	44.2191	51.4294	38.922	42.3578	Scp2
ENSMUSG00000025580	38.5206	33.7638	45.2314	40.211	32.1723	40.4975	40.3957	35.5639	36.0075	52.4131	60.3659	60.1172	Eif4a3
ENSMUSG00000050608	45.9996	37.3427	52.7791	39.7007	29.4928	37.732	40.0294	37.3293	37.9584	44.9881	57.0773	54.4646	Minos1
ENSMUSG00000020736	50.2718	38.8507	33.5577	43.5082	28.124	43.9479	46.3504	35.0464	43.9997	68.2344	36.7405	45.6608	Nt5c
ENSMUSG00000042737	46.1497	50.7845	52.7779	29.9585	31.8565	32.4739	52.8101	44.667	43.2269	33.2114	49.3481	46.8448	Dpm3
ENSMUSG00000068290	42.4825	37.2233	56.972	40.7677	63.8547	49.1217	32.8907	42.8921	34.969	45.8983	34.5784	32.0205	Ddrgk1
ENSMUSG00000071847	128.112	60.6659	14.4731	28.8707	21.8477	14.6784	61.8883	35.8514	67.0419	16.4866	31.735	31.6385	Apcdd1
ENSMUSG00000022125	73.9187	85.7209	22.2027	22.9806	20.551	22.7982	103.758	36.2017	65.7727	19.556	18.3153	21.1611	Cln5
ENSMUSG00000006941	44.4983	41.3442	33.823	42.407	33.8907	40.5269	55.9326	39.0699	37.9684	50.1781	45.0604	47.9186	Eif1b
ENSMUSG00000037242	24.1111	44.6943	55.2894	56.5551	72.0753	54.0146	29.0754	46.2657	40.4521	24.354	33.5692	31.4079	Clic4
ENSMUSG00000100007	35.387	36.2657	46.8195	33.7184	30.2724	35.2861	33.6254	32.5245	28.865	42.656	71.1712	84.8194	Gm5527
ENSMUSG00000063904	36.636	26.8223	63.4507	40.0085	43.8544	57.9555	31.8513	31.5798	31.3547	58.9246	39.6735	49.2757	Dpp3
ENSMUSG00000027206	40.9977	42.1799	47.2173	38.27	50.1748	46.2254	34.5722	41.3856	44.5747	36.183	45.5735	43.7243	Cops2
ENSMUSG00000022564	43.2737	39.4494	42.3699	56.4055	62.6132	61.4516	33.5932	39.4533	37.4651	56.7339	18.9986	19.0852	Grina
ENSMUSG00000046722	34.8481	30.8427	67.5591	36.2051	54.3144	43.8913	36.8541	28.1427	26.3547	49.1782	48.8416	53.7761	Cdc42se1
ENSMUSG00000037166	22.9663	49.0053	55.0709	38.897	72.4442	52.3036	24.4755	55.4866	46.3933	25.4817	37.2497	30.9737	Ppp1r14a
ENSMUSG00000022817	33.8041	32.4068	68.5984	54.6828	68.3932	32.7403	33.4956	50.094	32.6032	28.5509	42.2089	32.3289	Itgb5
ENSMUSG00000022354	47.2266	40.9565	49.4961	34.5522	33.0784	47.9854	34.7445	37.21	42.9587	48.1805	45.7512	47.2599	Ndufb9
ENSMUSG00000100514	34.3239	32.6623	41.2063	38.6916	25.7797	33.4558	39.615	31.207	39.713	44.4446	73.1442	75.0372	Gm12960
ENSMUSG00000021109	60.6831	48.5712	46.1722	20.4339	25.6774	24.0695	73.9136	34.5227	51.2933	26.4719	51.2402	46.0122	Hif1a
ENSMUSG00000021377	42.2063	40.4712	30.0281	32.1024	30.8598	26.6947	36.1486	42.1061	37.0598	47.2459	60.899	83.0354	Dek
ENSMUSG00000017776	36.2643	38.0473	61.2226	38.301	45.5769	39.9918	39.4543	33.2654	36.1681	37.0231	51.8805	51.3794	Crk
ENSMUSG00000074748	46.6305	39.0936	41.1758	44.2898	36.4228	40.4803	47.9071	38.5415	42.1882	46.5641	40.4433	44.3746	Atxn7l3b
ENSMUSG00000019494	37.0522	39.5447	53.0008	35.2706	37.5044	44.0001	38.9408	35.4442	40.8065	38.8357	54.7825	52.5319	Cops6
ENSMUSG00000020990	58.2003	23.8	38.0563	17.042	45.549	14.3145	46.6568	63.532	28.6764	39.2373	52.7932	79.6393	Cdkl1
ENSMUSG00000037070	37.2461	31.2495	38.6105	42.9323	30.4178	39.5227	44.3745	29.4557	34.2737	59.8019	56.6295	62.9328	Rbmxl1
ENSMUSG00000014956	39.3028	36.0072	50.1603	39.836	50.5342	44.1679	38.7688	38.7799	37.886	34.8443	48.3631	48.0384	Ppp1cb
ENSMUSG00000022698	38.4146	31.3642	39.742	35.8794	32.0126	34.6204	43.597	32.4138	36.8647	44.1946	67.0646	70.2231	Naa50
ENSMUSG00000029777	45.0211	33.6084	51.909	31.7541	34.1521	36.1876	43.7843	31.3649	40.7015	48.1918	55.1726	54.2483	Gars
ENSMUSG00000015053	65.298	48.5135	21.0207	32.1986	29.4452	29.5776	52.8941	40.4794	67.5325	55.0375	31.3106	32.7298	Gata2
ENSMUSG00000024414	45.2016	38.2492	43.4158	35.8457	35.6914	42.3477	39.0866	40.8952	39.7236	49.3503	46.1569	49.7993	Mrpl27
ENSMUSG00000002395	45.2403	46.4056	44.7777	43.2879	53.1006	53.4359	38.1236	51.7949	37.2737	34.4454	26.8288	31.0091	Use1
ENSMUSG00000022336	41.2714	45.7168	52.3412	44.2527	51.6601	47.3466	32.9029	43.7038	37.3995	27.3636	40.0834	41.4644	Eif3e
ENSMUSG00000060032	41.5564	34.3326	52.1962	41.2643	50.8407	53.4471	38.9271	37.6242	29.6207	47.4078	39.7598	37.935	H2afj
ENSMUSG00000059058	46.2507	49.1159	51.4982	29.6389	27.6145	36.871	45.5211	34.5693	27.5901	45.9506	55.6649	54.5632	Tma7-ps
ENSMUSG00000073616	45.5053	37.6653	54.5053	31.8265	35.8815	59.5366	37.2471	38.316	34.6947	46.8492	38.519	44.0801	Cops9
ENSMUSG00000022820	48.7877	38.1259	47.703	33.7704	33.1691	47.4543	44.309	34.0541	41.9425	41.0205	44.5902	49.4333	Ndufb4
ENSMUSG00000063358	38.0844	40.0204	48.9344	40.918	37.8751	39.9235	41.743	39.152	42.3026	38.0914	47	50.313	Mapk1
ENSMUSG00000006169	26.2233	19.7841	72.72	42.6249	62.741	55.2138	30.0506	23.631	22.8846	43.6747	46.4807	57.941	Clint1
ENSMUSG00000025921	28.431	33.6697	47.2614	39.5579	66.0605	56.6919	23.194	37.4545	36.2643	57.914	42.582	34.1151	Rdh10
ENSMUSG00000020091	34.7384	36.3378	46.4875	47.7726	53.5798	39.2253	36.5691	39.0666	36.4079	40.5107	44.6176	47.7805	Eif4ebp2
ENSMUSG00000027706	50.5493	43.8501	41.6994	39.367	39.5053	39.2722	44.4818	36.5325	45.5725	35.3835	44.8705	41.6102	Sec62
ENSMUSG00000064357	30.2591	29.6821	52.364	31.4016	39.9906	48.3479	30.6199	34.8467	41.4963	60.8542	33.9649	68.7448	mt-Atp6
ENSMUSG00000029538	43.0615	38.1897	43.3523	35.5046	33.587	34.1752	46.9637	39.0565	37.1828	46.2113	52.155	52.9788	Srsf9
ENSMUSG00000042462	38.0825	40.469	31.0242	32.1002	14.1918	36.297	38.3832	30.7265	38.5876	74.725	56.8307	70.7869	Dctpp1
ENSMUSG00000025982	45.8611	37.827	39.1799	40.6378	39.7279	47.0249	44.4493	38.1997	38.1699	47.3089	40.1364	43.2858	Sf3b1
ENSMUSG00000000120	3.77673	26.5496	73.9242	12.9601	29.4744	3.26212	19.2813	78.6928	24.6961	3.20153	143.808	81.9714	Ngfr
ENSMUSG00000019579	35.5283	33.2921	61.5194	36.3678	36.4069	40.0103	35.7175	33.0261	35.5854	49.9031	51.7922	52.1321	Mydgf
ENSMUSG00000023951	48.7425	23.7345	45.4523	30.2376	43.6945	42.7334	77.6649	41.5419	32.0992	36.8034	44.1913	34.2405	Vegfa
ENSMUSG00000010607	46.2089	34.6637	56.0051	28.1981	51.2999	52.4356	43.6689	36.6778	29.1654	46.2722	36.5706	39.6057	Pigyl
ENSMUSG00000020680	42.9236	34.5696	36.2516	35.9818	28.0741	37.4159	45.3088	28.9515	30.7187	71.9455	49.2377	59.0307	Taf15
ENSMUSG00000029234	47.6636	51.5246	37.087	38.2085	46.5883	35.1678	34.9892	41.3791	50.7954	32.5021	41.3713	43.094	Tmem165
ENSMUSG00000068039	34.3511	40.5015	45.9591	38.9519	34.8233	36.8806	40.6202	37.7752	39.7371	42.4415	53.3621	54.5523	Tcp1
ENSMUSG00000034926	3.58531	6.45016	206.774	14.9747	45.2223	21.4479	6.97629	23.2119	6.32756	42.6274	70.6857	51.5018	Dhcr24
ENSMUSG00000005656	36.2519	35.1589	60.1792	40.414	42.488	41.1883	31.7809	37.6579	35.4198	40.4046	48.9828	49.1578	Snx6
ENSMUSG00000024132	39.6589	40.0136	43.4554	41.7059	44.8749	44.0389	42.8475	42.6485	42.7381	35.2645	39.6929	41.1599	Eci1
ENSMUSG00000036478	42.6056	30.2686	43.4796	49.5442	70.1534	69.4459	29.7664	33.3546	30.1694	33.4146	30.9682	34.376	Btg1
ENSMUSG00000107383	37.4305	43.9643	55.8932	35.2366	36.7585	39.0336	35.4598	42.0227	42.3172	33.1758	48.1494	48.0985	Gm4366
ENSMUSG00000006299	45.9393	33.1751	43.2642	33.2298	33.3278	41.4683	43.5019	38.8929	38.4872	52.7471	46.5427	46.516	Aamp
ENSMUSG00000040842	37.797	40.9705	42.052	40.6815	38.119	37.2697	41.6469	37.3604	40.3783	38.4459	51.6208	50.3976	Szrd1
ENSMUSG00000058922	40.0166	46.9069	41.3442	34.8089	31.8499	35.7233	23.4718	39.9049	45.683	36.1682	57.8963	62.8613	Gm10052
ENSMUSG00000040824	42.9965	43.1525	43.9944	32.2917	24.9895	39.7997	37.7983	33.7874	41.8271	52.2375	48.9942	54.6674	Snrpd2
ENSMUSG00000028447	44.5916	38.6959	49.1047	34.6412	38.9068	46.6574	40.225	37.5536	37.342	52.3477	37.3054	38.8016	Dctn3
ENSMUSG00000027131	38.8502	41.3461	53.6381	41.7537	44.0675	41.4949	36.9468	35.5816	36.2639	37.7963	43.3253	45.0198	Emc4
ENSMUSG00000031586	29.4491	33.9303	48.4584	52.9206	62.9717	62.9217	26.1707	51.5211	31.4147	30.4518	36.752	28.8281	Rbpms
ENSMUSG00000030120	37.1878	39.0612	43.0414	38.952	36.9468	35.4103	42.086	35.2776	38.7662	46.9869	52.3186	49.7128	Mlf2
ENSMUSG00000036620	41.9242	24.0151	47.762	34.7058	51.0134	55.0056	37.5726	32.8347	32.7984	53.7985	39.1691	44.8305	Mgat4b
ENSMUSG00000029328	45.6131	36.1443	35.0502	34.8751	26.2968	39.8654	39.5949	34.7622	42.5459	46.4129	54.7901	59.0931	Hnrnpdl
ENSMUSG00000047878	50.6918	38.1647	83.3682	28.1852	39.8864	26.1013	34.2861	39.4317	33.2792	52.4623	34.5774	34.4433	A4galt
ENSMUSG00000079426	33.0537	32.2596	63.2515	40.4533	46.8809	44.4009	33.764	32.68	30.1105	36.9649	47.4528	53.2702	Arpc4
ENSMUSG00000047501	49.6006	18.5902	17.4923	50.8347	39.0249	116.89	22.9649	30.3601	29.0574	72.0074	21.6558	25.9295	Cldn4
ENSMUSG00000031176	40.8169	39.4397	63.7791	31.9411	44.3305	35.0215	38.5573	42.3378	36.6443	27.9142	47.4986	45.6246	Dynlt3
ENSMUSG00000031776	59.9744	40.2244	31.7189	28.296	27.6559	29.5697	51.006	39.3532	40.923	40.8725	49.955	53.4922	Arl2bp
ENSMUSG00000034807	33.1063	38.5425	52.2224	39.6796	27.914	42.4999	27.792	32.9641	39.5333	50.2286	50.5118	57.893	Colgalt1
ENSMUSG00000030663	43.3499	35.2766	40.3299	39.2058	33.3584	40.379	38.0327	40.6306	37.7135	43.5424	50.8737	50.1587	1110004F10Rik
ENSMUSG00000041084	30.9996	33.1031	64.7381	35.4671	38.0457	33.81	39.0639	29.2254	32.081	33.2838	64.4123	58.5696	Ostc
ENSMUSG00000017781	34.672	39.9713	54.8795	35.9992	33.7879	33.2644	38.6205	39.4745	37.6553	41.0829	52.3988	50.4931	Pitpna
ENSMUSG00000062867	33.7815	55.9588	39.119	30.7703	38.5407	29.3007	38.3221	41.0192	50.6529	31.2135	50.4402	52.7899	Impdh2
ENSMUSG00000023272	25.7828	28.6267	44.059	61.3884	22.746	20.0094	68.7892	24.3935	36.3223	63.5459	50.4653	45.5359	Creld2
ENSMUSG00000010277	30.7986	32.4178	57.3579	42.8193	45.1159	41.5417	35.6829	33.202	32.8795	36.8108	48.7628	54.2035	2610507B11Rik
ENSMUSG00000021607	35.4486	33.5903	55.016	40.5037	32.8398	42.7107	44.6072	30.6833	35.0592	54.1211	43.3695	43.6129	Mrpl36
ENSMUSG00000001383	43.4751	34.3935	41.2547	36.8979	34.718	39.0359	37.6537	34.0194	38.1637	51.015	47.0106	53.4995	Zmat2
ENSMUSG00000059923	39.5617	37.926	56.8112	40.3433	42.8974	37.6501	41.3926	37.2509	34.0117	42.2514	39.2514	40.9972	Grb2
ENSMUSG00000021395	49.7084	42.3508	39.4878	40.9657	33.4654	41.5725	42.8088	36.492	43.0355	47.7726	36.4257	36.0398	Spin1
ENSMUSG00000028413	37.2095	40.0174	66.4423	27.971	48.9864	40.3775	40.3919	32.3213	39.8789	35.1569	42.2002	39.1633	B4galt1
ENSMUSG00000032383	34.3698	44.2212	58.9918	39.8554	50.1336	34.6517	35.1539	38.6206	42.5709	25.129	43.7794	42.6105	Ppib
ENSMUSG00000020733	36.7991	20.7536	56.7449	34.0088	46.6861	52.0526	27.6401	31.1748	18.1806	57.5151	48.4759	59.977	Slc9a3r1
ENSMUSG00000050628	37.6321	34.8852	65.4155	33.816	43.1888	43.8768	26.6393	34.915	31.4288	46.4615	35.9458	55.5248	Ubald2
ENSMUSG00000039680	41.5237	21.3569	49.3054	27.8426	43.7317	35.2236	42.2988	32.8934	25.0819	64.0863	54.6719	51.4542	Mrps6
ENSMUSG00000020844	36.5682	45.9881	60.8055	35.5415	31.4727	30.2488	42.1946	38.2908	42.1968	35.9286	49.1106	41.0024	Nxn
ENSMUSG00000085939	41.2944	43.6019	43.799	42.8741	38.1977	36.7807	38.2377	44.7209	41.4258	24.321	50.011	43.9	Cd63-ps
ENSMUSG00000037660	50.7436	85.0432	14.4021	42.0925	15.963	6.37589	56.2523	80.2241	96.6585	1.61356	23.8425	15.3759	Gdf7
ENSMUSG00000047260	42.1556	28.3085	51.3682	32.6019	36.6555	38.7942	46.3625	35.052	31.0702	52.3612	47.553	45.6557	Emc6
ENSMUSG00000003420	32.7499	46.1432	59.6366	41.2435	80.8574	39.797	21.1397	57.3863	40.2798	12.5486	31.4164	24.2445	Fcgrt
ENSMUSG00000076437	41.1835	41.0313	29.8987	18.9076	23.1489	27.9005	28.143	39.638	38.0073	60.9539	63.162	75.3078	Selenoh
ENSMUSG00000004264	40.3624	37.6439	38.7321	33.4922	33.0448	39.6427	40.3892	39.2539	35.5619	46.1214	50.7624	52.1564	Phb2
ENSMUSG00000060992	38.9533	30.9802	54.9944	35.8552	35.5276	40.6229	37.6936	29.827	34.1172	51.5827	46.914	49.4972	Copz1
ENSMUSG00000095041	63.3042	52.2657	21.2776	34.1063	32.3639	36.0847	47.0215	55.387	47.9967	55.5266	19.8599	21.2948	AC149090.1
ENSMUSG00000051853	38.1135	37.1304	47.4969	43.3273	43.8933	41.9568	39.1973	37.1502	36.5111	38.3217	41.5038	41.307	Arf3
ENSMUSG00000075701	31.4586	32.3867	59.4336	34.8262	35.4102	28.705	46.3366	34.9906	37.603	37.4613	62.0251	44.7736	Selenos
ENSMUSG00000035686	107.044	49.5065	14.1059	13.6815	8.03017	15.0932	96.8185	57.8595	49.5279	33.0795	13.2406	27.1196	Thrsp
ENSMUSG00000062963	42.4113	35.0466	57.7863	28.9614	40.1866	41.7354	30.6265	33.9686	37.5683	44.5313	44.2291	47.9998	Ufc1
ENSMUSG00000000308	6.9065	7.44116	157.921	27.8286	87.9318	56.102	11.3634	11.3299	7.75101	35.8316	35.0638	39.3922	Ckmt1
ENSMUSG00000020476	34.6723	29.6829	54.1911	41.4108	43.057	42.1521	34.6132	34.7379	30.5309	38.9104	47.7465	51.7257	Dbnl
ENSMUSG00000044502	39.964	35.3088	39.1849	37.0093	33.5074	42.4149	39.3293	40.137	34.3452	51.0289	44.0403	46.996	Bod1
ENSMUSG00000060438	47.9716	39.3388	42.0924	27.81	39.8876	55.1025	36.5018	35.9831	34.4728	45.0281	35.1317	43.7608	Rps10-ps1
ENSMUSG00000038845	30.5046	31.6735	46.1028	38.7366	27.3836	35.0511	40.0159	30.558	36.0551	51.2307	57.4385	58.2007	Phb
ENSMUSG00000052833	36.2887	33.4768	30.5137	32.9372	22.3078	29.443	38.8724	33.4697	34.4019	64.3046	59.019	67.4844	Sae1
ENSMUSG00000032431	39.3	66.1735	39.9398	25.2034	21.9006	19.8043	42.802	47.3513	63.6673	19.5629	53.5273	41.9693	Crtap
ENSMUSG00000004394	36.0363	33.2358	50.2475	43.1576	44.4174	50.198	31.8812	31.6048	30.3908	56.9023	36.0084	36.9517	Tmed4
ENSMUSG00000024258	40.602	32.8228	38.6588	32.6462	25.8973	37.7828	44.3929	33.7086	31.9471	50.6716	51.7183	60.0423	Polr2d
ENSMUSG00000081738	27.5535	23.7951	32.868	28.3362	35.9105	31.9405	34.3555	37.3984	36.7421	51.2474	64.8728	75.2389	Hmgb1-ps2
ENSMUSG00000053012	43.5646	32.1141	61.4576	31.7503	39.0521	41.1337	34.2657	34.4931	35.595	36.9738	44.3535	44.7515	Krcc1
ENSMUSG00000029761	21.1099	50.7616	68.7905	50.9272	44.51	34.4904	28.1968	43.4217	43.1287	16.9342	45.4277	31.5389	Cald1
ENSMUSG00000024067	40.5549	31.2926	50.499	30.8561	22.8133	37.0846	36.1846	32.4667	28.9575	60.5446	48.7787	58.5966	Dpy30
ENSMUSG00000060739	39.4697	44.201	51.599	40.0669	47.6769	44.8623	31.662	41.7288	36.9921	27.8636	35.0423	37.0519	Nsa2
ENSMUSG00000011257	33.2397	42.5474	38.5591	30.6483	27.343	32.9592	40.4856	36.3643	42.5091	43.0552	56.4214	53.967	Pabpc4
ENSMUSG00000035227	33.9704	30.3123	54.3469	35.1772	43.0519	34.7024	40.3172	34.9267	33.088	38.4759	51.5933	47.9706	Spcs2
ENSMUSG00000025026	35.3379	55.8189	73.1421	25.8027	38.2422	23.4928	45.6742	38.5012	49.975	17.0797	39.1301	34.718	Add3
ENSMUSG00000041459	35.8773	36.3603	31.4318	39.3322	24.3021	34.8258	41.5896	31.2619	37.5167	48.0862	55.9851	60.2673	Tardbp
ENSMUSG00000020592	22.6588	21.9495	64.1531	33.9887	35.2615	36.1789	24.6695	26.6903	32.6436	39.0796	75.3913	63.6165	Sdc1
ENSMUSG00000036241	38.6585	32.3376	54.4359	41.0776	46.9713	45.7697	30.5692	39.8903	31.9656	41.1762	36.223	37.0701	Ube2r2
ENSMUSG00000036850	41.0113	32.5951	45.7734	25.265	24.0468	35.5354	46.432	31.229	34.0875	46.6056	54.2068	59.233	Mrpl41
ENSMUSG00000028967	18.3579	31.7017	129.838	45.4276	34.9388	37.2928	17.6987	41.2798	28.6892	43.6043	26.3528	20.823	Errfi1
ENSMUSG00000030603	37.3682	30.8487	35.8151	35.9509	26.5548	36.2476	42.5925	32.0013	37.0083	56.8309	49.1324	55.6479	Psmc4
ENSMUSG00000015839	40.0142	28.632	53.647	38.299	52.4375	50.2977	39.5454	33.5096	28.2601	34.345	36.7393	40.1318	Nfe2l2
ENSMUSG00000024335	37.7122	36.1361	38.6815	38.759	42.039	42.4931	39.8493	36.2458	35.2547	46.9313	39.9336	41.6133	Brd2
ENSMUSG00000024150	35.818	32.3121	56.4924	37.1735	41.8949	34.5388	39.9362	34.9351	35.5151	35.7412	47.6708	42.9487	Mcfd2
ENSMUSG00000023939	36.0895	39.031	43.1911	36.4304	36.5888	41.0078	37.3592	38.5772	37.1075	47.3276	38.8653	43.2941	Mrpl14
ENSMUSG00000028382	39.3008	23.3377	41.4267	38.8865	44.4019	61.1054	33.6493	28.2378	24.3967	46.9057	41.0351	51.6891	Ptbp3
ENSMUSG00000070372	31.0544	33.8538	58.7742	40.1046	41.383	37.1863	32.6315	31.7003	36.536	27.4457	49.7062	53.553	Capza1
ENSMUSG00000041740	36.8734	39.7702	49.4453	35.4705	37.7379	31.2876	40.2552	36.7301	37.5	39.2224	45.3006	44.3308	Rnf10
ENSMUSG00000056737	28.9809	23.6433	91.7336	32.971	64.0482	63.0866	17.5081	36.515	19.0602	31.4889	31.3928	33.1824	Capg
ENSMUSG00000030541	35.0915	41.9353	25.8421	40.6447	32.0235	33.1834	34.5427	36.572	47.6876	47.9309	45.9608	52.0332	Idh2
ENSMUSG00000000385	50.6669	30.9382	44.4397	32.6328	44.8093	37.1203	35.4984	33.4313	44.4008	56.1442	29.5038	32.921	Tmprss2
ENSMUSG00000028847	37.8572	35.2462	48.9642	35.6025	40.5147	43.9218	39.3403	33.0345	34.6025	39.3016	42.4022	41.7155	Trappc3
ENSMUSG00000018171	23.4416	20.7303	87.064	41.2906	62.8721	62.4848	20.2372	24.8624	23.4853	37.4557	33.1684	34.9815	Vmp1
ENSMUSG00000056692	36.6531	32.3964	51.9829	38.0897	41.4766	36.8958	36.3221	34.9076	33.7317	38.0684	43.8733	46.6547	D17Wsu92e
ENSMUSG00000024712	43.946	33.9282	54.0108	34.7789	43.4902	38.2534	33.9804	38.193	32.7359	35.2408	39.8011	41.8395	Rfk
ENSMUSG00000064358	30.2154	29.6297	50.9741	32.2354	38.1314	52.5497	28.942	31.6667	43.2535	58.5739	35.4467	38.069	mt-Co3
ENSMUSG00000028792	31.0481	31.3533	59.1841	28.456	32.7983	30.9843	33.8954	26.455	26.1563	45.8486	60.4158	62.9006	Ak2
ENSMUSG00000032575	21.4947	24.6406	59.8038	48.3372	31.4039	21.5684	56.2207	23.7167	33.1092	46.229	55.1858	46.4809	Manf
ENSMUSG00000068798	35.8867	35.1142	46.0929	36.8014	41.1918	37.9102	37.3936	35.9691	33.186	31.3201	49.6587	47.1123	Rap1a
ENSMUSG00000062248	38.9343	24.8517	21.6196	10.478	10.6437	13.276	25.6549	29.1449	16.5702	76.2344	73.9128	126.236	Cks2
ENSMUSG00000065990	39.8537	31.6411	45.9939	29.6923	33.1553	41.8435	34.3222	38.1091	34.0959	47.4403	43.4758	47.7969	Aurkaip1
ENSMUSG00000055044	66.3709	33.0266	22.4943	35.5606	22.7221	39.6724	55.1805	30.0594	37.421	64.4346	26.6651	33.5885	Pdlim1
ENSMUSG00000004771	35.5234	31.6216	60.3683	34.0151	45.4072	47.8125	32.4239	33.4472	31.3678	31.4265	42.9459	40.7036	Rab11a
ENSMUSG00000025935	31.718	37.7868	55.0703	32.5021	37.9549	30.065	40.664	35.3061	35.2154	33.1728	52.5891	44.9516	Tram1
ENSMUSG00000029755	41.7202	14.3803	35.5607	35.6857	47.8363	53.1286	39.3642	25.3803	16.7859	78.1756	31.8684	46.92	Dlx5
ENSMUSG00000035203	36.3413	38.5281	41.5961	39.5091	38.8768	35.1715	35.9259	36.8813	37.1126	46.3763	38.568	40.3496	Epn1
ENSMUSG00000019777	45.1396	36.002	26.1102	37.0986	23.3937	35.4566	46.7835	32.5719	37.0716	50.7826	45.6653	48.2337	Hdac2
ENSMUSG00000038502	43.8307	37.1899	27.4196	36.0047	36.9486	43.8023	39.5086	39.9233	41.2644	49.8478	34.3035	33.7636	Ptov1
ENSMUSG00000035473	86.8903	40.4556	10.8155	14.4935	10.0991	13.2285	102.27	37.2524	60.5336	40.0566	17.2374	30.2566	Galm
ENSMUSG00000027937	40.9004	29.8273	39.5337	32.9458	35.0102	42.6383	38.2868	32.5752	35.1409	57.246	38.5677	40.0581	Jtb
ENSMUSG00000042834	59.194	41.6497	28.6522	44.6385	24.1371	49.4554	27.9029	29.5071	38.6875	47.1106	30.1228	41.4706	Nrep
ENSMUSG00000047731	32.4353	31.2652	66.8292	36.2012	52.0757	42.3076	28.7748	33.9293	38.5633	36.6782	32.1527	31.2366	Wbp1l
ENSMUSG00000054405	34.7851	34.5241	38.6355	38.2496	37.9603	40.1111	36.0784	33.9555	36.7753	42.1278	43.8631	44.8465	Dnajc8
ENSMUSG00000015575	42.1854	31.5445	56.3313	37.2352	48.2667	43.606	36.1759	32.3352	31.13	36.4591	32.1012	34.033	Atp6v0e
ENSMUSG00000042747	29.2909	36.7484	53.7714	33.8311	37.0472	34.0799	33.2332	33.488	36.3484	39.5917	49.8856	44.0592	Krtcap2
ENSMUSG00000047735	20.2999	19.5299	96.0197	41.0401	88.8785	58.1978	21.2246	18.743	16.6627	25.7877	25.3733	29.5086	Samd9l
ENSMUSG00000004864	20.9148	5.94943	100.122	33.6726	70.491	56.9113	15.4585	13.7013	9.66837	70.9659	27.9267	35.2929	Mapk13
ENSMUSG00000104960	60.6283	47.8281	40.4438	27.1024	25.3238	37.6624	31.6501	36.6224	34.3394	46.8109	35.0445	37.4202	Snhg8
ENSMUSG00000022965	27.9464	22.1051	85.0161	31.5123	70.0587	58.5607	25.6676	21.1909	21.1275	40.8903	25.6965	30.9131	Ifngr2
ENSMUSG00000036427	33.9906	35.7086	62.9776	34.6261	48.3683	49.1379	26.775	34.8265	34.1799	37.6532	29.0319	33.2436	Gpi1
ENSMUSG00000002767	39.6644	33.6485	38.828	31.7047	27.9319	35.6029	32.9512	32.8362	38.3196	59.3529	41.8216	47.7544	Mrpl2
ENSMUSG00000018362	26.3652	25.1222	17.7621	17.8858	12.0213	14.7969	30.0008	28.2133	17.8373	64.6766	85.1768	120.54	Kpna2
ENSMUSG00000027193	33.4075	34.776	37.4862	40.4496	31.3898	34.6893	41.9039	31.7013	36.0022	38.604	49.3158	50.0132	Api5
ENSMUSG00000052459	35.1707	24.6189	77.4127	27.4358	68.8991	39.6339	33.0319	30.4221	27.1541	24.5172	34.2545	36.9412	Atp6v1a
ENSMUSG00000026966	36.1904	35.8295	33.8893	31.3768	26.0481	34.8813	40.6693	39.7723	36.7973	45.9518	45.3399	51.6982	Ssna1
ENSMUSG00000037197	35.5069	34.1692	36.1311	38.0573	36.1073	38.8166	38.7872	33.7034	33.4425	44.1033	42.0145	46.8722	Rbm17
ENSMUSG00000021218	35.6341	31.6397	47.5053	37.0101	45.2572	42.5616	31.0231	33.5589	32.1391	34.3504	43.3201	43.4934	Gdi2
ENSMUSG00000003345	36.8344	34.9994	42.9382	33.4376	33.0531	34.6386	35.697	34.2206	33.6405	40.7711	46.4284	50.3877	Csnk1g2
ENSMUSG00000015671	35.6818	30.1095	47.5575	31.957	31.141	41.7441	32.6043	32.1997	32.9054	44.0029	45.9535	51.1465	Psma2
ENSMUSG00000009281	22.0503	45.165	48.2776	47.3192	83.2872	46.3631	25.0558	43.9101	40.5126	6.64184	27.0887	20.8515	Rarres2
ENSMUSG00000047843	36.8536	27.2281	30.219	50.8839	50.3644	59.9707	28.5888	38.5431	26.6115	42.2396	32.9673	31.8837	Bri3
ENSMUSG00000071649	38.2921	29.0189	41.1761	38.7253	38.4666	41.4156	37.0393	33.9237	28.7165	52.6793	38.8337	38	B3gat3
ENSMUSG00000037095	1.43655	10.1835	247.518	16.1398	84.3891	39.5339	4.47098	10.0604	3.29846	11.8554	15.7326	11.5104	Lrg1
ENSMUSG00000046841	26.7945	35.7334	51.4179	29.3921	26.1884	24.8828	30.5726	28.9904	33.6374	42.3326	67.851	57.9723	Ckap4
ENSMUSG00000082908	37.2271	33.6731	56.7033	38.8352	47.216	35.8612	30.7257	29.8937	21.4799	40.729	45.5993	37.5257	Gm13736
ENSMUSG00000005683	36.7539	35.2705	48.2654	28.7575	37.4002	36.8401	34.5466	31.4188	36.6839	38.4526	45.0201	45.9713	Cs
ENSMUSG00000017760	33.462	27.72	52.0577	45.2427	70.204	58.5629	19.6284	28.8845	27.5351	49.351	19.7551	22.4502	Ctsa
ENSMUSG00000115584	40.762	45.385	48.2528	31.6066	35.5513	38.386	30.509	42.3268	30.7927	27.6027	42.7149	39.9518	AC154477.1
ENSMUSG00000050368	79.3044	46.0383	13.0158	38.683	30.9132	34.6898	51.3096	38.2066	48.4489	24.7632	25.1607	23.1052	Hoxd10
ENSMUSG00000096956	43.445	44.4044	34.5247	29.7713	42.2349	42.0095	36.5125	49.0516	38.6187	13.0396	43.1011	36.6814	Snhg18
ENSMUSG00000027422	23.0444	27.6861	57.8017	38.6319	45.3254	38.8706	29.8192	33.0165	29.1328	37.4921	50.1166	41.3354	Rrbp1
ENSMUSG00000024213	41.4009	35.4539	34.2828	38.4074	30.5429	34.2182	43.9902	31.2123	33.4439	46.603	40.4383	42.0603	Nudt3
ENSMUSG00000079018	41.322	53.5775	32.0183	35.3411	36.5388	38.6199	51.0209	36.6674	37.2016	26.8157	33.0411	29.7055	Ly6c1
ENSMUSG00000020265	39.2865	35.161	45.356	27.9218	26.5335	29.6381	35.9347	34.4553	38.7091	45.5057	44.1758	49.1367	Sumo3
ENSMUSG00000022755	33.4704	11.5911	126.778	36.8454	53.0393	66.77	21.0058	10.6238	26.1649	17.5812	21.4642	26.1288	Adgrg7
ENSMUSG00000078652	29.4602	28.0634	36.2303	39.6602	27.6626	31.3465	38.6674	27.003	30.5167	46.2983	57.3896	58.8557	Psme3
ENSMUSG00000090877	16.5563	19.1423	72.3353	46.4684	43.5889	34.7503	64.086	17.8903	15.995	63.3348	26.844	29.8608	Hspa1b
ENSMUSG00000003032	11.1392	16.8689	110.996	18.1113	60.4938	26.8935	13.6953	24.3738	13.4925	18.9919	76.5323	58.5181	Klf4
ENSMUSG00000053560	46.9929	36.5746	33.2593	28.2731	28.4259	36.2169	39.9972	35.7925	32.7779	47.9442	42.8657	40.9403	Ier2
ENSMUSG00000032135	30.5685	54.4313	31.0166	28.8744	58.9014	28.48	42.3174	44.8911	41.2042	21.1304	36.4395	31.7444	Mcam
ENSMUSG00000029103	54.1831	54.0848	29.9081	24.3178	26.7518	21.6271	62.9373	34.7525	45.7357	28.8992	32.7784	33.4591	Lrpap1
ENSMUSG00000047514	40.9892	36.8827	36.0829	41.6282	42.219	40.3282	41.5293	37.5963	37.2625	30.5599	30.0359	34.1064	Tspyl1
ENSMUSG00000036748	45.0242	38.9024	30.655	35.3527	32.0474	37.9827	35.5033	38.0332	39.0292	43.769	35.6034	37.275	Cuedc2
ENSMUSG00000003458	28.8639	27.7154	69.0701	36.3893	52.0848	43.4678	23.7053	26.0031	28.0402	39.6736	35.3566	38.3109	Ncstn
ENSMUSG00000024026	38.0839	42.1952	42.4005	31.172	31.6989	29.6665	39.0064	37.613	41.3689	28.4787	44.0842	42.5508	Glo1
ENSMUSG00000054604	36.3671	32.9636	39.5804	33.3353	36.2443	34.1465	43.1392	31.7898	31.7869	36.0015	43.8986	48.88	Cggbp1
ENSMUSG00000042684	101.363	80.1855	2.65319	4.04577	1.73497	2.31255	160.748	9.03238	69.6875	12.8232	1.30513	1.73216	Npl
ENSMUSG00000004945	37.1015	40.5287	42.0966	30.8901	41.2068	40.7543	30.5939	37.4715	38.6355	29.6322	37.5262	41.0783	Tmem242
ENSMUSG00000024165	36.5299	27.1881	33.004	26.2261	16.5235	29.2023	34.1865	27.1129	27.8298	53.1001	62.3142	74.2826	Jpt2
ENSMUSG00000021832	36.4878	32.4327	37.5551	37.4762	35.9547	41.8913	35.1814	30.4264	33.4641	37.2068	45.0194	44.315	Psmc6
ENSMUSG00000005312	36.6379	29.7842	40.5294	32.8654	31.5794	30.3054	45.2167	28.6713	31.6247	45.9865	46.4345	47.6159	Ubqln1
ENSMUSG00000040212	29.8999	54.0019	46.2443	22.5179	33.519	24.0823	36.1442	46.7711	49.7267	17.8831	50.7284	34.898	Emp3
ENSMUSG00000010095	36.5717	25.9851	43.2649	32.0402	44.1452	30.7221	30.5561	38.0483	27.7957	49.6388	45.1071	41.8849	Slc3a2
ENSMUSG00000023232	14.4981	6.11522	98.332	32.8074	64.9105	60.7532	11.0303	10.9421	6.84281	58.1758	38.8184	42.0929	Serinc2
ENSMUSG00000084817	29.4179	40.7808	60.4005	29.3141	35.7027	35.7482	27.6901	37.4437	37.1287	34.1575	41.2459	36.2465	Gm5526
ENSMUSG00000016344	37.0859	34.5769	34.6683	34.687	42.066	43.8217	35.2652	37.9451	35.104	43.4689	32.8393	33.6936	Ppdpf
ENSMUSG00000027428	47.2699	35.2169	30.5417	34.6571	31.8644	32.179	41.4947	44.1318	41.7589	40.3539	28.7763	36.9145	Rbbp9
ENSMUSG00000020946	32.9276	33.1002	45.2428	36.0038	32.6908	30.9946	37.4232	31.9836	36.1407	33.6083	48.5828	46.3102	Gosr2
ENSMUSG00000071533	37.3825	31.2054	32.3477	37.8166	34.8517	33.3764	44.1609	33.3933	34.4034	40.9365	42.1988	41.8639	Pcnp
ENSMUSG00000024812	39.7992	25.2184	37.6612	35.3979	42.7909	41.5258	32.6518	35.3947	28.4801	35.741	42.5085	46.7073	Tjp2
ENSMUSG00000020250	24.658	19.8711	56.1378	29.7484	47.1764	51.8037	27.0627	20.7511	18.6899	41.9109	48.3053	57.7202	Txnrd1
ENSMUSG00000089782	31.284	32.4631	45.822	32.9863	42.149	43.526	30.1827	32.2778	30.4505	34.3573	40.9088	46.8641	Gm3531
ENSMUSG00000039159	38.6554	39.653	40.6311	36.6363	51.0824	42.6892	29.5587	32.6537	32.2086	35.9095	31.2569	32.1786	Ube2h
ENSMUSG00000024197	36.1684	33.4548	44.5828	39.1812	52.4627	44.9045	29.8019	41.3005	34.157	28.9998	30.3237	27.4711	Plin3
ENSMUSG00000009185	2.12241	23.8169	145.184	55.6264	92.7812	51.2555	1.54181	29.0649	8.61424	4.93171	10.343	17.4047	Ccl8
ENSMUSG00000050335	22.7036	12.474	67.6521	63.429	50.002	85.5626	11.1664	25.1608	12.8109	45.6338	22.9403	23.0234	Lgals3
ENSMUSG00000022443	32.1305	39.1336	41.4439	41.5644	47.5555	33.4746	33.7297	39.1241	31.7708	23.3314	41.0185	38.2719	Myh9
ENSMUSG00000074207	10.0973	32.2513	140.085	22.9885	29.4643	23.7142	13.5721	39.6619	28.5714	11.7622	61.1827	28.8821	Adh1
ENSMUSG00000038646	39.1145	32.1258	39.4345	36.8788	40.5994	48.4095	32.7938	37.1138	32.0883	33.5821	31.7286	38.2036	Fam103a1
ENSMUSG00000020780	29.1143	30.5078	45.501	37.0691	37.5845	34.2332	38.8607	32.018	32.8209	36.8916	44.3931	42.901	Srp68
ENSMUSG00000032434	32.8717	30.303	50.3418	34.5187	46.187	37.6213	31.8505	33.9664	27.2984	32.9339	42.5735	41.0651	Cmtm6
ENSMUSG00000053062	52.7849	65.9003	5.75875	16.8488	8.32709	13.6631	148.404	18.4146	77.6384	18.5975	7.82971	7.18279	Jam2
ENSMUSG00000024750	31.6147	26.513	45.3257	34.8779	55.8879	57.0991	25.3419	34.4158	26.3428	41.3529	30.503	31.7	Zfand5
ENSMUSG00000095526	32.2262	34.4821	36.1059	37.3946	37.3597	61.1748	35.4894	42.1324	30.844	25.899	31.5726	36.2116	Gm10243
ENSMUSG00000010097	39.1362	33.6337	25.235	38.677	27.8939	36.8424	46.7098	30.9584	38.1863	55.3093	34.1459	33.7963	Nxf1
ENSMUSG00000040415	48.1154	36.3944	20.0267	40.5094	39.8993	36.9618	45.7444	42.2758	42.9133	40.3034	24.5707	22.4023	Dtx3
ENSMUSG00000071041	31.441	53.8397	34.8865	30.6408	35.2538	23.1204	33.7584	37.7073	39.7468	26.6056	45.6117	47.0762	Impdh2-ps
ENSMUSG00000050552	39.1066	33.2446	37.6724	28.7729	33.9421	43.4322	35.1776	32.8325	35.812	42.8405	37.1888	39.3928	Lamtor4
ENSMUSG00000058076	34.53	32.1071	51.6664	30.6844	32.9088	35.9755	30.5611	33.4732	35.2819	38.8225	40.7258	42.4921	Sdhc
ENSMUSG00000070803	47.21	69.7342	46.1625	17.2054	14.0737	14.6653	39.8663	54.3663	62.3935	29.4584	27.3006	16.4694	Cited4
ENSMUSG00000026278	57.0816	47.1345	18.6378	34.6661	28.1889	35.943	41.5913	36.5169	50.8886	27.3316	32.8939	27.6967	Bok
ENSMUSG00000063480	29.9073	31.4341	35.7457	30.6374	26.2057	30.8534	38.9801	31.0387	31.837	45.6216	53.8959	52.2306	Snu13
ENSMUSG00000005981	34.808	41.6245	38.6573	29.63	24.6087	28.5644	34.5807	36.8278	45.4311	33.0834	46.3613	44.0662	Trap1
ENSMUSG00000040848	40.2034	34.3177	46.2455	35.3288	54.3829	38.0181	30.9785	35.6492	37.1603	28.2565	26.4718	30.9179	Sft2d2
ENSMUSG00000107002	34.407	27.2082	49.5453	31.3432	40.9061	48.73	30.7876	31.4797	25.6113	44.0268	35.9076	37.76	0610012G03Rik
ENSMUSG00000032348	54.9173	40.5848	22.2857	18.9665	11.5869	25.1056	58.3327	35.7575	37.9035	36.229	44.486	51.5463	Gsta4
ENSMUSG00000022477	29.1113	34.8215	55.4197	32.6951	38.4862	33.1603	30.4988	30.116	36.2042	33.0521	40.7934	43.3005	Aco2
ENSMUSG00000020388	35.0071	36.007	28.5531	38.339	39.3369	53.8525	29.3398	32.4121	32.8188	51.0365	31.0127	29.9245	Pdlim4
ENSMUSG00000056851	33.4173	35.2292	30.7498	37.7678	43.3131	38.2426	38.7043	34.6126	34.6766	35.4979	36.8531	38.5288	Pcbp2
ENSMUSG00000027360	85.4749	57.8014	5.15375	10.8965	5.22165	10.53	111.519	31.2498	56.8108	31.503	11.955	19.0531	Hdc
ENSMUSG00000001416	27.9225	32.887	39.4548	35.212	23.5141	31.2812	41.5989	27.0584	35.4389	42.8677	50.8711	48.867	Cct3
ENSMUSG00000030682	39.64	30.03	36.7135	30.7102	31.0905	32.5598	37.5695	30.4684	33.42	52.6318	41.9214	40.1225	Cdipt
ENSMUSG00000027195	25.778	23.8084	53.6408	36.2793	24.9687	40.4438	30.7683	21.198	26.6866	43.0429	51.353	58.7569	Hsd17b12
ENSMUSG00000032440	20.84	39.8268	52.2597	40.8358	47.0238	31.9498	20.8442	55.8494	32.0542	14.9052	46.8209	33.4164	Tgfbr2
ENSMUSG00000073838	29.8167	34.4632	40.474	35.8273	28.7773	31.4715	33.492	32.9604	35.1894	41.8766	44.2343	47.8872	Tufm
ENSMUSG00000031400	25.7423	21.8532	91.6472	24.0361	36.2525	27.401	23.5507	27.3136	23.7667	35.4742	49.8376	49.408	G6pdx
ENSMUSG00000026342	51.4043	24.9359	30.2282	37.8599	43.5732	49.6688	35.413	43.3286	29.5069	38.4969	25.9737	25.6388	Slc35f5
ENSMUSG00000020171	42.6801	29.1687	31.4292	30.6339	23.2706	39.6814	36.8598	29.9007	38.5594	53.6673	37.5123	42.6094	Yeats4
ENSMUSG00000011884	35.7327	29.911	42.9967	30.8929	36.8838	26.8147	33.6549	36.1116	28.1899	42.3037	42.5746	49.8872	Gltp
ENSMUSG00000044496	30.0143	25.0915	56.5572	32.1291	45.2594	39.6782	30.2529	30.6435	26.4657	46.3029	37.2282	36.1024	2510039O18Rik
ENSMUSG00000008348	39.2251	35.5205	50.9108	33.3267	40.9492	36.7265	27.8871	31.4281	25.7163	47.3107	31.1164	35.0615	Ubc
ENSMUSG00000002602	33.0717	50.0763	48.7957	40.8913	47.789	22.4598	23.8358	48.7507	52.4438	9.06853	32.294	25.1838	Axl
ENSMUSG00000038482	27.6076	28.7067	31.7371	30.6374	18.5852	25.8102	37.3109	24.6697	31.2294	59.2068	56.6913	61.7441	Tfdp1
ENSMUSG00000043998	25.7893	27.6315	65.2824	31.4165	42.8336	30.0155	28.9748	29.2475	30.2074	29.8008	49.591	42.8323	Mgat2
ENSMUSG00000022210	38.5317	33.909	30.418	35.0478	25.0542	32.4676	38.2104	23.5593	37.4894	62.8031	31.623	44.4531	Dhrs4
ENSMUSG00000024583	32.8253	27.2849	43.2637	33.5215	25.6966	33.2603	34.5782	28.3667	30.635	44.2677	47.5218	52.3448	Txnl1
ENSMUSG00000022553	37.5811	37.2949	32.7408	41.5846	45.882	41.8031	30.2908	42.1717	34.2017	32.3894	26.6954	30.1772	Maf1
ENSMUSG00000031613	18.3149	46.9726	30.2806	48.8579	58.2169	63.0634	24.7485	50.8974	35.4868	10.6814	24.0762	21.2028	Hpgd
ENSMUSG00000039349	41.3207	55.5999	31.3096	31.1788	49.6991	29.0105	34.9239	39.9255	36.1518	13.2856	40.0905	30.1671	C130074G19Rik
ENSMUSG00000030662	28.907	29.6451	45.8196	29.0157	27.1878	29.9051	35.4393	27.9185	34.7744	43.6932	46.8207	52.9902	Ipo5
ENSMUSG00000025208	37.4583	26.6538	44.8293	31.7503	36.1774	40.4093	32.9089	29.9101	30.689	47.2765	34.9511	38.9544	Mrpl43
ENSMUSG00000015749	32.8307	34.9601	29.3294	23.5893	17.704	23.5706	35.3353	33.1658	34.3346	42.575	58.3766	66.0848	Anp32e
ENSMUSG00000025795	28.0037	34.5206	49.2625	32.9038	45.7657	34.5118	34.1971	33.4617	24.8284	28.4403	43.388	42.156	Rassf3
ENSMUSG00000081087	48.3446	44.5457	41.8249	29.0856	26.842	47.0181	28.272	37.0493	30.222	35.8586	27.8354	34.5196	Rps15a-ps7
ENSMUSG00000024309	29.3781	31.7578	31.6661	33.0313	24.6437	33.5773	41.7817	29.4928	31.6134	53.9838	44.1117	46.0105	Pfdn6
ENSMUSG00000017721	36.6826	27.72	38.0723	29.4593	33.4031	26.9181	30.2532	31.3111	30.5404	48.944	42.2693	55.3697	Pigt
ENSMUSG00000027333	25.7263	26.5934	44.7006	41.3156	58.6043	65.2244	40.9781	20.9143	22.3433	35.5516	24.3581	24.5913	Smox
ENSMUSG00000022365	29.1754	32.563	44.3384	34.37	39.4838	34.3779	33.601	31.9477	33.3282	37.3405	41.052	39.1845	Derl1
ENSMUSG00000031207	29.0686	51.4764	47.5185	33.8569	32.3511	25.4331	31.5129	39.9409	46.442	13.6133	45.0819	34.4523	Msn
ENSMUSG00000002658	29.9537	33.6535	37.3598	32.6818	29.3431	31.6385	34.7511	31.0253	33.8662	47.7178	43.4588	45.1251	Gtf2f1
ENSMUSG00000026553	31.8136	36.3394	43.9001	32.7167	35.6515	27.9833	33.3243	34.9748	37.3728	29.0972	46.4074	40.8168	Copa
ENSMUSG00000038812	36.2489	38.4524	30.0293	31.4909	29.115	29.7112	37.7425	35.0699	33.7612	44.7837	40.1456	43.7214	Trmt112
ENSMUSG00000018012	32.5802	35.2766	34.9759	27.1039	33.6997	33.6725	78.9287	23.5242	28.5801	35.8623	29.2724	36.5021	Rac3
ENSMUSG00000034088	25.3388	36.8722	49.8414	32.0774	35.2941	28.1026	32.5957	30.777	37.676	30.1779	48.768	42.3154	Hdlbp
ENSMUSG00000032353	25.1624	37.4884	59.8437	29.9342	48.2199	33.7723	29.2601	34.3999	31.6292	27.0865	41.4004	31.3159	Tmed3
ENSMUSG00000105703	31.7967	0.0949809	73.9409	32.0238	27.3797	24.2975	47.8627	46.7166	50.1713	35.317	14.0547	45.6616	Gm43305
ENSMUSG00000063628	35.9402	33.495	45.3126	35.0278	30.2179	56.4858	20.3377	29.8937	19.3955	51.0998	30.8072	40.7846	Gm7665
ENSMUSG00000031875	34.6389	40.2267	29.5814	46.7702	53.085	44.5834	27.3	40.287	41.022	18.9988	28.4344	23.5356	Cmtm3
ENSMUSG00000057506	47.3946	30.7365	27.7769	30.8189	26.8585	37.4349	35.5945	34.3312	33.0521	48.4121	37.0241	38.9648	Bloc1s2
ENSMUSG00000033953	36.6397	38.5879	40.3789	30.747	32.2127	30.2281	47.0246	30.4076	40.8759	27.9665	36.8484	36.4262	Ppp3r1
ENSMUSG00000031983	20.9719	32.5138	74.4905	37.75	47.5392	31.0072	23.3794	37.3046	26.6873	21.3713	44.1138	31.0682	2310022B05Rik
ENSMUSG00000022665	25.2593	59.753	34.2065	44.3051	66.4245	33.7549	17.7111	51.906	38.3166	8.64384	27.4956	20.2569	Ccdc80
ENSMUSG00000020326	26.4604	42.9256	50.4185	40.4236	30.8768	38.7835	42.3844	29.0567	44.0231	27.9533	28.561	26.0698	Ccng1
ENSMUSG00000019920	24.1351	45.028	41.2174	45.5913	43.1022	39.3637	24.4312	35.263	39.4331	24.1826	34.1031	31.5822	Lims1
ENSMUSG00000028955	35.3277	28.9576	56.349	29.1353	39.0563	33.2221	29.8529	27.4879	30.1536	32.702	42.0181	42.7969	Vamp3
ENSMUSG00000025156	28.7886	29.9772	38.606	30.3132	26.2068	29.9879	42.0523	32.4757	34.5054	40.8492	48.086	44.8976	Gps1
ENSMUSG00000007815	29.4015	36.3428	50.1644	34.2706	38.7357	30.9525	31.701	33.2165	33.3505	26.3496	42.46	39.4334	Rhoa
ENSMUSG00000001700	52.5457	39.1428	21.1891	26.8659	32.0046	35.3545	44.9229	30.0639	45.1025	43.8345	21.816	32.7589	Gramd3
ENSMUSG00000064369	15.7181	46.013	36.6321	22.8442	35.8809	40.5225	31.2101	30.9768	66.1581	17.0442	40.358	41.9109	mt-Te
ENSMUSG00000028339	14.9964	89.3111	41.5866	9.75692	23.4066	5.23977	53.9886	44.6106	56.4926	3.36067	48.3898	33.6626	Col15a1
ENSMUSG00000013822	31.1232	28.7581	36.806	32.445	32.5473	38.3209	32.3108	32.78	26.9805	51.9881	36.0284	44.6251	Elof1
ENSMUSG00000045948	33.4257	32.563	37.1129	29.4032	23.8651	30.3966	39.4942	31.8291	32.1884	53.2561	37.1585	44.0178	Mrps12
ENSMUSG00000094344	38.5507	47.3934	44.1566	25.8901	24.7578	36.5529	31.6668	35.7424	34.9693	23.0502	42.9937	38.9059	Gm11942
ENSMUSG00000022136	20.7408	29.6739	56.0358	44.0284	37.0934	23.9415	37.8224	27.248	30.338	34.4445	44.9251	38.2929	Dnajc3
ENSMUSG00000115987	39.8134	27.0087	40.8283	28.825	34.3052	31.9737	35.4038	34.0391	28.776	41.9045	38.0351	43.48	Vps28
ENSMUSG00000030127	32.236	30.4685	42.0064	29.5366	29.84	35.656	33.6729	30.5259	32.6746	40.6745	44.211	42.5275	Cops7a
ENSMUSG00000018446	30.9646	30.3334	35.1964	28.316	22.6684	29.9042	39.4397	27.6159	32.2103	47.2829	49.4705	50.5858	C1qbp
ENSMUSG00000024942	55.6322	38.3675	32.6151	23.5861	31.0249	24.0592	45.6748	37.4702	36.644	30.4941	33.5105	34.7391	Capn1
ENSMUSG00000030007	30.503	30.8137	38.632	32.7049	25.7422	30.4843	41.0942	28.7852	32.9208	40.6509	46.3164	45.0641	Cct7
ENSMUSG00000026701	38.7119	27.9004	33.9579	33.8721	27.9324	33.0685	28.0006	31.4867	31.154	61.9593	34.3421	41.2972	Prdx6
ENSMUSG00000066357	39.8872	51.6947	30.3581	27.4257	24.2493	23.1374	42.456	32.5697	56.6155	24.2143	34.6336	36.3711	Wdr6
ENSMUSG00000005514	34.7373	24.9507	53.7711	36.6525	54.7368	42.5732	22.5589	26.3462	28.9763	36.5039	27.8853	33.8967	Por
ENSMUSG00000070697	34.27	28.0329	37.8264	34.1247	33.7399	36.8855	30.1797	28.7651	25.8543	41.1165	44.7598	47.8977	Utp3
ENSMUSG00000021749	15.9712	6.0031	88.9518	32.0474	87.0231	70.1185	4.61973	18.4081	7.65459	41.7965	26.6224	24.0648	Oit1
ENSMUSG00000005625	32.6877	26.9663	38.1468	34.5226	32.1816	37.3099	31.4809	29.1396	30.9847	48.7627	40.4372	40.5143	Psmd4
ENSMUSG00000030800	46.3248	21.7145	35.7431	27.4624	27.2042	35.7717	39.6768	34.2976	25.9983	58.0888	29.7655	40.8929	Prss8
ENSMUSG00000019907	29.4447	41.8437	24.6424	46.1149	40.5247	49.9117	36.5902	32.8625	38.1154	29.9983	27.7776	25.0025	Ppp1r12a
ENSMUSG00000030704	29.9035	30.5737	44.4004	38.4902	37.1234	35.1282	35.7301	28.7991	29.4607	31.8468	41.2968	39.9418	Rab6a
ENSMUSG00000038539	25.8915	29.9488	38.6644	30.1594	44.7827	23.5636	39.8215	42.4581	28.5491	20.5408	59.5967	38.6843	Atf5
ENSMUSG00000039515	34.1631	29.4867	40.991	28.823	28.43	29.653	35.0398	33.35	31.5716	40.2638	43.357	47.4536	Ptpa
ENSMUSG00000029642	29.9758	26.1705	57.5606	28.8522	42.6936	40.523	27.738	30.8875	21.0733	38.8133	36.9596	41.0076	Polr1d
ENSMUSG00000038721	39.299	18.8492	32.6527	35.9693	27.8605	39.8401	32.2494	26.7281	21.1182	72.9772	27.3847	47.248	Hoxb7
ENSMUSG00000018559	35.0285	30.8711	36.3798	31.761	33.0747	35.8273	35.5297	30.517	30.7336	44.2988	39.9273	37.5091	Ctdnep1
ENSMUSG00000025871	27.2781	31.8951	61.1117	31.2415	40.8811	32.8014	36.1094	28.8212	31.1366	28.4141	37.1263	34.5835	4833439L19Rik
ENSMUSG00000015120	31.2207	33.1467	34.9432	37.0883	34.1584	37.2979	32.7773	31.3072	33.4364	37.2906	38.3093	40.3791	Ube2i
ENSMUSG00000043342	61.0367	39.9587	12.601	37.0449	26.1371	26.2871	51.3686	52.3932	43.6839	18.248	27.1117	25.3657	Hoxd9
ENSMUSG00000058704	37.1615	31.651	42.9841	26.6702	25.0769	31.6803	34.1252	29.2318	30.6741	35.7186	48.0413	48.2161	Memo1
ENSMUSG00000047281	9.34255	2.42759	86.3136	39.9682	39.7153	68.7365	8.36872	6.79542	2.56054	39.3023	59.5084	58.1827	Sfn
ENSMUSG00000021910	36.0404	36.8576	27.5161	36.4145	29.878	33.3994	39.7096	36.9077	37.8243	41.7026	33.6385	31.2298	Nisch
ENSMUSG00000004270	37.0646	25.1459	37.9197	32.6858	25.9851	40.6839	35.1984	31.3603	24.5114	52.1638	35.4235	42.7089	Lpcat3
ENSMUSG00000020821	31.9221	31.6937	46.325	31.5207	30.2072	29.033	36.1159	32.0575	31.8551	32.6039	44.646	42.7447	Kif1c
ENSMUSG00000020477	32.7849	31.5468	36.7199	31.8978	29.3851	35.5374	34.9684	32.1129	32.9179	44.5039	38.2619	40.0477	Mrps24
ENSMUSG00000049401	33.4082	30.2312	44.9072	36.7996	42.5345	38.6165	28.3387	32.0121	28.2674	37.0744	31.9838	36.164	Ogfr
ENSMUSG00000052837	28.2803	19.731	51.7773	32.516	68.1889	61.9228	22.2789	22.9843	15.0208	32.5889	34.4788	30.5421	Junb
ENSMUSG00000000088	29.0162	19.4433	59.3073	29.5344	32.8768	37.6975	25.0997	22.6159	23.3827	50.2448	42.3593	48.6939	Cox5a
ENSMUSG00000066551	34.0012	24.577	29.6485	28.661	24.2501	29.8091	34.1936	33.2344	26.5932	43.7048	52.0562	59.1038	Hmgb1
ENSMUSG00000110686	28.93	43.7149	45.258	30.3906	27.4305	27.9475	25.8444	35.8101	33.7181	26.2829	43.7209	50.595	Gm45855
ENSMUSG00000036896	31.7186	42.5566	47.3705	63.0174	84.7804	33.865	7.50736	27.8424	32.28	17.024	15.304	16.0779	C1qc
ENSMUSG00000024181	37.1882	34.0998	29.5455	26.7658	24.8744	31.532	33.6832	29.5965	33.6558	56.0023	37.9169	44.3701	Mrpl28
ENSMUSG00000030339	33.7785	30.1665	36.0723	34.1722	34.0499	33.5489	35.9013	32.734	30.8427	42.4657	38.0239	37.4108	Ltbr
ENSMUSG00000022051	36.1068	30.8248	51.6736	35.6723	52.4315	50.2603	24.7445	35.7887	30.1083	23.4952	22.2964	25.4223	Bnip3l
ENSMUSG00000058914	9.0634	32.2001	15.4421	102.186	84.0671	46.0604	15.5498	43.1668	33.4736	9.61479	12.8241	15.1719	C1qtnf3
ENSMUSG00000021957	41.1018	26.6337	37.2731	26.0173	19.3888	34.0434	31.2289	31.2139	30.2938	46.6293	42.1266	51.8554	Tkt
ENSMUSG00000066152	53.9369	35.1378	29.7046	33.2359	35.2552	35.4779	44.3344	38.6574	29.0299	40.0253	18.869	23.1618	Slc31a2
ENSMUSG00000032766	33.1682	54.8726	30.1057	30.3015	30.3074	34.3988	35.1496	43.1761	46.6567	12.3095	36.7946	29.0331	Gng11
ENSMUSG00000069237	35.29	33.0459	29.7568	35.2292	49.0692	36.2174	37.4684	35.1285	33.5551	27.1012	32.0759	32.2075	Fam8a1
ENSMUSG00000024590	27.7121	24.7246	14.4838	20.63	11.7437	18.4749	20.304	27.199	19.1544	65.1911	65.7908	100.653	Lmnb1
ENSMUSG00000013662	31.2904	29.834	39.9975	35.1337	35.3589	38.0956	34.1884	29.0099	29.7705	37.4676	38.5471	37.3194	Atad1
ENSMUSG00000079884	22.0199	27.5964	54.7416	36.0137	36.1734	30.4206	25.0447	29.9432	31.0409	32.359	45.6339	44.8069	Gm10698
ENSMUSG00000024271	38.068	32.1398	31.0095	31.7624	23.4573	33.5949	38.3998	31.6372	37.5869	44.3561	36.1279	37.4254	Elp2
ENSMUSG00000024140	25.3529	29.6619	64.1963	26.6519	62.1277	29.8585	29.2846	31.7847	26.0205	19.8946	40.1315	30.3803	Epas1
ENSMUSG00000020917	26.5782	32.5468	49.6535	34.2482	32.747	30.266	27.7297	29.6606	32.2626	27.1578	44.1921	48.2583	Acly
ENSMUSG00000031897	27.4527	23.5557	49.9633	38.3971	45.7039	45.449	24.1211	23.0149	20.2715	45.0646	30.6652	41.1224	Psmb10
ENSMUSG00000018287	38.1444	34.0372	33.7416	28.3654	24.9669	34.9699	38.0801	28.8467	32.1659	41.1315	38.7447	41.2173	Spag7
ENSMUSG00000006740	26.9005	28.5004	58.956	29.8909	33.6967	27.7865	35.7975	26.7763	29.542	25.4907	46.6634	44.3367	Kif5b
ENSMUSG00000024045	38.5745	30.8611	24.7557	29.6338	25.1096	31.8437	47.7481	30.0204	32.93	50.6673	35.3596	36.7988	Akap8
ENSMUSG00000058709	35.4721	38.8169	40.8176	32.7072	32.8704	29.1017	33.8594	36.6802	37.5751	36.1215	29.8767	30.3995	Egln2
ENSMUSG00000003534	29.6886	21.514	46.3058	37.937	53.4673	48.9702	27.3074	28.7457	19.9209	46.5943	24.6536	28.9845	Ddr1
ENSMUSG00000024571	34.3974	25.6745	37.4783	29.0816	30.273	37.058	30.5239	30.4948	27.4637	54.946	36.4456	39.942	Gm16286
ENSMUSG00000091086	42.6637	31.2872	39.2158	23.0436	24.1609	43.5665	32.8051	31.7127	29.2622	39.4781	34.6465	41.2826	Rpl6l
ENSMUSG00000028010	31.7379	23.3085	35.5121	31.053	24.7361	29.1637	33.6168	23.9812	21.9406	48.6835	52.5203	56.8234	Gar1
ENSMUSG00000028643	37.7328	33.0905	37.268	30.3903	30.5114	39.2738	30.7255	28.1487	29.9531	37.1771	42.1027	36.0168	Svbp
ENSMUSG00000046668	34.8874	23.6032	39.5264	29.5446	47.7768	31.4583	34.1605	32.6272	25.7483	30.8494	42.3165	39.6911	Cxxc5
ENSMUSG00000051154	35.5474	30.2274	36.0627	36.2831	35.4632	47.8784	28.7193	31.213	30.484	37.0865	31.391	31.7544	Commd3
ENSMUSG00000076431	19.928	26.3857	25.4022	68.3645	87.1428	61.8938	16.4967	22.0478	23.9024	23.9076	14.4595	22.0642	Sox4
ENSMUSG00000071451	35.0717	34.6092	32.4953	34.0811	23.4195	43.1822	34.9216	29.6244	33.9773	38.0412	37.1704	35.294	Psmg4
ENSMUSG00000021111	28.8221	35.6644	35.5295	36.1458	31.4024	28.821	36.325	29.9163	33.1998	31.5634	41.3369	43.1459	Papola
ENSMUSG00000084830	38.7105	28.2821	48.6835	24.1571	17.4301	34.1062	31.3938	31.8121	33.1062	38.6223	43.1129	42.0199	Gm14539
ENSMUSG00000021996	36.3416	35.6853	40.002	31.984	34.2939	39.6181	29.8824	32.7919	31.9026	29.7315	34.561	34.3168	Esd
ENSMUSG00000025220	38.9595	26.5628	28.6364	35.1185	37.6615	39.8323	33.1309	38.9548	31.0013	40.7979	28.8791	31.2022	Mgea5
ENSMUSG00000074715	4.0419	1.31086	136.614	29.3839	76.4737	38.1082	4.34811	11.891	5.34017	73.6794	12.4361	17.0425	Ccl28
ENSMUSG00000031357	37.7307	32.8608	44.1963	34.931	33.9617	37.6208	34.4056	32.7059	31.6449	25.2975	32.1743	33.0721	Syap1
ENSMUSG00000069972	34.9042	28.268	37.5501	31.7802	34.7046	34.8924	38.2628	34.722	31.9107	31.7718	33.8726	37.7004	Rps13-ps2
ENSMUSG00000069565	37.9057	32.2271	29.7945	26.2887	25.5651	29.6359	32.9883	31.1629	30.1994	44.6269	41.5613	48.0023	Dazap1
ENSMUSG00000063576	33.9375	33.7501	39.4589	28.6928	34.0041	30.3562	30.808	29.671	30.9041	37.4315	37.798	42.8857	Klhdc3
ENSMUSG00000026478	31.1423	44.4327	52.0118	26.9314	29.78	27.7585	33.8817	33.1997	38.7741	19.0443	36.6184	35.9885	Lamc1
ENSMUSG00000006442	21.4904	42.4246	41.2276	21.9499	12.735	13.3823	49.4366	22.7241	44.1822	30.7855	62.5884	46.5783	Srm
ENSMUSG00000036315	37.218	32.8215	37.702	27.7785	23.73	27.2422	43.7382	30.3803	32.9117	33.5741	41.9118	39.5733	Znrd1
ENSMUSG00000066306	32.8693	36.9583	24.9999	39.1326	40.5257	37.7653	29.9135	38.5068	33.5233	33.8885	27.1918	32.8316	Numa1
ENSMUSG00000008035	43.5891	26.7061	28.9885	25.7277	20.7963	21.0229	55.4369	38.1678	27.0699	52.8706	32.5548	35.1276	Mid1ip1
ENSMUSG00000071654	41.5201	35.8085	37.9888	25.4786	33.7471	34.8293	28.5114	34.0466	32.9736	35.5335	33.3855	33.8963	Uqcc3
ENSMUSG00000039405	13.3195	13.5272	47.4045	31.5083	65.5257	45.6861	17.457	52.8701	8.78566	13.0528	63.0916	35.4436	Prss23
ENSMUSG00000015733	31.9909	28.7394	48.0401	33.4965	38.5343	34.7217	28.768	28.6122	29.857	25.2724	37.8421	41.5755	Capza2
ENSMUSG00000020153	31.6308	30.4923	38.7696	27.5248	33.1449	34.3436	35.434	33.2722	30.9363	43.5175	36.4206	31.8232	Ndufs7
ENSMUSG00000020664	32.8572	33.0162	37.6163	28.7888	26.7711	33.1249	35.753	29.5528	34.9851	30.7306	41.9094	42.1187	Dld
ENSMUSG00000002660	33.5774	28.4522	30.7894	30.4281	28.1012	31.4859	34.0298	34.327	30.0761	43.7997	40.9633	41.0919	Clpp
ENSMUSG00000048878	35.7025	38.0018	27.0128	33.8853	32.4968	31.7393	40.9224	36.8033	33.7571	35.8607	30.9276	29.959	Hexim1
ENSMUSG00000029076	29.815	30.5981	45.133	36.9639	43.149	38.5018	27.4003	30.4811	31.1401	30.7349	31.1616	31.9795	Sdf4
ENSMUSG00000001300	41.1021	13.2075	23.4589	40.0942	28.7577	43.8434	41.8509	27.1987	14.1271	60.6508	32.4652	40.2677	Efnb2
ENSMUSG00000029860	21.816	47.81	46.2735	36.2138	43.9348	33.6657	28.864	41.3936	37.325	21.1749	26.4648	22.0277	Zyx
ENSMUSG00000020674	22.4055	35.0956	66.4801	36.7542	43.348	38.0356	16.6479	34.611	25.578	22.2431	32.9215	32.8126	Pxdn
ENSMUSG00000003873	32.7422	24.9801	33.6802	32.1051	26.1952	38.8501	35.8605	25.942	29.2065	49.5351	39.5219	38.1527	Bax
ENSMUSG00000113902	43.3681	36.2098	56.0494	24.7443	18.6811	40.483	22.9595	22.8632	21.634	48.0367	33.6647	37.8109	AC121965.1
ENSMUSG00000021737	32.4346	31.3521	36.0112	34.5462	24.4925	31.4454	36.1292	27.1089	32.1407	34.4414	44.2468	42.0916	Psmd6
ENSMUSG00000052456	36.0212	29.4816	32.7224	34.7764	28.0351	34.5528	33.0057	29.3984	33.2536	45.1056	35.5607	34.4029	Asna1
ENSMUSG00000022636	18.8214	13.6133	68.8032	30.6942	72.0379	48.0714	18.4989	17.2396	12.9965	51.15	25.5942	28.657	Alcam
ENSMUSG00000070167	46.668	25.3849	17.0785	19.5256	11.7098	21.9767	47.9107	26.6619	32.3127	56.0023	47.9989	52.7198	Snora57
ENSMUSG00000031065	33.8995	33.4435	33.5016	27.783	26.6777	26.0286	35.0082	33.0984	35.1785	37.2752	40.942	42.9975	Cdk16
ENSMUSG00000008601	29.4449	11.671	70.3556	23.2716	46.0972	36.9387	28.5697	23.6517	16.5014	33.106	37.8418	48.1056	Rab25
ENSMUSG00000034685	35.9436	21.0201	42.1185	26.2119	41.4747	30.3332	33.4276	29.5199	23.4521	39.3579	33.5263	48.9302	Fam171a2
ENSMUSG00000045767	27.7187	37.6615	35.9779	38.9432	36.043	31.8798	31.072	33.5875	35.1041	23.0775	37.9564	36.2894	B230219D22Rik
ENSMUSG00000055612	26.4907	15.6993	40.8988	30.9803	23.6405	32.0596	28.7391	18.3482	20.0948	65.167	43.9985	58.8914	Cdca7
ENSMUSG00000005575	34.7285	26.7156	39.6783	25.3458	23.7389	30.8431	33.85	25.2517	26.3997	48.7793	45.9082	43.7524	Ube2m
ENSMUSG00000055538	29.5617	49.292	21.2422	34.0939	35.0423	16.7668	36.0881	50.4875	47.332	9.03264	45.5693	30.0535	Zcchc24
ENSMUSG00000046203	35.8623	1.05667	60.2338	26.9569	38.2206	71.525	5.40573	12.8805	9.76692	56.2604	45.0455	41.3205	Sprr2g
ENSMUSG00000081855	38.6715	31.1769	34.5878	23.4781	33.2334	44.0047	32.5556	39.0054	27.1231	38.4449	28.6713	33.5244	Rpl17-ps5
ENSMUSG00000001911	29.4066	37.8776	25.8535	36.0166	34.6899	27.6268	29.5882	42.0861	41.4142	29.8181	32.594	37.0163	Nfix
ENSMUSG00000082044	44.806	36.7939	40.8904	22.0336	11.9796	46.6315	20.5203	32.2152	20.8417	45.1632	41.961	39.7001	Snrpert
ENSMUSG00000002372	32.3712	28.8282	30.3345	29.2945	29.1355	31.0877	36.585	29.4214	29.8233	50.3374	37.0045	39.0482	Ranbp3
ENSMUSG00000022808	34.0105	34.3882	41.6542	27.0024	35.4588	28.7181	35.4034	32.7215	34.4269	19.6994	40.7263	38.6769	Snx4
ENSMUSG00000051076	16.5454	8.59716	47.9917	44.8268	55.6626	70.294	16.0658	36.056	8.74646	41.2222	27.6567	28.9256	Vtcn1
ENSMUSG00000026034	41.8916	30.7781	21.2872	37.4744	42.2347	47.3718	35.9635	35.0383	29.6246	34.6124	22.2165	23.4839	Clk1
ENSMUSG00000083097	34.6426	30.4109	37.5334	28.0223	31.0184	35.8115	33.9295	30.4893	28.6088	30.5116	39.7162	41.2673	Gm14494
ENSMUSG00000024387	32.7246	31.1294	39.9242	28.978	33.208	34.4803	32.5259	25.4537	30.7345	41.7241	35.1927	35.8739	Csnk2b
ENSMUSG00000028670	33.9321	25.1436	30.5983	31.745	29.8624	34.2262	37.8206	29.1102	27.7277	52.1307	33.866	35.7556	Lypla2
ENSMUSG00000001910	30.1338	31.4167	32.6795	29.9854	24.3116	27.7747	34.8615	26.4084	30.2305	39.8789	45.6364	48.4217	Nacc1
ENSMUSG00000037379	18.459	21.1516	26.1944	26.9751	68.8043	26.2947	17.3596	58.1153	13.6828	4.84581	81.0324	38.7886	Spon2
ENSMUSG00000028173	41.5776	25.7713	33.3489	34.3505	38.494	39.8241	28.6578	34.1223	27.7469	39.8934	27.6203	30.1177	Wls
ENSMUSG00000055681	27.8173	28.6747	51.7907	26.7958	35.2944	30.718	30.4055	31.3335	30.211	35.9598	38.0849	34.1244	Cope
ENSMUSG00000082127	34.8058	23.7472	26.6591	26.399	23.2482	25.8868	32.2832	26.1995	24.3886	35.2405	61.5435	60.6849	Gm13577
ENSMUSG00000012017	29.4224	29.9509	39.1429	41.1168	27.4233	31.8664	31.5114	29.859	32.9488	35.735	38.587	33.2964	Scarf2
ENSMUSG00000058835	30.4237	25.8538	51.2355	32.1349	45.2389	38.2113	27.617	30.8686	26.7138	27.2095	31.7558	33.3442	Abi1
ENSMUSG00000015605	31.2254	33.3158	30.9107	29.371	31.1816	21.0515	47.4939	37.2375	33.9634	31.3465	38.1278	35.2468	Srf
ENSMUSG00000039640	29.4723	22.8999	33.2206	28.7059	21.655	33.7084	30.5135	24.8984	24.4761	47.4485	50.5615	52.3194	Mrpl12
ENSMUSG00000041870	30.7781	27.0898	59.9103	24.071	36.6836	27.2483	34.6504	25.0804	27.3219	29.5129	37.4914	39.9261	Ankrd13a
ENSMUSG00000037916	30.9975	30.5819	34.6312	30.929	27.3259	32.0055	30.127	30.6743	34.4043	41.252	40.0137	36.6857	Ndufv1
ENSMUSG00000006418	26.993	26.489	52.0904	36.6039	49.8881	43.9529	27.3264	27.3372	23.9982	30.9715	24.6729	28.8261	Rnf114
ENSMUSG00000020850	26.6855	34.9646	31.5795	37.1405	31.5819	29.0168	33.0591	34.9427	36.5718	28.6805	37.095	37.0629	Prpf8
ENSMUSG00000024925	27.4227	37.095	27.842	28.5639	19.7807	28.786	29.8901	28.137	32.3077	49.4976	39.5667	48.9381	Rnaseh2c
ENSMUSG00000022858	31.1017	28.9887	31.1049	28.2669	19.5123	29.2996	33.9169	27.0106	30.4077	45.8173	44.9747	47.407	Tra2b
ENSMUSG00000024556	31.296	18.4286	25.016	29.8771	20.6483	30.9833	22.7855	25.8064	20.8079	50.9382	54.701	65.9648	Me2
ENSMUSG00000027750	14.1359	37.2204	20.6543	35.1828	90.2527	54.7475	16.8643	42.0768	28.14	20.2013	20.8462	16.7853	Postn
ENSMUSG00000021493	19.6236	28.3835	52.8591	32.6151	36.0083	35.4565	22.5414	28.1089	26.7182	37.8469	40.5398	36.4017	Pdlim7
ENSMUSG00000021994	55.4398	27.8678	28.3717	20.5385	16.7336	13.8954	48.0662	36.7656	38.6515	16.1357	54.4334	40.1674	Wnt5a
ENSMUSG00000004937	35.3088	31.5723	32.3755	30.6189	31.0979	32.0826	32.8734	28.0695	29.4018	43.0922	33.7902	36.7296	Sgta
ENSMUSG00000074272	4.88625	4.10123	128.78	28.7595	97.2125	59.9812	4.50519	7.85357	4.0716	15.433	20.7805	20.4682	Ceacam1
ENSMUSG00000022771	34.401	31.5717	31.7507	31.4167	33.8718	36.3257	29.827	32.5111	30.1367	39.0429	32.8583	32.9067	Ppil2
ENSMUSG00000079480	36.5638	24.7912	34.5243	29.7817	20.4413	43.213	31.4662	20.2046	25.7112	56.2604	35.4428	37.6327	Pin4
ENSMUSG00000032382	36.3749	38.1953	47.4687	29.6917	24.307	26.302	32.5871	32.8022	33.5408	32.383	31.382	30.9346	Snx1
ENSMUSG00000020349	29.3181	29.0008	38.088	29.9607	30.5175	33.704	30.7222	28.0172	30.2557	33.0257	41.1245	42.1644	Ppp2ca
ENSMUSG00000030824	21.8956	30.1883	74.8442	30.2121	49.7221	33.7009	21.6826	26.0811	28.1647	24.68	29.3219	25.2351	Nucb1
ENSMUSG00000024349	12.795	14.5964	68.3733	41.5176	67.0031	47.965	10.9293	15.5225	10.765	26.7605	38.1916	41.1713	Tmem173
ENSMUSG00000028779	29.5393	24.9239	49.6569	29.6868	38.8174	36.7105	28.9364	33.7416	24.4336	39.8011	26.1451	33.1938	Pef1
ENSMUSG00000031770	30.5593	29.7802	59.588	26.3046	41.8378	22.6732	37.4402	27.5317	35.9654	29.1894	29.3288	25.3053	Herpud1
ENSMUSG00000065037	5.0011	2.07823	2.88941	44.7636	30.8538	112.056	3.01499	6.45739	1.47764	179.004	5.32251	2.14296	Rn7sk
ENSMUSG00000006717	37.7475	32.2184	42.6044	28.5307	42.9268	34.5134	28.2389	32.1906	31.5547	34.2487	22.2281	28.015	Acot13
ENSMUSG00000020167	39.7267	30.7611	20.55	28.6579	21.1321	30.3748	39.442	31.3986	30.0581	44.7298	35.9642	42.1889	Tcf3
ENSMUSG00000025784	5.92682	45.2871	28.6478	25.1056	90.346	47.3409	22.6088	71.4344	19.0095	8.581	13.8639	16.776	Clec3b
ENSMUSG00000098234	34.5677	32.6909	37.1971	22.924	38.8866	45.361	24.933	29.0285	26.3185	29.5649	38.3334	33.7092	Snhg6
ENSMUSG00000062081	20.6883	33.0368	47.1692	43.9238	64.3506	38.6453	16.3965	37.5516	26.3095	23.8529	22.7022	18.6208	Gm6055
ENSMUSG00000038366	28.387	24.0174	34.4357	31.4361	34.9068	34.7293	24.01	30.09	20.7671	43.5516	41.9033	45.0115	Lasp1
ENSMUSG00000022451	26.5222	24.9674	48.965	32.8945	34.3521	36.6028	26.5545	24.8722	24.4495	35.5562	41.3669	36.1075	Twf1
ENSMUSG00000040269	32.6597	27.8428	34.8113	24.2242	14.782	28.8591	31.2597	27.1576	27.8314	43.7719	50.5162	48.849	Mrps28
ENSMUSG00000063412	31.4104	23.2941	30.3514	29.8403	22.0331	30.702	30.6154	26.0622	25.1046	44.6649	45.8661	52.4874	Gm10131
ENSMUSG00000038722	28.3102	26.7699	35.8765	33.8958	32.3513	35.6063	30.9792	27.5217	27.2227	35.5018	39.2058	38.9979	Bud31
ENSMUSG00000027502	34.7584	28.5388	33.7436	34.2793	34.4587	40.1853	29.9174	30.8434	28.4053	40.0319	27.706	29.1389	Rtf2
ENSMUSG00000030168	43.0952	50.2422	29.0783	27.0134	25.528	21.6453	39.5843	29.497	49.0633	29.6544	22.5935	24.7674	Adipor2
ENSMUSG00000024507	35.6676	36.8881	28.5578	33.2939	27.9289	27.6929	36.5695	33.8748	37.3576	27.6228	33.0232	33.2124	Hsd17b4
ENSMUSG00000028849	25.446	36.2957	27.4229	42.6002	35.8622	34.953	28.9373	33.9155	30.4607	29.1819	35.5425	31.0167	Map7d1
ENSMUSG00000021870	22.5803	31.8055	46.7527	37.5568	33.8522	36.445	27.0513	32.2203	31.4972	23.2659	35.7468	32.8504	Slmap
ENSMUSG00000049299	35.676	29.7884	44.4778	24.9951	27.7189	32.1745	25.5536	31.1482	31.5704	38.6275	33.8327	36.0156	Trappc1
ENSMUSG00000023022	40.7029	34.5533	38.476	25.5595	29.7513	24.0234	43.5217	33.3887	37.6509	27.7656	26.1296	28.6227	Lima1
ENSMUSG00000056429	24.322	31.1916	49.5218	36.034	44.0534	31.337	29.5364	27.8234	28.3266	25.3815	31.6746	30.7918	Tgoln1
ENSMUSG00000081272	29.5882	18.9733	43.8713	28.8015	35.5373	24.6484	27.3464	36.1177	22.768	29.5425	46.9679	45.7613	Gm13509
ENSMUSG00000029148	34.0982	30.7171	32.2279	28.9504	28.7473	31.1686	35.0359	28.1186	31.7605	37.1671	36.615	35.1694	Nrbp1
ENSMUSG00000040322	36.6846	26.0488	38.9256	30.5664	30.2347	34.4602	26.4229	29.1357	25.0575	29.7395	42.8839	38.8033	Slc25a24
ENSMUSG00000020009	25.0221	23.6045	46.6464	37.2793	43.2196	43.7537	20.8658	24.9674	25.6927	32.6926	29.7029	35.4172	Ifngr1
ENSMUSG00000032011	73.9869	38.6394	20.0494	19.6308	14.5902	10.1931	56.9437	34.8776	47.4672	9.74198	34.7626	27.8555	Thy1
ENSMUSG00000025278	19.7098	26.8429	69.2423	25.0656	53.6379	42.7812	24.7603	27.9626	22.7054	23.5322	27.297	25.1223	Flnb
ENSMUSG00000034290	27.0147	35.7318	39.6617	35.0798	35.9347	31.5506	29.6754	33.1211	34.9715	22.168	33.5856	30.1384	Nek9
ENSMUSG00000029146	29.6026	31.636	39.6491	27.9962	33.4603	29.4818	33.3396	33.1738	31.0136	28.4451	35.9444	34.5808	Snx17
ENSMUSG00000027775	32.5939	29.1189	37.795	35.166	41.5275	38.9044	24.501	31.33	30.3877	33.4689	24.6976	28.573	Mfsd1
ENSMUSG00000017802	32.0159	27.0988	33.1386	35.0913	40.1478	35.9799	25.0987	30.7849	27.437	37.5898	30.3076	33.3095	Retreg3
ENSMUSG00000031441	26.2422	22.3714	32.4844	39.3521	30.6475	54.442	26.4506	26.2524	23.1998	44.1339	27.7884	34.1032	Atp11a
ENSMUSG00000051391	26.5066	31.4603	37.8956	33.4165	25.8044	28.4481	38.4956	23.3171	27.3894	38.8045	39.2029	36.4482	Ywhag
ENSMUSG00000026638	57.5095	32.6068	13.6164	22.9001	11.3475	20.0109	60.8536	32.6008	41.9439	36.5928	19.6242	37.4586	Irf6
ENSMUSG00000025410	33.1418	28.6149	39.0223	29.3335	33.2384	35.6773	29.3348	31.8772	30.2151	33.9401	30.8154	31.4065	Dctn2
ENSMUSG00000029686	30.7449	29.6926	31.4853	33.2678	30.5796	30	32.5807	30.9703	30.9385	30.9538	37.2494	37.708	Cul1
ENSMUSG00000074364	22.2684	47.2813	42.4643	27.4358	27.3018	20.0091	30.546	34.9772	34.2053	13.7408	49.0039	36.784	Ehd2
ENSMUSG00000087679	33.1731	28.0025	28.9708	29.6671	23.7557	28.106	36.363	32.8433	32.5014	40.1918	35.4763	36.7856	Tmem250-ps
ENSMUSG00000043207	65.1984	51.9966	12.7258	18.2002	9.86674	12.4187	71.8727	22.8425	60.7711	26.4532	16.743	16.6935	Zmpste24
ENSMUSG00000020923	28.9503	28.2423	25.868	33.1994	26.8191	28.9317	36.1546	32.0533	28.7231	37.352	38.9193	40.4977	Ubtf
ENSMUSG00000055762	28.8047	33.6264	32.6513	29.0648	32.7789	35.6727	30.5528	33.1381	30.3131	32.2048	32.9702	33.7404	Eef1d
ENSMUSG00000034009	23.3392	25.7731	26.7425	36.2649	30.1345	32.9533	35.4064	55.5684	32.8541	30.3801	31.3779	24.7195	Rxfp1
ENSMUSG00000049892	22.535	16.5215	127.087	12.0347	55.4015	15.585	25.7568	25.6505	14.6739	24.4728	23.3884	22.3875	Rasd1
ENSMUSG00000038150	33.6896	35.3735	28.3077	34.282	30.7489	29.3933	36.6035	27.5782	29.088	31.4116	33.6717	34.9514	Ormdl3
ENSMUSG00000068823	30.9493	28.4669	38.2175	30.6277	33.8597	37.3349	27.7894	26.9953	28.7772	33.3076	34.2068	34.4286	Csde1
ENSMUSG00000040152	37.362	25.9565	22.2276	58.546	55.4024	44.3118	27.166	42.9109	27.2302	13.7585	16.2079	13.7374	Thbs1
ENSMUSG00000029106	32.298	33.7355	36.2357	29.7906	33.5391	30.2275	34.1368	34.3452	34.1262	23.9814	30.304	32.0904	Add1
ENSMUSG00000089715	39.326	37.3332	16.7549	28.2346	25.046	25.1668	44.0731	35.3554	35.8828	34.1113	29.4948	33.5639	Cbx6
ENSMUSG00000032547	34.6468	25.5705	30.2697	29.2259	32.5717	33.7541	31.1856	27.4509	28.3946	36.635	36.6755	37.9198	Ryk
ENSMUSG00000079620	1.94205	0.0900143	94.6239	36.4847	107.185	79.4416	1.28217	2.49856	0.693342	29.1134	13.9454	16.8187	Muc4
ENSMUSG00000031995	20.8758	6.97033	56.2112	29.9482	53.6441	53.6103	16.5819	14.3956	8.16194	46.3007	32.8691	44.475	St14
ENSMUSG00000075611	41.4032	44.0252	49.3682	24.9398	26.2433	15.6731	39.4983	19.4375	27.9691	50.1781	11.8208	33.1744	Gm11545
ENSMUSG00000021266	34.8418	37.7328	28.8159	30.6227	21.4934	22.7123	32.7153	35.4556	41.9681	37.6923	29.825	29.7747	Wars
ENSMUSG00000017831	28.6255	26.8728	42.3738	29.7818	39.2848	34.2325	30.9307	28.6465	27.0453	26.6825	36.0707	33.0111	Rab5a
ENSMUSG00000058715	28.4755	36.3866	53.3849	50.077	55.2377	30.9468	17.9688	26.3365	25.2445	21.2732	19.0519	18.9161	Fcer1g
ENSMUSG00000043445	18.5084	24.6284	59.1345	27.9336	30.435	25.8364	24.8557	23.5336	22.7007	40.843	43.6606	41.0685	Pgp
ENSMUSG00000006782	34.4936	18.7871	35.4241	26.9711	30.9728	34.3095	32.0284	22.6359	21.4001	36.6116	36.7627	52.614	Cnp
ENSMUSG00000022462	28.1726	29.9839	26.0564	32.519	34.4769	34.8972	38.3324	22.9812	24.3866	36.4098	35.6044	39.1228	Slc38a2
ENSMUSG00000027006	33.674	26.965	29.2013	30.1663	26.3831	25.2127	27.8471	42.9109	36.3597	28.3817	38.4323	37.335	Dnajc10
ENSMUSG00000025498	20.6044	12.8223	65.5459	58.1354	76.2207	56.7751	9.4171	9.46316	9.46993	41.3937	7.4199	15.5771	Irf7
ENSMUSG00000013622	38.9591	31.7185	35.2398	26.3466	40.7873	37.7674	27.0442	34.1939	31.3484	29.5882	25.6857	24.0319	Atraid
ENSMUSG00000030688	39.5725	19.6654	31.6294	26.108	31.0368	30.1706	33.9595	31.7412	24.6447	46.0706	32.0451	35.8416	Stard10
ENSMUSG00000026965	31.4819	30.9195	35.2179	29.6186	32.8427	30.9577	30.2186	32.0558	29.9721	32.2684	33.1746	33.6724	Anapc2
ENSMUSG00000058672	31.5899	31.1574	72.1327	23.9864	26.2956	20.592	40.2904	25.8707	24.7418	25.8446	33.8866	25.8243	Tubb2a
ENSMUSG00000030082	22.3086	25.4199	51.1644	28.9011	38.5507	26.9715	26.2388	26.7594	26.8653	26.7617	43.8049	38.3693	Sec61a1
ENSMUSG00000024072	30.6415	28.7026	54.4782	28.8696	35.2854	30.0426	30.3868	30.6785	26.8026	26.0452	30.2404	29.8524	Yipf4
ENSMUSG00000098557	32.6732	51.8316	22.2074	31.1676	25.935	27.4713	37.7478	30.3839	57.1704	17.937	23.5411	23.7819	Kctd12
ENSMUSG00000037351	25.9097	28.2403	40.5664	30.2416	32.7864	33.4443	28.339	26.5819	28.0494	35.614	35.702	36.3201	Actr1b
ENSMUSG00000074743	33.2708	37.6644	17.5051	39.7979	36.4418	25.3508	29.5141	57.1162	31.9525	9.44654	37.7192	25.8527	Thbd
ENSMUSG00000019487	22.348	23.9282	40.0217	33.9043	43.5013	44.7346	28.7232	26.6959	19.3964	40.135	28.4868	29.5293	Trip10
ENSMUSG00000061024	24.137	22.401	41.2285	25.3473	21.3669	27.6952	34.3921	23.2279	22.8734	41.1814	52.3631	44.972	Rrs1
ENSMUSG00000020594	30.3256	28.2432	29.8756	33.6021	33.8459	32.351	33.3378	28.9123	28.3548	30.0839	35.0065	37.1195	Pum2
ENSMUSG00000036103	40.2595	58.92	25.335	27.8525	29.5685	16.6274	33.725	37.2846	63.3579	5.52943	22.8041	19.7098	Colec12
ENSMUSG00000028797	31.8738	28.1354	36.1314	28.1952	36.2705	35.0145	28.7759	28.4991	29.4804	34.1676	31.5209	32.7532	Tmem234
ENSMUSG00000020307	27.161	17.9413	35.3303	29.9809	26.38	39.7112	26.897	20.2556	20.1198	52.333	40.9239	43.1091	Cdc34
ENSMUSG00000025337	31.0818	26.002	37.2316	29.6953	40.1568	36.0112	30.9255	33.0232	23.6302	31.3205	30.3582	30.5425	Sbds
ENSMUSG00000033355	24.8041	16.2147	65.557	41.3973	55.098	51.6265	11.3873	12.9619	13.3374	32.3505	22.6149	32.5689	Rtp4
ENSMUSG00000022043	39.3564	44.3097	22.9587	30.2872	22.0879	21.3644	42.0832	36.8492	40.6228	15.6195	33.0179	31.2634	Trim35
ENSMUSG00000030754	29.2566	31.1024	40.1292	26.5438	30.8364	26.6399	32.416	28.2076	29.0802	25.3325	40.4392	39.2949	Copb1
ENSMUSG00000056648	42.7408	19.5193	25.8997	27.0585	29.6671	31.4221	35.1823	27.7041	21.5727	59.2753	24.8243	34.2909	Hoxb8
ENSMUSG00000003528	33.8135	23.8555	47.3112	26.8987	26.2824	35.1132	24.138	27.4277	24.1502	42.5422	32.2023	35.3307	Slc25a1
ENSMUSG00000015291	30.0688	33.5645	25.7608	30.1479	30.2269	29.1554	50.0668	31.3828	31.8778	34.2063	27.1718	25.3256	Gdi1
ENSMUSG00000028530	26.3648	47.548	38.0562	33.9591	31.1828	23.1028	28.6714	35.9983	37.6281	16.521	32.4848	27.4062	Jak1
ENSMUSG00000061144	3.28772	0.315283	39.8894	29.845	70.1922	27.3128	0.730229	0.653089	0.701563	130.413	34.9901	40.0419	Spink12
ENSMUSG00000032369	31.8562	24.1363	71.4771	20.4661	49.1486	29.5741	30.4223	19.7227	26.1788	20.4948	25.807	29.0546	Plscr1
ENSMUSG00000029149	26.0664	10.2824	47.9423	31.6114	29.8833	51.2622	17.6259	20.685	12.6316	71.7818	22.4265	36.1308	Krtcap3
ENSMUSG00000030782	15.8009	32.8385	36.8785	33.3407	51.3331	32.1939	24.9032	37.7699	33.7449	20.7865	33.3963	25.2935	Tgfb1i1
ENSMUSG00000044600	32.9626	28.3045	38.8423	27.9761	29.6586	29.4222	28.8675	31.111	30.4334	26.0807	38.0031	36.2362	Smim7
ENSMUSG00000024785	30.2979	34.3668	24.0217	23.3422	17.5763	16.3939	34.4918	29.9406	37.5255	41.8387	41.1022	46.8463	Rcl1
ENSMUSG00000003200	26.9705	30.5691	33.5965	28.5784	29.0056	22.1419	33.9177	31.2643	31.657	30.4607	38.262	41.2384	Sh3gl1
ENSMUSG00000024063	28.5497	19.8823	20.7051	76.609	38.3487	46.1551	26.254	29.0346	30.1968	19.9771	19.7587	21.8457	Lbh
ENSMUSG00000049124	35.639	37.2872	32.9181	21.779	18.6004	28.0876	22.9964	31.662	26.4681	35.2554	39.1631	47.2127	Gm8186
ENSMUSG00000068348	21.8253	19.8431	101.131	15.711	40.0494	40.1394	10.5564	12.6267	15.8504	61.7673	13.3719	24.072	Gm10238
ENSMUSG00000039081	39.7513	30.2981	14.1132	39.1197	36.8636	38.2896	38.2595	33.0312	33.7975	27.7355	21.8642	23.7096	Zfp503
ENSMUSG00000002010	30.0518	33.5396	35.8389	24.4326	28.1859	29.7248	26.1358	31.0853	33.1376	30.4789	35.7059	38.3417	Idh3g
ENSMUSG00000041168	30.0723	31.1453	31.6554	28.1062	24.0225	28.9837	29.1782	28.7065	33.0687	40.2204	33.546	37.7688	Lonp1
ENSMUSG00000020315	32.1826	47.3155	29.9508	30.2328	31.3329	24.3914	28.7484	34.0041	39.2699	17.9129	30.1958	30.5694	Sptbn1
ENSMUSG00000030983	29.0729	26.068	26.3133	26.5545	17.554	25.7872	40.0247	27.8328	32.3718	36.2449	45.9553	42.087	Bccip
ENSMUSG00000062929	23.5772	33.7158	45.9331	32.0302	39.6458	32.27	24.2197	28.6946	28.9525	20.7823	35.48	30.4892	Cfl2
ENSMUSG00000060019	42.1207	45.3404	40.6303	21.1862	23.0856	24.7346	29.6508	30.6069	22.1321	26.5334	34.9463	34.652	Gm10073
ENSMUSG00000026655	36.0369	19.9852	34.4016	27.5635	25.3783	26.8241	42.1869	28.4976	19.6086	43.1175	32.5178	39.35	Fam107b
ENSMUSG00000047238	35.6659	23.9806	29.6996	31.2269	28.6207	35.9775	24.8839	32.2223	26.4783	30.2254	38.0887	38.349	Mageh1
ENSMUSG00000032458	25.813	27.0282	41.0895	28.1199	27.9505	27.9606	27.788	25.681	28.5625	25.5807	46.1106	43.3	Copb2
ENSMUSG00000037712	25.2254	39.1638	31.0446	32.9765	36.0445	26.0083	33.4816	38.8207	34.1077	15.8589	34.6174	27.4445	Fermt2
ENSMUSG00000015745	21.2348	29.9413	36.8619	39.116	47.1333	44.5831	26.0445	30.8594	27.072	31.9977	21.3246	18.6148	Plekho1
ENSMUSG00000042626	23.7124	34.308	39.04	31.0969	47.0047	26.3831	21.4936	31.9801	30.2768	18.016	37.8838	33.3758	Shc1
ENSMUSG00000025940	28.2272	31.5164	34.6074	30.4569	27.7505	27.1202	32.1206	26.8003	30.1879	26.3396	41.4052	37.9544	Tmem70
ENSMUSG00000022757	29.2879	30.1283	41.4593	29.1822	26.5995	27.7344	30.7079	25.7526	29.4008	30.1758	37.4904	36.1612	Tfg
ENSMUSG00000023039	16.139	3.40805	91.3599	26.1479	43.0074	37.6097	10.7821	17.8356	5.042	35.8625	47.3818	39.3065	Krt7
ENSMUSG00000025487	30.7297	23.2061	31.0113	26.5276	23.0569	29.7562	29.4584	25.0088	25.8927	43.1502	42.6272	43.3015	Psmd13
ENSMUSG00000029817	34.8983	26.7737	26.9813	32.8944	23.6705	34.1141	37.1036	25.7256	25.1415	46.3743	28.174	31.858	Tra2a
ENSMUSG00000040548	10.8615	14.8135	122.747	13.7856	43.0797	10.5303	14.3368	21.9869	12.358	27.047	46.6693	35.4719	Tex2
ENSMUSG00000028044	25.6005	25.2356	19.9603	8.49254	6.87106	9.93268	18.6121	24.3362	21.5736	66.2976	63.0387	83.5408	Cks1b
ENSMUSG00000000420	34.0793	32.0903	31.4771	27.9226	29.4276	27.4196	34.9274	28.6885	33.2524	26.7683	34.2076	33.08	Galnt1
ENSMUSG00000020432	25.2385	27.5993	45.2917	42.6027	63.7985	50.9054	16.1817	26.7231	23.9034	23.7586	13.5945	13.6032	Tcn2
ENSMUSG00000000275	23.3029	22.5583	48.8076	36.1601	53.0955	42.6033	20.8491	22.4878	21.7603	24.8575	27.7339	28.7893	Trim25
ENSMUSG00000000399	26.4624	29.3916	38.9529	28.4841	28.4579	30.2829	28.1496	26.5287	31.6081	30.7333	36.8953	37.0074	Ndufa9
ENSMUSG00000020515	28.1077	29.0269	37.4483	29.1212	31.0881	35.1119	24.0903	26.5917	26.9659	33.3337	38.6992	33.0981	Cnot8
ENSMUSG00000031590	29.7861	24.7021	42.5074	30.9346	32.1866	31.2768	25.8697	25.3551	24.5897	36.7212	30.5724	38.0279	Frg1
ENSMUSG00000047213	34.6981	26.5216	31.2973	30.175	28.9795	33.367	34.5233	28.031	28.16	32.3817	30.9109	33.2893	Ythdf3
ENSMUSG00000022752	27.74	27.3258	37.5383	27.3139	27.4741	27.8212	30.8918	24.0371	29.6318	25.9407	44.0295	42.5038	Tomm70a
ENSMUSG00000030805	36.3159	28.942	31.1227	28.2267	30.5545	32.0311	32.4611	27.3562	30.3674	34.3263	29.6174	30.8591	Stx4a
ENSMUSG00000027613	26.2803	21.2482	41.5648	26.4459	29.1605	31.6989	28.556	23.1025	24.1954	38.1156	40.5513	40.67	Eif6
ENSMUSG00000024381	31.9293	34.7369	25.9208	28.168	36.8438	26.5639	29.6373	37.9901	34.1452	27.5099	31.0934	27.0033	Bin1
ENSMUSG00000026766	29.7891	27.4568	39.25	25.4352	26.6712	29.467	32.2142	26.8033	25.5785	31.898	40.2786	36.4478	Mmadhc
ENSMUSG00000001105	24.7042	30.5345	40.3612	27.7351	24.5955	27.2402	32.169	31.2299	27.3681	21.8501	44.123	39.035	Ift20
ENSMUSG00000022964	21.8898	23.1476	46.306	31.7484	50.3557	23.912	31.9312	27.2681	22.2176	38.7849	26.6728	26.657	Tmem50b
ENSMUSG00000022961	32.4817	33.8451	24.4862	32.9548	28.6878	31.6518	33.4562	30.9419	32.9533	27.4667	31.2779	30.6875	Son
ENSMUSG00000029404	32.1034	25.43	34.157	25.9065	27.3417	31.8156	25.2423	24.324	24.5717	43.8465	34.5241	41.4332	Arl6ip4
ENSMUSG00000025144	37.3124	30.8548	29.8755	23.6121	17.6431	26.0674	35.3088	32.0587	28.812	41.7548	31.555	35.7675	Cenpx
ENSMUSG00000028879	32.0681	37.8272	38.2712	25.6611	33.8595	24.6828	39.8051	23.4486	35.3032	21.9407	28.8788	28.3941	Stx12
ENSMUSG00000031375	21.5448	58.4068	53.0024	27.3176	44.0741	20.0312	17.7923	30.8037	46.8951	7.08867	24.5344	18.483	Bgn
ENSMUSG00000031751	28.6651	31.0549	32.3053	31.993	32.9545	29.8569	31.1434	31.1031	27.6718	28.2451	34.7008	29.8698	Amfr
ENSMUSG00000040339	27.2494	54.3905	23.8416	46.156	32.3692	30.6927	24.1435	41.4354	41.4491	10.676	20.1828	16.9182	Fam102b
ENSMUSG00000028291	31.9603	23.6586	27.7089	29.5413	29.9163	33.8171	28.4571	30.8138	25.8222	33.7454	36.5364	37.4703	Akirin2
ENSMUSG00000001380	27.9806	28.7344	33.4178	23.6927	22.9573	23.807	33.0425	25.0167	29.4831	32.7784	45.6762	42.4258	Hars
ENSMUSG00000038976	24.9079	37.1435	32.3359	37.8015	37.3218	24.4392	34.3893	32.2275	31.1546	19.8537	31.8198	25.5694	Ppp1r9b
ENSMUSG00000074578	33.8904	36.204	33.0025	33.3296	35.8181	56.6921	19.6899	30.256	22.8954	26.5385	20.5475	20.0816	Zfas1
ENSMUSG00000028763	20.2441	38.9641	34.2692	34.4806	36.9022	23.1129	26.1685	37.9119	34.6379	20.331	33.9586	27.4856	Hspg2
ENSMUSG00000026111	30.6556	23.9273	35.2602	31.5117	30.4181	32.8496	29.3391	28.0794	26.5009	31.2819	34.8758	33.6916	Unc50
ENSMUSG00000028426	24.9912	23.767	38.1428	26.0922	26.2347	27.0232	30.5728	23.2967	23.8212	31.2882	47.6712	45.1124	Rad23b
ENSMUSG00000034341	33.4907	30.8296	31.1789	25.0222	37.5614	28.8634	38.1078	29.8262	29.0793	33.3335	24.3816	26.191	Wbp2
novel.11	24.5309	14.6743	92.9045	7.30952	29.6684	5.39707	15.3136	61.7752	32.5865	34.1979	20.4048	28.935	-
ENSMUSG00000028821	33.3325	31.5987	30.8968	33.4076	33.4467	32.5112	30.3885	31.5739	30.0316	26.2879	26.1761	27.9092	Syf2
ENSMUSG00000021973	33.4271	26.7491	39.8277	26.782	34.339	32.8237	26.3643	31.7031	27.454	23.2072	31.677	33.1554	Micu2
ENSMUSG00000059355	34.105	25.508	27.3653	24.7675	21.7921	28.9462	29.9047	25.6749	25.6171	52.363	36.601	34.5055	Wdr83os
ENSMUSG00000023094	22.6337	25.9387	70.4472	18.0099	26.34	15.9957	19.6442	42.7854	20.7194	16.3086	52.2496	35.7018	Msrb2
ENSMUSG00000024513	30.3879	22.1439	40.2359	26.7449	34.8181	37.0709	24.0396	25.5439	22.6068	30.3361	34.7102	37.3148	Mbd2
ENSMUSG00000015247	29.8773	24.9989	43.5314	25.2275	33.9374	40.4543	27.1495	22.1559	20.8743	33.462	29.9144	34.3163	Nipsnap3b
ENSMUSG00000019710	28.8319	26.8212	30.6277	31.9677	38.015	39.6779	26.5999	30.0638	26.1719	32.3348	26.5882	28.1164	Mrpl24
ENSMUSG00000017421	29.441	29.0166	33.3669	29.5537	23.2685	29.9452	32.1236	26.6041	29.0575	31.9208	33.3917	38.0008	Zfp207
ENSMUSG00000020720	30.3832	26.9868	33.0352	26.2014	25.2344	27.9387	31.348	23.9164	26.095	31.5423	40.8906	42.0192	Psmd12
ENSMUSG00000034917	15.9994	6.19763	66.2723	29.4115	55.745	50.8705	18.6395	12.5429	6.43818	34.0779	28.9815	40.3274	Tjp3
ENSMUSG00000048234	28.4201	19.2791	44.8446	28.6591	31.6233	40.8564	19.4144	24.4865	20.7572	39.9199	32.6206	34.2991	Rnf149
ENSMUSG00000026170	35.7252	52.6471	17.5108	28.58	50.1308	26.0758	28.208	33.6447	47.9419	19.4836	12.7627	12.4293	Cyp27a1
ENSMUSG00000028032	36.7768	34.1096	28.865	27.2088	25.7471	22.9146	31.6557	37.177	35.5827	22.2689	30.435	32.3662	Papss1
ENSMUSG00000038416	27.7406	31.3431	30.4694	25.6698	23.0184	27.2163	30.1638	26.5106	30.1931	28.299	42.9298	41.4103	Cdc16
ENSMUSG00000036908	24.8941	23.3936	44.677	40.0952	61.437	36.6757	16.2324	22.5316	21.7491	37.2955	16.4231	19.5321	Unc93b1
ENSMUSG00000040459	40.2083	28.4332	19.9566	29.3838	27.7322	32.7037	37.5352	31.4901	30.62	28.7936	30.5788	27.0375	Arglu1
ENSMUSG00000002222	33.7709	30.9236	31.1003	26.2128	38.4251	29.141	31.8336	35.0581	29.7158	25.3138	25.2944	26.8351	Rmnd5a
ENSMUSG00000024480	26.8803	20.6555	57.4095	26.101	38.6264	37.8239	20.1374	21.4478	18.5651	30.41	31.2555	34.2953	Ap3s1
ENSMUSG00000031948	25.4079	29.172	34.7232	29.4017	29.7826	31.5606	27.5682	25.5119	30.5929	29.4815	34.1315	35.9599	Kars
ENSMUSG00000019312	26.0048	11.0705	34.6544	27.5434	42.8571	41.7495	21.3687	20.7657	12.7584	48.147	29.3865	46.7638	Grb7
ENSMUSG00000056313	23.7814	13.5146	51.5855	33.9702	48.0411	47.1672	21.1843	21.4362	18.1549	27.5203	30.761	25.755	Tcim
ENSMUSG00000025289	25.478	29.6987	40.3202	24.9735	27.2148	29.9942	17.6079	29.7186	27.9462	29.5967	38.157	42.1012	Prdx4
ENSMUSG00000043969	30.4993	21.24	28.5817	31.574	33.6069	29.4055	25.7023	29.1734	26.1764	39.3434	31.4443	35.8968	Emx2
ENSMUSG00000009293	20.663	25.5324	57.6917	25.2442	24.0856	20.5856	28.8225	26.7375	22.7347	27.8514	46.4511	35.9565	Ube2g2
ENSMUSG00000074797	30.5327	25.5005	31.9819	26.5519	20.7786	27.2375	31.4932	22.7261	26.8814	37.0306	38.8522	42.7222	Itpa
ENSMUSG00000009470	36.1978	33.1497	32.9993	25.2868	25.725	24.312	39.5478	24.5088	35.2374	24.7295	27.7564	32.8245	Tnpo1
ENSMUSG00000010830	26.6596	33.1515	26.9189	15.4534	16.4935	9.30143	34.8797	30.3739	36.1267	5.87409	71.5318	55.4913	Kdelr3
ENSMUSG00000027893	31.4162	26.2202	32.2475	28.195	29.9296	33.845	28.5626	25.8542	29.2191	36.9331	29.0525	30.7397	Ahcyl1
ENSMUSG00000029050	26.5703	36.7227	28.5071	33.8187	25.9062	24.5813	29.9545	31.1961	35.4575	26.5009	32.0733	30.8917	Ski
ENSMUSG00000019158	29.0903	26.2477	38.1413	28.9188	27.0569	37.4168	24.091	23.151	25.4796	44.3325	29.4129	28.5483	Tmem160
ENSMUSG00000005611	14.7073	27.4069	38.865	42.2673	37.1258	31.9622	20.942	48.0377	27.6377	18.1452	29.9179	24.792	Mrvi1
ENSMUSG00000073982	28.0986	30.6683	38.4386	28.6019	45.3748	32.0674	24.4127	25.357	26.9042	30.6041	26.3742	24.8224	Rhog
ENSMUSG00000027996	69.8076	37.4312	5.17193	32.8477	47.923	10.4424	44.0346	25.0734	70.6247	4.76007	6.75739	5.90489	Sfrp2
ENSMUSG00000028790	32.4491	23.1065	27.5959	26.0376	29.1779	30.8291	26.5199	28.6448	28.26	32.2195	37.2999	38.3702	Khdrbs1
ENSMUSG00000028063	24.1506	30.0739	35.0814	29.9698	17.9174	25.6086	30.6617	28.7074	27.6096	28.7974	44.0784	37.8522	Lmna
ENSMUSG00000070923	29.375	28.1055	32.2094	31.9228	27.0177	31.5797	32.2897	26.5753	28.3178	26.257	33.9024	32.8634	Klhl9
ENSMUSG00000031555	21.5842	23.7892	70.8207	26.4432	33.1809	27.914	17.5507	28.4214	23.0979	21.0536	35.4381	31.0937	Adam9
ENSMUSG00000059159	48.7739	34.0345	36.2417	14.3071	8.71753	34.2909	18.9877	18.2684	20.6661	75.9844	16.5423	33.5576	Gm8129
ENSMUSG00000023348	25.615	27.4487	38.4178	26.2384	27.0613	24.4083	30.7491	30.0988	28.0334	30.618	35.0249	36.6151	Trip6
ENSMUSG00000036114	29.0743	24.4793	31.4436	27.8054	22.8489	32.3308	31.9687	26.2501	24.0612	46.9085	28.349	34.8032	Rpp25l
ENSMUSG00000036372	27.4247	31.0723	47.4084	24.2651	26.7403	29.2572	24.4853	25.3103	25.8059	28.4357	36.1586	33.7675	Tmem258
ENSMUSG00000049339	31.6337	28.8835	27.403	30.2391	37.1904	27.9888	30.3692	33.1681	28.8664	32.903	24.5022	26.7995	Retreg2
ENSMUSG00000027597	18.9661	23.2222	37.2865	25.0065	31.1569	29.1516	19.6241	26.6503	24.3919	32.5433	43.6411	48.2996	Ahcy
ENSMUSG00000026837	12.5727	41.877	52.4062	15.3355	18.5538	7.77632	17.1493	34.2967	30.5902	6.78097	74.2949	48.265	Col5a1
ENSMUSG00000033813	26.469	27.9044	28.0547	30.4592	26.1569	27.1788	32.6079	26.685	30.4774	23.7411	39.8776	40.2578	Tcea1
ENSMUSG00000020180	27.4628	27.1646	27.5876	27.0188	17.8383	24.5026	31.8778	20.8106	28.8457	35.2415	44.1338	47.1127	Snrpd3
ENSMUSG00000027479	27.1486	27.748	31.8699	27.5859	25.024	26.1459	30.2733	24.9293	26.6955	29.747	41.7772	40.6482	Mapre1
ENSMUSG00000005417	21.7327	35.1469	30.2484	37.095	33.6804	32.1384	33.0706	29.4731	30.6565	24.6836	28.0763	23.4801	Mprip
ENSMUSG00000031486	25.0072	42.955	32.98	33.281	30.9312	14.9893	28.8497	36.6886	41.5933	10.5217	36.6964	24.6125	Adgra2
ENSMUSG00000032637	25.7476	29.6	26.4142	32.5447	31.7886	29.3545	31.8309	27.2421	28.8426	36.2223	30.0792	29.4039	Atxn2l
ENSMUSG00000031871	38.6112	62.672	19.7807	23.6644	26.6104	14.4183	43.839	29.7431	41.8539	4.96999	31.1534	21.5111	Cdh5
ENSMUSG00000027820	70.5335	70.405	3.40919	12.8919	3.53928	4.26162	89.6627	20.5175	58.0638	6.85109	10.02	8.59907	Mme
ENSMUSG00000041378	32.9814	29.8255	13.5275	34.8916	39.7455	55.1252	35.2143	43.2937	23.175	18.179	17.0814	15.7052	Cldn5
ENSMUSG00000021243	30.5593	23.7809	31.4354	27.4703	25.3784	35.2488	27.3672	24.6304	27.5856	41.8137	33.376	30.0415	Fcf1
ENSMUSG00000038633	24.4541	34.6367	39.7334	28.248	32.7269	25.5029	30.5294	28.788	35.8239	21.2684	31.5409	25.3337	Degs1
ENSMUSG00000026377	27.1029	25.3668	32.4013	24.2521	19.781	27.3841	33.5728	25.0458	27.5731	29.1839	45.1175	41.5957	Nifk
ENSMUSG00000051989	32.4754	27.8729	26.2854	25.46	25.4073	28.9421	37.3939	32.759	26.1098	32.4952	30.7541	32.2776	Smim11
ENSMUSG00000093904	33.7417	30.103	31.3999	25.6925	24.3869	32.4275	32.2362	28.1286	27.4158	26.7569	32.4697	33.4319	Tomm20
ENSMUSG00000023915	42.0949	40.9047	29.3339	26.4013	32.5518	15.5953	52.7271	15.84	62.9319	18.7962	10.3913	10.5485	Tnfrsf21
ENSMUSG00000028657	40.1156	36.2656	26.8868	29.3027	30.3239	23.5921	29.779	31.7583	32.6449	32.1777	22.2589	22.9896	Ppt1
ENSMUSG00000020075	19.6042	25.2974	30.1917	28.7219	19.4758	23.9844	38.0565	22.1253	29.5707	28.2338	48.6634	43.8129	Ddx21
ENSMUSG00000015994	28.7872	27.4061	36.5838	26.393	31.872	29.8194	28.006	28.9674	26.9556	26.4579	32.5663	33.8393	Fnta
ENSMUSG00000040242	30.1164	28.1472	36.8117	25.7192	26.1568	28.0184	34.8646	27.0406	25.3661	27.4738	34.2042	33.3829	Fgfr1op2
ENSMUSG00000023460	31.4601	29.7066	32.2009	33.0799	33.498	31.8272	27.6965	32.0921	29.9154	21.8745	27.2208	26.2973	Rab12
ENSMUSG00000026479	27.6568	8.14228	80.8482	25.5617	52.2473	57.1403	15.9161	9.54436	10.7553	23.9294	22.5513	22.5407	Lamc2
ENSMUSG00000032504	25.3034	22.5596	43.3556	28.1699	36.8157	29.2379	26.1823	25.3105	24.5702	28.4433	33.4414	33.4351	Pdcd6ip
ENSMUSG00000031825	6.16581	13.1927	85.0456	20.7549	43.6254	15.0987	14.2498	35.7489	11.9109	13.9742	59.8525	37.0189	Crispld2
ENSMUSG00000005469	30.3762	33.9438	31.3014	24.7926	24.0314	23.6689	28.6055	29.4511	32.2177	28.6539	34.0573	35.4398	Prkaca
ENSMUSG00000039481	11.606	7.91396	106.177	14.6891	46.7688	19.5228	10.9361	18.2684	7.59649	28.576	49.7755	34.1887	Nrtn
novel.92	33.9088	16.7145	102.391	17.5628	54.3162	34.4685	22.6921	9.19796	18.5701	30.1782	7.3155	8.47152	-
ENSMUSG00000040463	23.9815	26.5714	23.6503	24.881	19.4014	24.8387	35.5352	26.4439	30.2671	33.0533	43.9721	42.9134	Mybbp1a
ENSMUSG00000024900	30.4656	26.3836	33.8551	31.2684	41.9587	27.2306	21.9259	29.1869	24.2526	26.1909	30.6489	31.9766	Cpt1a
ENSMUSG00000031504	34.1177	20.3753	34.5005	19.5522	30.2803	23.612	32.7145	31.8121	17.5681	38.3407	34.9068	37.2378	Rab20
ENSMUSG00000005204	28.5251	24.8403	26.6522	33.2002	28.4251	32.1918	32.0468	23.766	27.1122	35.572	30.8407	31.8185	Senp3
ENSMUSG00000029163	17.6089	47.5988	36.4609	32.651	27.1925	18.3427	24.5653	29.7726	39.7812	14.701	37.7337	28.5802	Emilin1
ENSMUSG00000024927	29.8018	24.6261	33.9055	32.6161	33.6819	34.1827	25.5079	29.7634	23.8906	34.6406	25.7161	26.4981	Rela
ENSMUSG00000015961	29.24	23.6955	28.1639	26.4158	28.6318	35.3632	25.1319	25.5821	25.5469	37.5862	33.4261	35.5486	Adss
ENSMUSG00000025950	19.0341	20.8528	81.7992	21.6728	37.101	26.9146	12.8515	19.5605	19.2783	16.6532	43.8279	34.6164	Idh1
ENSMUSG00000021484	24.2308	24.5867	37.1759	29.7405	31.7287	27.5152	28.6297	25.4788	27.2956	33.9125	32.1467	31.7183	Lman2
ENSMUSG00000007029	27.4822	21.3339	32.9388	24.3408	24.4797	23.7793	31.76	22.6335	27.4143	43.3	33.8978	40.7473	Vars
ENSMUSG00000063019	30.0619	25.2386	30.6703	29.7594	30.9193	27.062	27.994	30.6948	27.5403	30.6571	33.9855	29.475	Manbal
ENSMUSG00000032194	20.6737	32.5778	31.6841	32.2778	47.7658	23.3263	28.4444	34.8407	31.5476	16.3247	30.6137	23.6909	Kank2
ENSMUSG00000034108	32.078	30.7377	26.5629	28.3338	27.8145	25.9668	29.2188	31.7838	33.9844	33.6968	28.3885	25.0877	Ccs
ENSMUSG00000028560	26.2395	27.2583	19.1052	23.8289	17.2602	17.8845	29.7727	28.9954	30.6878	29.9589	48.7621	53.6862	Usp1
ENSMUSG00000092203	28.6826	29.6277	22.4067	32.465	32.9124	44.1752	23.7534	25.9651	21.6656	36.0877	27.521	27.9595	1110038B12Rik
ENSMUSG00000034168	30.6302	20.3499	33.5902	25.2708	36.9585	28.2248	27.6849	33.9957	19.7458	27.4272	32.5064	36.7216	Irf2bpl
ENSMUSG00000020053	20.3566	76.5407	38.8956	18.0586	4.58709	6.10146	16.8434	21.0776	59.5953	9.44305	52.9173	28.2071	Igf1
ENSMUSG00000061353	24.8056	41.4854	26.7374	31.0906	37.0489	26.8282	24.4634	48.3566	49.04	7.71265	20.5956	14.3615	Cxcl12
ENSMUSG00000029066	25.1104	23.1503	32.4327	26.1761	19.528	30.6572	29.7028	22.2646	25.5391	33.285	42.8621	41.5126	Mrpl20
ENSMUSG00000020863	32.8231	27.5771	24.9114	30.9345	25.9807	30.4912	36.9792	26.6796	27.2467	29.3401	28.6418	30.5203	Luc7l3
ENSMUSG00000007721	26.7233	22.3079	30.1693	28.9971	21.2762	29.9442	29.6688	21.6506	24.4805	45.4359	33.9778	37.1583	Ccdc124
ENSMUSG00000094724	19.191	16.589	79.6506	30.4968	53.9487	37.632	10.8955	15.1009	15.612	28.2313	21.8203	22.5941	Rnaset2b
ENSMUSG00000032232	32.2885	24.5619	42.1693	27.1885	37.7569	17.0445	26.7845	36.7719	25.3015	15.0215	32.958	33.8272	Cgnl1
ENSMUSG00000029829	2.89479	6.87642	101.442	12.4901	77.3926	22.2461	3.82903	27.7065	2.75596	28.0455	36.9264	28.3625	Tmem213
ENSMUSG00000019768	32.2575	25.0495	33.2444	21.2728	32.0414	22.0588	27.8328	35.0149	30.7861	20.8292	36.8665	33.6781	Esr1
ENSMUSG00000110057	26.1939	36.6334	30.4423	24.6681	22.9847	31.7853	31.0688	32.854	28.2532	20.351	32.2593	33.4326	Gm2225
ENSMUSG00000030093	33.2916	6.12225	6.22406	33.0125	9.15149	36.6263	34.5415	18.8155	3.1695	94.0846	30.8161	45.0507	Wnt7a
ENSMUSG00000000711	22.8272	32.0437	36.2953	32.268	42.8444	31.173	24.293	31.401	28.9896	18.7563	25.3378	24.6385	Rab5b
ENSMUSG00000032508	31.6874	61.8094	22.9658	16.6844	18.453	17.7433	54.7876	19.4456	49.049	18.7182	20.6717	18.4278	Myd88
ENSMUSG00000020456	25.4963	28.8724	33.0802	25.8471	25.9898	21.1264	29.5161	28.8691	32.1921	30.5262	35.0192	33.712	Ogdh
ENSMUSG00000091957	19.7567	21.8788	26.6177	23.1401	38.7402	27.8511	25.5818	38.6759	38.6885	16.8297	37.8086	34.4907	Rps2-ps10
ENSMUSG00000027189	28.6571	35.161	27.132	31.9997	22.9267	22.1982	34.613	30.1258	33.9928	20.0497	33.8367	29.1036	Trim44
ENSMUSG00000071180	27.1189	30.5795	30.3514	28.3173	32.1246	28.8671	28.5934	29.7605	30.7901	20.1893	33.6145	29.4068	Smim15
ENSMUSG00000051671	28.1969	27.5554	29.2643	26.9391	25.1058	30.2499	25.0317	31.2543	25.0259	29.763	33.7028	37.6172	Coa6
ENSMUSG00000075232	19.4516	21.8263	27.9852	21.9987	18.453	19.3	44.487	21.1669	24.7939	34.1358	50.7016	45.0585	Amd1
ENSMUSG00000042212	0.251461	0	162.71	9.25845	13.724	86.3056	0.0771282	0	0.0798005	73.7652	2.67046	0.480733	Sprr2d
ENSMUSG00000060601	27.6728	26.063	33.8107	33.1323	38.1812	33.0906	25.9959	29.4777	24.8713	30.7729	20.8583	25.3782	Nr1h2
ENSMUSG00000024560	28.41	30.3179	24.8936	31.7297	25.9115	28.9452	30.4152	27.8212	30.8462	33.0923	26.4182	30.4287	Cxxc1
ENSMUSG00000062397	26.1514	23.7857	30.5431	29.9892	26.6292	27.7235	28.5979	25.8016	25.8028	34.7527	32.5057	36.9268	Zfp706
ENSMUSG00000039759	41.5917	26.2591	19.4597	26.5072	27.9778	33.7069	34.4125	29.3334	28.4757	41.2251	18.2335	21.9234	Thap3
ENSMUSG00000036138	35.8603	28.5434	27.858	25.0448	27.624	27.2384	35.4605	30.519	33.094	32.188	22.5314	23.0664	Acaa1a
ENSMUSG00000026457	29.0349	29.0742	34.6124	25.5023	35.3137	30.1152	28.891	25.9574	27.6641	29.255	26.0234	27.5802	Adipor1
ENSMUSG00000058056	23.1	30.5706	29.1456	38.079	34.7721	31.4585	24.3331	38.3614	35.5307	15.5187	26.9742	21.1583	Palld
ENSMUSG00000045996	35.2186	25.7791	33.0622	25.3446	18.4493	36.9441	26.8514	19.5858	24.2981	30.6038	35.7013	37.1624	Polr2k
ENSMUSG00000032336	27.5598	26.7663	38.41	23.3831	33.466	25.9685	20.5822	26.1763	31.4717	26.0218	34.3767	34.792	Nptn
ENSMUSG00000060261	35.769	32.5978	21.6952	28.7823	24.1291	24.2762	35.4986	30.1242	35.0128	28.1632	26.5347	26.1554	Gtf2i
ENSMUSG00000027375	36.0407	14.8002	17.8531	33.5337	24.0627	38.8426	23.0857	25.1338	16.6475	56.1031	29.6019	32.7418	Mal
ENSMUSG00000022403	30.8423	19.8823	22.1349	35.8283	20.4934	32.8142	34.9754	22.4485	22.497	38.6446	31.1425	36.6137	St13
ENSMUSG00000025103	27.1347	27.1968	34.7769	27.0202	27.3898	25.9747	35.5912	25.3578	25.8491	25.46	32.0911	34.1275	Btbd1
ENSMUSG00000070529	18.5297	7.60868	16.2227	49.1076	50.4326	67.0077	18.7669	10.8655	10.3005	68.5693	9.16225	20.9218	Wfdc10
ENSMUSG00000051236	17.3868	35.9346	37.7684	29.7754	33.0267	23.9357	26.0675	33.7793	31.562	13.9591	35.6455	28.4677	Msrb3
ENSMUSG00000027215	28.2843	17.9083	44.262	25.5802	42.9451	28.6545	26.3758	28.6701	18.5548	27.0228	27.3657	31.6848	Cd82
ENSMUSG00000012350	29.0833	17.7838	51.0272	15.4534	41.9475	22.5752	35.3051	30.6558	26.8699	26.6152	21.5255	28.1036	Ehf
ENSMUSG00000031197	30.2811	27.6984	29.3827	25.3344	26.07	26.3096	25.9912	28.8935	26.2035	23.7196	36.3322	40.6665	Vbp1
ENSMUSG00000029231	24.2016	58.6688	34.4228	37.9491	36.7144	15.2788	16.9667	31.3008	59.5107	4.35214	16.3507	11.1532	Pdgfra
ENSMUSG00000035215	32.8727	26.9698	21.4201	18.5094	13.9176	26.3748	34.3819	20.7787	29.4972	38.0928	38.9047	44.9524	Lsm7
ENSMUSG00000031309	24.4116	17.7337	32.9174	27.5399	27.5632	36.0942	21.8378	23.0824	17.2462	31.3322	37.7984	49.1016	Rps6ka3
ENSMUSG00000030103	12.5203	4.75728	84.6628	27.717	64.7491	47.0202	9.7904	7.52478	7.14963	26.1741	27.5759	26.9163	Bhlhe40
ENSMUSG00000041737	21.7258	2.90114	53.2455	29.1849	69.1269	56.0476	8.47238	11.381	5.05019	47.3839	17.6002	24.4056	Tmem45b
ENSMUSG00000038776	28.8921	15.983	42.3897	26.0284	49.7695	35.5542	15.5149	34.3726	18.477	32.3378	23.286	23.8679	Ephx1
ENSMUSG00000024529	7.12036	15.7095	56.1282	50.5427	51.0469	37.4167	6.12602	40.4259	14.1905	3.98187	42.8062	20.9745	Lox
ENSMUSG00000028676	27.526	23.9526	25.3921	29.1707	16.9872	23.8744	35.4837	24.1743	25.4998	37.5375	37.76	39.0817	Srsf10
ENSMUSG00000018707	25.7264	27.9951	24.864	35.5927	37.4616	30.0654	29.9957	26.5765	27.6302	30.4261	23.7151	26.2118	Dync1h1
ENSMUSG00000003039	29.0522	24.4352	29.5939	30.5908	28.666	35.5264	23.3137	29.6462	25.995	36.0859	26.063	27.1888	Fam32a
ENSMUSG00000018849	24.1791	15.9812	28.0831	19.5866	33.7175	30.8895	30.445	26.9385	20.3024	28.7238	42.4397	44.7506	Wwc1
ENSMUSG00000026880	11.9332	22.5548	73.1469	33.9746	74.4179	33.8498	12.2067	21.3443	19.6269	10.1426	19.0173	13.5491	Stom
ENSMUSG00000001761	24.9916	33.6449	22.666	33.8563	28.3651	25.4501	27.519	29.7962	33.9252	24.5988	31.5951	29.3152	Smo
ENSMUSG00000030847	29.5879	26.7673	39.9431	26.64	23.9171	26.7493	43.1757	26.4399	25.0933	28.8318	25.1546	23.4055	Bag3
ENSMUSG00000080268	25.4691	19.1016	41.2539	29.7658	34.5554	37.4871	20.6093	21.4223	18.4396	39.6788	27.4384	30.3808	Brms1
ENSMUSG00000020547	21.1855	26.2277	40.2715	22.6066	32.1078	30.1176	25.811	21.2821	25.6109	32.3516	34.636	33.2238	Bzw2
ENSMUSG00000024767	31.4005	25.8025	27.1108	25.9096	23.4688	30.4481	28.6872	25.9059	25.4958	38.2004	30.6819	32.2019	Otub1
ENSMUSG00000055436	31.9335	26.7206	21.2885	29.599	23.3625	31.0241	33.532	25.4104	27.3651	37.0586	28.92	29.0065	Srsf11
ENSMUSG00000021144	27.2351	31.1114	24.7154	25.4245	25.7229	24.7993	31.7447	29.9097	31.2864	31.2307	32.2053	29.4437	Mta1
ENSMUSG00000022204	26.9434	24.049	29.7578	26.572	22.7044	26.3187	29.857	24.2059	22.7564	37.3852	37.1335	37.05	Ngdn
ENSMUSG00000070462	21.7355	23.7061	45.9382	28.2087	40.8953	26.3879	22.9268	27.1367	23.2063	28.2223	30.4601	25.8723	Tlnrd1
ENSMUSG00000026042	15.7955	57.5769	36.3971	24.1535	32.4541	20.5617	17.6286	35.4796	31.3792	10.6679	37.7094	24.6675	Col5a2
ENSMUSG00000015461	26.1494	25.066	32.0632	31.6737	23.8418	26.7201	28.5769	25.1662	26.7483	33.4145	32.0124	33.0308	Atf6b
ENSMUSG00000028953	21.1973	25.788	28.7722	28.1831	18.9611	25.3437	33.4078	20.6932	25.6173	38.4103	40.9252	37.0197	Abcf2
ENSMUSG00000015714	27.0656	29.6675	29.3066	28.6435	22.4948	23.4862	32.0204	28.6698	28.8722	30.6825	33.1461	29.983	Cers2
ENSMUSG00000044627	24.7103	24.2602	38.815	24.4109	20.3156	26.5523	26.7211	23.9914	23.3687	30.7302	40.6036	39.5143	Swi5
ENSMUSG00000027293	22.0947	40.3828	38.2401	24.9793	35.4963	23.0271	25.5609	27.7513	28.2638	12.9139	35.8826	29.399	Ehd4
ENSMUSG00000032812	28.7269	39.4619	20.4707	20.922	23.2444	16.3277	37.9498	41.1574	46.4371	15.5861	29.6318	23.998	Arap1
ENSMUSG00000022265	26.8173	27.9232	68.295	16.6795	37.7196	17.8774	35.3266	16.6692	29.5506	19.6706	25.7706	21.4776	Ank
ENSMUSG00000033272	24.7847	25.2537	34.9601	21.9151	21.8662	23.1037	29.0929	24.2816	26.9812	34.8155	37.1699	39.2522	Slc35a4
ENSMUSG00000026281	29.0072	25.8642	19.2141	21.6877	12.3271	21.3414	34.4173	24.9549	26.8932	48.0841	37.9303	41.7467	Dtymk
ENSMUSG00000008859	25.5184	24.4588	36.9023	29.8685	30.8939	33.1272	27.6663	23.5176	21.6889	23.8575	32.0518	33.7656	Rala
ENSMUSG00000027405	22.2394	20.1642	18.9826	23.4829	11.793	21.0903	38.2368	19.9352	21.4645	48.5973	47.0146	49.8909	Nop56
ENSMUSG00000031673	29.8742	38.254	32.9908	27.4628	28.41	17.5468	31.8249	27.7718	32.1951	4.13225	42.8719	29.2854	Cdh11
ENSMUSG00000063171	39.5273	16.3851	31.4404	19.9469	27.2388	24.7492	38.1539	21.3292	20.8041	48.0444	20.1288	34.8325	Rps4l
ENSMUSG00000007670	25.9228	26.9084	25.9559	29.9712	24.2769	24.5124	30.8959	25.1499	28.9154	37.0823	29.3554	33.449	Khsrp
ENSMUSG00000021576	27.6932	21.5825	33.9981	24.5508	29.1203	32.5428	24.9185	24.628	22.6515	36.5869	30.0318	34.0849	Pdcd6
ENSMUSG00000038762	28.256	25.1616	31.539	26.2113	26.5964	26.7067	29.3469	24.0595	28.1702	31.3791	31.7144	33.0967	Abcf1
ENSMUSG00000024143	22.7584	24.6664	49.7996	28.872	50.1001	30.4763	15.5384	26.3529	25.2934	18.9822	22.672	26.6309	Rhoq
ENSMUSG00000078377	26.1237	29.2152	34.7133	22.9335	33.2658	31.505	22.4127	34.454	28.9422	20.2484	27.027	31.1917	Gm4294
ENSMUSG00000054408	24.967	22.656	37.212	25.1036	27.1793	24.514	32.4602	23.2281	24.8202	29.0999	36.5317	34.0193	Spcs3
ENSMUSG00000066315	32.6693	25.7919	33.2977	16.1095	23.3564	31.6713	30.3088	34.2101	28.9664	25.9759	30.4705	28.9116	Gm12918
ENSMUSG00000014195	30.2839	22.3825	25.0049	28.5344	27.0717	32.9372	32.4024	22.1001	22.2048	39.4769	28.0005	31.0123	Dnajc7
ENSMUSG00000004460	21.4144	21.2085	36.1836	31.8076	21.4029	19.7849	36.8125	18.6297	22.9401	34.1448	40.9371	36.1338	Dnajb11
ENSMUSG00000028780	26.5421	26.9836	26.8663	23.813	35.2816	34.1334	16.6474	36.5214	19.7968	39.8527	29.665	24.8973	Sema3c
ENSMUSG00000020430	25.5017	24.1827	30.3392	25.0372	24.2543	29.9275	27.3043	23.7054	26.7228	33.7051	34.9178	35.4011	Pes1
ENSMUSG00000062300	32.233	20.7783	28.4674	27.0077	29.4592	39.8652	28.4569	22.493	16.9378	41.4488	26.6099	27.0942	Nectin2
ENSMUSG00000028465	20.8094	34.213	36.3003	30.5354	32.7565	21.9434	25.3806	30.4808	31.0673	18.9989	31.4045	26.9114	Tln1
ENSMUSG00000079614	27.4368	24.0947	33.6129	27.8399	25.1204	26.892	28.2042	25.3762	24.7918	26.7588	36.19	34.4512	Seh1l
ENSMUSG00000049940	31.5516	34.3245	24.8434	25.4929	26.3844	22.23	32.1108	27.3349	32.1003	29.8149	27.6616	26.4401	Pgrmc2
ENSMUSG00000060073	27.7639	23.4815	34.5429	25.4073	22.5548	27.6226	26.6129	24.7003	24.4228	30.3885	36.6174	36.0812	Psma3
ENSMUSG00000028494	33.303	23.1126	23.8282	41.9496	32.1633	34.8515	22.284	24.7185	21.5241	38.5734	22.6222	21.0982	Plin2
ENSMUSG00000038733	28.2062	28.251	28.3249	30.2142	35.6398	27.2369	29.0664	26.1735	27.8368	23.0203	28.9729	26.8366	Wdr26
ENSMUSG00000046756	26.5573	24.8996	31.7831	23.4308	22.2247	25.8322	29.6844	23.0647	23.1592	40.326	31.7616	37.0514	Mrps7
ENSMUSG00000011096	25.5306	25.5618	29.9541	30.7349	37.0924	32.1532	22.7571	28.7049	24.9785	27.2173	26.6024	28.365	Akt1s1
ENSMUSG00000058587	32.0294	20.3147	23.4391	28.3559	20.9479	35.1195	27.6917	21.5908	18.1781	35.8182	34.498	41.5377	Tmod3
ENSMUSG00000102070	23.6373	20.591	40.3263	20.9087	27.6298	38.1253	24.9895	26.1551	23.5411	48.6012	19.3608	25.4788	Gm28661
ENSMUSG00000095567	20.6465	23.0522	26.9491	25.7852	21.4159	26.71	35.1933	22.0979	26.8214	29.4564	38.9906	41.755	Noc2l
ENSMUSG00000021709	27.7966	26.3008	30.8742	31.9195	35.013	29.62	27.2843	30.6988	27.0386	18.8838	25.7345	27.4019	Erbin
ENSMUSG00000022761	26.0646	33.6499	24.3884	31.8087	31.7428	26.8625	25.6039	31.5059	30.6995	28.649	24.1238	23.4068	Lztr1
ENSMUSG00000051319	32.3224	28.9709	30.7413	19.2434	24.2936	30.1717	25.4086	26.8545	28.7345	30.3813	30.1913	31.0328	1500011K16Rik
ENSMUSG00000030298	23.2521	24.6128	33.1915	22.1454	18.8949	26.2551	28.8851	21.6535	26.5235	30.0063	44.515	38.3176	Sec13
ENSMUSG00000024487	24.411	25.2419	37.1048	26.9589	23.1739	23.7167	27.2883	23.2492	25.2004	24.0457	43.288	34.5559	Yipf5
ENSMUSG00000079941	24.8817	26.0504	44.6668	24.5195	19.6793	24.4343	19.2589	24.7325	25.7786	32.7398	32.2041	39.1736	Gm11273
ENSMUSG00000020133	26.0311	22.0452	32.272	29.2182	27.8506	32.6317	26.2462	22.8327	24.0577	35.3199	30.0524	29.2835	2310011J03Rik
ENSMUSG00000029994	31.8772	27.0783	33.0613	24.9418	26.1969	27.3702	32.1026	23.7272	29.0849	24.9931	26.0846	31.2108	Anxa4
ENSMUSG00000029319	27.6924	25.7113	26.2686	24.5889	21.1819	24.3558	33.4282	27.0057	28.6839	35.6204	28.9568	34.2268	Coq2
ENSMUSG00000045193	48.5544	20.3003	25.1324	18.5228	23.1272	41.7667	20.2311	37.6522	29.3842	28.9259	21.8026	22.2527	Cirbp
ENSMUSG00000044477	26.6553	29.9606	31.5325	32.3116	31.1491	29.2672	23.9613	25.9186	28.9209	25.5004	27.3116	25.139	Zfand3
ENSMUSG00000035413	21.8469	22.5852	15.5202	39.0282	38.016	42.5259	16.5003	27.9563	22.6961	43.8279	20.3936	26.5632	Tmem98
ENSMUSG00000028759	27.9079	28.0356	24.675	27.8628	30.0335	29.0488	27.1746	30.7202	28.419	26.7693	27.6302	29.1224	Hp1bp3
ENSMUSG00000032328	26.9838	26.2888	38.5491	25.2751	29.2919	25.4385	28.0483	25.5097	25.3336	24.1725	33.3073	29.1178	Tmem30a
ENSMUSG00000040374	30.7033	22.3315	36.0529	25.1598	26.3665	26.9726	27.234	27.2094	25.616	31.1097	28.7658	29.7814	Pex2
ENSMUSG00000028393	30.9052	14.2257	21.323	24.5157	22.462	31.5352	26.5569	25.1617	18.502	60.522	28.6735	32.7787	Alad
ENSMUSG00000003068	28.6654	24.4703	26.3262	26.8789	29.7986	25.4164	28.3608	26.7324	21.7258	33.4669	30.9094	34.3939	Stk11
ENSMUSG00000024537	30.3465	28.4312	21.0296	23.5669	18.0014	21.8227	33.0323	25.5653	27.6596	35.4311	37.1895	34.7267	Psmg2
ENSMUSG00000022769	10.9931	20.19	42.9896	41.9954	18.0199	12.6404	50.4347	12.9332	22.8973	35.6977	32.9371	35.027	Sdf2l1
ENSMUSG00000030795	33.1703	27.7854	18.6396	22.1488	18.6821	27.182	25.2539	30.7977	30.7756	30.2494	35.2938	36.4377	Fus
ENSMUSG00000030286	26.1376	26.5283	29.472	25.9035	28.5072	25.6364	25.5667	26.3345	26.7274	32.3917	31.1292	31.9489	Emc3
ENSMUSG00000005103	22.2194	18.6056	44.862	26.0081	34.3588	30.5285	22.948	23.2917	17.8928	27.1233	33.4253	35.0102	Wdr1
ENSMUSG00000015094	24.142	28.4218	30.869	29.4992	32.6428	31.9788	24.8502	27.5569	26.9773	28.4743	27.0913	23.7055	Npdc1
ENSMUSG00000045954	19.6376	51.0616	16.1449	33.7265	30.9169	31.2675	28.3683	36.9374	36.5911	12.667	20.6674	18.0568	Cavin2
ENSMUSG00000012483	31.3547	25.7122	23.9941	21.1369	16.7268	26.4214	25.4761	22.0475	24.4453	32.7338	37.02	48.9436	Rpa3
ENSMUSG00000021764	33.0119	25.4673	35.0488	21.195	21.8705	31.8833	23.0165	23.7536	25.091	33.0701	30.1465	32.434	Ndufs4
ENSMUSG00000014402	30.9662	20.9334	35.8085	24.6734	27.8639	33.1713	25.9928	22.0826	20.1452	34.2989	26.5626	33.4774	Tsg101
ENSMUSG00000068747	31.0936	23.0773	30.5423	23.7406	31.4665	26.326	37.334	22.3521	27.2331	29.3071	22.4425	31.0121	Sort1
ENSMUSG00000078784	28.5571	23.4842	34.3713	28.264	21.0081	34.9925	23.0112	23.7603	26.2265	31.116	30.9927	30.0985	1810022K09Rik
ENSMUSG00000021796	20.609	23.8788	39.4975	29.8076	34.0512	29.8564	23.289	27.0099	25.8586	23.1469	29.5384	29.1931	Bmpr1a
ENSMUSG00000028980	13.2129	17.4833	77.3425	29.492	54.1872	31.1684	11.3455	18.7045	16.5233	20.1827	24.725	21.2896	H6pd
ENSMUSG00000061684	29.0185	24.1327	24.0099	19.8955	34.3139	29.7249	31.097	29.9249	23.7613	27.1811	29.0098	33.5598	Rpl21-ps8
ENSMUSG00000029672	21.3383	23.3008	46.5116	23.0374	31.5724	23.621	30.315	23.0113	21.7933	26.2591	31.6832	33.0935	Fam3c
ENSMUSG00000056220	55.2863	27.8443	20.0313	13.5485	18.4299	18.7053	60.3154	29.0276	27.8906	19.2253	20.0521	25.0576	Pla2g4a
ENSMUSG00000052298	29.2346	31.7692	24.5378	24.5415	25.0723	23.4265	34.4902	27.919	28.7678	27.4428	26.1412	32.0434	Cdc42se2
ENSMUSG00000021037	19.9531	25.3755	22.147	32.1829	17.5347	22.293	38.8922	19.3702	25.6635	41.941	34.1867	35.8394	Ahsa1
ENSMUSG00000014959	21.6345	20.6298	38.0712	23.1843	25.0266	25.8948	25.6983	22.2129	21.9999	34.8984	39.5553	36.3447	Gorasp2
ENSMUSG00000047714	24.2982	23.6091	36.1572	27.6436	32.0206	32.5023	26.4396	29.6614	23.7939	23.6496	28.6201	26.6671	Ppp1r2
ENSMUSG00000024597	31.9639	25.2157	30.0183	22.0079	41.5889	26.807	33.0452	26.1249	26.697	20.7003	25.9573	24.6204	Slc12a2
ENSMUSG00000001768	21.8642	18.357	27.7482	36.64	80.6956	41.2192	17.0638	26.5854	16.9605	14.2625	16.2103	17.1097	Rin2
ENSMUSG00000003316	21.2385	32.2191	34.0703	30.9618	35.3645	27.0019	22.9433	27.1243	31.61	18.4042	28.1589	25.5885	Glg1
ENSMUSG00000047423	25.3862	31.8389	32.7496	29.2089	32.2224	24.6685	24.7678	27.2412	27.8296	24.6864	29.5118	24.4446	AI837181
ENSMUSG00000020392	24.9258	23.6739	28.4002	26.8076	23.3606	28.4728	26.1012	23.3719	22.1207	35.9811	30.9115	40.379	Cdkn2aipnl
ENSMUSG00000030770	24.1601	29.3827	26.8427	27.1373	31.2123	21.3148	26.1355	31.8406	30.4117	21.0677	33.3196	31.5443	Parva
ENSMUSG00000028409	25.9878	21.7326	29.2399	26.6499	25.8572	30.26	26.7253	24.0903	25.1248	29.6441	34.5284	34.4978	Smu1
ENSMUSG00000057789	22.1022	15.4106	47.7375	24.3172	29.7258	28.6141	18.5919	18.7161	16.9783	33.8992	36.7145	41.2794	Bak1
ENSMUSG00000027111	21.4918	16.0709	51.3433	24.1546	33.6665	28.1107	19.8283	17.7198	17.7333	22.7484	40.5277	40.4523	Itga6
ENSMUSG00000082284	28.9585	26.3284	32.4908	32.0376	26.4184	30.3404	25.2373	22.0557	24.9188	28.6841	24.257	31.8063	H3f3a-ps1
ENSMUSG00000031347	31.2111	28.5792	31.9573	22.9511	19.704	21.3897	28.2406	24.9386	30.7708	24.2586	34.0087	35.2705	Cetn2
ENSMUSG00000036390	12.0053	12.2688	50.2286	22.6072	68.4208	39.4648	10.1535	29.7948	7.1473	26.1281	27.2233	27.4981	Gadd45a
ENSMUSG00000021072	23.8777	25.9522	35.4512	27.8874	26.8291	27.2944	26.7159	22.1114	22.8644	30.6918	32.0932	31.1104	Tmx1
ENSMUSG00000027944	29.0753	24.8862	27.3402	27.4656	22.4529	25.0659	29.508	24.0157	25.1512	31.7916	36.1843	29.6317	Hax1
[truncated: 31,600 more rows]
