# Supplementary material for: Dynamic Transcriptomic Profiling of Mouse Endometrium Across the Estrous Cycle Reveals Phase‐Specific Regulatory Networks Underlying Cyclic Remodelling
Source: J Cell Mol Med. 2026 Jun 26;30(12):e71265. doi: 10.1111/jcmm.71265 (PMC13309392; doi:10.1111/jcmm.71265)
Supplement: Supplementary file 4 — Table S4: Lists of TPM values corresponding to 33,599 genes. [file JCMM-30-e71265-s009.xlsx]

## Sheet: 33599-TPM
	gene_id	PRO1	PRO2	PRO3	PRO	E1	E2	E3	E	MET1	MET2	MET3	MET	DI1	DI2	DI3	DI			gene_id	PRO	E	MET	DI
1	ENSMUSG00000064351	14.4405	14.2889	14.5116	14.4137	14.5289	14.668	14.7345	14.6438	14.4588	14.3274	14.3628	14.383	14.9154	14.3294	14.3612	14.5353			ENSMUSG00000064351	14.4137	14.6438	14.383	14.5353
2	ENSMUSG00000064370	13.7664	13.6338	13.5708	13.657	13.5265	13.3382	13.5826	13.4825	13.7144	13.7025	13.7144	13.7105	14.1358	13.6763	13.6297	13.814			ENSMUSG00000064370	13.657	13.4825	13.7105	13.814
3	ENSMUSG00000007892	13.7071	13.8115	13.3582	13.6256	13.0452	13.3413	13.3549	13.2471	13.6165	13.7779	13.7334	13.7093	13.0607	13.6316	13.5326	13.4083			ENSMUSG00000007892	13.6256	13.2471	13.7093	13.4083
4	ENSMUSG00000037742	13.4029	13.7558	13.4757	13.5448	13.2885	13.4713	13.2201	13.3267	13.3283	13.7152	13.5898	13.5444	12.7824	13.3724	13.3871	13.1806			ENSMUSG00000037742	13.5448	13.3267	13.5444	13.1806
5	ENSMUSG00000064341	13.4223	13.2032	13.1014	13.2423	13.0265	12.6634	13.2323	12.9741	13.2657	13.133	13.417	13.2719	13.7932	13.5407	13.4519	13.5953			ENSMUSG00000064341	13.2423	12.9741	13.2719	13.5953
6	ENSMUSG00000025467	5.52619	3.02955	11.0104	6.52204	14.3438	14.7701	14.947	14.6869	5.03484	5.1395	5.41855	5.19763	13.2464	4.67612	4.98861	7.63705			ENSMUSG00000025467	6.52204	14.6869	5.19763	7.63705
7	ENSMUSG00000049775	12.4866	12.4676	12.9531	12.6358	12.5055	12.6983	12.8221	12.6753	12.3745	12.3978	12.2862	12.3528	13.0464	12.5383	12.6147	12.7332			ENSMUSG00000049775	12.6358	12.6753	12.3528	12.7332
8	ENSMUSG00000028081	12.7028	12.4425	12.294	12.4797	12.2128	12.2835	12.5313	12.3425	12.6556	12.6607	12.3839	12.5667	12.2896	12.4483	12.4989	12.4123			ENSMUSG00000028081	12.4797	12.3425	12.5667	12.4123
9	ENSMUSG00000064345	12.2675	12.2654	11.9461	12.1597	12.2295	11.7103	12.1289	12.0229	12.3188	12.0532	12.4573	12.2765	12.6849	12.3904	12.3145	12.4633			ENSMUSG00000064345	12.1597	12.0229	12.2765	12.4633
10	ENSMUSG00000060126	12.5185	12.1506	12.0766	12.2486	12.2414	12.2716	12.3947	12.3026	12.5011	12.5748	12.1892	12.4217	11.9824	11.8854	11.9472	11.9383			ENSMUSG00000060126	12.2486	12.3026	12.4217	11.9383
11	ENSMUSG00000063457	12.2654	12.1878	11.9086	12.1206	11.9694	11.9545	12.3233	12.0824	12.3071	12.3788	12.1133	12.2664	12.1486	11.9644	12.0558	12.0562			ENSMUSG00000063457	12.1206	12.0824	12.2664	12.0562
12	ENSMUSG00000064363	12.2482	11.9709	11.8704	12.0298	12.1119	11.9351	12.1888	12.0786	12.1534	12.0256	12.1139	12.0976	12.7307	11.9687	11.905	12.2015			ENSMUSG00000064363	12.0298	12.0786	12.0976	12.2015
13	ENSMUSG00000067274	12.0423	12.2555	12.23	12.1759	11.7433	12.0655	11.9415	11.9168	12.1055	12.2005	12.0773	12.1278	11.8228	12.1329	12.1456	12.0338			ENSMUSG00000067274	12.1759	11.9168	12.1278	12.0338
14	ENSMUSG00000050635	9.43124	4.26585	14.0505	9.24919	11.4075	13.3977	12.9036	12.5696	5.5347	9.25196	7.49732	7.428	11.582	10.2285	9.55565	10.4554			ENSMUSG00000050635	9.24919	12.5696	7.428	10.4554
15	ENSMUSG00000093674	12.3087	12.357	11.9566	12.2074	11.5474	11.2883	12.0868	11.6408	11.8313	12.0551	12.0818	11.9894	12.1066	12.1507	12.2368	12.1647			ENSMUSG00000093674	12.2074	11.6408	11.9894	12.1647
16	ENSMUSG00000064367	11.9777	12.0806	12.0686	12.0423	11.8461	12.0285	11.9429	11.9392	11.8973	12.0016	12.2117	12.0369	12.14	12.0822	11.9059	12.0427			ENSMUSG00000064367	12.0423	11.9392	12.0369	12.0427
17	ENSMUSG00000064368	12.2052	11.8339	11.9644	12.0012	11.6229	11.7648	11.9721	11.7866	11.857	11.8105	12.0937	11.9204	12.2278	11.9484	11.8313	12.0025			ENSMUSG00000064368	12.0012	11.7866	11.9204	12.0025
18	ENSMUSG00000057863	12.0384	12.0832	11.7808	11.9675	11.5331	11.5055	12.0669	11.7018	11.7599	11.9435	11.9099	11.8711	11.8361	11.6823	11.787	11.7684			ENSMUSG00000057863	11.9675	11.7018	11.8711	11.7684
19	ENSMUSG00000060802	11.9198	11.5666	12.0727	11.853	12.5378	12.3791	12.0828	12.3333	11.1177	11.3686	11.5033	11.3299	11.7674	11.1053	11.3081	11.3936			ENSMUSG00000060802	11.853	12.3333	11.3299	11.3936
20	ENSMUSG00000034994	11.6195	11.9826	11.7965	11.7995	11.777	11.9342	11.5926	11.7679	11.109	11.9917	11.8071	11.6359	10.9859	11.2036	11.3271	11.1722			ENSMUSG00000034994	11.7995	11.7679	11.6359	11.1722
21	ENSMUSG00000024608	11.7125	11.6465	11.429	11.596	11.4631	11.6217	11.9318	11.6722	11.6327	11.9348	11.563	11.7102	11.149	11.4189	11.3788	11.3156			ENSMUSG00000024608	11.596	11.6722	11.7102	11.3156
22	ENSMUSG00000032399	11.5988	11.7451	11.504	11.616	11.3217	11.31	11.3669	11.3328	11.668	11.746	11.6636	11.6925	11.1187	11.5881	11.6865	11.4644			ENSMUSG00000032399	11.616	11.3328	11.6925	11.4644
23	ENSMUSG00000026238	11.5137	11.1323	10.7848	11.1436	11.6326	10.9436	11.5741	11.3834	11.497	11.2211	11.2778	11.332	12.1098	11.7279	12.0252	11.9543			ENSMUSG00000026238	11.1436	11.3834	11.332	11.9543
24	ENSMUSG00000025492	11.9938	11.1336	11.2097	11.4457	11.4465	11.0332	11.039	11.1729	11.1163	11.4037	11.1707	11.2302	12.3105	10.9381	11.4777	11.5754			ENSMUSG00000025492	11.4457	11.1729	11.2302	11.5754
25	ENSMUSG00000024661	11.344	11.6363	11.4739	11.4847	11.5791	11.8434	11.3765	11.5997	11.1371	11.5315	11.6211	11.4299	11.0448	11.0066	10.9106	10.9873			ENSMUSG00000024661	11.4847	11.5997	11.4299	10.9873
26	ENSMUSG00000017404	11.3822	11.4846	11.3694	11.412	11.2427	11.2382	11.4478	11.3096	11.3699	11.4988	11.4407	11.4365	11.1463	11.3716	11.4207	11.3129			ENSMUSG00000017404	11.412	11.3096	11.4365	11.3129
27	ENSMUSG00000028495	11.4102	11.4893	11.2	11.3665	11.1953	11.2047	11.345	11.2483	11.4092	11.5985	11.3447	11.4508	10.8804	11.3152	11.3533	11.183			ENSMUSG00000028495	11.3665	11.2483	11.4508	11.183
28	ENSMUSG00000003970	11.3999	11.3556	11.153	11.3028	11.0808	11.0999	11.1699	11.1169	11.3808	11.5105	11.3478	11.413	11.1584	11.3588	11.4342	11.3171			ENSMUSG00000003970	11.3028	11.1169	11.413	11.3171
29	ENSMUSG00000057841	11.3868	11.6336	11.2942	11.4382	11.0379	11.093	11.235	11.122	11.1585	11.4966	11.3956	11.3502	10.9326	11.157	11.2892	11.1263			ENSMUSG00000057841	11.4382	11.122	11.3502	11.1263
30	ENSMUSG00000035783	9.6269	11.8268	11.8792	11.111	11.2083	11.3338	10.456	10.9994	10.7478	11.552	11.6585	11.3195	10.2169	11.6793	11.186	11.0274			ENSMUSG00000035783	11.111	10.9994	11.3195	11.0274
31	ENSMUSG00000038274	11.5849	11.2325	11.1719	11.3298	11.0424	11.1761	11.5504	11.2563	11.3099	11.4161	11.1534	11.2931	11.2527	10.9929	11.1541	11.1333			ENSMUSG00000038274	11.3298	11.2563	11.2931	11.1333
32	ENSMUSG00000107176	11.5859	11.4823	11.2646	11.4442	11.1175	10.909	11.1795	11.0686	11.4133	11.385	11.1066	11.3016	11.1246	11.1713	11.2414	11.1791			ENSMUSG00000107176	11.4442	11.0686	11.3016	11.1791
33	ENSMUSG00000044533	11.0807	11.4594	11.1158	11.2186	10.9528	11.0074	11.0806	11.0136	11.1203	11.473	11.4867	11.36	10.9609	11.541	11.5756	11.3592			ENSMUSG00000044533	11.2186	11.0136	11.36	11.3592
34	ENSMUSG00000026822	4.30276	1.16203	13.0937	6.18616	11.3006	12.4002	12.2002	11.967	4.31093	5.1777	2.65176	4.04679	11.6973	9.19385	9.41149	10.1009			ENSMUSG00000026822	6.18616	11.967	4.04679	10.1009
35	ENSMUSG00000031320	11.2927	11.4821	11.0933	11.2893	11.0068	11.1256	11.1422	11.0915	11.4016	11.4808	11.371	11.4178	10.7528	11.2153	11.1792	11.0491			ENSMUSG00000031320	11.2893	11.0915	11.4178	11.0491
36	ENSMUSG00000050621	11.6692	11.477	10.1788	11.1084	10.5501	11.7803	11.181	11.1705	11.1972	12.318	10.7571	11.4241	10.4456	10.7289	10.5557	10.5767			ENSMUSG00000050621	11.1084	11.1705	11.4241	10.5767
37	ENSMUSG00000049517	11.4905	11.4171	11.0843	11.3306	10.9233	10.7743	11.2829	10.9935	11.3047	11.2568	11.1087	11.2234	11.1696	11.1106	11.2629	11.1811			ENSMUSG00000049517	11.3306	10.9935	11.2234	11.1811
38	ENSMUSG00000024164	5.52935	6.91377	12.5367	8.32661	11.3374	13.2268	12.0285	12.1976	5.5134	7.2484	4.98362	5.91514	10.6295	8.16487	8.40062	9.06501			ENSMUSG00000024164	8.32661	12.1976	5.91514	9.06501
39	ENSMUSG00000032496	7.10013	3.3168	12.2895	7.5688	11.589	12.8796	11.8602	12.1096	4.99335	7.64529	7.15122	6.59662	12.2579	7.61973	7.97943	9.2857			ENSMUSG00000032496	7.5688	12.1096	6.59662	9.2857
40	ENSMUSG00000003429	11.3441	11.1819	10.9754	11.1672	11.0578	11.0855	11.3567	11.1667	11.1654	11.2986	11.0974	11.1871	11.1569	10.9697	11.0526	11.0597			ENSMUSG00000003429	11.1672	11.1667	11.1871	11.0597
41	ENSMUSG00000012848	11.2945	11.2784	10.841	11.1379	10.8842	10.9278	11.0824	10.9648	11.2484	11.435	11.1845	11.2893	10.9088	10.9345	11.0043	10.9492			ENSMUSG00000012848	11.1379	10.9648	11.2893	10.9492
42	ENSMUSG00000081895	10.554	10.8098	11.0572	10.807	11.1312	11.1787	11.4295	11.2465	11.1427	11.5563	10.6468	11.1153	11.2471	10.5036	10.7383	10.8297			ENSMUSG00000081895	10.807	11.2465	11.1153	10.8297
43	ENSMUSG00000023944	11.0156	11.1517	10.7044	10.9572	11.3408	10.6394	10.8198	10.9333	11.2514	10.9328	11.1246	11.1029	11.2676	11.0217	11.1529	11.1474			ENSMUSG00000023944	10.9572	10.9333	11.1029	11.1474
44	ENSMUSG00000043716	11.1909	11.0396	10.8532	11.0279	10.8573	10.8033	11.0823	10.9143	11.1192	10.9577	10.9466	11.0078	10.8025	10.7994	10.8182	10.8067			ENSMUSG00000043716	11.0279	10.9143	11.0078	10.8067
45	ENSMUSG00000037563	11.2401	11.1994	10.6872	11.0423	10.7574	10.6709	11.0486	10.8256	10.9522	11.2957	11.0508	11.0996	10.6529	10.7917	10.8727	10.7724			ENSMUSG00000037563	11.0423	10.8256	11.0996	10.7724
46	ENSMUSG00000025362	11.0636	11.3222	10.8594	11.0817	10.5681	10.7134	10.8334	10.7049	10.9592	11.1048	11.1271	11.0637	10.7269	10.9415	10.9673	10.8786			ENSMUSG00000025362	11.0817	10.7049	11.0637	10.8786
47	ENSMUSG00000084319	11.0931	10.6487	10.7459	10.8292	10.9361	10.951	11.1358	11.0076	11.133	11.2778	10.931	11.1139	10.5855	10.5206	10.611	10.5724			ENSMUSG00000084319	10.8292	11.0076	11.1139	10.5724
48	ENSMUSG00000113948	11.2918	10.7578	10.6542	10.9013	10.4653	10.6269	11.2036	10.7652	11.0777	11.1787	10.8559	11.0374	10.7467	10.7004	10.8407	10.7626			ENSMUSG00000113948	10.9013	10.7652	11.0374	10.7626
49	ENSMUSG00000036256	11.0029	11.4697	10.8528	11.1085	10.8801	10.7451	9.72705	10.4508	10.7895	11.4501	11.6122	11.284	8.15952	11.1786	10.5245	9.95422			ENSMUSG00000036256	11.1085	10.4508	11.284	9.95422
50	ENSMUSG00000047675	11.1969	11.0122	10.6009	10.9367	10.512	10.5706	10.8	10.6275	11.0671	11.1198	10.9125	11.0331	10.6642	10.789	10.9365	10.7966			ENSMUSG00000047675	10.9367	10.6275	11.0331	10.7966
51	ENSMUSG00000064372	10.525	11.1522	10.6493	10.7755	10.5172	11.2731	10.8076	10.8659	10.6768	10.4236	11.3701	10.8235	10.8847	10.8151	10.6544	10.7847			ENSMUSG00000064372	10.7755	10.8659	10.8235	10.7847
52	ENSMUSG00000058546	10.8302	10.963	10.709	10.8341	10.7549	10.6867	10.7462	10.7292	10.9978	11.05	10.9765	11.0081	10.2561	10.943	10.9101	10.7031			ENSMUSG00000058546	10.8341	10.7292	11.0081	10.7031
53	ENSMUSG00000067818	9.3754	11.1051	11.6009	10.6938	10.5614	10.9791	10.11	10.5502	10.4088	10.954	11.101	10.8212	10.0709	11.0328	10.708	10.6039			ENSMUSG00000067818	10.6938	10.5502	10.8212	10.6039
54	ENSMUSG00000060938	10.9086	10.9654	10.6395	10.8379	10.736	10.6631	10.8041	10.7344	10.8918	10.9783	10.8442	10.9048	10.6092	10.7656	10.6886	10.6878			ENSMUSG00000060938	10.8379	10.7344	10.9048	10.6878
55	ENSMUSG00000000740	10.9651	10.9319	10.716	10.871	10.4317	10.6451	10.6819	10.5862	11.0141	11.0643	10.8864	10.9883	10.4892	10.7599	10.8153	10.6881			ENSMUSG00000000740	10.871	10.5862	10.9883	10.6881
56	ENSMUSG00000057322	11.1692	10.8577	10.6076	10.8782	10.1541	9.67907	10.8337	10.2223	10.5923	10.5087	10.4727	10.5246	11.654	10.3547	11.1215	11.0434			ENSMUSG00000057322	10.8782	10.2223	10.5246	11.0434
57	ENSMUSG00000032518	10.7933	11.0062	10.5604	10.7867	10.3316	10.4118	10.598	10.4471	10.7685	10.9762	10.9437	10.8961	10.4195	10.9992	11.0256	10.8148			ENSMUSG00000032518	10.7867	10.4471	10.8961	10.8148
58	ENSMUSG00000099764	10.804	10.8319	10.6261	10.754	10.6091	10.8047	10.8438	10.7525	10.8459	11.1004	10.8115	10.9193	10.3249	10.6246	10.6657	10.5384			ENSMUSG00000099764	10.754	10.7525	10.9193	10.5384
59	ENSMUSG00000067038	10.8029	10.8831	10.4617	10.7159	10.3801	10.8241	10.8019	10.6687	10.9034	11.1448	10.9202	10.9894	10.1248	10.7863	10.7642	10.5584			ENSMUSG00000067038	10.7159	10.6687	10.9894	10.5584
60	ENSMUSG00000039001	11.1847	11.0622	10.5331	10.9266	10.4108	10.0725	10.9068	10.4634	10.9249	11.0333	10.9643	10.9742	10.5158	10.5753	10.4667	10.5193			ENSMUSG00000039001	10.9266	10.4634	10.9742	10.5193
61	ENSMUSG00000047139	10.0164	8.48345	11.1507	9.88351	10.5877	11.1232	10.9594	10.8901	9.67189	9.9492	8.8657	9.4956	10.9555	11.2684	11.6058	11.2766			ENSMUSG00000047139	9.88351	10.8901	9.4956	11.2766
62	ENSMUSG00000045128	10.8717	10.9312	10.6205	10.8078	10.4534	10.6904	10.7834	10.6424	10.8149	10.9301	10.7923	10.8458	10.5212	10.4327	10.4229	10.4589			ENSMUSG00000045128	10.8078	10.6424	10.8458	10.4589
63	ENSMUSG00000061787	10.8567	10.8984	10.6855	10.8135	10.5002	10.4093	10.6742	10.5279	10.574	10.7723	10.7075	10.6846	10.4715	10.7657	10.7496	10.6623			ENSMUSG00000061787	10.8135	10.5279	10.6846	10.6623
64	ENSMUSG00000061477	10.8412	10.8289	10.5855	10.7519	10.5632	10.5761	10.7045	10.6146	10.7667	10.8994	10.7246	10.7969	10.295	10.5935	10.5877	10.4921			ENSMUSG00000061477	10.7519	10.6146	10.7969	10.4921
65	ENSMUSG00000006333	10.8692	10.8496	10.4822	10.7337	10.4592	10.5602	10.722	10.5805	10.6873	10.9399	10.6561	10.7611	10.3513	10.5669	10.6411	10.5198			ENSMUSG00000006333	10.7337	10.5805	10.7611	10.5198
66	ENSMUSG00000028255	4.15254	0.929638	11.3298	5.47064	10.9367	13.1396	11.0544	11.7102	4.64861	6.47803	3.60338	4.91001	10.2661	7.64054	8.44129	8.78265			ENSMUSG00000028255	5.47064	11.7102	4.91001	8.78265
67	ENSMUSG00000029580	10.6035	10.4679	10.5699	10.5471	10.6302	10.5123	10.6606	10.601	10.7778	10.617	10.3765	10.5904	10.8656	10.769	10.6854	10.7733			ENSMUSG00000029580	10.5471	10.601	10.5904	10.7733
68	ENSMUSG00000068220	10.4179	11.3961	10.7171	10.8437	10.588	10.0456	9.69732	10.1103	10.2493	10.6713	11.3294	10.75	8.78557	11.1593	10.6948	10.2132			ENSMUSG00000068220	10.8437	10.1103	10.75	10.2132
69	ENSMUSG00000027907	10.7169	10.1351	10.7932	10.5484	10.5873	10.3249	10.9637	10.6253	9.99697	10.2971	10.1641	10.1527	11.2413	10.4905	10.6585	10.7968			ENSMUSG00000027907	10.5484	10.6253	10.1527	10.7968
70	ENSMUSG00000062825	10.4154	10.3426	10.8728	10.5436	10.4619	10.881	10.6351	10.6593	10.601	10.7061	10.2769	10.528	10.3575	10.7041	10.5115	10.5244			ENSMUSG00000062825	10.5436	10.6593	10.528	10.5244
71	ENSMUSG00000025068	10.5364	9.82816	10.1835	10.1827	10.8089	11.6554	11.0651	11.1764	10.2262	10.4123	9.71529	10.1179	11.2597	9.58895	9.70575	10.1848			ENSMUSG00000025068	10.1827	11.1764	10.1179	10.1848
72	ENSMUSG00000007891	11.8156	11.5165	8.90988	10.7473	9.69427	9.319	9.64996	9.55441	12.0286	10.3565	11.2667	11.2173	9.67403	9.28559	9.3277	9.42911			ENSMUSG00000007891	10.7473	9.55441	11.2173	9.42911
73	ENSMUSG00000008668	10.779	10.9492	10.5128	10.747	10.3055	10.2215	10.5207	10.3492	10.5539	10.738	10.6644	10.6521	10.3587	10.5139	10.4638	10.4455			ENSMUSG00000008668	10.747	10.3492	10.6521	10.4455
74	ENSMUSG00000008682	10.5412	10.6082	10.7353	10.6282	10.3205	10.6944	10.5896	10.5348	10.5532	10.7698	10.5285	10.6172	10.0154	10.4751	10.4739	10.3215			ENSMUSG00000008682	10.6282	10.5348	10.6172	10.3215
75	ENSMUSG00000015656	10.1578	10.5666	10.0263	10.2502	11.026	9.58738	10.2315	10.2816	11.0373	9.86142	10.4704	10.4564	11.1018	10.5638	10.5404	10.7354			ENSMUSG00000015656	10.2502	10.2816	10.4564	10.7354
76	ENSMUSG00000034892	11.0212	11.07	10.7844	10.9585	9.73596	9.41847	10.4731	9.87583	10.2609	10.2889	10.455	10.3349	10.5976	10.1603	10.3234	10.3604			ENSMUSG00000034892	10.9585	9.87583	10.3349	10.3604
77	ENSMUSG00000061232	10.5473	9.68886	10.6399	10.292	10.9457	10.7263	10.6015	10.7578	9.87846	10.0869	9.94693	9.97078	10.9657	10.0446	10.1289	10.3797			ENSMUSG00000061232	10.292	10.7578	9.97078	10.3797
78	ENSMUSG00000037805	10.5239	10.695	10.3444	10.5211	10.1494	10.2484	10.3475	10.2484	10.4167	10.6966	10.4536	10.5223	10.2965	10.3112	10.4263	10.3447			ENSMUSG00000037805	10.5211	10.2484	10.5223	10.3447
79	ENSMUSG00000017723	10.5022	8.80095	10.0703	9.79115	10.6413	10.7612	10.8976	10.7667	10.4272	9.73468	9.2592	9.80701	11.2045	10.1657	10.633	10.6677			ENSMUSG00000017723	9.79115	10.7667	9.80701	10.6677
80	ENSMUSG00000046330	10.7122	10.6105	10.4815	10.6014	10.0122	10.0271	10.6275	10.2223	10.3642	10.5321	10.4621	10.4528	10.4376	10.2183	10.283	10.313			ENSMUSG00000046330	10.6014	10.2223	10.4528	10.313
81	ENSMUSG00000035885	10.3476	10.2918	10.7384	10.4593	10.2234	10.0816	10.335	10.2133	10.1818	10.2147	10.2767	10.2244	10.7261	10.5313	10.544	10.6005			ENSMUSG00000035885	10.4593	10.2133	10.2244	10.6005
82	ENSMUSG00000025794	10.4969	10.5582	10.1478	10.401	10.0906	10.0995	10.2947	10.1616	10.5008	10.5689	10.5027	10.5241	10.1106	10.3974	10.4593	10.3224			ENSMUSG00000025794	10.401	10.1616	10.5241	10.3224
83	ENSMUSG00000073702	10.487	10.6233	10.3547	10.4883	10.1099	10.1429	10.4238	10.2255	10.3712	10.4758	10.5104	10.4524	9.98297	10.3562	10.3241	10.2211			ENSMUSG00000073702	10.4883	10.2255	10.4524	10.2211
84	ENSMUSG00000020585	10.3631	10.684	10.5605	10.5359	10.5095	10.3	10.0634	10.291	10.284	10.4733	10.6902	10.4825	9.55649	10.3248	10.119	10.0001			ENSMUSG00000020585	10.5359	10.291	10.4825	10.0001
85	ENSMUSG00000060036	10.4862	10.7435	10.2732	10.501	10.1232	10.0483	10.1394	10.1036	10.1236	10.6338	10.5358	10.4311	9.96481	10.3862	10.4572	10.2694			ENSMUSG00000060036	10.501	10.1036	10.4311	10.2694
86	ENSMUSG00000090733	10.6852	10.4687	10.5663	10.5734	10.3823	8.37027	10.7772	9.84328	10.6287	9.22141	10.6009	10.1503	10.2846	10.1834	10.3717	10.2799			ENSMUSG00000090733	10.5734	9.84328	10.1503	10.2799
87	ENSMUSG00000073411	10.2778	9.68107	10.5486	10.1692	10.8049	10.7052	10.5699	10.6933	9.45425	9.88778	9.75812	9.70005	10.7537	9.78647	9.96078	10.167			ENSMUSG00000073411	10.1692	10.6933	9.70005	10.167
88	ENSMUSG00000050708	10.1435	9.77523	10.3028	10.0739	10.6917	10.5485	10.609	10.6164	9.86727	10.2106	10.1205	10.0661	10.4212	10.0891	10.0861	10.1988			ENSMUSG00000050708	10.0739	10.6164	10.0661	10.1988
89	ENSMUSG00000019505	10.5108	10.4404	10.1856	10.379	10.4953	10.2194	10.2993	10.338	10.1665	10.2184	10.1921	10.1923	10.3582	10.0343	10.1015	10.1647			ENSMUSG00000019505	10.379	10.338	10.1923	10.1647
90	ENSMUSG00000075602	8.94717	8.27474	10.2811	9.16768	11.3512	10.7719	11.8806	11.3346	7.21683	8.09088	8.0806	7.7961	11.2767	8.68946	9.02274	9.66296			ENSMUSG00000075602	9.16768	11.3346	7.7961	9.66296
91	ENSMUSG00000015932	10.017	10.0449	10.2922	10.118	10.2874	10.556	10.3838	10.4091	10.171	10.3937	10.0679	10.2109	9.94838	10.2255	10.2211	10.1317			ENSMUSG00000015932	10.118	10.4091	10.2109	10.1317
92	ENSMUSG00000062328	10.9329	10.8279	10.0983	10.6197	9.53769	9.65174	9.95745	9.71563	10.3104	9.99909	10.4231	10.2442	8.86366	10.509	10.6216	9.99811			ENSMUSG00000062328	10.6197	9.71563	10.2442	9.99811
93	ENSMUSG00000069682	10.3793	10.235	10.0539	10.2227	9.7752	9.77067	10.2079	9.91791	10.392	10.5574	10.4348	10.4614	10.1194	10.3338	10.3629	10.272			ENSMUSG00000069682	10.2227	9.91791	10.4614	10.272
94	ENSMUSG00000071415	10.5338	10.2721	10.0938	10.2999	10.0201	9.99438	10.2342	10.0829	10.3024	10.2541	10.2399	10.2655	10.1	10.1048	10.2281	10.1443			ENSMUSG00000071415	10.2999	10.0829	10.2655	10.1443
95	ENSMUSG00000026421	9.16143	10.1923	10.5835	9.97908	10.5353	10.534	10.1008	10.39	9.85504	10.6368	10.0784	10.1901	9.22864	10.3832	10.0586	9.89014			ENSMUSG00000026421	9.97908	10.39	10.1901	9.89014
96	ENSMUSG00000029614	10.3008	10.3146	10.0717	10.229	10.0023	10.101	10.1752	10.0929	10.2035	10.3625	10.2652	10.2771	10.017	10.192	10.2411	10.15			ENSMUSG00000029614	10.229	10.0929	10.2771	10.15
97	ENSMUSG00000062997	10.4064	10.445	10.0543	10.3019	10.0114	9.69171	10.2806	9.99459	10.2076	10.3224	10.1551	10.2284	9.94531	10.1715	10.2735	10.1301			ENSMUSG00000062997	10.3019	9.99459	10.2284	10.1301
98	ENSMUSG00000030744	10.1921	10.3544	10.0924	10.213	10.0634	10.0039	10.1652	10.0775	10.0863	10.4111	10.1855	10.2276	9.64203	10.1087	10.1689	9.97323			ENSMUSG00000030744	10.213	10.0775	10.2276	9.97323
99	ENSMUSG00000071528	10.4621	10.0686	10.263	10.2645	9.80211	9.39422	10.1584	9.78491	10.2614	10.0974	10.1104	10.1564	10.0583	10.2791	10.2963	10.2112			ENSMUSG00000071528	10.2645	9.78491	10.1564	10.2112
100	ENSMUSG00000079523	9.73187	9.70933	10.1524	9.86453	10.3552	10.2492	10.5719	10.3921	9.65011	9.69076	9.52989	9.62358	10.6506	10.2103	10.1892	10.35			ENSMUSG00000079523	9.86453	10.3921	9.62358	10.35
101	ENSMUSG00000049382	9.96851	8.66507	10.554	9.72919	10.258	9.90345	10.8789	10.3468	9.74551	9.52296	8.90198	9.39015	10.4334	9.98667	10.2654	10.2285			ENSMUSG00000049382	9.72919	10.3468	9.39015	10.2285
102	ENSMUSG00000090841	9.8711	10.2997	10.3565	10.1758	9.88943	9.92131	9.70823	9.83966	10.1365	10.2119	10.1524	10.1669	9.59895	10.3105	10.175	10.0281			ENSMUSG00000090841	10.1758	9.83966	10.1669	10.0281
103	ENSMUSG00000048758	10.1497	10.246	9.93117	10.109	9.81764	9.7119	10.1294	9.8863	10.0199	10.1144	10.1285	10.0876	10.0186	10.2343	10.2988	10.1839			ENSMUSG00000048758	10.109	9.8863	10.0876	10.1839
104	ENSMUSG00000004207	10.1401	10.1009	10.119	10.12	10.4686	10.5366	10.1225	10.3759	9.44394	9.98138	10.054	9.82643	10.125	9.56246	9.61104	9.76615			ENSMUSG00000004207	10.12	10.3759	9.82643	9.76615
105	ENSMUSG00000062933	9.39017	10.6225	10.6898	10.2341	9.48794	9.54324	9.59383	9.54167	9.55762	9.48979	9.6197	9.5557	9.87712	10.7447	10.638	10.4199			ENSMUSG00000062933	10.2341	9.54167	9.5557	10.4199
106	ENSMUSG00000095597	10.227	10.1046	9.92584	10.0858	9.92078	10.0462	10.0857	10.0176	10.0723	10.4369	10.1407	10.2166	9.72228	9.97171	9.93413	9.87604			ENSMUSG00000095597	10.0858	10.0176	10.2166	9.87604
107	ENSMUSG00000002985	10.5487	10.7007	8.54551	9.93166	11.088	10.65	9.61338	10.4504	8.76023	10.346	10.678	9.92809	8.58852	9.12539	9.09689	8.93693			ENSMUSG00000002985	9.93166	10.4504	9.92809	8.93693
108	ENSMUSG00000063856	9.18058	9.552	11.5197	10.0841	9.79763	10.1036	9.96094	9.95404	9.19314	9.61746	9.2404	9.35033	9.79426	9.93879	9.79488	9.84264			ENSMUSG00000063856	10.0841	9.95404	9.35033	9.84264
109	ENSMUSG00000025150	7.51139	6.63483	11.6641	8.60343	9.98483	10.9777	10.644	10.5355	8.82919	8.96785	7.7719	8.52298	10.0334	9.17	9.38933	9.53092			ENSMUSG00000025150	8.60343	10.5355	8.52298	9.53092
110	ENSMUSG00000079641	10.4328	10.5109	10.1579	10.3672	9.5136	9.43759	10.1169	9.68937	10.0067	10.102	10.1455	10.0847	9.66129	9.98047	10.0043	9.88201			ENSMUSG00000079641	10.3672	9.68937	10.0847	9.88201
111	ENSMUSG00000071644	10.003	10.2322	10.0681	10.1011	9.7696	9.73659	9.80749	9.77123	9.97821	10.0715	10.1901	10.0799	9.80153	10.2529	10.2444	10.0996			ENSMUSG00000071644	10.1011	9.77123	10.0799	10.0996
112	ENSMUSG00000022108	9.8955	9.85725	10.1649	9.97255	10.3176	10.6491	10.0667	10.3444	9.61096	10.4195	9.91373	9.98141	9.51792	9.64638	9.51472	9.55968			ENSMUSG00000022108	9.97255	10.3444	9.98141	9.55968
113	ENSMUSG00000046364	10.13	10.1976	9.8806	10.0694	9.74209	9.74598	10.121	9.86968	10.051	10.1035	10.0577	10.0708	9.89995	10.0221	10.1686	10.0302			ENSMUSG00000046364	10.0694	9.86968	10.0708	10.0302
114	ENSMUSG00000063316	10.113	10.158	10.0345	10.1018	9.97675	9.59847	9.99261	9.85594	10.0707	9.867	9.94938	9.96236	10.032	10.1404	10.1464	10.1063			ENSMUSG00000063316	10.1018	9.85594	9.96236	10.1063
115	ENSMUSG00000018593	9.20393	10.8599	10.4903	10.1847	9.21502	9.83118	8.74096	9.26239	9.51022	9.99623	10.228	9.91148	7.59539	10.8371	10.3934	9.60863			ENSMUSG00000018593	10.1847	9.26239	9.91148	9.60863
116	ENSMUSG00000032068	8.10571	7.09001	10.7345	8.64339	10.1193	11.3266	10.8995	10.7818	8.19902	8.73742	7.58494	8.17379	10.9497	8.65725	8.57192	9.39295			ENSMUSG00000032068	8.64339	10.7818	8.17379	9.39295
117	ENSMUSG00000083596	9.95641	9.95972	9.7675	9.89454	9.95677	9.95646	9.88439	9.93254	10.1255	10.1218	10.0608	10.1027	9.57162	10.0113	10.1065	9.89648			ENSMUSG00000083596	9.89454	9.93254	10.1027	9.89648
118	ENSMUSG00000012405	9.93837	10.1903	9.84332	9.99065	9.76981	9.82388	9.88274	9.82547	9.91735	10.1731	10.0556	10.0487	9.53116	10.0399	10.0898	9.88695			ENSMUSG00000012405	9.99065	9.82547	10.0487	9.88695
119	ENSMUSG00000029309	9.84608	10.4852	9.2414	9.85757	10.5093	10.688	9.9976	10.3983	9.68107	10.5208	10.3631	10.1883	8.12484	9.09437	8.73096	8.65006			ENSMUSG00000029309	9.85757	10.3983	10.1883	8.65006
120	ENSMUSG00000036438	9.78009	9.80511	10.0442	9.87646	9.85919	9.84471	9.77659	9.82683	9.70334	9.92813	9.8185	9.81665	10.0044	10.2004	10.2326	10.1458			ENSMUSG00000036438	9.87646	9.82683	9.81665	10.1458
121	ENSMUSG00000030432	10.1215	10.0909	9.84407	10.0188	9.67555	9.78917	9.9388	9.80117	9.97201	10.0174	9.95548	9.98162	9.97064	9.78013	9.88441	9.87839			ENSMUSG00000030432	10.0188	9.80117	9.98162	9.87839
122	ENSMUSG00000070436	9.59177	10.5799	9.42381	9.86515	9.94966	8.63368	8.19347	8.9256	10.7353	9.54715	10.3773	10.2199	8.50582	10.767	10.3511	9.87464			ENSMUSG00000070436	9.86515	8.9256	10.2199	9.87464
123	ENSMUSG00000041697	9.83925	9.89701	10.3356	10.0239	9.60972	9.55075	9.60103	9.58717	9.65822	9.77165	9.98059	9.80349	10.0067	10.1587	10.1416	10.1023			ENSMUSG00000041697	10.0239	9.58717	9.80349	10.1023
124	ENSMUSG00000052146	10.1477	10.0364	9.7303	9.97146	9.58209	9.68168	10.0142	9.75932	9.96702	10.1784	9.94758	10.031	9.74007	9.82089	9.89735	9.81944			ENSMUSG00000052146	9.97146	9.75932	10.031	9.81944
125	ENSMUSG00000041571	10.128	9.94384	9.68502	9.91895	9.7847	9.75388	10.0231	9.85391	9.7699	9.91484	9.97912	9.88795	9.99793	9.87777	9.83075	9.90215			ENSMUSG00000041571	9.91895	9.85391	9.88795	9.90215
126	ENSMUSG00000025967	10.01	9.92387	9.80351	9.91247	9.66023	9.70672	9.854	9.74031	9.94589	10.1051	9.81931	9.95677	9.73177	9.94466	10.0478	9.90807			ENSMUSG00000025967	9.91247	9.74031	9.95677	9.90807
127	ENSMUSG00000056201	9.99701	9.88882	9.83284	9.90622	9.83643	9.28944	9.71858	9.61482	9.83349	9.55839	9.81147	9.73445	10.1259	10.1812	10.2401	10.1824			ENSMUSG00000056201	9.90622	9.61482	9.73445	10.1824
128	ENSMUSG00000058558	9.96368	9.99755	9.9099	9.95704	9.83162	9.79177	9.90441	9.8426	9.94384	10.0512	9.8691	9.95472	9.5012	9.84978	9.89027	9.74708			ENSMUSG00000058558	9.95704	9.8426	9.95472	9.74708
129	ENSMUSG00000025508	10.284	9.86158	9.53992	9.89517	9.47654	9.45035	9.88923	9.60537	10.1245	9.99828	9.78952	9.97078	10.0514	9.83977	10.0412	9.97745			ENSMUSG00000025508	9.89517	9.60537	9.97078	9.97745
130	ENSMUSG00000064337	9.32526	9.7145	9.19257	9.41078	10.1752	10.7492	10.7724	10.5656	9.66168	8.97921	8.99581	9.21223	10.5489	8.88896	9.01631	9.48471			ENSMUSG00000064337	9.41078	10.5656	9.21223	9.48471
131	ENSMUSG00000057036	9.9298	9.84369	9.6805	9.818	9.6943	9.64355	10.0383	9.79204	9.82785	10.3041	9.96752	10.0332	9.59385	9.87873	9.8661	9.77956			ENSMUSG00000057036	9.818	9.79204	10.0332	9.77956
132	ENSMUSG00000059291	9.99952	10.1046	9.83994	9.98135	9.67287	9.62592	9.84908	9.71596	9.77745	9.91281	9.90612	9.86546	9.59402	9.89292	9.93937	9.80877			ENSMUSG00000059291	9.98135	9.71596	9.86546	9.80877
133	ENSMUSG00000079435	10.1687	10.1488	9.67692	9.99814	9.43619	9.41559	9.77883	9.54353	10.0557	9.95164	9.92049	9.97593	9.54797	9.92641	9.96766	9.81401			ENSMUSG00000079435	9.99814	9.54353	9.97593	9.81401
134	ENSMUSG00000046721	9.80781	10.0276	9.55998	9.79845	9.71622	9.91174	9.73799	9.78865	9.90471	10.1234	9.91957	9.98256	9.33468	9.90595	9.93044	9.72369			ENSMUSG00000046721	9.79845	9.78865	9.98256	9.72369
135	ENSMUSG00000072849	8.33135	7.79278	10.4012	8.84177	10.755	10.8128	11.3139	10.9606	8.38721	8.59349	8.12249	8.36773	9.88384	7.94251	7.96857	8.59831			ENSMUSG00000072849	8.84177	10.9606	8.36773	8.59831
136	ENSMUSG00000028639	9.75454	9.57158	9.78474	9.70362	9.513	9.38256	9.53051	9.47536	9.92403	9.70168	9.68595	9.77055	9.69037	10.3108	10.5243	10.1752			ENSMUSG00000028639	9.70362	9.47536	9.77055	10.1752
137	ENSMUSG00000029322	8.52443	9.44954	10.9455	9.63981	10.175	11.1531	10.675	10.6677	7.97398	9.17447	9.13	8.75948	8.1433	7.98708	7.57186	7.90075			ENSMUSG00000029322	9.63981	10.6677	8.75948	7.90075
138	ENSMUSG00000020372	9.79723	10.0416	9.90076	9.91318	9.71072	9.78645	9.74184	9.74634	9.71595	10.0333	9.91542	9.88824	9.4877	9.78133	9.79048	9.68651			ENSMUSG00000020372	9.91318	9.74634	9.88824	9.68651
139	ENSMUSG00000060419	9.98096	9.97286	9.59842	9.85075	9.64254	9.63614	9.93265	9.73711	9.8998	10.1464	9.89007	9.97875	9.32764	9.73206	9.7563	9.60533			ENSMUSG00000060419	9.85075	9.73711	9.97875	9.60533
140	ENSMUSG00000024644	9.8936	8.52539	9.76046	9.39315	9.45701	9.71678	9.39124	9.52167	10.185	9.48904	9.28233	9.65211	10.0839	9.91527	10.6738	10.2243			ENSMUSG00000024644	9.39315	9.52167	9.65211	10.2243
141	ENSMUSG00000061983	10.2142	10.0713	9.8027	10.0294	9.10586	9.30434	9.90752	9.43924	10.0771	9.86571	9.61712	9.85332	9.79969	9.69339	9.71486	9.73598			ENSMUSG00000061983	10.0294	9.43924	9.85332	9.73598
142	ENSMUSG00000046718	9.26547	9.03504	10.6442	9.64825	10.0634	10.2171	9.74613	10.0089	9.14869	9.5563	8.78229	9.16243	9.83272	9.74702	9.61227	9.73067			ENSMUSG00000046718	9.64825	10.0089	9.16243	9.73067
143	ENSMUSG00000023175	9.4598	9.38655	10.1292	9.65851	9.81066	9.94739	10.0384	9.93214	9.38996	9.39274	9.40328	9.39533	10.1417	9.56653	9.64414	9.78413			ENSMUSG00000023175	9.65851	9.93214	9.39533	9.78413
144	ENSMUSG00000020911	9.69862	7.83269	10.501	9.34409	9.60627	9.41915	10.4269	9.81743	9.44653	9.10016	8.27801	8.94157	10.365	9.55111	9.6137	9.84328			ENSMUSG00000020911	9.34409	9.81743	8.94157	9.84328
145	ENSMUSG00000062006	9.90172	9.74571	9.50158	9.71634	9.47321	9.46054	10.0223	9.65201	9.86193	9.89145	9.73406	9.82915	9.50148	9.6067	9.61433	9.57417			ENSMUSG00000062006	9.71634	9.65201	9.82915	9.57417
146	ENSMUSG00000022982	9.89065	9.842	9.14887	9.62717	9.60926	9.62134	9.82667	9.68576	9.59504	9.73189	9.70363	9.67685	9.95529	9.60308	9.79169	9.78335			ENSMUSG00000022982	9.62717	9.68576	9.67685	9.78335
147	ENSMUSG00000041841	9.93471	9.98172	9.75864	9.89169	9.39692	9.35758	9.94947	9.56799	9.6888	9.70865	9.61374	9.6704	9.7165	9.47726	9.55514	9.58297			ENSMUSG00000041841	9.89169	9.56799	9.6704	9.58297
148	ENSMUSG00000081051	9.84652	9.80771	9.62239	9.75888	9.34035	9.637	9.80153	9.59296	9.72434	9.95802	9.82777	9.83671	9.5038	9.48798	9.35299	9.44826			ENSMUSG00000081051	9.75888	9.59296	9.83671	9.44826
149	ENSMUSG00000047215	9.75519	9.82212	9.56041	9.71257	9.45786	9.56958	9.84339	9.62361	9.71184	9.85803	9.67742	9.7491	9.25487	9.6104	9.68935	9.51821			ENSMUSG00000047215	9.71257	9.62361	9.7491	9.51821
150	ENSMUSG00000001119	8.94086	9.93686	10.6311	9.83628	9.14702	9.01998	7.85035	8.67245	9.24675	9.90102	9.94996	9.69924	7.15097	10.5713	9.88363	9.20195			ENSMUSG00000001119	9.83628	8.67245	9.69924	9.20195
151	ENSMUSG00000020460	10.3961	9.95079	8.89968	9.74884	8.30645	9.82581	9.52456	9.21894	9.85988	8.91179	8.86135	9.21101	9.94052	9.7765	10.1523	9.95642			ENSMUSG00000020460	9.74884	9.21894	9.21101	9.95642
152	ENSMUSG00000039062	10.0335	9.14311	9.09448	9.4237	9.10466	9.09313	8.83842	9.01207	10.0508	9.99964	9.4341	9.82818	10.0105	9.83233	10.3207	10.0545			ENSMUSG00000039062	9.4237	9.01207	9.82818	10.0545
153	ENSMUSG00000024248	10.1131	9.83731	9.47603	9.80881	9.53997	9.61071	9.62369	9.59146	9.79674	9.93708	9.68178	9.8052	9.31866	9.05202	9.47151	9.28073			ENSMUSG00000024248	9.80881	9.59146	9.8052	9.28073
154	ENSMUSG00000031818	9.73969	9.58463	9.59828	9.64087	9.63598	9.66356	9.80274	9.70076	9.32281	9.80042	9.60132	9.57485	9.64106	9.40728	9.40755	9.48529			ENSMUSG00000031818	9.64087	9.70076	9.57485	9.48529
155	ENSMUSG00000041959	9.50152	10.0197	9.27043	9.59721	9.57044	8.95699	9.50622	9.34455	9.4825	9.75751	9.79818	9.6794	9.51265	9.8881	9.71902	9.70659			ENSMUSG00000041959	9.59721	9.34455	9.6794	9.70659
156	ENSMUSG00000057113	9.64048	9.68538	9.03259	9.45282	9.46113	9.19465	9.64396	9.43325	9.42761	9.41872	9.51209	9.45281	9.79647	9.97976	10.0083	9.92816			ENSMUSG00000057113	9.45282	9.43325	9.45281	9.92816
157	ENSMUSG00000078812	9.31464	9.2873	9.61669	9.40621	9.24873	8.84291	9.29069	9.12744	9.59873	9.19078	9.51019	9.43323	9.78072	10.2358	10.2644	10.0936			ENSMUSG00000078812	9.40621	9.12744	9.43323	10.0936
158	ENSMUSG00000016559	9.94353	8.96977	9.23932	9.38421	9.37869	9.30785	9.63384	9.44013	9.58075	9.66833	9.47015	9.57307	9.74754	9.73352	9.95777	9.81294			ENSMUSG00000016559	9.38421	9.44013	9.57307	9.81294
159	ENSMUSG00000038900	9.79295	9.73299	9.43035	9.6521	9.16161	9.20602	9.50385	9.29049	9.75041	9.85909	9.68505	9.76485	9.33892	9.64968	9.6859	9.55817			ENSMUSG00000038900	9.6521	9.29049	9.76485	9.55817
160	ENSMUSG00000026043	9.06508	10.6725	9.54623	9.76127	8.76929	9.15694	7.88988	8.60537	9.30406	10.1267	10.1471	9.85931	6.8381	10.1999	9.73279	8.92359			ENSMUSG00000026043	9.76127	8.60537	9.85931	8.92359
161	ENSMUSG00000025130	9.2917	9.44123	10.002	9.5783	9.28689	9.55345	9.11477	9.31837	9.48655	9.36615	9.57003	9.47424	9.32487	9.95255	9.74528	9.67423			ENSMUSG00000025130	9.5783	9.31837	9.47424	9.67423
162	ENSMUSG00000055839	9.56473	9.56185	9.51455	9.54705	9.39696	9.1023	9.40625	9.30184	9.5878	9.40728	9.74598	9.58036	9.72456	9.74709	9.73641	9.73602			ENSMUSG00000055839	9.54705	9.30184	9.58036	9.73602
163	ENSMUSG00000019929	8.61431	9.49236	10.1997	9.43545	9.67771	10.4031	9.32479	9.80188	9.00321	10.415	9.1239	9.51404	6.31349	9.36488	8.84713	8.17516			ENSMUSG00000019929	9.43545	9.80188	9.51404	8.17516
164	ENSMUSG00000033307	8.94019	8.88225	9.72843	9.18362	9.67923	9.06419	10.0373	9.59356	9.09477	8.61138	9.50986	9.072	10.4048	9.5313	9.56533	9.8338			ENSMUSG00000033307	9.18362	9.59356	9.072	9.8338
165	ENSMUSG00000048076	9.41569	9.258	9.65135	9.44168	9.34556	9.2872	9.30946	9.31407	9.57973	9.39888	9.44878	9.4758	9.48935	9.81139	9.82264	9.70779			ENSMUSG00000048076	9.44168	9.31407	9.4758	9.70779
166	ENSMUSG00000067870	9.498	9.56206	9.34067	9.46691	9.35664	9.54878	9.5153	9.47357	9.48366	9.72291	9.78308	9.66321	9.02689	9.58139	9.49336	9.36721			ENSMUSG00000067870	9.46691	9.47357	9.66321	9.36721
167	ENSMUSG00000009927	9.64863	9.81855	9.23903	9.56874	9.21901	9.20317	9.51257	9.31158	9.5827	9.79026	9.68337	9.68544	9.13887	9.50413	9.52938	9.39079			ENSMUSG00000009927	9.56874	9.31158	9.68544	9.39079
168	ENSMUSG00000021660	9.69916	9.24545	9.32012	9.42158	9.2852	9.31062	9.68634	9.42739	9.48214	9.45825	9.38191	9.44077	9.50021	9.61403	9.6438	9.58601			ENSMUSG00000021660	9.42158	9.42739	9.44077	9.58601
169	ENSMUSG00000060591	9.61612	9.69342	9.42937	9.57964	9.3802	9.38921	8.97717	9.24886	9.45159	9.66586	9.83606	9.65117	9.65798	9.30309	9.19735	9.38614			ENSMUSG00000060591	9.57964	9.24886	9.65117	9.38614
170	ENSMUSG00000027248	9.27876	9.14183	9.82064	9.41374	9.64055	9.12503	8.96335	9.24298	9.89343	8.91231	9.36399	9.38991	9.35025	9.85681	9.7956	9.66755			ENSMUSG00000027248	9.41374	9.24298	9.38991	9.66755
171	ENSMUSG00000045799	9.26159	8.97714	8.75333	8.99735	9.75297	9.11455	9.44455	9.43736	9.39181	9.15831	9.3543	9.30147	10.0375	9.66412	10.0755	9.9257			ENSMUSG00000045799	8.99735	9.43736	9.30147	9.9257
172	ENSMUSG00000025491	10.6622	8.43211	8.33936	9.14457	9.042	8.52445	8.64534	8.73726	9.73372	9.60889	9.33389	9.55883	10.362	8.95854	9.86366	9.72806			ENSMUSG00000025491	9.14457	8.73726	9.55883	9.72806
173	ENSMUSG00000001506	8.31921	10.3126	9.72613	9.45265	8.47643	9.01813	7.25582	8.25013	8.91259	9.84838	9.72812	9.49636	6.78065	10.613	9.96702	9.12022			ENSMUSG00000001506	9.45265	8.25013	9.49636	9.12022
174	ENSMUSG00000003814	9.11233	9.2653	9.93105	9.43623	9.72205	9.18814	8.60983	9.17334	10.0596	8.58458	9.50386	9.38268	8.87933	9.79676	9.62407	9.43339			ENSMUSG00000003814	9.43623	9.17334	9.38268	9.43339
175	ENSMUSG00000020267	9.58145	9.4308	9.1336	9.38195	9.1087	9.02005	9.30212	9.14362	9.39721	9.50088	9.40962	9.43591	9.66132	9.70404	9.81608	9.72714			ENSMUSG00000020267	9.38195	9.14362	9.43591	9.72714
176	ENSMUSG00000025290	9.64542	9.44002	9.21608	9.43384	9.08695	9.09692	9.58356	9.25581	9.62928	9.55241	9.41209	9.53126	9.30253	9.43776	9.54904	9.42978			ENSMUSG00000025290	9.43384	9.25581	9.53126	9.42978
177	ENSMUSG00000059430	7.08804	9.83269	10.6703	9.19702	8.42459	9.77802	8.54034	8.91432	8.14718	9.19401	9.50767	8.94962	8.05265	9.9424	9.51408	9.16971			ENSMUSG00000059430	9.19702	8.91432	8.94962	9.16971
178	ENSMUSG00000045394	8.93919	7.30042	9.85211	8.69724	9.55907	9.36224	10.2452	9.72219	8.4062	8.62199	7.70081	8.243	10.2453	9.36837	9.74706	9.78691			ENSMUSG00000045394	8.69724	9.72219	8.243	9.78691
179	ENSMUSG00000020719	9.5821	9.45782	8.62586	9.22193	9.63288	9.21877	9.45339	9.43502	9.85471	9.50459	9.5348	9.63137	9.45067	9.22596	9.23603	9.30422			ENSMUSG00000020719	9.22193	9.43502	9.63137	9.30422
180	ENSMUSG00000071866	9.50505	8.954	9.1737	9.21092	9.18295	8.60412	9.01798	8.93502	9.37444	9.23288	9.51718	9.37483	9.6084	9.85337	10.0058	9.82254			ENSMUSG00000071866	9.21092	8.93502	9.37483	9.82254
181	ENSMUSG00000080921	9.69021	9.40869	9.25037	9.44976	9.02719	8.60757	9.45556	9.03011	9.17585	9.11031	8.88243	9.0562	10.0964	9.12768	9.93472	9.7196			ENSMUSG00000080921	9.44976	9.03011	9.0562	9.7196
182	ENSMUSG00000017778	9.88071	9.36171	9.44113	9.56118	9.04609	8.77709	9.53243	9.11854	9.25196	9.15555	9.26646	9.22466	9.6789	9.24948	9.46604	9.4648			ENSMUSG00000017778	9.56118	9.11854	9.22466	9.4648
183	ENSMUSG00000026574	9.52856	10.4037	9.04364	9.65865	9.44427	9.3242	8.52659	9.09835	8.96794	10.0166	10.1875	9.72401	6.09539	9.16851	8.77811	8.014			ENSMUSG00000026574	9.65865	9.09835	9.72401	8.014
184	ENSMUSG00000027447	9.14199	9.60291	9.23214	9.32568	9.9459	9.97534	9.62643	9.84922	9.06057	9.52943	9.36742	9.31914	8.62665	8.73237	8.70883	8.68928			ENSMUSG00000027447	9.32568	9.84922	9.31914	8.68928
185	ENSMUSG00000064349	9.6898	10.0031	9.21364	9.63552	9.08047	9.53556	10.2524	9.6228	8.30175	9.16383	9.36945	8.94501	9.09427	8.54833	8.67875	8.77379			ENSMUSG00000064349	9.63552	9.6228	8.94501	8.77379
186	ENSMUSG00000038393	9.17019	9.35498	8.55761	9.02759	9.98481	10.5973	9.73416	10.1054	8.71705	9.88823	9.37858	9.32795	8.19145	7.87202	8.10586	8.05644			ENSMUSG00000038393	9.02759	10.1054	9.32795	8.05644
187	ENSMUSG00000033161	9.39657	8.80254	9.47746	9.22552	9.2781	9.53192	8.89423	9.23475	9.67708	9.41163	9.10834	9.39902	9.51408	9.38497	9.37895	9.426			ENSMUSG00000033161	9.22552	9.23475	9.39902	9.426
188	ENSMUSG00000081344	9.27269	9.55158	9.36217	9.39548	9.49285	9.21849	9.20095	9.3041	9.65204	9.36121	8.86752	9.29359	8.79277	9.51482	9.46893	9.25884			ENSMUSG00000081344	9.39548	9.3041	9.29359	9.25884
189	ENSMUSG00000031438	8.90226	7.73511	10.1802	8.9392	9.04817	9.82246	9.60297	9.4912	8.87651	9.14359	8.1024	8.7075	9.45337	9.29862	9.5302	9.4274			ENSMUSG00000031438	8.9392	9.4912	8.7075	9.4274
190	ENSMUSG00000059070	9.48809	9.46386	9.33867	9.43021	9.10458	9.16608	9.35755	9.20941	9.32965	9.5552	9.28595	9.39027	9.19379	9.27838	9.34215	9.27144			ENSMUSG00000059070	9.43021	9.20941	9.39027	9.27144
191	ENSMUSG00000025203	9.47017	8.70219	9.18684	9.11973	9.2523	8.61629	9.51064	9.12641	9.67111	9.18604	9.00962	9.28892	9.92276	9.41986	9.45834	9.60032			ENSMUSG00000025203	9.11973	9.12641	9.28892	9.60032
192	ENSMUSG00000025393	9.14351	9.31601	9.58273	9.34742	9.08773	8.96615	8.9245	8.9928	9.24625	9.17019	9.40202	9.27282	9.06548	9.77551	9.78302	9.54134			ENSMUSG00000025393	9.34742	8.9928	9.27282	9.54134
193	ENSMUSG00000030122	9.32149	9.73967	8.82008	9.29375	9.36047	9.07366	8.7343	9.05614	9.51361	9.59566	9.57525	9.5615	9.20337	9.43191	9.36852	9.3346			ENSMUSG00000030122	9.29375	9.05614	9.5615	9.3346
194	ENSMUSG00000023046	9.21415	9.99772	9.34816	9.52001	9.46348	9.69537	8.93595	9.36493	9.17655	9.9921	9.88097	9.68321	6.84743	8.80358	8.28836	7.97979			ENSMUSG00000023046	9.52001	9.36493	9.68321	7.97979
195	ENSMUSG00000028936	9.56463	9.45214	9.05906	9.35861	9.12808	9.01227	9.46274	9.20103	9.39217	9.50885	9.35443	9.41848	9.17303	9.25927	9.35243	9.26157			ENSMUSG00000028936	9.35861	9.20103	9.41848	9.26157
196	ENSMUSG00000042712	9.42828	9.25034	8.94219	9.20694	9.24255	9.22714	9.02627	9.16532	9.11221	9.38419	9.36014	9.28551	9.38668	9.58347	9.60987	9.52667			ENSMUSG00000042712	9.20694	9.16532	9.28551	9.52667
197	ENSMUSG00000029810	8.95775	8.95638	9.35767	9.0906	9.69	9.88306	9.46779	9.68029	8.34088	8.98931	8.84182	8.724	10.3135	8.4852	8.58706	9.12859			ENSMUSG00000029810	9.0906	9.68029	8.724	9.12859
198	ENSMUSG00000069516	9.53914	9.78247	9.12334	9.48165	10.0403	10.1297	9.08466	9.75154	7.83547	9.45323	9.74136	9.01002	7.97465	8.15746	8.36476	8.16562			ENSMUSG00000069516	9.48165	9.75154	9.01002	8.16562
199	ENSMUSG00000040808	10.11	10.9478	8.57007	9.87598	7.92751	8.11169	7.858	7.96573	9.91108	9.3266	10.042	9.75989	8.93915	7.96903	7.67213	8.19344			ENSMUSG00000040808	9.87598	7.96573	9.75989	8.19344
200	ENSMUSG00000001525	9.02032	9.23104	8.45221	8.90119	9.3148	9.03739	9.13661	9.16293	9.05696	9.01342	9.13542	9.0686	9.8629	9.67508	9.85664	9.79821			ENSMUSG00000001525	8.90119	9.16293	9.0686	9.79821
201	ENSMUSG00000027562	7.79302	7.0329	9.45346	8.09313	8.89464	9.50986	9.90183	9.43544	8.21544	8.59224	6.87362	7.89377	9.57758	10.1888	10.2797	10.0154			ENSMUSG00000027562	8.09313	9.43544	7.89377	10.0154
202	ENSMUSG00000021939	9.19343	8.70599	9.70579	9.20174	9.36558	9.80964	9.23292	9.46938	8.6789	9.23895	8.8384	8.91875	9.17287	9.3007	9.25737	9.24365			ENSMUSG00000021939	9.20174	9.46938	8.91875	9.24365
203	ENSMUSG00000067288	9.89562	9.615	9.20707	9.57256	8.70229	8.6372	9.50206	8.94718	9.32323	9.31259	9.19998	9.2786	9.56112	8.84413	8.98954	9.1316			ENSMUSG00000067288	9.57256	8.94718	9.2786	9.1316
204	ENSMUSG00000028234	9.61229	9.59186	9.09473	9.43296	8.76199	8.96117	9.31164	9.0116	9.39846	9.49267	9.34491	9.41201	9.17652	9.1161	9.20655	9.16639			ENSMUSG00000028234	9.43296	9.0116	9.41201	9.16639
205	ENSMUSG00000070473	9.95814	9.53797	8.66953	9.38855	8.88139	8.84556	9.23902	8.98866	9.88796	9.11896	9.69577	9.56756	9.69653	8.10484	8.5803	8.79389			ENSMUSG00000070473	9.38855	8.98866	9.56756	8.79389
206	ENSMUSG00000018293	9.28536	9.14442	9.26335	9.23104	9.0449	8.69496	8.85563	8.86516	9.38091	9.10364	9.2372	9.24058	9.46662	9.68161	9.65723	9.60182			ENSMUSG00000018293	9.23104	8.86516	9.24058	9.60182
207	ENSMUSG00000058135	10.2255	10.1246	7.07957	9.14322	8.62273	7.99965	8.06404	8.22881	10.7584	9.16788	10.0856	10.004	9.2931	7.40972	7.44266	8.04849			ENSMUSG00000058135	9.14322	8.22881	10.004	8.04849
208	ENSMUSG00000072940	9.76359	9.67583	9.18891	9.54278	8.86859	8.87672	9.4929	9.0794	9.30155	9.18272	9.03531	9.17319	9.33135	8.95553	9.08172	9.12287			ENSMUSG00000072940	9.54278	9.0794	9.17319	9.12287
209	ENSMUSG00000055302	9.17745	9.22778	9.1355	9.18024	9.2191	8.91389	8.94139	9.02479	9.43361	9.25028	9.36588	9.34992	9.21641	9.57668	9.48511	9.42607			ENSMUSG00000055302	9.18024	9.02479	9.34992	9.42607
210	ENSMUSG00000037894	9.06419	8.92253	8.80162	8.92945	8.91774	8.62716	8.85747	8.80079	9.25183	8.82532	9.09866	9.05861	9.58896	9.88006	9.98042	9.81648			ENSMUSG00000037894	8.92945	8.80079	9.05861	9.81648
211	ENSMUSG00000036751	9.28281	9.10344	9.50499	9.29708	8.93886	8.83182	9.17011	8.98026	8.92133	8.85511	9.1562	8.97755	9.65601	9.24316	9.42404	9.44107			ENSMUSG00000036751	9.29708	8.98026	8.97755	9.44107
212	ENSMUSG00000024659	9.62926	8.64175	9.16553	9.14551	9.2832	8.87819	9.57431	9.24523	9.24443	8.99341	8.88728	9.04171	9.38174	9.15805	9.27795	9.27258			ENSMUSG00000024659	9.14551	9.24523	9.04171	9.27258
213	ENSMUSG00000064339	8.59253	9.36318	8.41933	8.79168	9.98256	9.82906	10.2365	10.016	8.80077	8.51534	8.36489	8.56033	9.60269	8.11291	8.21111	8.64224			ENSMUSG00000064339	8.79168	10.016	8.56033	8.64224
214	ENSMUSG00000022312	9.29036	9.26978	9.18559	9.24858	9.19417	9.31819	9.31709	9.27648	9.16243	9.39332	9.16502	9.24026	8.87203	8.96227	9.12655	8.98695			ENSMUSG00000022312	9.24858	9.27648	9.24026	8.98695
215	ENSMUSG00000063229	8.76173	8.429	10.061	9.0839	8.94824	9.15169	9.47422	9.19138	8.84676	8.46671	8.49901	8.60416	9.19212	9.30745	9.56258	9.35405			ENSMUSG00000063229	9.0839	9.19138	8.60416	9.35405
216	ENSMUSG00000086841	9.25728	9.44514	8.83428	9.1789	9.64371	9.60258	9.85376	9.70002	8.65378	9.49658	8.86549	9.00528	8.68987	8.33984	8.55142	8.52704			ENSMUSG00000086841	9.1789	9.70002	9.00528	8.52704
217	ENSMUSG00000058600	9.51275	9.17634	9.13491	9.27467	9.15824	8.84629	9.29542	9.09999	9.2838	9.19422	9.02553	9.16785	8.81699	9.33557	9.30021	9.15092			ENSMUSG00000058600	9.27467	9.09999	9.16785	9.15092
218	ENSMUSG00000040952	9.45881	9.3943	8.88332	9.24548	8.93809	8.88983	9.27622	9.03471	9.30071	9.45821	9.25669	9.33854	8.96509	9.12176	9.19542	9.09409			ENSMUSG00000040952	9.24548	9.03471	9.33854	9.09409
219	ENSMUSG00000022587	8.8292	8.37757	9.25875	8.82184	9.85951	9.62642	9.75033	9.74542	8.08658	8.56795	8.44323	8.36592	9.91869	8.57493	8.86734	9.12032			ENSMUSG00000022587	8.82184	9.74542	8.36592	9.12032
220	ENSMUSG00000023043	9.43909	8.3778	8.92078	8.91255	9.06568	9.07501	9.56798	9.23622	9.05991	9.19213	8.53907	8.93037	9.70414	9.04949	9.40977	9.3878			ENSMUSG00000023043	8.91255	9.23622	8.93037	9.3878
221	ENSMUSG00000028691	9.18572	8.75909	9.08164	9.00882	9.15188	8.50706	9.43618	9.03171	8.89927	8.87673	8.97271	8.91624	9.7233	9.3973	9.47822	9.53294			ENSMUSG00000028691	9.00882	9.03171	8.91624	9.53294
222	ENSMUSG00000018339	5.87132	8.65721	10.1946	8.24104	10.2145	10.1497	9.70295	10.0224	7.44958	8.63743	7.99721	8.02808	8.53577	8.37515	7.96514	8.29202			ENSMUSG00000018339	8.24104	10.0224	8.02808	8.29202
223	ENSMUSG00000076609	8.64524	9.88755	9.85137	9.46139	8.43252	6.45245	5.76316	6.88271	8.85487	8.8561	10.8969	9.53595	4.43202	10.052	8.36051	7.61483			ENSMUSG00000076609	9.46139	6.88271	9.53595	7.61483
224	ENSMUSG00000024610	8.99458	9.84598	8.436	9.09218	10.0845	9.78679	8.79764	9.55629	8.94399	9.49321	9.34873	9.26198	7.77214	8.21676	8.38408	8.12433			ENSMUSG00000024610	9.09218	9.55629	9.26198	8.12433
225	ENSMUSG00000026417	6.70092	4.85256	10.0132	7.18888	9.62483	11.0038	10.0639	10.2309	5.42208	7.80191	5.99655	6.40684	9.02646	7.66561	7.43726	8.04311			ENSMUSG00000026417	7.18888	10.2309	6.40684	8.04311
226	ENSMUSG00000060143	9.15365	8.75103	9.22907	9.04458	8.3945	9.90836	9.84064	9.38117	8.59537	8.96873	9.08331	8.88247	8.53823	8.64334	9.21793	8.79983			ENSMUSG00000060143	9.04458	9.38117	8.88247	8.79983
227	ENSMUSG00000016319	8.91732	8.74451	9.4492	9.03701	8.89959	8.58444	8.76768	8.75057	9.03637	8.75769	9.04975	8.94794	9.14785	9.70045	9.80491	9.55107			ENSMUSG00000016319	9.03701	8.75057	8.94794	9.55107
228	ENSMUSG00000106037	9.50899	9.47301	9.08539	9.3558	8.48806	8.60246	9.23609	8.77554	9.15224	9.31649	9.09839	9.18904	9.24828	8.85933	9.04485	9.05082			ENSMUSG00000106037	9.3558	8.77554	9.18904	9.05082
229	ENSMUSG00000041120	9.02002	8.96116	8.58051	8.8539	10.3784	9.70924	9.27434	9.78731	8.72943	9.60377	9.10898	9.14739	7.95125	8.21414	7.8777	8.01436			ENSMUSG00000041120	8.8539	9.78731	9.14739	8.01436
230	ENSMUSG00000031328	8.3911	9.67894	9.13167	9.06724	9.26897	9.16878	8.54605	8.9946	8.92805	9.36483	9.55877	9.28388	8.55145	9.29602	8.91232	8.91993			ENSMUSG00000031328	9.06724	8.9946	9.28388	8.91993
231	ENSMUSG00000006699	8.9871	8.86463	9.25335	9.03503	9.20898	9.08639	9.05468	9.11669	9.02575	9.02753	8.93346	8.99558	8.85835	9.41545	9.34336	9.20572			ENSMUSG00000006699	9.03503	9.11669	8.99558	9.20572
232	ENSMUSG00000078126	9.24521	9.40961	9.02423	9.22635	8.52425	8.6582	8.95741	8.71328	9.26068	9.24279	9.60518	9.36955	8.86476	9.2999	8.9573	9.04065			ENSMUSG00000078126	9.22635	8.71328	9.36955	9.04065
233	ENSMUSG00000026864	8.15174	8.8266	9.37587	8.78474	9.68019	8.55163	8.20818	8.81333	9.83594	8.43289	9.19359	9.15414	9.04127	9.53655	9.25056	9.27613			ENSMUSG00000026864	8.78474	8.81333	9.15414	9.27613
234	ENSMUSG00000036446	9.11123	9.74344	8.82748	9.22738	8.72454	8.88636	8.74926	8.78672	8.22352	9.90867	9.72944	9.28721	5.96688	9.37227	9.31307	8.21741			ENSMUSG00000036446	9.22738	8.78672	9.28721	8.21741
235	ENSMUSG00000023004	9.02708	9.1025	8.07923	8.73627	8.36034	7.67347	7.7635	7.93244	9.48931	8.96403	9.20186	9.2184	9.70748	9.80689	9.9964	9.83692			ENSMUSG00000023004	8.73627	7.93244	9.2184	9.83692
236	ENSMUSG00000028692	9.14759	8.93023	9.27404	9.11728	9.00732	8.92581	9.13814	9.02375	8.73731	8.97882	8.96345	8.89319	9.2921	9.10226	9.24986	9.21474			ENSMUSG00000028692	9.11728	9.02375	8.89319	9.21474
237	ENSMUSG00000051695	8.8921	8.87138	8.96194	8.90847	9.00314	8.62122	8.81098	8.81178	9.39719	8.87638	8.94405	9.07254	9.22094	9.50848	9.54496	9.42479			ENSMUSG00000051695	8.90847	8.81178	9.07254	9.42479
238	ENSMUSG00000006932	8.83392	8.73183	9.26027	8.94201	9.27255	9.34445	9.13807	9.25169	8.91385	9.03154	8.82921	8.92487	8.79387	9.16875	9.25345	9.07202			ENSMUSG00000006932	8.94201	9.25169	8.92487	9.07202
239	ENSMUSG00000021792	6.27678	5.64655	10.7322	7.55185	8.58613	10.3231	9.63045	9.51323	6.43797	7.44136	5.686	6.52178	8.74656	8.81661	8.61397	8.72571			ENSMUSG00000021792	7.55185	9.51323	6.52178	8.72571
240	ENSMUSG00000031451	9.18378	8.9588	9.05143	9.06467	8.82248	8.22714	8.3072	8.45227	9.67545	9.41026	9.37197	9.48589	8.10315	9.67636	9.18705	8.98886			ENSMUSG00000031451	9.06467	8.45227	9.48589	8.98886
241	ENSMUSG00000030357	9.02886	8.76343	8.19835	8.66355	9.36059	7.71336	8.54238	8.53877	9.766	8.73839	8.81168	9.10536	9.92591	9.09691	9.4013	9.47471			ENSMUSG00000030357	8.66355	8.53877	9.10536	9.47471
242	ENSMUSG00000068240	9.15875	9.06332	8.94002	9.05403	9.01022	9.18651	9.06797	9.08823	8.8652	9.55708	9.03412	9.15213	8.90898	8.73507	8.80791	8.81732			ENSMUSG00000068240	9.05403	9.08823	9.15213	8.81732
243	ENSMUSG00000028464	7.48772	9.54675	9.87713	8.97053	8.44697	9.30181	8.12724	8.62534	8.52141	9.04892	9.47183	9.01405	8.02315	9.31751	9.02621	8.78896			ENSMUSG00000028464	8.97053	8.62534	9.01405	8.78896
244	ENSMUSG00000014769	9.13973	8.92893	8.98214	9.01693	8.89342	8.80425	9.01219	8.90328	8.98654	8.99122	8.88291	8.95356	9.09374	9.17612	9.24519	9.17168			ENSMUSG00000014769	9.01693	8.90328	8.95356	9.17168
245	ENSMUSG00000017707	9.1174	9.39466	9.11482	9.20896	9.34355	9.31327	8.93332	9.19672	8.82449	9.11014	9.30565	9.08009	8.30307	8.62961	8.33155	8.42141			ENSMUSG00000017707	9.20896	9.19672	9.08009	8.42141
246	ENSMUSG00000020849	9.09507	8.84898	8.85485	8.93297	8.8282	8.45668	8.68673	8.6572	9.21457	8.77405	8.93488	8.9745	9.28547	9.40199	9.4753	9.38759			ENSMUSG00000020849	8.93297	8.6572	8.9745	9.38759
247	ENSMUSG00000043483	9.06108	9.13918	8.89022	9.03016	8.95271	8.72661	8.92401	8.86778	9.10576	9.03698	8.98294	9.04189	8.92022	9.14684	9.17211	9.07972			ENSMUSG00000043483	9.03016	8.86778	9.04189	9.07972
248	ENSMUSG00000078193	9.21191	8.79478	8.90524	8.97064	8.81514	8.65298	9.15278	8.87364	9.05414	9.1781	9.13986	9.12403	8.87794	9.03025	9.14813	9.01877			ENSMUSG00000078193	8.97064	8.87364	9.12403	9.01877
249	ENSMUSG00000030057	9.11597	8.85947	8.61591	8.86378	8.76328	8.43275	8.74439	8.64681	9.35299	9.03283	9.03785	9.14122	9.01875	9.39496	9.39673	9.27014			ENSMUSG00000030057	8.86378	8.64681	9.14122	9.27014
250	ENSMUSG00000018830	7.22081	9.64763	9.38542	8.75129	9.0929	9.66537	8.66579	9.14135	8.0928	9.24276	9.47106	8.93554	8.24506	8.74181	8.35275	8.44654			ENSMUSG00000018830	8.75129	9.14135	8.93554	8.44654
251	ENSMUSG00000105388	9.16092	9.21817	8.77363	9.05091	8.72119	8.57432	8.88025	8.72525	9.09224	9.17736	9.01529	9.09496	8.75183	9.21129	9.12582	9.02965			ENSMUSG00000105388	9.05091	8.72525	9.09496	9.02965
252	ENSMUSG00000031447	8.82463	8.73246	9.06171	8.87293	9.32466	9.197	9.16733	9.22966	8.54354	8.92669	8.96145	8.81056	9.08967	8.73571	8.79364	8.87301			ENSMUSG00000031447	8.87293	9.22966	8.81056	8.87301
253	ENSMUSG00000047945	9.49218	8.9565	7.66194	8.70354	9.28965	8.2871	9.0959	8.89088	9.36805	8.59713	9.093	9.01939	9.64882	8.51053	8.82677	8.99537			ENSMUSG00000047945	8.70354	8.89088	9.01939	8.99537
254	ENSMUSG00000046434	9.09125	9.25105	8.45179	8.93136	8.73548	8.33161	8.528	8.5317	8.56538	9.08548	9.25642	8.96909	8.90662	9.35083	9.51386	9.2571			ENSMUSG00000046434	8.93136	8.5317	8.96909	9.2571
255	ENSMUSG00000037266	9.30838	8.88227	8.54573	8.91212	8.99009	9.16035	9.32057	9.157	8.91117	9.12189	8.92997	8.98768	9.05421	8.44299	8.45587	8.65102			ENSMUSG00000037266	8.91212	9.157	8.98768	8.65102
256	ENSMUSG00000026879	8.45839	9.43126	9.50451	9.13138	8.43469	9.55871	8.03639	8.6766	9.06819	9.83584	8.88915	9.26439	7.26781	8.70589	8.03563	8.00311			ENSMUSG00000026879	9.13138	8.6766	9.26439	8.00311
257	ENSMUSG00000020358	8.75683	8.57577	8.57102	8.63454	8.9758	8.30507	8.76024	8.68037	9.02278	8.64725	8.61367	8.76123	9.40319	9.44951	9.57076	9.47449			ENSMUSG00000020358	8.63454	8.68037	8.76123	9.47449
258	ENSMUSG00000090862	9.18253	9.11819	8.78993	9.03022	8.54442	8.70613	9.00554	8.75203	9.13801	9.03931	9.05364	9.07699	8.80356	8.87026	8.83958	8.8378			ENSMUSG00000090862	9.03022	8.75203	9.07699	8.8378
259	ENSMUSG00000026223	9.35079	8.84346	8.61202	8.93542	8.84778	8.65385	8.45423	8.65195	9.0352	9.16258	9.00423	9.06734	8.86552	9.12859	8.98441	8.99284			ENSMUSG00000026223	8.93542	8.65195	9.06734	8.99284
260	ENSMUSG00000021876	8.27573	8.80453	8.84206	8.64077	9.7502	10.2341	9.30589	9.76338	7.64728	8.89647	8.59092	8.37822	7.38926	8.35201	7.83097	7.85741			ENSMUSG00000021876	8.64077	9.76338	8.37822	7.85741
261	ENSMUSG00000060188	7.34062	4.9892	10.1518	7.49387	8.95517	10.7715	9.72839	9.81835	5.93879	7.37139	5.46395	6.25805	8.15761	7.34394	7.48477	7.66211			ENSMUSG00000060188	7.49387	9.81835	6.25805	7.66211
262	ENSMUSG00000025809	8.55806	9.09965	9.22127	8.95966	9.14005	8.99441	8.74301	8.95916	8.66345	8.96024	9.03122	8.88497	8.07903	9.16379	8.87628	8.70637			ENSMUSG00000025809	8.95966	8.95916	8.88497	8.70637
263	ENSMUSG00000021270	8.49899	8.75845	8.47382	8.57709	9.41484	7.62562	8.09878	8.37975	9.87664	8.37273	8.83903	9.02946	9.36034	9.15928	9.26274	9.26079			ENSMUSG00000021270	8.57709	8.37975	9.02946	9.26079
264	ENSMUSG00000018567	8.8579	8.81927	9.07061	8.91593	9.0525	9.27008	9.2685	9.19703	8.69891	8.93638	8.76024	8.79851	8.48118	8.75047	8.49271	8.57479			ENSMUSG00000018567	8.91593	9.19703	8.79851	8.57479
265	ENSMUSG00000035242	9.00225	8.93437	8.65805	8.86489	8.74957	8.53795	8.71575	8.66775	9.03739	8.97343	9.01416	9.00832	9.03798	9.06572	9.11164	9.07178			ENSMUSG00000035242	8.86489	8.66775	9.00832	9.07178
266	ENSMUSG00000017493	9.84226	9.37894	7.96264	9.06128	8.77785	7.77126	7.78193	8.11034	9.25833	9.162	9.96572	9.46201	7.25769	9.01657	8.59785	8.2907			ENSMUSG00000017493	9.06128	8.11034	9.46201	8.2907
267	ENSMUSG00000020048	8.75594	8.89077	8.74015	8.79562	9.15659	8.19084	7.82505	8.39083	9.80469	8.30604	9.1247	9.07848	8.52556	9.22308	9.21982	8.98949			ENSMUSG00000020048	8.79562	8.39083	9.07848	8.98949
268	ENSMUSG00000030695	8.39747	8.20611	9.6957	8.76643	8.91195	9.33734	9.49072	9.24667	8.2706	8.45589	8.45881	8.3951	8.69244	8.60404	8.4557	8.58406			ENSMUSG00000030695	8.76643	9.24667	8.3951	8.58406
269	ENSMUSG00000070493	8.95238	8.52138	8.78958	8.75444	8.95072	8.54579	9.0433	8.8466	8.81189	8.66008	8.71318	8.72839	9.24147	8.94359	9.08025	9.08843			ENSMUSG00000070493	8.75444	8.8466	8.72839	9.08843
270	ENSMUSG00000068396	9.03711	9.57311	8.54833	9.05285	8.90444	8.57677	9.06003	8.84708	8.72774	9.0899	8.86964	8.89576	8.51629	8.68616	8.62852	8.61032			ENSMUSG00000068396	9.05285	8.84708	8.89576	8.61032
271	ENSMUSG00000025132	8.71795	8.86751	8.82194	8.80247	9.04451	8.59311	8.41174	8.68312	8.99863	8.86918	8.89239	8.92007	8.85171	9.09113	9.08782	9.01022			ENSMUSG00000025132	8.80247	8.68312	8.92007	9.01022
272	ENSMUSG00000022283	8.755	8.98183	9.10437	8.94707	8.62406	8.89601	8.75337	8.75782	8.35893	8.89799	8.85443	8.70378	8.77374	8.9626	9.0542	8.93018			ENSMUSG00000022283	8.94707	8.75782	8.70378	8.93018
273	ENSMUSG00000029632	8.69905	8.69568	9.25885	8.88453	8.70363	8.47941	9.02265	8.73523	8.44361	8.53046	8.66968	8.54792	9.02123	9.07758	9.14806	9.08229			ENSMUSG00000029632	8.88453	8.73523	8.54792	9.08229
274	ENSMUSG00000063882	9.08409	8.75204	8.75186	8.86266	8.80454	8.64913	9.17737	8.87701	8.67465	8.80562	8.61959	8.69995	9.12541	8.75744	8.84901	8.91062			ENSMUSG00000063882	8.86266	8.87701	8.69995	8.91062
275	ENSMUSG00000022193	8.58216	8.28869	9.24876	8.70653	8.73469	8.72965	8.94158	8.80197	8.65944	8.45407	8.38418	8.49923	9.34546	9.04361	9.06656	9.15188			ENSMUSG00000022193	8.70653	8.80197	8.49923	9.15188
276	ENSMUSG00000028478	8.83324	8.65607	8.95165	8.81365	8.88691	9.16025	9.1167	9.05462	8.50748	8.73804	8.59632	8.61395	8.87239	8.72038	8.79131	8.79469			ENSMUSG00000028478	8.81365	9.05462	8.61395	8.79469
277	ENSMUSG00000036781	8.72309	8.65631	8.77066	8.71669	8.85927	8.25292	9.05573	8.72264	8.83882	8.58684	8.69127	8.70564	9.03124	9.19297	9.17082	9.13167			ENSMUSG00000036781	8.71669	8.72264	8.70564	9.13167
278	ENSMUSG00000034127	9.07698	5.90766	8.64368	7.87611	9.36503	9.08274	9.76135	9.40304	7.98957	7.97426	7.1907	7.71818	10.0292	8.02017	8.53679	8.86207			ENSMUSG00000034127	7.87611	9.40304	7.71818	8.86207
279	ENSMUSG00000007836	8.8671	8.63384	8.65327	8.71807	8.71017	8.63485	8.63725	8.66075	8.67403	8.90762	8.73203	8.77123	8.7927	9.2858	9.33222	9.13691			ENSMUSG00000007836	8.71807	8.66075	8.77123	9.13691
280	ENSMUSG00000028367	8.93811	8.76192	8.88665	8.86223	8.54982	8.1583	8.64654	8.45155	8.60313	8.60864	8.84053	8.6841	9.16836	9.1376	9.34055	9.2155			ENSMUSG00000028367	8.86223	8.45155	8.6841	9.2155
281	ENSMUSG00000059796	8.67284	8.51525	8.92343	8.70384	8.66237	8.37146	8.73327	8.58903	8.96423	8.44514	8.60591	8.67176	8.9761	9.33264	9.34263	9.21712			ENSMUSG00000059796	8.70384	8.58903	8.67176	9.21712
282	ENSMUSG00000031765	9.24833	8.92292	7.98587	8.71904	9.02895	7.71868	9.76711	8.83825	9.54054	8.492	8.91238	8.98164	9.52719	7.22236	7.03684	7.9288			ENSMUSG00000031765	8.71904	8.83825	8.98164	7.9288
283	ENSMUSG00000031799	9.03078	8.94947	8.64131	8.87385	8.92036	8.06477	8.53498	8.5067	9.05833	8.7716	8.93108	8.92034	8.35113	9.27963	9.15819	8.92965			ENSMUSG00000031799	8.87385	8.5067	8.92034	8.92965
284	ENSMUSG00000062456	8.64944	8.95148	8.83388	8.8116	8.84884	8.86531	8.98643	8.90019	8.68452	9.21427	8.80002	8.89961	8.31715	8.80021	8.81423	8.64386			ENSMUSG00000062456	8.8116	8.90019	8.89961	8.64386
285	ENSMUSG00000092341	8.64708	9.21929	7.93658	8.60098	9.4511	8.91212	9.05931	9.14084	9.10428	8.98105	9.13061	9.07198	8.60643	8.4511	7.83003	8.29585			ENSMUSG00000092341	8.60098	9.14084	9.07198	8.29585
286	ENSMUSG00000032959	8.87756	8.84177	8.64498	8.7881	8.72607	8.41319	8.41534	8.5182	8.79645	8.86401	8.97812	8.87953	8.98869	9.12248	9.13437	9.08185			ENSMUSG00000032959	8.7881	8.5182	8.87953	9.08185
287	ENSMUSG00000058655	8.80631	9.12049	8.74688	8.89123	8.97944	9.07764	8.95401	9.0037	8.31068	9.05078	8.91865	8.76004	8.49133	8.51393	8.63633	8.54719			ENSMUSG00000058655	8.89123	9.0037	8.76004	8.54719
288	ENSMUSG00000004044	8.60249	9.14384	8.69182	8.81272	8.69391	8.41079	8.48402	8.52957	8.96159	9.05983	8.88953	8.97032	8.47592	9.20598	9.01346	8.89846			ENSMUSG00000004044	8.81272	8.52957	8.97032	8.89846
289	ENSMUSG00000047676	8.86958	8.94248	8.68252	8.83153	8.53083	8.38517	8.79513	8.57038	8.82232	9.06164	8.95179	8.94525	8.49058	9.14519	8.98698	8.87425			ENSMUSG00000047676	8.83153	8.57038	8.94525	8.87425
290	ENSMUSG00000030218	9.62703	9.20575	7.61629	8.81636	9.23239	8.15233	9.0277	8.80414	9.39548	8.88966	9.23341	9.17285	8.23828	7.73423	7.96465	7.97906			ENSMUSG00000030218	8.81636	8.80414	9.17285	7.97906
291	ENSMUSG00000014294	9.02948	8.83182	8.67909	8.8468	8.68265	8.1027	8.82911	8.53815	8.84136	8.62067	8.84191	8.76798	9.18359	8.8741	8.83206	8.96325			ENSMUSG00000014294	8.8468	8.53815	8.76798	8.96325
292	ENSMUSG00000040562	9.82818	9.90241	6.39036	8.70698	7.02207	5.72137	6.26255	6.33533	10.7083	8.39478	9.64333	9.58213	8.30229	7.34924	7.42051	7.69068			ENSMUSG00000040562	8.70698	6.33533	9.58213	7.69068
293	ENSMUSG00000029661	7.71745	9.38266	9.1447	8.74827	7.9509	8.6933	7.38757	8.01059	8.31482	9.05773	8.84494	8.73916	6.59236	9.85635	9.42214	8.62361			ENSMUSG00000029661	8.74827	8.01059	8.73916	8.62361
294	ENSMUSG00000036402	6.96115	8.14368	10.1856	8.43014	7.81747	9.40159	7.82025	8.34643	7.51221	8.89084	7.7904	8.06448	8.14065	9.31139	8.96529	8.80577			ENSMUSG00000036402	8.43014	8.34643	8.06448	8.80577
295	ENSMUSG00000004980	8.87796	8.77552	8.27784	8.64377	8.64275	7.91558	8.06857	8.20896	9.22908	8.67453	8.80342	8.90234	8.90166	9.25146	9.37796	9.17703			ENSMUSG00000004980	8.64377	8.20896	8.90234	9.17703
296	ENSMUSG00000019370	8.60309	9.03899	8.94859	8.86356	8.67091	8.40511	8.42605	8.50069	8.72135	8.75109	8.9345	8.80231	8.3154	9.09507	9.12556	8.84534			ENSMUSG00000019370	8.86356	8.50069	8.80231	8.84534
297	ENSMUSG00000005054	8.82926	8.35259	9.27404	8.81863	8.81684	8.53713	9.04204	8.79867	8.56434	8.47988	8.39282	8.47901	8.87031	8.83176	8.72902	8.81036			ENSMUSG00000005054	8.81863	8.79867	8.47901	8.81036
298	ENSMUSG00000001349	7.47912	9.05148	9.29501	8.60854	8.44253	8.86655	7.99962	8.43623	8.43621	8.7909	9.03674	8.75462	8.20142	9.37001	8.92771	8.83305			ENSMUSG00000001349	8.60854	8.43623	8.75462	8.83305
299	ENSMUSG00000030342	8.98655	8.3947	8.7196	8.70029	8.52585	9.10615	8.85426	8.82875	9.20628	8.69897	8.34856	8.75127	8.66394	8.54619	8.76439	8.65817			ENSMUSG00000030342	8.70029	8.82875	8.75127	8.65817
300	ENSMUSG00000023456	8.28158	8.17458	9.61625	8.6908	8.57116	8.83794	9.16185	8.85698	8.30815	8.22212	8.35491	8.29506	8.59774	8.77763	8.87402	8.7498			ENSMUSG00000023456	8.6908	8.85698	8.29506	8.7498
301	ENSMUSG00000034868	9.1237	8.49553	8.73362	8.78428	8.6335	8.52487	8.75792	8.63876	8.85904	8.58076	8.60716	8.68232	9.03774	8.59644	8.84873	8.82763			ENSMUSG00000034868	8.78428	8.63876	8.68232	8.82763
302	ENSMUSG00000036309	8.79541	8.30872	8.6063	8.57014	8.90333	8.36318	8.83005	8.69885	8.8586	8.48567	8.53926	8.62784	9.07422	8.89762	9.03051	9.00079			ENSMUSG00000036309	8.57014	8.69885	8.62784	9.00079
303	ENSMUSG00000003051	7.07584	5.72017	9.93527	7.5771	8.47506	9.67818	9.31666	9.15663	7.16837	6.77402	5.59154	6.51131	9.00057	8.89279	9.01243	8.96859			ENSMUSG00000003051	7.5771	9.15663	6.51131	8.96859
304	ENSMUSG00000019987	1.68436	0.821242	10.9182	4.47459	6.93179	10.8337	8.85733	8.87427	1.17853	2.30965	1.98071	1.82297	5.03242	3.60137	3.61348	4.08242			ENSMUSG00000019987	4.47459	8.87427	1.82297	4.08242
305	ENSMUSG00000031059	8.91673	8.95343	8.82368	8.89795	8.60463	8.44647	8.54164	8.53091	8.69655	8.84796	8.84158	8.79536	8.35163	8.83516	8.83895	8.67525			ENSMUSG00000031059	8.89795	8.53091	8.79536	8.67525
306	ENSMUSG00000032231	8.52357	8.76511	9.27544	8.8547	8.52871	8.41809	8.93382	8.62687	8.49806	8.45876	8.58125	8.51269	8.23161	9.07811	8.78673	8.69882			ENSMUSG00000032231	8.8547	8.62687	8.51269	8.69882
307	ENSMUSG00000064348	8.89794	9.57269	8.78719	9.08594	8.3675	8.6648	9.65181	8.8947	7.7752	8.11511	8.87981	8.25671	8.38891	7.91903	7.97328	8.09374			ENSMUSG00000064348	9.08594	8.8947	8.25671	8.09374
308	ENSMUSG00000031353	8.43975	8.6574	8.87954	8.6589	8.39437	8.89215	8.4782	8.58824	8.43581	8.82695	8.70816	8.65697	8.84214	8.79394	8.90492	8.847			ENSMUSG00000031353	8.6589	8.58824	8.65697	8.847
309	ENSMUSG00000030647	9.49699	8.72826	8.23485	8.82003	8.25561	7.72115	8.15438	8.04371	9.19815	8.95901	8.86011	9.00576	8.60847	8.77297	8.90463	8.76202			ENSMUSG00000030647	8.82003	8.04371	9.00576	8.76202
310	ENSMUSG00000026473	8.80177	9.31904	8.91966	9.01349	8.29647	8.60902	8.23511	8.3802	9.00604	8.91302	8.80178	8.90695	8.33732	8.62896	8.19357	8.38661			ENSMUSG00000026473	9.01349	8.3802	8.90695	8.38661
311	ENSMUSG00000056612	8.37069	8.06608	8.6016	8.34612	8.30934	7.75313	8.65674	8.23973	8.62568	8.15148	8.2999	8.35902	9.289	9.5395	9.42373	9.41741			ENSMUSG00000056612	8.34612	8.23973	8.35902	9.41741
312	ENSMUSG00000064373	8.33019	9.11002	8.06818	8.5028	9.43183	9.94566	8.59779	9.32509	7.61246	9.41562	8.8304	8.61949	5.95588	7.68545	7.47129	7.03754			ENSMUSG00000064373	8.5028	9.32509	8.61949	7.03754
313	ENSMUSG00000037820	7.18107	7.9557	10.5054	8.54738	8.45574	9.23438	8.6891	8.79307	7.8508	7.9467	8.08807	7.96186	7.4351	8.06599	7.75553	7.75221			ENSMUSG00000037820	8.54738	8.79307	7.96186	7.75221
314	ENSMUSG00000026208	7.49103	8.84304	9.43631	8.59013	8.74993	8.77459	8.54611	8.69021	8.20684	8.5785	8.85129	8.54554	8.37766	8.81633	8.55516	8.58305			ENSMUSG00000026208	8.59013	8.69021	8.54554	8.58305
315	ENSMUSG00000095098	8.92327	8.97347	8.03516	8.64397	8.58299	8.86788	8.37385	8.60824	8.91896	9.02693	8.99634	8.98074	8.50319	8.49683	8.38571	8.46191			ENSMUSG00000095098	8.64397	8.60824	8.98074	8.46191
316	ENSMUSG00000035530	8.67031	8.33626	8.39943	8.46867	8.63486	8.64358	8.94813	8.74219	8.97003	8.72569	8.39467	8.6968	8.91418	8.69824	8.6699	8.76077			ENSMUSG00000035530	8.46867	8.74219	8.6968	8.76077
317	ENSMUSG00000084838	7.29337	8.17776	8.73829	8.06981	8.22558	8.93838	8.85552	8.67316	9.27436	7.6785	8.20132	8.38473	9.25039	8.06214	9.51006	8.94087			ENSMUSG00000084838	8.06981	8.67316	8.38473	8.94087
318	ENSMUSG00000059534	8.81851	8.64418	8.70939	8.72403	8.36511	7.96065	8.43186	8.25254	8.59026	8.45803	8.4924	8.51356	9.23553	8.87245	9.04289	9.05029			ENSMUSG00000059534	8.72403	8.25254	8.51356	9.05029
319	ENSMUSG00000084349	8.96799	8.90648	8.62777	8.83408	8.30339	8.34476	8.53215	8.39343	8.53773	8.94752	8.76467	8.74998	8.49249	8.61854	8.76423	8.62509			ENSMUSG00000084349	8.83408	8.39343	8.74998	8.62509
320	ENSMUSG00000007041	8.4324	8.24517	9.27751	8.6517	8.56459	8.80888	8.89022	8.75456	7.97306	8.38282	8.12767	8.16118	8.48699	8.73895	8.9313	8.71908			ENSMUSG00000007041	8.6517	8.75456	8.16118	8.71908
321	ENSMUSG00000024425	8.71902	8.78716	8.7088	8.73833	8.72709	8.63503	8.16408	8.50873	8.79522	8.88255	8.84329	8.84036	8.15056	8.7047	8.49911	8.45146			ENSMUSG00000024425	8.73833	8.50873	8.84036	8.45146
322	ENSMUSG00000004035	10.3197	7.64881	3.31353	7.09401	8.54832	3.04344	7.6651	6.41895	9.94668	8.23144	9.40974	9.19595	9.58996	6.7887	6.99027	7.78964			ENSMUSG00000004035	7.09401	6.41895	9.19595	7.78964
323	ENSMUSG00000042043	8.67344	8.36584	8.71332	8.5842	8.53489	8.61208	9.04636	8.73111	8.40971	8.46045	8.17753	8.34923	8.77693	8.61083	8.7822	8.72332			ENSMUSG00000042043	8.5842	8.73111	8.34923	8.72332
324	ENSMUSG00000020241	7.81075	8.95176	9.68708	8.81653	7.84068	7.52178	6.22319	7.19522	8.25612	8.80025	8.88717	8.64785	5.44394	9.76062	8.99614	8.0669			ENSMUSG00000020241	8.81653	7.19522	8.64785	8.0669
325	ENSMUSG00000086583	8.6975	8.42591	8.44287	8.52209	8.8849	8.708	8.83757	8.81016	8.58284	8.85974	8.57962	8.67407	8.129	8.43019	8.76731	8.44217			ENSMUSG00000086583	8.52209	8.81016	8.67407	8.44217
326	ENSMUSG00000032366	7.80486	9.05136	9.01303	8.62308	8.69666	8.58166	8.02273	8.43368	8.53294	8.88521	8.94573	8.78796	7.92363	8.83253	8.5149	8.42369			ENSMUSG00000032366	8.62308	8.43368	8.78796	8.42369
327	ENSMUSG00000022884	8.55473	8.54696	8.5982	8.56663	8.74982	9.11128	8.68849	8.84986	8.84122	8.77923	8.5512	8.72388	8.25127	8.34309	8.09179	8.22872			ENSMUSG00000022884	8.56663	8.84986	8.72388	8.22872
328	ENSMUSG00000079017	7.35376	8.21422	9.74507	8.43768	9.19271	9.95229	9.30985	9.48495	6.28094	7.69614	7.22782	7.0683	7.57703	6.88918	7.07301	7.17974			ENSMUSG00000079017	8.43768	9.48495	7.0683	7.17974
329	ENSMUSG00000027712	8.57476	8.67152	8.55384	8.60004	8.71052	8.38359	8.26608	8.4534	8.45245	8.71474	8.60193	8.58971	8.07145	9.10435	8.9141	8.69663			ENSMUSG00000027712	8.60004	8.4534	8.58971	8.69663
330	ENSMUSG00000018340	8.5771	8.65604	8.80135	8.67816	8.47066	8.5839	8.17947	8.41134	8.47256	8.79561	8.65055	8.63957	8.36376	8.80598	8.72577	8.63184			ENSMUSG00000018340	8.67816	8.41134	8.63957	8.63184
331	ENSMUSG00000001270	8.47409	9.24917	8.26813	8.6638	7.92601	8.02443	7.87285	7.94109	9.33684	8.66567	8.9745	8.99234	8.35148	8.918	8.46363	8.5777			ENSMUSG00000001270	8.6638	7.94109	8.99234	8.5777
332	ENSMUSG00000073676	8.68779	8.71486	8.02214	8.47493	8.37396	7.32373	8.11716	7.93828	9.10188	8.33619	8.59033	8.67613	9.01445	9.00802	9.074	9.03215			ENSMUSG00000073676	8.47493	7.93828	8.67613	9.03215
333	ENSMUSG00000019362	8.66263	8.47484	8.39156	8.50968	8.56021	8.30335	8.48648	8.45001	8.39976	8.5805	8.46363	8.4813	9.06385	8.75263	8.78236	8.86628			ENSMUSG00000019362	8.50968	8.45001	8.4813	8.86628
334	ENSMUSG00000008475	8.45819	8.08519	9.17912	8.57416	8.49508	8.83576	8.85697	8.72927	8.16847	8.22931	8.00438	8.13405	8.57966	8.55475	8.68201	8.60547			ENSMUSG00000008475	8.57416	8.72927	8.13405	8.60547
335	ENSMUSG00000032216	8.37745	8.89682	8.41029	8.56152	8.7193	8.6548	8.38286	8.58565	8.48597	8.76333	8.98839	8.7459	7.93099	8.67489	8.51659	8.37416			ENSMUSG00000032216	8.56152	8.58565	8.7459	8.37416
336	ENSMUSG00000096210	9.07827	8.34923	8.12208	8.51653	8.26869	8.58242	8.69247	8.51453	8.60998	9.18012	8.81229	8.86746	7.6034	8.46897	8.66742	8.2466			ENSMUSG00000096210	8.51653	8.51453	8.86746	8.2466
337	ENSMUSG00000021477	6.5314	6.82209	9.51175	7.62175	9.20568	9.553	10.0164	9.59171	6.03228	6.90586	6.81264	6.58359	8.89797	6.5785	6.71693	7.3978			ENSMUSG00000021477	7.62175	9.59171	6.58359	7.3978
338	ENSMUSG00000030246	9.57502	7.82549	6.43749	7.946	8.54824	7.65719	8.63481	8.28008	8.35853	8.204	8.25542	8.27265	10.0841	7.66672	8.46619	8.73901			ENSMUSG00000030246	7.946	8.28008	8.27265	8.73901
339	ENSMUSG00000021361	8.35847	8.08786	9.58725	8.67786	8.41827	8.16389	8.12252	8.23489	8.42554	8.02182	8.25407	8.23381	8.72732	8.65525	8.73926	8.70728			ENSMUSG00000021361	8.67786	8.23489	8.23381	8.70728
340	ENSMUSG00000001794	8.51577	8.57349	8.83833	8.64253	8.4461	8.42759	8.37845	8.41738	8.40555	8.52166	8.69727	8.54149	8.32709	8.85848	8.63005	8.60521			ENSMUSG00000001794	8.64253	8.41738	8.54149	8.60521
341	ENSMUSG00000004951	8.47833	8.33991	7.83909	8.21911	9.12228	7.94948	8.13233	8.40136	9.63609	8.3151	8.31286	8.75469	9.06561	8.27564	8.46012	8.60046			ENSMUSG00000004951	8.21911	8.40136	8.75469	8.60046
342	ENSMUSG00000028618	8.62927	8.46847	8.68218	8.59331	8.66514	8.9467	8.58572	8.73252	8.43796	8.60232	8.48183	8.50737	8.49503	8.19099	8.2949	8.32697			ENSMUSG00000028618	8.59331	8.73252	8.50737	8.32697
343	ENSMUSG00000025980	8.17289	8.46601	7.83856	8.15915	8.5913	7.30458	7.79049	7.89546	9.19496	8.15046	8.6778	8.67441	9.00687	9.1101	9.19407	9.10368			ENSMUSG00000025980	8.15915	7.89546	8.67441	9.10368
344	ENSMUSG00000028333	8.54051	8.46107	8.13475	8.37878	8.23656	7.73192	7.94153	7.97	8.76078	8.42018	8.63841	8.60646	8.86695	9.0742	9.16227	9.03447			ENSMUSG00000028333	8.37878	7.97	8.60646	9.03447
345	ENSMUSG00000061877	9.02938	5.27221	7.2904	7.19733	8.74911	7.52202	8.94681	8.40598	6.89734	7.702	7.82278	7.47404	10.1156	8.27411	9.33927	9.24298			ENSMUSG00000061877	7.19733	8.40598	7.47404	9.24298
346	ENSMUSG00000060586	8.5245	9.15784	7.78076	8.4877	9.48033	9.09733	8.33155	8.96974	8.39204	8.88637	8.71576	8.66472	6.95314	7.75244	7.81063	7.5054			ENSMUSG00000060586	8.4877	8.96974	8.66472	7.5054
347	ENSMUSG00000036305	8.61395	9.05759	8.58738	8.75297	8.19816	8.07894	8.62067	8.29926	8.52821	8.57426	8.84159	8.64802	7.9997	8.55941	8.41463	8.32458			ENSMUSG00000036305	8.75297	8.29926	8.64802	8.32458
348	ENSMUSG00000083061	8.33924	9.38855	8.49856	8.74211	7.78259	8.67482	7.75198	8.0698	8.4568	8.93106	9.50758	8.96515	8.13389	7.93029	7.62482	7.89633			ENSMUSG00000083061	8.74211	8.0698	8.96515	7.89633
349	ENSMUSG00000041203	8.57889	8.34905	8.20453	8.37749	8.40946	7.96133	8.41891	8.26323	8.68846	8.22428	8.3475	8.42008	8.99651	8.80486	8.98122	8.92753			ENSMUSG00000041203	8.37749	8.26323	8.42008	8.92753
350	ENSMUSG00000034024	8.40827	8.46748	8.40795	8.4279	8.53027	8.16109	8.43292	8.37476	8.52523	8.38834	8.48432	8.46596	8.73116	8.77421	8.85918	8.78818			ENSMUSG00000034024	8.4279	8.37476	8.46596	8.78818
351	ENSMUSG00000006519	7.87782	7.69509	9.0434	8.20544	8.84305	9.0349	9.20108	9.02634	7.60273	7.82999	7.63025	7.68766	9.03748	8.08278	8.26727	8.46251			ENSMUSG00000006519	8.20544	9.02634	7.68766	8.46251
352	ENSMUSG00000026728	8.15889	9.54069	8.19151	8.63037	8.35535	9.29864	8.08786	8.58062	7.79325	9.03856	9.02989	8.62057	6.08144	8.28896	7.81157	7.39399			ENSMUSG00000026728	8.63037	8.58062	8.62057	7.39399
353	ENSMUSG00000018585	8.8325	8.62979	8.53472	8.66567	8.50424	7.95248	8.4011	8.28594	8.46567	8.33085	8.53193	8.44282	8.71522	8.4625	8.57537	8.58436			ENSMUSG00000018585	8.66567	8.28594	8.44282	8.58436
354	ENSMUSG00000022234	8.31784	8.47107	8.21889	8.33593	8.58863	8.24883	8.40621	8.41456	8.6594	8.45592	8.45961	8.52498	8.43716	8.78467	8.8703	8.69738			ENSMUSG00000022234	8.33593	8.41456	8.52498	8.69738
355	ENSMUSG00000021024	8.41643	8.29562	8.74586	8.48597	8.41439	8.41652	8.46413	8.43168	8.38947	8.26868	8.34217	8.33344	8.46972	8.74097	8.77184	8.66084			ENSMUSG00000021024	8.48597	8.43168	8.33344	8.66084
356	ENSMUSG00000081094	8.35915	8.46178	8.62693	8.48262	8.42028	8.31992	8.60855	8.44958	8.46787	8.80437	8.57085	8.61436	8.19337	8.41583	8.57976	8.39632			ENSMUSG00000081094	8.48262	8.44958	8.61436	8.39632
357	ENSMUSG00000018569	8.03344	6.99817	9.02109	8.01757	8.37024	8.77897	8.95542	8.70155	8.12923	7.42075	6.91581	7.4886	9.17838	8.66027	8.7298	8.85615			ENSMUSG00000018569	8.01757	8.70155	7.4886	8.85615
358	ENSMUSG00000020163	8.68646	8.62275	8.7103	8.67317	8.07045	7.67594	8.22505	7.99048	8.39406	8.296	8.59443	8.42816	8.73404	8.62979	8.69207	8.6853			ENSMUSG00000020163	8.67317	7.99048	8.42816	8.6853
359	ENSMUSG00000006304	8.27465	8.2822	8.79436	8.4504	8.53329	8.4108	8.46575	8.46994	8.33895	8.26458	8.21582	8.27311	8.10158	8.83359	8.77948	8.57155			ENSMUSG00000006304	8.4504	8.46994	8.27311	8.57155
360	ENSMUSG00000086503	8.54941	9.0786	7.79136	8.47313	8.45845	8.19386	7.94048	8.1976	8.78311	8.91655	8.9347	8.87812	8.07174	8.44134	8.21976	8.24428			ENSMUSG00000086503	8.47313	8.1976	8.87812	8.24428
361	ENSMUSG00000060636	8.72334	8.59379	8.25597	8.52437	8.22176	8.18721	8.72447	8.37781	8.62348	8.72073	8.40499	8.58306	8.2516	8.37271	8.50098	8.3751			ENSMUSG00000060636	8.52437	8.37781	8.58306	8.3751
362	ENSMUSG00000038467	8.3038	8.04858	8.94858	8.43365	8.40444	8.56884	8.47353	8.48227	8.2243	8.28493	8.11864	8.20929	8.38412	8.66888	8.69551	8.58284			ENSMUSG00000038467	8.43365	8.48227	8.20929	8.58284
363	ENSMUSG00000006373	9.16112	8.46823	7.86693	8.49876	8.31509	8.73865	8.00423	8.35266	8.75863	8.7133	8.54237	8.67143	8.25473	8.21833	8.29514	8.25607			ENSMUSG00000006373	8.49876	8.35266	8.67143	8.25607
364	ENSMUSG00000031633	8.37635	8.9212	8.44064	8.5794	8.23059	8.24847	8.12398	8.20101	8.28529	8.56325	8.81803	8.55552	7.76205	8.85523	8.62412	8.4138			ENSMUSG00000031633	8.5794	8.20101	8.55552	8.4138
365	ENSMUSG00000031422	8.2179	8.2725	8.72082	8.40374	8.28978	7.88074	8.21051	8.12701	8.63641	8.06315	8.35089	8.35015	8.4018	9.05947	8.87544	8.77891			ENSMUSG00000031422	8.40374	8.12701	8.35015	8.77891
366	ENSMUSG00000029430	8.2422	8.16009	7.93686	8.11305	8.17887	7.21752	7.87832	7.75823	8.60084	8.05766	8.32994	8.32948	9.03588	9.21228	9.33706	9.19507			ENSMUSG00000029430	8.11305	7.75823	8.32948	9.19507
367	ENSMUSG00000026547	7.98358	8.14128	8.69393	8.27293	8.69492	8.48844	8.22025	8.46787	7.8986	8.27771	8.06985	8.08205	8.397	8.88257	9.02617	8.76858			ENSMUSG00000026547	8.27293	8.46787	8.08205	8.76858
368	ENSMUSG00000023010	8.46441	8.1423	8.7956	8.46744	8.38841	8.64735	8.26576	8.43384	8.28764	8.4733	8.2201	8.32701	8.57188	8.41053	8.47925	8.48722			ENSMUSG00000023010	8.46744	8.43384	8.32701	8.48722
369	ENSMUSG00000031891	7.70744	8.8218	9.69332	8.74085	7.25303	5.19491	5.36571	5.93788	7.78802	9.17765	8.69186	8.55251	5.64556	9.65506	8.49619	7.93227			ENSMUSG00000031891	8.74085	5.93788	8.55251	7.93227
370	ENSMUSG00000000171	8.56323	8.17989	8.50008	8.4144	8.26765	8.18234	8.3779	8.27597	8.28672	8.30723	8.2969	8.29695	8.77349	8.53335	8.86416	8.72367			ENSMUSG00000000171	8.4144	8.27597	8.29695	8.72367
371	ENSMUSG00000062647	8.56841	8.67067	8.62832	8.62246	8.30481	7.78423	8.47323	8.18743	8.63024	8.63986	8.16701	8.47904	7.98259	8.56826	8.67765	8.4095			ENSMUSG00000062647	8.62246	8.18743	8.47904	8.4095
372	ENSMUSG00000005610	8.3099	8.35312	8.24668	8.30323	8.63595	8.28429	8.47407	8.46477	8.45272	8.37195	8.46148	8.42871	8.39918	8.67171	8.5794	8.5501			ENSMUSG00000005610	8.30323	8.46477	8.42871	8.5501
373	ENSMUSG00000048450	9.42664	8.41096	5.83988	7.89249	8.0856	6.31555	8.2085	7.53655	9.37976	8.64032	8.66484	8.89497	9.40782	7.40589	7.9313	8.24833			ENSMUSG00000048450	7.89249	7.53655	8.89497	8.24833
374	ENSMUSG00000033940	8.53874	8.27672	8.13301	8.31616	8.39922	8.34865	8.5514	8.43309	8.44716	8.44738	8.30282	8.39912	8.63893	8.44855	8.54912	8.54553			ENSMUSG00000033940	8.31616	8.43309	8.39912	8.54553
375	ENSMUSG00000027593	7.57253	7.90171	9.05213	8.17546	8.05013	7.49162	7.64509	7.72895	8.03118	8.53108	7.7726	8.11162	8.04393	9.58284	9.13705	8.92127			ENSMUSG00000027593	8.17546	7.72895	8.11162	8.92127
376	ENSMUSG00000076432	8.51039	8.20764	8.39441	8.37081	8.57038	8.03499	8.25651	8.2873	8.47658	8.43842	8.34219	8.41907	8.53667	8.57723	8.61196	8.57528			ENSMUSG00000076432	8.37081	8.2873	8.41907	8.57528
377	ENSMUSG00000003541	5.95933	6.30851	9.81544	7.36109	7.45711	10.1999	8.79997	8.81899	6.11134	7.34142	5.58755	6.34677	7.97156	7.78297	7.17838	7.6443			ENSMUSG00000003541	7.36109	8.81899	6.34677	7.6443
378	ENSMUSG00000054364	8.17104	8.97022	8.0134	8.38488	9.16515	7.7164	7.99141	8.29099	8.54428	8.43512	8.86848	8.61596	8.63483	8.09368	7.74982	8.15945			ENSMUSG00000054364	8.38488	8.29099	8.61596	8.15945
379	ENSMUSG00000028757	8.03642	8.25162	8.99629	8.42811	8.17613	8.48622	8.14463	8.269	8.07975	8.2093	8.3423	8.21045	8.38626	8.63892	8.55874	8.52797			ENSMUSG00000028757	8.42811	8.269	8.21045	8.52797
380	ENSMUSG00000072692	8.56613	8.84403	8.56976	8.65997	8.34448	7.91733	8.5636	8.27514	8.41339	8.24086	8.0675	8.24058	8.4741	8.16744	8.41945	8.35367			ENSMUSG00000072692	8.65997	8.27514	8.24058	8.35367
381	ENSMUSG00000052397	8.41108	7.41205	8.86948	8.23087	8.19482	8.65828	8.53734	8.46348	8.10644	8.07505	7.52651	7.90267	8.85783	8.37333	8.66421	8.63179			ENSMUSG00000052397	8.23087	8.46348	7.90267	8.63179
382	ENSMUSG00000025781	8.31129	8.39358	8.56852	8.42446	8.38858	8.3993	8.34389	8.37726	8.2026	8.37645	8.45626	8.34511	8.03385	8.4891	8.5766	8.36652			ENSMUSG00000025781	8.42446	8.37726	8.34511	8.36652
383	ENSMUSG00000001289	8.67404	8.32664	8.0178	8.33949	8.40974	8.44462	8.97134	8.60857	8.31821	8.47311	8.29558	8.3623	8.35226	8.02183	8.07555	8.14988			ENSMUSG00000001289	8.33949	8.60857	8.3623	8.14988
384	ENSMUSG00000032294	8.29345	8.32295	9.00883	8.54174	8.30134	7.89848	8.58848	8.26277	8.22271	7.8594	8.57779	8.21996	8.46681	8.23885	8.2459	8.31719			ENSMUSG00000032294	8.54174	8.26277	8.21996	8.31719
385	ENSMUSG00000075217	7.94729	7.61923	8.59611	8.05421	7.75058	8.49886	8.04201	8.09715	8.73489	8.77729	7.46069	8.32429	8.05551	8.93659	8.94462	8.64557			ENSMUSG00000075217	8.05421	8.09715	8.32429	8.64557
386	ENSMUSG00000032572	6.90881	6.95178	9.45587	7.77215	7.12805	8.47653	6.35821	7.32093	8.37805	9.21509	7.11508	8.23607	5.7317	9.53101	8.96601	8.07624			ENSMUSG00000032572	7.77215	7.32093	8.23607	8.07624
387	ENSMUSG00000028416	8.24899	8.13731	8.09196	8.15942	8.38398	8.12024	8.46474	8.32299	8.36883	8.27711	8.23232	8.29275	8.78742	8.50955	8.67183	8.65627			ENSMUSG00000028416	8.15942	8.32299	8.29275	8.65627
388	ENSMUSG00000075706	8.61872	8.31766	8.00819	8.31486	8.48312	8.14106	8.47061	8.36493	8.26713	8.50379	8.42345	8.39813	8.65407	8.19002	8.31683	8.38697			ENSMUSG00000075706	8.31486	8.36493	8.39813	8.38697
389	ENSMUSG00000024844	8.3391	8.25967	7.97797	8.19225	8.13923	7.46164	7.86507	7.82198	8.41938	8.02698	8.2539	8.23342	9.02026	8.95366	8.93667	8.9702			ENSMUSG00000024844	8.19225	7.82198	8.23342	8.9702
390	ENSMUSG00000008683	8.53365	8.59954	8.239	8.4574	8.25948	8.21797	8.45504	8.31083	8.40866	8.62968	8.45573	8.49802	7.94723	8.29299	8.29387	8.17803			ENSMUSG00000008683	8.4574	8.31083	8.49802	8.17803
391	ENSMUSG00000020571	8.01226	8.15794	8.73271	8.30097	8.5317	7.98035	7.79462	8.10222	8.82258	7.80986	8.30105	8.31116	8.13252	8.80645	8.66564	8.53487			ENSMUSG00000020571	8.30097	8.10222	8.31116	8.53487
392	ENSMUSG00000081684	8.10784	8.56741	8.15124	8.2755	8.04507	7.98489	8.10688	8.04561	8.36342	8.50198	8.55416	8.47319	8.34832	8.69578	8.70702	8.58371			ENSMUSG00000081684	8.2755	8.04561	8.47319	8.58371
393	ENSMUSG00000081485	8.71312	8.2794	8.28258	8.42503	8.14785	7.72788	8.47444	8.11673	8.53249	8.24219	8.13066	8.30178	8.61338	8.40809	8.50647	8.50931			ENSMUSG00000081485	8.42503	8.11673	8.30178	8.50931
394	ENSMUSG00000067719	8.55173	8.38325	8.35283	8.42927	8.03154	7.56394	8.38779	7.99443	8.30056	8.02966	8.16323	8.16449	8.798	8.57753	8.69547	8.69033			ENSMUSG00000067719	8.42927	7.99443	8.16449	8.69033
395	ENSMUSG00000023150	8.70207	8.46092	7.65613	8.27304	8.22228	7.83454	7.72973	7.92885	9.36423	8.32094	8.70355	8.79624	8.44033	8.06476	8.22916	8.24475			ENSMUSG00000023150	8.27304	7.92885	8.79624	8.24475
396	ENSMUSG00000037706	8.00377	8.49	8.50136	8.33171	8.39208	8.38184	8.24312	8.33901	8.25076	8.36916	8.52891	8.38295	8.13973	8.4874	8.29238	8.3065			ENSMUSG00000037706	8.33171	8.33901	8.38295	8.3065
397	ENSMUSG00000032412	8.16495	8.35822	8.63954	8.38757	8.2503	8.40582	8.11861	8.25824	8.45122	8.12347	8.40498	8.32656	8.27491	8.49709	8.29947	8.35716			ENSMUSG00000032412	8.38757	8.25824	8.32656	8.35716
398	ENSMUSG00000114003	8.33589	8.89344	8.42963	8.55298	8.25127	8.08276	8.19753	8.17719	8.39029	8.58129	8.32503	8.4322	7.7789	8.30918	8.38212	8.15673			ENSMUSG00000114003	8.55298	8.17719	8.4322	8.15673
399	ENSMUSG00000101188	7.89021	8.05378	8.492	8.14533	8.28292	8.09721	8.24278	8.20764	8.3891	8.11827	8.2701	8.25916	8.09524	8.91437	8.82436	8.61132			ENSMUSG00000101188	8.14533	8.20764	8.25916	8.61132
400	ENSMUSG00000068466	7.99926	8.10453	7.95645	8.02008	8.40456	7.82618	7.96295	8.06456	8.15755	8.40262	8.13752	8.23257	8.34513	8.95545	9.20796	8.83618			ENSMUSG00000068466	8.02008	8.06456	8.23257	8.83618
401	ENSMUSG00000001175	8.08773	8.61396	8.42869	8.37679	8.35579	7.88938	8.00493	8.08337	8.50578	8.27063	8.58165	8.45269	8.00814	8.60297	8.50607	8.37239			ENSMUSG00000001175	8.37679	8.08337	8.45269	8.37239
402	ENSMUSG00000062070	7.82451	7.41878	9.3181	8.18713	8.20265	8.36139	8.73882	8.43429	7.67787	7.70139	7.73004	7.7031	8.22508	8.50599	8.47578	8.40228			ENSMUSG00000062070	8.18713	8.43429	7.7031	8.40228
403	ENSMUSG00000022836	7.09566	8.79101	8.47209	8.11959	8.99095	8.33069	8.21556	8.5124	8.12749	8.45722	8.64156	8.40876	7.62317	8.35769	7.93692	7.97259			ENSMUSG00000022836	8.11959	8.5124	8.40876	7.97259
404	ENSMUSG00000071655	8.43547	8.22663	8.3306	8.3309	8.26273	8.28689	8.39175	8.31379	8.19675	8.29025	8.17959	8.2222	8.4088	8.36544	8.40168	8.39197			ENSMUSG00000071655	8.3309	8.31379	8.2222	8.39197
405	ENSMUSG00000031924	8.73679	7.95289	7.4838	8.05783	8.27949	6.62596	7.94231	7.61592	8.63446	8.22572	8.07649	8.31222	9.29753	8.44308	8.77282	8.83781			ENSMUSG00000031924	8.05783	7.61592	8.31222	8.83781
406	ENSMUSG00000021520	8.341	8.2769	8.37021	8.32937	8.24102	7.88655	8.38802	8.17186	8.31438	7.94173	7.95372	8.06994	8.51054	8.64354	8.59691	8.58366			ENSMUSG00000021520	8.32937	8.17186	8.06994	8.58366
407	ENSMUSG00000017466	7.75334	8.70358	8.34279	8.26657	9.01342	8.94528	8.16615	8.70828	7.7244	8.71813	8.61167	8.3514	6.63063	7.94951	7.55792	7.37935			ENSMUSG00000017466	8.26657	8.70828	8.3514	7.37935
408	ENSMUSG00000025283	8.00411	7.06862	9.29264	8.12179	8.36517	9.28258	9.19807	8.94861	7.11311	7.54928	7.04975	7.23738	8.04678	7.35797	7.35922	7.58799			ENSMUSG00000025283	8.12179	8.94861	7.23738	7.58799
409	ENSMUSG00000031311	8.35245	8.25495	7.95141	8.18627	8.37889	8.06045	8.37319	8.27084	8.23091	8.26547	8.26825	8.25488	8.54419	8.39006	8.53405	8.48943			ENSMUSG00000031311	8.18627	8.27084	8.25488	8.48943
410	ENSMUSG00000002015	8.42209	8.09094	8.33481	8.28261	8.22887	8.09748	8.03299	8.11978	8.51858	8.16017	8.18907	8.28927	8.59281	8.46846	8.37994	8.4804			ENSMUSG00000002015	8.28261	8.11978	8.28927	8.4804
411	ENSMUSG00000029390	8.0915	7.84563	8.50794	8.14836	8.29892	8.15804	8.10754	8.18817	8.22897	8.16089	8.12937	8.17308	8.33107	8.74595	8.62157	8.5662			ENSMUSG00000029390	8.14836	8.18817	8.17308	8.5662
412	ENSMUSG00000039450	8.52287	7.72419	8.72347	8.32351	7.70381	8.48994	8.40979	8.20118	8.57139	7.82781	7.93895	8.11272	8.68774	7.82863	8.31629	8.27755			ENSMUSG00000039450	8.32351	8.20118	8.11272	8.27755
413	ENSMUSG00000026185	7.96704	8.89224	7.44116	8.10015	8.30653	8.78782	7.39286	8.1624	7.92895	8.27346	9.23472	8.47904	6.42414	8.70331	8.4074	7.84495			ENSMUSG00000026185	8.10015	8.1624	8.47904	7.84495
414	ENSMUSG00000000346	8.35709	7.89291	8.35106	8.20035	8.3801	8.49938	8.58022	8.48657	8.03072	8.25937	7.93892	8.07633	8.48469	8.11921	8.27026	8.29139			ENSMUSG00000000346	8.20035	8.48657	8.07633	8.29139
415	ENSMUSG00000047459	8.4038	8.19119	8.15029	8.24843	8.29326	8.1925	8.41698	8.30091	8.39813	8.17596	8.17461	8.24957	8.36952	8.41744	8.27849	8.35515			ENSMUSG00000047459	8.24843	8.30091	8.24957	8.35515
416	ENSMUSG00000081406	8.2778	8.25768	8.08985	8.20844	8.20549	8.19604	8.39504	8.26552	8.33156	8.63957	8.48959	8.48691	7.83148	8.29696	8.40139	8.17661			ENSMUSG00000081406	8.20844	8.26552	8.48691	8.17661
417	ENSMUSG00000025329	2.85385	2.41254	10.5505	5.27231	7.03148	9.42828	7.29939	7.91971	3.49362	6.08166	1.71518	3.76349	7.00041	8.49801	7.95086	7.81643			ENSMUSG00000025329	5.27231	7.91971	3.76349	7.81643
418	ENSMUSG00000000787	8.15356	8.23906	8.11944	8.17069	8.3993	8.36349	8.34774	8.37018	8.2986	8.14231	8.12952	8.19014	7.82351	8.65682	8.51486	8.33173			ENSMUSG00000000787	8.17069	8.37018	8.19014	8.33173
419	ENSMUSG00000003380	8.16539	8.2776	8.37203	8.27167	8.5185	8.66084	8.5035	8.56095	8.20117	8.54605	8.18266	8.30996	8.00828	7.80617	7.70458	7.83968			ENSMUSG00000003380	8.27167	8.56095	8.30996	7.83968
420	ENSMUSG00000085442	7.96096	7.96563	7.94284	7.95647	8.33157	8.62404	8.23941	8.39834	8.58576	8.62105	8.71881	8.64187	7.39844	8.30081	8.24303	7.98076			ENSMUSG00000085442	7.95647	8.39834	8.64187	7.98076
421	ENSMUSG00000027239	8.72061	9.10871	7.17952	8.33628	8.97517	7.9751	8.22903	8.3931	7.93961	8.07159	9.14512	8.38544	7.58214	7.68736	7.36525	7.54492			ENSMUSG00000027239	8.33628	8.3931	8.38544	7.54492
422	ENSMUSG00000079477	8.345	8.30363	8.25134	8.29999	8.36201	8.11225	8.1819	8.21872	8.44303	8.18483	8.41844	8.34877	8.19729	8.24723	8.23968	8.22807			ENSMUSG00000079477	8.29999	8.21872	8.34877	8.22807
423	ENSMUSG00000021134	8.80092	8.1245	7.34503	8.09015	8.1415	8.01658	8.52196	8.22668	8.75023	8.38511	8.32163	8.48566	8.37755	8.11309	8.08951	8.19338			ENSMUSG00000021134	8.09015	8.22668	8.48566	8.19338
424	ENSMUSG00000023020	8.27982	8.10531	8.4552	8.28011	8.14729	8.28685	8.26134	8.23183	8.24775	8.26276	7.95394	8.15482	8.36281	8.34234	8.36405	8.3564			ENSMUSG00000023020	8.28011	8.23183	8.15482	8.3564
425	ENSMUSG00000016427	8.51034	8.6967	8.60126	8.60277	7.95304	7.81288	7.99825	7.92139	7.94381	8.02223	8.51302	8.15969	8.23072	8.23062	8.32658	8.26264			ENSMUSG00000016427	8.60277	7.92139	8.15969	8.26264
426	ENSMUSG00000032330	8.26197	8.13731	8.43284	8.27737	7.93258	8.02876	8.34669	8.10268	8.06247	8.11884	8.20952	8.13028	8.35422	8.50318	8.53399	8.4638			ENSMUSG00000032330	8.27737	8.10268	8.13028	8.4638
427	novel.472	8.92803	8.5044	7.67249	8.36831	7.58267	7.65481	7.08881	7.4421	8.27533	9.21543	9.22093	8.9039	8.4176	7.43035	7.63003	7.826			novel.472	8.36831	7.4421	8.9039	7.826
428	ENSMUSG00000025351	8.49557	8.32487	7.87991	8.23345	8.42082	7.97859	8.05848	8.15263	8.33245	8.37788	8.54241	8.41758	7.87753	8.57029	8.24845	8.23209			ENSMUSG00000025351	8.23345	8.15263	8.41758	8.23209
429	ENSMUSG00000040681	8.47254	8.17017	7.60589	8.08287	8.20238	7.31782	7.85471	7.79164	8.50027	8.19074	8.3595	8.35017	8.49317	8.66497	8.83807	8.6654			ENSMUSG00000040681	8.08287	7.79164	8.35017	8.6654
430	ENSMUSG00000030747	8.47844	7.63884	8.59964	8.23897	7.94951	8.51282	8.23481	8.23238	8.53181	7.9175	7.9111	8.12014	8.91502	7.65299	7.92418	8.16406			ENSMUSG00000030747	8.23897	8.23238	8.12014	8.16406
431	ENSMUSG00000055065	8.32587	8.42446	7.65968	8.13667	8.45668	8.19424	8.11134	8.25408	8.73115	8.44597	8.45684	8.54465	8.07563	8.11913	8.03339	8.07605			ENSMUSG00000055065	8.13667	8.25408	8.54465	8.07605
432	ENSMUSG00000072235	8.09844	8.57232	7.94056	8.20377	8.58078	7.50674	7.55173	7.87975	8.3232	8.35916	8.61938	8.43391	7.56802	8.92202	8.43418	8.30807			ENSMUSG00000072235	8.20377	7.87975	8.43391	8.30807
433	ENSMUSG00000034708	8.26117	7.96764	8.2603	8.16304	8.5549	8.8435	8.61586	8.67142	7.47245	8.00413	7.9149	7.79716	8.70863	7.46041	7.81864	7.99589			ENSMUSG00000034708	8.16304	8.67142	7.79716	7.99589
434	ENSMUSG00000031029	8.2809	8.38164	8.27361	8.31205	8.37048	8.41645	8.36778	8.3849	8.03317	8.43914	8.29156	8.25462	7.97068	7.95222	7.98669	7.96986			ENSMUSG00000031029	8.31205	8.3849	8.25462	7.96986
435	ENSMUSG00000032562	8.07546	8.44177	8.53981	8.35234	8.22653	8.22627	7.98776	8.14685	8.1451	8.23999	8.29826	8.22778	7.85503	8.38868	8.27796	8.17389			ENSMUSG00000032562	8.35234	8.14685	8.22778	8.17389
436	ENSMUSG00000003072	8.16051	8.24293	8.34485	8.24943	8.19992	8.07665	8.20231	8.15963	8.07202	8.20324	8.28378	8.18635	8.41637	8.33032	8.28796	8.34488			ENSMUSG00000003072	8.24943	8.15963	8.18635	8.34488
437	ENSMUSG00000044408	8.36913	8.42477	8.8634	8.55243	7.76119	7.33498	7.50214	7.53277	8.28093	8.06206	8.51995	8.28765	7.57068	8.73243	8.44762	8.25024			ENSMUSG00000044408	8.55243	7.53277	8.28765	8.25024
438	ENSMUSG00000024740	7.97866	8.1839	8.11542	8.09266	8.4149	8.20652	8.11295	8.24479	8.04159	8.26283	8.32557	8.21	8.10999	8.54014	8.44806	8.36606			ENSMUSG00000024740	8.09266	8.24479	8.21	8.36606
439	ENSMUSG00000054871	7.54196	8.84115	8.28565	8.22292	7.898	8.90999	7.18775	7.99858	8.5032	7.71975	8.43306	8.21867	9.3682	6.82596	6.42036	7.53817			ENSMUSG00000054871	8.22292	7.99858	8.21867	7.53817
440	ENSMUSG00000036752	7.83157	7.67554	7.38704	7.63138	7.91648	7.18972	7.15801	7.4214	8.48625	7.97017	7.61824	8.02489	9.00178	9.10854	9.30694	9.13909			ENSMUSG00000036752	7.63138	7.4214	8.02489	9.13909
441	ENSMUSG00000031231	8.15544	8.21089	8.68298	8.34977	7.93922	7.75326	8.17951	7.95733	8.08365	7.95478	8.2487	8.09571	8.20327	8.43378	8.48832	8.37512			ENSMUSG00000031231	8.34977	7.95733	8.09571	8.37512
442	ENSMUSG00000041046	6.53929	5.56025	9.14778	7.08244	6.18672	7.7532	5.53964	6.49319	7.09435	8.81534	6.17723	7.36231	5.64556	10.0116	9.43503	8.36405			ENSMUSG00000041046	7.08244	6.49319	7.36231	8.36405
443	ENSMUSG00000058603	8.22763	8.08615	8.21598	8.17658	8.08204	8.24164	8.34922	8.2243	8.22968	8.44057	8.34335	8.33787	8.13322	8.07953	8.14737	8.12004			ENSMUSG00000058603	8.17658	8.2243	8.33787	8.12004
444	ENSMUSG00000062353	8.15929	8.39947	8.08131	8.21336	8.26862	8.10941	8.15793	8.17865	8.31802	8.48558	8.36973	8.39111	7.94983	8.19406	8.15492	8.0996			ENSMUSG00000062353	8.21336	8.17865	8.39111	8.0996
445	ENSMUSG00000041736	8.12297	8.01417	8.83405	8.32373	8.12897	8.15102	8.49749	8.25916	7.86739	8.21284	7.67875	7.91966	7.90425	8.14804	8.29943	8.11724			ENSMUSG00000041736	8.32373	8.25916	7.91966	8.11724
446	ENSMUSG00000029767	7.85531	8.44939	8.53523	8.27997	7.9687	7.70188	7.53495	7.73518	7.95366	8.07362	8.41924	8.14884	7.54748	8.95772	8.59994	8.36838			ENSMUSG00000029767	8.27997	7.73518	8.14884	8.36838
447	ENSMUSG00000042436	9.02182	8.36567	7.5472	8.31157	8.29241	6.86134	6.37997	7.17791	8.02571	9.0945	9.31805	8.81275	5.6963	8.51098	7.9997	7.40233			ENSMUSG00000042436	8.31157	7.17791	8.81275	7.40233
448	ENSMUSG00000027828	7.96952	8.11676	8.89717	8.32782	7.94229	7.97851	7.72142	7.88074	7.98355	7.95057	8.08902	8.00771	7.91522	8.68523	8.41577	8.33874			ENSMUSG00000027828	8.32782	7.88074	8.00771	8.33874
449	ENSMUSG00000016256	8.49964	8.15719	8.0912	8.24935	8.58084	8.3179	8.2379	8.37888	8.04901	8.10714	8.2527	8.13628	8.30352	7.70451	7.89013	7.96605			ENSMUSG00000016256	8.24935	8.37888	8.13628	7.96605
450	ENSMUSG00000037815	8.19243	7.94514	8.10781	8.08179	8.33929	8.16517	8.29548	8.26665	8.1132	8.12641	7.98786	8.07582	8.12957	8.37791	8.46369	8.32372			ENSMUSG00000037815	8.08179	8.26665	8.07582	8.32372
451	ENSMUSG00000028843	8.03844	7.80135	8.44346	8.09442	8.37909	8.45999	8.71366	8.51758	7.71088	7.99951	7.80182	7.8374	8.28377	7.93713	8.12542	8.11544			ENSMUSG00000028843	8.09442	8.51758	7.8374	8.11544
452	ENSMUSG00000018770	8.15973	8.04099	8.46887	8.2232	7.85972	7.69036	7.94432	7.83147	8.00268	8.04415	8.12693	8.05792	8.46707	8.5418	8.52925	8.51271			ENSMUSG00000018770	8.2232	7.83147	8.05792	8.51271
453	ENSMUSG00000034566	8.27738	8.16896	8.21378	8.22004	8.11828	7.80253	8.20295	8.04125	8.20687	8.03084	8.1356	8.12443	8.37192	8.36709	8.28993	8.34298			ENSMUSG00000034566	8.22004	8.04125	8.12443	8.34298
454	ENSMUSG00000053931	8.74162	9.08162	7.83795	8.55373	7.8801	7.18613	7.38356	7.48327	8.98922	8.17714	8.89668	8.68768	7.37081	7.73688	7.61877	7.57548			ENSMUSG00000053931	8.55373	7.48327	8.68768	7.57548
455	ENSMUSG00000020473	7.46859	8.24474	8.67278	8.1287	8.69826	9.00744	8.35729	8.68766	7.38303	8.18319	8.17983	7.91535	6.90581	7.97293	7.36063	7.41313			ENSMUSG00000020473	8.1287	8.68766	7.91535	7.41313
456	ENSMUSG00000062683	8.40843	8.19958	8.21992	8.27597	7.90507	7.92336	8.24637	8.02493	7.99484	8.1008	8.14912	8.08159	8.38993	8.18867	8.33608	8.30489			ENSMUSG00000062683	8.27597	8.02493	8.08159	8.30489
457	ENSMUSG00000051397	7.65757	3.38606	8.50841	6.51734	8.48153	8.77908	9.01009	8.7569	6.47769	7.07464	5.191	6.24778	8.7234	8.68203	8.53547	8.64697			ENSMUSG00000051397	6.51734	8.7569	6.24778	8.64697
458	ENSMUSG00000039105	8.42902	8.13297	8.11693	8.2263	8.18123	7.98254	8.25642	8.14006	8.31849	8.05836	8.05338	8.14341	8.07918	8.22512	8.21467	8.17299			ENSMUSG00000039105	8.2263	8.14006	8.14341	8.17299
459	ENSMUSG00000019818	7.59257	7.62113	8.86364	8.02578	8.16595	8.45462	8.0691	8.22989	7.48249	8.02655	7.75385	7.7543	7.67722	8.74831	8.3649	8.26348			ENSMUSG00000019818	8.02578	8.22989	7.7543	8.26348
460	ENSMUSG00000047187	8.23666	8.12151	8.12487	8.16101	8.11668	7.8865	7.92103	7.97474	8.29663	8.22593	8.22514	8.24923	7.90866	8.52187	8.40692	8.27915			ENSMUSG00000047187	8.16101	7.97474	8.24923	8.27915
461	ENSMUSG00000030934	7.62833	7.92808	8.12986	7.89542	8.25255	8.2316	8.22101	8.23506	8.01441	8.36241	7.7455	8.04077	7.89067	8.46845	8.70514	8.35475			ENSMUSG00000030934	7.89542	8.23506	8.04077	8.35475
462	ENSMUSG00000028851	7.98767	8.56907	7.2974	7.95138	8.19981	7.26121	7.6785	7.71317	8.47958	7.99908	8.02544	8.16803	8.77945	8.47666	8.59338	8.6165			ENSMUSG00000028851	7.95138	7.71317	8.16803	8.6165
463	ENSMUSG00000028822	8.33578	8.3478	8.1656	8.28306	8.37944	8.56359	8.07811	8.34038	7.93394	8.52018	8.26018	8.2381	7.591	7.80131	7.63712	7.67648			ENSMUSG00000028822	8.28306	8.34038	8.2381	7.67648
464	ENSMUSG00000063015	8.22569	8.17644	7.84239	8.0815	8.34535	8.54919	8.54541	8.47998	8.13507	8.27443	8.19004	8.19985	7.85073	7.71426	7.82796	7.79765			ENSMUSG00000063015	8.0815	8.47998	8.19985	7.79765
465	ENSMUSG00000053317	7.8363	7.70812	8.73118	8.09187	7.65811	7.91709	7.97078	7.84866	7.96033	7.78895	7.89772	7.88234	8.22742	8.72348	8.60484	8.51858			ENSMUSG00000053317	8.09187	7.84866	7.88234	8.51858
466	ENSMUSG00000015837	8.09174	7.94254	7.96036	7.99821	8.50153	8.95235	8.52531	8.65973	7.74923	8.53271	8.09873	8.12689	7.31668	7.71541	7.51509	7.51573			ENSMUSG00000015837	7.99821	8.65973	8.12689	7.51573
467	ENSMUSG00000024097	8.18663	7.84911	7.40772	7.81449	8.15295	7.34391	7.89998	7.79895	8.77029	8.00247	8.02615	8.2663	8.72305	8.41999	8.47667	8.53991			ENSMUSG00000024097	7.81449	7.79895	8.2663	8.53991
468	ENSMUSG00000021546	8.34088	7.90751	7.88027	8.04289	7.94614	7.71416	7.98833	7.88288	8.30753	8.10732	8.13804	8.1843	8.15174	8.54674	8.5621	8.42019			ENSMUSG00000021546	8.04289	7.88288	8.1843	8.42019
469	ENSMUSG00000023224	7.2392	8.38432	8.44932	8.02428	8.61299	8.97495	8.40267	8.66354	7.36946	8.63092	7.98141	7.99393	7.24267	7.43535	7.17624	7.28475			ENSMUSG00000023224	8.02428	8.66354	7.99393	7.28475
470	ENSMUSG00000013593	8.13404	8.18209	8.25233	8.18949	8.00273	7.98194	8.05928	8.01465	8.00325	8.18622	8.13763	8.10903	8.30873	8.21189	8.19011	8.23691			ENSMUSG00000013593	8.18949	8.01465	8.10903	8.23691
471	ENSMUSG00000004988	8.38649	8.65178	8.74837	8.59555	6.82966	8.4355	7.88356	7.71624	9.51816	7.32677	8.26843	8.37112	7.58393	6.13635	6.04735	6.58921			ENSMUSG00000004988	8.59555	7.71624	8.37112	6.58921
472	ENSMUSG00000000303	8.44515	6.98747	8.29356	7.90873	7.96076	8.11179	8.45546	8.176	8.11466	7.74966	7.42136	7.76189	8.78123	7.98074	8.3182	8.36006			ENSMUSG00000000303	7.90873	8.176	7.76189	8.36006
473	ENSMUSG00000038462	8.2902	8.05198	8.25376	8.19865	7.86799	7.99396	8.06406	7.97534	7.90569	8.06941	8.09503	8.02337	8.24511	8.26433	8.36755	8.29233			ENSMUSG00000038462	8.19865	7.97534	8.02337	8.29233
474	ENSMUSG00000036275	7.78244	8.12561	8.37729	8.09511	8.22976	8.24205	8.15041	8.20741	7.80816	8.2969	8.17829	8.09445	8.02137	8.06371	8.05227	8.04578			ENSMUSG00000036275	8.09511	8.20741	8.09445	8.04578
475	ENSMUSG00000028656	8.06486	8.06933	8.19079	8.10833	8.11267	8.17436	7.97958	8.08887	8.16091	8.27549	8.06182	8.16607	7.90703	8.24875	8.22182	8.12587			ENSMUSG00000028656	8.10833	8.08887	8.16607	8.12587
476	ENSMUSG00000041355	7.84828	7.90015	8.6097	8.11938	7.8776	7.992	7.87539	7.915	7.93936	7.73669	7.93733	7.87113	8.1274	8.56525	8.46698	8.38654			ENSMUSG00000041355	8.11938	7.915	7.87113	8.38654
477	ENSMUSG00000023367	7.65245	7.8179	8.29687	7.92241	8.56405	9.0212	8.27311	8.61946	7.0485	7.69628	7.72501	7.48993	8.84111	7.27628	7.31862	7.812			ENSMUSG00000023367	7.92241	8.61946	7.48993	7.812
478	ENSMUSG00000001025	8.72469	8.72491	8.31665	8.58875	7.30753	7.40379	7.251	7.32077	8.05738	8.45274	8.62416	8.37809	6.43591	8.33306	8.27748	7.68215			ENSMUSG00000001025	8.58875	7.32077	8.37809	7.68215
479	ENSMUSG00000020402	8.23018	7.84741	8.07825	8.05195	7.80152	7.75142	7.87419	7.80905	8.1649	8.0641	7.95001	8.05967	8.33732	8.49151	8.54191	8.45691			ENSMUSG00000020402	8.05195	7.80905	8.05967	8.45691
480	ENSMUSG00000026365	6.89891	7.41264	8.9234	7.74498	8.74881	9.56525	8.46651	8.92685	6.59705	7.79452	7.55802	7.31653	6.85902	6.9496	6.94221	6.91694			ENSMUSG00000026365	7.74498	8.92685	7.31653	6.91694
481	ENSMUSG00000005161	8.17102	8.03534	8.04836	8.0849	8.05361	7.93915	8.35931	8.11736	7.88268	7.85239	8.02622	7.92043	8.46174	8.11489	8.24032	8.27231			ENSMUSG00000005161	8.0849	8.11736	7.92043	8.27231
482	ENSMUSG00000021390	5.31221	7.64173	9.75589	7.56994	8.03755	8.10615	7.91871	8.0208	6.83196	8.44585	7.33146	7.53642	6.19442	8.45201	7.7667	7.47104			ENSMUSG00000021390	7.56994	8.0208	7.53642	7.47104
483	ENSMUSG00000029713	8.15442	7.91219	8.05217	8.03959	7.85914	7.95307	7.90282	7.90501	8.20763	8.17343	8.10158	8.16088	8.22973	8.36271	8.30269	8.29837			ENSMUSG00000029713	8.03959	7.90501	8.16088	8.29837
484	ENSMUSG00000037499	8.32569	8.36162	7.9239	8.20374	7.95015	7.83143	8.12819	7.96992	7.98733	8.46113	8.22826	8.22558	7.8815	8.24049	7.90077	8.00759			ENSMUSG00000037499	8.20374	7.96992	8.22558	8.00759
485	ENSMUSG00000050912	9.04884	8.13115	7.50122	8.22707	7.93291	7.32154	7.65711	7.63719	8.68515	8.30979	8.10916	8.36804	7.79728	7.9292	8.26244	7.99631			ENSMUSG00000050912	8.22707	7.63719	8.36804	7.99631
486	ENSMUSG00000028222	9.41141	8.50137	5.25169	7.72149	6.02276	4.94956	5.91295	5.62842	10.0105	8.41911	8.50909	8.97956	8.08485	6.84539	7.21228	7.38084			ENSMUSG00000028222	7.72149	5.62842	8.97956	7.38084
487	ENSMUSG00000039016	7.93907	8.04026	8.10898	8.02944	8.13618	8.03825	8.39366	8.18936	8.01186	7.94405	7.94487	7.96693	8.44263	8.03154	8.03543	8.16987			ENSMUSG00000039016	8.02944	8.18936	7.96693	8.16987
488	ENSMUSG00000030654	8.34667	8.08694	7.41916	7.95092	7.99185	7.66407	7.81761	7.82451	8.1668	8.10626	8.00194	8.09167	8.382	8.29568	8.61642	8.43137			ENSMUSG00000030654	7.95092	7.82451	8.09167	8.43137
489	ENSMUSG00000021508	9.50972	5.46014	7.76237	7.57741	9.19491	7.8345	7.73574	8.25505	8.22885	8.54043	7.58244	8.11724	7.0618	7.41632	7.2608	7.24631			ENSMUSG00000021508	7.57741	8.25505	8.11724	7.24631
490	ENSMUSG00000094392	7.7899	7.96445	8.35133	8.03523	8.27456	7.73033	8.56231	8.18907	7.4984	7.29586	7.32716	7.3738	8.55763	8.38021	8.31907	8.41897			ENSMUSG00000094392	8.03523	8.18907	7.3738	8.41897
491	ENSMUSG00000092086	8.07392	7.88915	7.71293	7.892	8.05244	7.25301	7.64236	7.64927	8.12328	7.6855	7.97172	7.92683	8.25041	8.81635	8.84799	8.63825			ENSMUSG00000092086	7.892	7.64927	7.92683	8.63825
492	ENSMUSG00000063354	8.55652	8.16967	8.123	8.28306	7.74	8.1211	7.90756	7.92288	8.48667	7.97186	8.51266	8.32373	8.46225	7.10648	7.15357	7.5741			ENSMUSG00000063354	8.28306	7.92288	8.32373	7.5741
493	ENSMUSG00000096942	8.25103	8.55721	7.99582	8.26802	7.96775	7.68875	8.05452	7.90368	8.14866	8.29681	8.1673	8.20426	7.77621	7.92391	8.08413	7.92808			ENSMUSG00000096942	8.26802	7.90368	8.20426	7.92808
494	ENSMUSG00000074800	8.33405	8.25548	7.87662	8.15538	8.5318	7.86446	8.2564	8.21755	7.87226	8.28542	7.91605	8.02458	8.03302	7.84029	7.72608	7.86646			ENSMUSG00000074800	8.15538	8.21755	8.02458	7.86646
495	ENSMUSG00000017188	8.28135	7.82673	7.90004	8.0027	7.89069	7.54781	8.03025	7.82291	8.15664	7.87263	7.99442	8.0079	8.76901	7.97449	8.33224	8.35858			ENSMUSG00000017188	8.0027	7.82291	8.0079	8.35858
496	ENSMUSG00000032349	8.14242	7.40426	8.30968	7.95212	7.703	7.87391	7.55132	7.70941	8.69338	8.05623	7.89393	8.21451	8.19063	8.18283	8.38322	8.25223			ENSMUSG00000032349	7.95212	7.70941	8.21451	8.25223
497	ENSMUSG00000010376	8.09855	7.8506	8.08896	8.0127	7.98592	7.45308	7.94319	7.79406	8.06859	7.93174	8.03215	8.01082	8.48912	8.32033	8.36469	8.39138			ENSMUSG00000010376	8.0127	7.79406	8.01082	8.39138
498	ENSMUSG00000029064	8.06042	7.99404	8.05077	8.03508	8.0117	7.81619	8.02678	7.95156	8.20779	7.87887	8.03838	8.04168	8.13425	8.23994	8.32496	8.23305			ENSMUSG00000029064	8.03508	7.95156	8.04168	8.23305
499	ENSMUSG00000036887	8.05095	8.1986	8.10008	8.11654	9.03862	9.06651	8.15691	8.75401	6.29426	8.00124	8.03407	7.44319	7.14695	7.09541	7.14079	7.12772			ENSMUSG00000036887	8.11654	8.75401	7.44319	7.12772
500	ENSMUSG00000054766	8.05465	7.7677	7.30095	7.70777	8.01878	7.13288	7.78427	7.64531	8.43716	7.76791	7.97024	8.05844	8.51142	8.62562	8.7264	8.62115			ENSMUSG00000054766	7.70777	7.64531	8.05844	8.62115
501	ENSMUSG00000028745	7.92516	8.00255	8.26085	8.06285	8.19497	8.1328	7.97817	8.10198	7.89321	7.95541	8.02268	7.9571	7.87212	8.23005	8.14806	8.08341			ENSMUSG00000028745	8.06285	8.10198	7.9571	8.08341
502	ENSMUSG00000086922	8.14283	7.84231	8.07432	8.01982	7.84977	7.49492	7.99587	7.78018	8.06118	7.83107	8.02711	7.97312	8.26867	8.43361	8.41505	8.37244			ENSMUSG00000086922	8.01982	7.78018	7.97312	8.37244
503	ENSMUSG00000025823	7.59404	7.79774	8.03824	7.81001	8.54116	7.42069	7.494	7.81862	8.68542	7.46312	8.05619	8.06824	8.27181	8.39714	8.30917	8.32604			ENSMUSG00000025823	7.81001	7.81862	8.06824	8.32604
504	ENSMUSG00000007850	8.30181	8.07432	7.01025	7.79546	7.99258	7.18887	7.81292	7.66479	8.44953	8.03695	8.1811	8.22253	8.42306	8.37979	8.39141	8.39809			ENSMUSG00000007850	7.79546	7.66479	8.22253	8.39809
505	ENSMUSG00000004897	7.93398	7.72154	7.90834	7.85462	7.86123	7.66887	7.75564	7.76191	8.13559	7.73909	7.731	7.86856	8.44892	8.57554	8.64398	8.55615			ENSMUSG00000004897	7.85462	7.76191	7.86856	8.55615
506	ENSMUSG00000037852	7.91105	8.3861	6.98158	7.75958	8.97325	8.48822	8.64635	8.70261	7.74119	8.20339	8.2603	8.06829	7.62451	7.09636	6.82359	7.18149			ENSMUSG00000037852	7.75958	8.70261	8.06829	7.18149
507	ENSMUSG00000033916	8.19767	8.02293	8.12963	8.11674	7.95338	7.97305	8.07329	7.99991	8.23116	8.10872	8.00468	8.11486	8.00024	7.97277	7.90188	7.9583			ENSMUSG00000033916	8.11674	7.99991	8.11486	7.9583
508	ENSMUSG00000073421	7.97469	8.64139	7.31127	7.97578	8.9277	8.67548	7.69378	8.43232	7.92438	8.38642	8.31221	8.20767	6.75138	7.09146	7.40403	7.08229			ENSMUSG00000073421	7.97578	8.43232	8.20767	7.08229
509	ENSMUSG00000020496	7.97206	8.07246	7.54643	7.86365	8.16114	7.6671	7.8323	7.88685	8.36134	8.22019	8.23094	8.27082	8.10628	8.23248	8.07054	8.13643			ENSMUSG00000020496	7.86365	7.88685	8.27082	8.13643
510	ENSMUSG00000025503	7.90177	7.60799	8.47983	7.99653	7.93697	8.05673	8.07851	8.02407	7.65168	7.66416	7.75639	7.69074	8.37815	8.12012	8.22635	8.24154			ENSMUSG00000025503	7.99653	8.02407	7.69074	8.24154
511	ENSMUSG00000020612	8.15694	8.05778	7.88242	8.03238	8.1969	7.76066	7.80242	7.91999	8.24954	8.09534	8.09958	8.14815	7.68212	8.29731	8.12638	8.03527			ENSMUSG00000020612	8.03238	7.91999	8.14815	8.03527
512	ENSMUSG00000094989	8.07086	7.72596	7.65592	7.81758	7.70989	8.32873	8.22023	8.08628	8.19183	8.40445	8.20709	8.26779	7.55568	8.03981	8.07972	7.89174			ENSMUSG00000094989	7.81758	8.08628	8.26779	7.89174
513	ENSMUSG00000002233	7.40773	7.61122	8.62625	7.88174	8.19752	8.34491	8.60328	8.3819	7.34986	7.84479	7.43188	7.54217	7.97994	7.99464	7.8174	7.93066			ENSMUSG00000002233	7.88174	8.3819	7.54217	7.93066
514	ENSMUSG00000024048	8.13854	8.09262	8.12769	8.11962	8.16814	7.66435	7.84493	7.89247	8.16505	8.19417	8.01545	8.12489	7.31385	8.29592	8.13295	7.91424			ENSMUSG00000024048	8.11962	7.89247	8.12489	7.91424
515	ENSMUSG00000006728	8.05231	7.90644	7.29475	7.75117	8.05257	7.17925	7.95381	7.72854	7.91256	7.71863	8.10647	7.91255	8.64138	8.34935	8.58305	8.52459			ENSMUSG00000006728	7.75117	7.72854	7.91255	8.52459
516	ENSMUSG00000031246	7.97852	8.32728	8.07401	8.1266	7.97756	8.01057	7.87612	7.95475	7.78373	8.24738	8.29283	8.10798	7.20175	8.10042	8.10269	7.80162			ENSMUSG00000031246	8.1266	7.95475	8.10798	7.80162
517	ENSMUSG00000024991	7.87769	8.02939	7.93307	7.94672	8.09704	7.79525	7.64558	7.84595	8.33416	8.00964	8.11098	8.15159	7.61314	8.30098	8.3491	8.08774			ENSMUSG00000024991	7.94672	7.84595	8.15159	8.08774
518	ENSMUSG00000039899	7.33028	8.06218	9.11595	8.16947	8.25217	8.23373	8.23216	8.23936	7.59633	8.16674	7.98381	7.91562	6.2082	7.35116	7.35086	6.97008			ENSMUSG00000039899	8.16947	8.23936	7.91562	6.97008
519	ENSMUSG00000074227	7.77387	6.8138	8.2616	7.61642	8.09471	8.61137	8.46846	8.39151	7.63485	7.60947	6.91374	7.38602	8.86212	7.46434	7.72617	8.01754			ENSMUSG00000074227	7.61642	8.39151	7.38602	8.01754
520	ENSMUSG00000014313	8.53606	8.34926	7.79546	8.22693	7.71037	7.13481	7.65193	7.49904	8.12457	8.07894	8.59247	8.26533	7.64124	7.98664	8.14046	7.92278			ENSMUSG00000014313	8.22693	7.49904	8.26533	7.92278
521	ENSMUSG00000031740	8.37539	8.6259	6.7504	7.91723	8.64128	8.39614	7.51946	8.18563	8.0937	8.33158	8.85176	8.42568	5.99237	7.36563	7.04995	6.80265			ENSMUSG00000031740	7.91723	8.18563	8.42568	6.80265
522	ENSMUSG00000042079	7.83632	7.73265	7.78759	7.78552	7.95731	7.6205	7.78841	7.78874	8.28244	7.66268	7.94524	7.96345	8.14319	8.44052	8.54367	8.37579			ENSMUSG00000042079	7.78552	7.78874	7.96345	8.37579
523	ENSMUSG00000003955	8.07068	8.04972	8.08363	8.06801	7.84691	7.41964	8.05228	7.77294	8.24714	7.89085	8.12125	8.08641	7.97798	8.11495	8.06824	8.05373			ENSMUSG00000003955	8.06801	7.77294	8.08641	8.05373
524	ENSMUSG00000050299	8.17581	7.90699	7.88366	7.98882	7.85953	7.85672	8.50806	8.07477	8.05314	8.257	7.8639	8.05801	8.02479	7.6014	7.80803	7.81141			ENSMUSG00000050299	7.98882	8.07477	8.05801	7.81141
525	ENSMUSG00000018819	8.16033	8.45776	7.04416	7.88742	8.5012	7.58934	7.26521	7.78525	8.31066	8.57893	8.68614	8.52524	6.80235	8.12067	7.53802	7.48701			ENSMUSG00000018819	7.88742	7.78525	8.52524	7.48701
526	ENSMUSG00000054619	6.49166	7.68035	9.32695	7.83299	8.24394	8.75171	8.28005	8.42523	6.63285	8.41422	7.37092	7.47267	6.41843	7.17491	6.82417	6.80583			ENSMUSG00000054619	7.83299	8.42523	7.47267	6.80583
527	ENSMUSG00000060373	8.06553	7.94575	7.52227	7.84452	8.17682	7.87639	7.82444	7.95922	8.53318	7.85874	7.85661	8.08284	8.02279	8.04477	8.17613	8.08123			ENSMUSG00000060373	7.84452	7.95922	8.08284	8.08123
528	ENSMUSG00000021760	8.08931	8.25493	8.05921	8.13448	7.93602	7.72473	7.78819	7.81632	7.85626	7.88974	8.19398	7.97999	7.51498	8.35664	8.10703	7.99288			ENSMUSG00000021760	8.13448	7.81632	7.97999	7.99288
529	ENSMUSG00000000957	7.84459	7.73693	7.38339	7.65497	8.48649	8.7086	8.42116	8.53875	7.43201	8.14607	7.70688	7.76165	7.98755	7.64868	7.55115	7.72913			ENSMUSG00000000957	7.65497	8.53875	7.76165	7.72913
530	ENSMUSG00000000938	8.45817	8.8718	5.45328	7.59442	8.64481	6.73796	7.26615	7.54964	8.48333	8.36549	8.9637	8.60417	7.25863	7.48622	7.23791	7.32759			ENSMUSG00000000938	7.59442	7.54964	8.60417	7.32759
531	ENSMUSG00000021509	9.09574	8.50181	5.7226	7.77338	6.50819	5.08243	5.73956	5.77673	9.5076	8.19742	8.66889	8.7913	8.08032	7.07792	7.84866	7.66897			ENSMUSG00000021509	7.77338	5.77673	8.7913	7.66897
532	ENSMUSG00000004285	8.1631	7.82761	7.78088	7.92386	8.13259	7.97703	8.19241	8.10068	7.94903	7.82868	7.68548	7.82106	8.51801	7.6132	7.85619	7.9958			ENSMUSG00000004285	7.92386	8.10068	7.82106	7.9958
533	ENSMUSG00000019173	7.97904	7.89004	8.13156	8.00021	8.00455	7.86982	7.84063	7.905	7.9287	7.78185	7.9694	7.89332	8.04505	8.16384	8.08111	8.09667			ENSMUSG00000019173	8.00021	7.905	7.89332	8.09667
534	ENSMUSG00000054452	8.23027	8.05539	7.31991	7.86852	8.03726	7.48363	7.79054	7.77048	8.18867	8.024	8.06139	8.09135	8.41713	7.88629	8.15758	8.15367			ENSMUSG00000054452	7.86852	7.77048	8.09135	8.15367
535	ENSMUSG00000033880	7.63731	7.37495	8.78327	7.93184	8.70421	8.56445	8.41599	8.56155	6.4976	6.93497	7.34027	6.92428	8.18787	7.20148	7.46136	7.6169			ENSMUSG00000033880	7.93184	8.56155	6.92428	7.6169
536	ENSMUSG00000031502	7.45387	8.69893	8.32882	8.16054	8.08484	8.20978	6.91146	7.73536	7.63611	8.26885	8.14078	8.01525	5.53663	8.59355	7.70518	7.27846			ENSMUSG00000031502	8.16054	7.73536	8.01525	7.27846
537	ENSMUSG00000025613	7.85632	7.85672	7.66565	7.7929	7.95588	7.27862	7.69239	7.6423	8.30123	7.70844	7.93755	7.98241	8.2579	8.47643	8.4137	8.38268			ENSMUSG00000025613	7.7929	7.6423	7.98241	8.38268
538	ENSMUSG00000060743	7.9556	8.0597	7.90923	7.97484	8.11212	7.99334	7.97022	8.02523	7.88898	7.93296	7.99846	7.94013	7.89118	7.89814	8.12258	7.97063			ENSMUSG00000060743	7.97484	8.02523	7.94013	7.97063
539	ENSMUSG00000024359	7.81169	7.79878	7.75421	7.78822	7.87708	7.35197	7.72798	7.65234	8.24672	7.73927	8.00269	7.99623	8.23325	8.44566	8.39176	8.35689			ENSMUSG00000024359	7.78822	7.65234	7.99623	8.35689
540	ENSMUSG00000022285	8.07316	7.85537	7.82018	7.91624	7.91122	7.77866	7.79626	7.82871	8.0066	7.87656	7.84029	7.90782	8.06345	8.28063	8.27354	8.20587			ENSMUSG00000022285	7.91624	7.82871	7.90782	8.20587
541	ENSMUSG00000049760	8.18433	8.08575	8.08382	8.11797	7.85651	7.69929	7.97036	7.84205	7.90882	7.98939	8.10038	7.99953	7.77927	8.00507	7.91983	7.90139			ENSMUSG00000049760	8.11797	7.84205	7.99953	7.90139
542	ENSMUSG00000005779	7.99303	7.72243	7.99392	7.90313	7.7728	7.63281	7.80881	7.73814	7.88432	7.89453	7.99743	7.92543	8.21504	8.22086	8.30304	8.24631			ENSMUSG00000005779	7.90313	7.73814	7.92543	8.24631
543	ENSMUSG00000051223	7.89569	7.6158	8.04963	7.85371	7.83825	7.44443	7.79893	7.69387	8.15192	7.7778	7.84919	7.9263	7.89426	8.50732	8.40761	8.26973			ENSMUSG00000051223	7.85371	7.69387	7.9263	8.26973
544	ENSMUSG00000068882	7.90602	7.70498	7.64711	7.7527	7.84515	7.20113	7.70842	7.5849	8.28609	7.7298	7.92575	7.98055	8.15058	8.47579	8.55038	8.39225			ENSMUSG00000068882	7.7527	7.5849	7.98055	8.39225
545	ENSMUSG00000016252	8.23734	8.11456	8.0432	8.1317	7.73037	7.46011	7.97324	7.72124	7.9766	8.01417	7.98161	7.99079	8.1015	7.8925	7.87688	7.95696			ENSMUSG00000016252	8.1317	7.72124	7.99079	7.95696
546	ENSMUSG00000001056	7.74135	7.52082	7.62171	7.62796	7.6899	7.03296	7.89732	7.54006	8.08485	7.74626	7.57996	7.80369	8.44684	8.62216	8.6289	8.56597			ENSMUSG00000001056	7.62796	7.54006	7.80369	8.56597
547	ENSMUSG00000027423	7.85786	7.53331	8.34449	7.91189	7.92513	8.35549	7.98601	8.08888	7.63424	7.79531	7.74637	7.72531	7.90946	7.86577	7.99872	7.92465			ENSMUSG00000027423	7.91189	8.08888	7.72531	7.92465
548	ENSMUSG00000004655	7.28038	8.1544	8.42736	7.95405	8.42125	8.24144	7.91078	8.19116	7.75164	8.15553	8.42696	8.11138	6.457	7.75033	7.18633	7.13122			ENSMUSG00000004655	7.95405	8.19116	8.11138	7.13122
549	ENSMUSG00000019804	7.91658	8.23315	7.96199	8.03724	8.07718	7.55284	7.74885	7.79295	8.16494	7.81959	8.04959	8.01137	7.8217	8.0761	7.95933	7.95238			ENSMUSG00000019804	8.03724	7.79295	8.01137	7.95238
550	ENSMUSG00000020708	7.96356	7.71251	7.68843	7.78817	7.72235	7.17127	7.65602	7.51654	8.16487	7.69996	7.98586	7.95023	8.39676	8.45631	8.34655	8.39987			ENSMUSG00000020708	7.78817	7.51654	7.95023	8.39987
551	ENSMUSG00000020483	7.89267	7.87313	7.3041	7.68997	8.34434	7.43997	7.79685	7.86038	8.22394	7.84766	7.9286	8.00007	8.32417	8.08024	8.16716	8.19052			ENSMUSG00000020483	7.68997	7.86038	8.00007	8.19052
552	ENSMUSG00000002477	7.99103	7.55771	7.41656	7.6551	7.62745	6.70913	7.61103	7.31587	8.10161	7.52326	7.71996	7.78161	8.63624	8.55996	8.71043	8.63555			ENSMUSG00000002477	7.6551	7.31587	7.78161	8.63555
553	ENSMUSG00000038370	7.16717	8.11811	8.91614	8.06714	7.36006	8.13942	7.23034	7.57661	7.83381	7.84059	8.15265	7.94235	6.62418	8.26471	7.79561	7.5615			ENSMUSG00000038370	8.06714	7.57661	7.94235	7.5615
554	ENSMUSG00000035818	8.64558	8.3153	5.26113	7.40734	7.44913	7.03302	7.37007	7.28407	8.85911	8.56684	8.0554	8.49378	8.26416	7.31046	7.88123	7.81862			ENSMUSG00000035818	7.40734	7.28407	8.49378	7.81862
555	ENSMUSG00000020368	7.65675	7.79328	7.95967	7.80323	8.10567	7.66187	7.37367	7.71374	8.36504	7.58204	8.03511	7.99406	7.66232	8.40867	8.22709	8.09936			ENSMUSG00000020368	7.80323	7.71374	7.99406	8.09936
556	ENSMUSG00000092981	8.12158	7.87403	6.76109	7.58557	8.03543	7.54007	8.53983	8.03844	8.54272	7.93506	8.17779	8.21852	8.63656	6.62174	6.99767	7.41866			ENSMUSG00000092981	7.58557	8.03844	8.21852	7.41866
557	ENSMUSG00000024538	8.22218	8.58271	8.00513	8.27001	7.61416	7.4935	7.2445	7.45072	7.72951	8.20455	8.51474	8.1496	6.59221	8.05064	7.98378	7.54221			ENSMUSG00000024538	8.27001	7.45072	8.1496	7.54221
558	ENSMUSG00000008036	8.05719	7.71148	7.99689	7.92185	7.53209	7.49779	7.8181	7.61599	7.77091	7.68144	7.7817	7.74469	8.52901	8.11491	8.16777	8.27057			ENSMUSG00000008036	7.92185	7.61599	7.74469	8.27057
559	ENSMUSG00000024012	8.13999	7.83912	7.81649	7.93187	7.91546	7.47646	7.4869	7.62627	8.04199	8.06502	8.07854	8.06185	7.89671	8.12279	8.13099	8.05017			ENSMUSG00000024012	7.93187	7.62627	8.06185	8.05017
560	ENSMUSG00000029273	9.30851	8.4204	5.76407	7.83099	7.27795	7.00012	6.27855	6.85221	9.08988	8.38517	9.12833	8.86779	7.10908	5.86308	5.69452	6.22223			ENSMUSG00000029273	7.83099	6.85221	8.86779	6.22223
561	ENSMUSG00000084416	8.036	8.12813	7.9282	8.03078	7.8736	7.88687	7.89284	7.88444	7.78123	8.27099	8.18912	8.08045	7.49694	7.65979	7.80781	7.65484			ENSMUSG00000084416	8.03078	7.88444	8.08045	7.65484
562	ENSMUSG00000009549	8.09666	7.81785	7.80031	7.90494	7.74759	7.69303	7.93369	7.79144	8.16966	7.92656	7.85172	7.98265	8.06022	7.91295	8.00445	7.99254			ENSMUSG00000009549	7.90494	7.79144	7.98265	7.99254
563	ENSMUSG00000024966	7.46322	7.94679	7.17477	7.52826	8.17828	6.61478	7.17487	7.32264	8.89366	7.40323	8.03723	8.11137	8.47669	8.21982	8.25833	8.31828			ENSMUSG00000024966	7.52826	7.32264	8.11137	8.31828
564	ENSMUSG00000020321	8.03762	7.78178	8.19322	8.00421	7.77023	7.3803	7.72524	7.62526	8.05808	7.70003	7.91712	7.89175	8.06731	8.0264	8.14412	8.07928			ENSMUSG00000020321	8.00421	7.62526	7.89175	8.07928
565	ENSMUSG00000033022	8.84062	7.59563	7.29781	7.91135	7.66125	7.84593	8.17858	7.89525	8.88196	7.55916	8.56646	8.33586	7.90448	6.08504	6.38134	6.79029			ENSMUSG00000033022	7.91135	7.89525	8.33586	6.79029
566	ENSMUSG00000018623	3.63936	0	7.90468	3.84801	9.08515	8.00252	9.61031	8.89932	1.49164	2.28551	1.43705	1.73807	9.82316	3.90114	3.39646	5.70692			ENSMUSG00000018623	3.84801	8.89932	1.73807	5.70692
567	ENSMUSG00000063065	8.15909	8.01433	7.48597	7.88646	7.84461	7.92644	7.72207	7.83104	7.84221	8.12998	8.11979	8.03066	7.90387	7.84965	8.00307	7.91886			ENSMUSG00000063065	7.88646	7.83104	8.03066	7.91886
568	ENSMUSG00000025381	8.08744	7.91527	7.91825	7.97365	7.96012	7.87224	7.97429	7.93555	7.81551	7.93402	7.96783	7.90579	7.93124	7.82348	7.7632	7.8393			ENSMUSG00000025381	7.97365	7.93555	7.90579	7.8393
569	ENSMUSG00000040731	7.90038	7.86154	7.77884	7.84692	7.96757	7.6772	7.76463	7.80313	7.95086	7.78295	7.87829	7.8707	7.99688	8.14019	8.22429	8.12045			ENSMUSG00000040731	7.84692	7.80313	7.8707	8.12045
570	ENSMUSG00000044424	8.17533	8.25669	7.84998	8.094	7.74599	7.71245	7.99463	7.81769	8.01839	8.1832	7.7993	8.0003	7.39301	7.84029	7.82487	7.68606			ENSMUSG00000044424	8.094	7.81769	8.0003	7.68606
571	ENSMUSG00000044258	6.485	9.55709	6.61432	7.55213	8.29887	8.63385	7.38772	8.10681	6.38878	7.08979	9.22976	7.56944	7.54998	6.17059	5.73523	6.48527			ENSMUSG00000044258	7.55213	8.10681	7.56944	6.48527
572	ENSMUSG00000035212	8.06045	7.79394	8.03976	7.96472	7.7885	7.9568	7.98636	7.91055	8.0614	7.85655	7.78569	7.90122	8.00651	7.66188	7.77755	7.81531			ENSMUSG00000035212	7.96472	7.91055	7.90122	7.81531
573	ENSMUSG00000020440	8.22002	7.6006	7.54839	7.78967	7.62312	7.57108	7.99247	7.72889	8.09654	7.8621	7.73812	7.89892	8.3583	7.99259	8.03166	8.12752			ENSMUSG00000020440	7.78967	7.72889	7.89892	8.12752
574	ENSMUSG00000014867	7.5194	7.66655	8.34791	7.84462	7.7212	7.76222	7.42894	7.63745	7.9245	7.62822	7.806	7.78624	7.80887	8.48263	8.1661	8.15253			ENSMUSG00000014867	7.84462	7.63745	7.78624	8.15253
575	ENSMUSG00000061904	7.88967	7.81345	7.81509	7.8394	7.73448	7.71787	7.8549	7.76908	7.71599	7.90198	7.93311	7.85036	8.09156	8.17411	8.07699	8.11422			ENSMUSG00000061904	7.8394	7.76908	7.85036	8.11422
576	ENSMUSG00000023886	8.18154	7.97761	8.54743	8.23553	8.08825	7.04177	6.94499	7.35834	8.09102	8.32785	8.61625	8.34504	6.10294	7.92308	7.20567	7.07723			ENSMUSG00000023886	8.23553	7.35834	8.34504	7.07723
577	ENSMUSG00000020484	7.54003	7.82992	8.54357	7.97117	7.69861	8.22048	6.79969	7.57293	8.18924	7.96346	7.85976	8.00415	7.23004	8.09011	7.8044	7.70818			ENSMUSG00000020484	7.97117	7.57293	8.00415	7.70818
578	ENSMUSG00000060904	7.70994	7.68186	8.19286	7.86155	7.75499	7.85155	7.67419	7.76024	7.87934	7.87534	7.87815	7.87761	7.43545	8.30225	8.11797	7.95189			ENSMUSG00000060904	7.86155	7.76024	7.87761	7.95189
579	ENSMUSG00000087412	8.10744	7.92551	7.4618	7.83159	7.59807	7.95589	8.20847	7.92081	7.86863	8.21894	8.14383	8.07713	7.43946	7.8237	7.73591	7.66635			ENSMUSG00000087412	7.83159	7.92081	8.07713	7.66635
580	ENSMUSG00000020376	7.6225	7.78865	8.09799	7.83638	8.10692	8.33275	7.85023	8.09663	7.50167	8.00081	7.73229	7.74492	7.46369	7.9518	7.78887	7.73479			ENSMUSG00000020376	7.83638	8.09663	7.74492	7.73479
581	ENSMUSG00000051234	8.03704	7.67451	7.80816	7.83991	7.55035	7.48049	7.64272	7.55786	8.24157	7.92167	7.91488	8.02604	7.94853	8.10714	8.16864	8.07477			ENSMUSG00000051234	7.83991	7.55786	8.02604	8.07477
582	ENSMUSG00000022816	7.62343	8.84121	8.29795	8.2542	7.78442	7.32374	6.78997	7.29938	7.64459	8.19444	8.56099	8.13334	5.69827	8.21183	7.55716	7.15575			ENSMUSG00000022816	8.2542	7.29938	8.13334	7.15575
583	ENSMUSG00000042784	6.47064	4.49098	8.78975	6.58379	8.20674	8.98402	8.65323	8.61466	4.96106	6.20242	5.47181	5.5451	8.65779	7.33716	7.64451	7.87982			ENSMUSG00000042784	6.58379	8.61466	5.5451	7.87982
584	ENSMUSG00000040078	7.50613	8.12974	7.47468	7.70352	8.17473	7.42833	7.06098	7.55468	8.37815	7.64437	7.92725	7.98326	7.88942	8.24982	8.33588	8.15837			ENSMUSG00000040078	7.70352	7.55468	7.98326	8.15837
585	ENSMUSG00000015092	7.95212	7.72501	7.76332	7.81348	7.9388	7.59218	7.83921	7.79006	8.02624	7.75807	7.75621	7.84684	8.19317	7.87903	8.05712	8.04311			ENSMUSG00000015092	7.81348	7.79006	7.84684	8.04311
586	ENSMUSG00000018326	8.00166	7.87699	7.64493	7.84119	7.91482	7.38848	7.49787	7.60039	8.22315	7.86181	8.00283	8.02927	7.88813	8.11386	8.07653	8.02618			ENSMUSG00000018326	7.84119	7.60039	8.02927	8.02618
587	ENSMUSG00000040488	6.83235	8.51844	8.10909	7.81996	7.43146	8.34148	6.90961	7.56085	7.7787	8.83268	8.35345	8.32161	5.90566	7.98281	7.20394	7.0308			ENSMUSG00000040488	7.81996	7.56085	8.32161	7.0308
588	ENSMUSG00000036594	7.80519	8.55363	6.96174	7.77352	8.7953	8.50534	7.52271	8.27445	7.74224	8.32451	8.17235	8.0797	6.05003	6.91985	7.21355	6.72781			ENSMUSG00000036594	7.77352	8.27445	8.0797	6.72781
589	ENSMUSG00000027404	7.81688	7.78782	7.53523	7.71331	7.72479	7.27509	7.46467	7.48818	7.97777	7.79338	7.91989	7.89701	8.13601	8.28698	8.44494	8.28931			ENSMUSG00000027404	7.71331	7.48818	7.89701	8.28931
590	ENSMUSG00000046229	8.11042	7.69342	7.33383	7.71256	7.90277	7.66204	8.13516	7.89999	7.86726	8.09245	7.84997	7.93656	8.33748	7.63306	7.64094	7.87049			ENSMUSG00000046229	7.71256	7.89999	7.93656	7.87049
591	ENSMUSG00000080893	8.15501	7.79459	8.07325	8.00762	7.83352	7.52472	7.41279	7.59034	7.75707	6.80755	7.8799	7.4815	8.15684	7.76606	8.52326	8.14872			ENSMUSG00000080893	8.00762	7.59034	7.4815	8.14872
592	ENSMUSG00000061315	8.07857	7.91002	7.65581	7.88147	7.68209	7.5532	7.95967	7.73165	7.9399	7.87312	7.87238	7.89513	7.95185	7.91685	7.96906	7.94592			ENSMUSG00000061315	7.88147	7.73165	7.89513	7.94592
593	ENSMUSG00000016382	8.77759	8.36492	7.25416	8.13222	7.53053	7.05271	7.4238	7.33568	8.64353	7.93779	8.17721	8.25284	7.28405	7.4158	7.59771	7.43252			ENSMUSG00000016382	8.13222	7.33568	8.25284	7.43252
594	ENSMUSG00000024853	7.91948	7.77647	7.56304	7.753	7.95795	7.62229	7.76468	7.78164	7.98087	7.88964	7.89185	7.92079	8.02859	7.883	8.04147	7.98435			ENSMUSG00000024853	7.753	7.78164	7.92079	7.98435
595	ENSMUSG00000026895	7.82507	7.97414	7.82049	7.87323	7.59577	7.6307	7.72565	7.65071	7.78572	7.77747	7.83335	7.79885	8.07601	8.07212	8.02206	8.05673			ENSMUSG00000026895	7.87323	7.65071	7.79885	8.05673
596	ENSMUSG00000024870	7.76714	8.07442	8.08539	7.97565	7.82106	7.80832	7.52375	7.71771	7.81299	7.84416	8.01633	7.89116	7.39171	7.98344	7.92081	7.76532			ENSMUSG00000024870	7.97565	7.71771	7.89116	7.76532
597	ENSMUSG00000054091	7.97031	7.31205	8.3323	7.87155	7.44657	7.92308	8.02388	7.79785	7.90252	7.55645	7.24431	7.56776	8.06183	7.82567	7.89594	7.92781			ENSMUSG00000054091	7.87155	7.79785	7.56776	7.92781
598	ENSMUSG00000016921	8.10529	7.71734	6.95618	7.59294	7.84015	7.1534	7.7252	7.57292	8.30063	7.76464	7.82378	7.96302	8.37207	8.0291	8.03183	8.14433			ENSMUSG00000016921	7.59294	7.57292	7.96302	8.14433
599	ENSMUSG00000025151	7.76789	8.0946	7.2913	7.71793	7.90808	7.05959	7.19333	7.387	8.22309	7.9245	8.2701	8.13923	7.66894	8.30935	8.10792	8.02874			ENSMUSG00000025151	7.71793	7.387	8.13923	8.02874
600	ENSMUSG00000031954	7.85848	7.83476	7.62516	7.7728	7.77104	7.43894	7.68829	7.63276	7.91741	7.71513	7.89969	7.84408	8.01635	8.14006	8.15359	8.10333			ENSMUSG00000031954	7.7728	7.63276	7.84408	8.10333
601	ENSMUSG00000056076	7.73702	7.73665	7.61781	7.69716	7.71245	7.32421	7.45654	7.49773	8.18559	7.67411	7.76415	7.87462	8.07939	8.27166	8.28785	8.21297			ENSMUSG00000056076	7.69716	7.49773	7.87462	8.21297
602	ENSMUSG00000000753	7.69514	8.09155	8.16529	7.98399	7.42873	7.909	7.40993	7.58255	7.33937	8.15251	8.28623	7.92604	6.15524	8.20678	8.09435	7.48546			ENSMUSG00000000753	7.98399	7.58255	7.92604	7.48546
603	ENSMUSG00000048644	7.36238	8.1416	7.54348	7.68249	8.02271	8.36986	8.29004	8.22754	7.48123	7.87193	7.97467	7.77594	7.80576	7.18851	7.34245	7.44557			ENSMUSG00000048644	7.68249	8.22754	7.77594	7.44557
604	ENSMUSG00000071072	7.8147	7.54076	7.08113	7.47886	7.78677	6.92996	7.49436	7.4037	8.45259	7.44674	7.76608	7.88847	8.38561	8.20011	8.36418	8.31663			ENSMUSG00000071072	7.47886	7.4037	7.88847	8.31663
605	ENSMUSG00000032249	7.9453	7.79202	7.45022	7.72918	7.89543	7.4179	7.65368	7.65567	8.06619	7.73784	7.72051	7.84151	8.03549	8.04626	8.13127	8.07101			ENSMUSG00000032249	7.72918	7.65567	7.84151	8.07101
606	ENSMUSG00000029086	6.15381	5.47063	8.74494	6.78979	8.10443	9.41487	8.83118	8.78349	5.12972	6.64591	5.59711	5.79091	8.02145	6.40335	6.06409	6.82963			ENSMUSG00000029086	6.78979	8.78349	5.79091	6.82963
607	ENSMUSG00000025868	7.9309	7.72759	8.00053	7.88634	7.64446	7.74652	7.81397	7.73498	7.83277	7.75264	7.6995	7.76164	8.14433	7.70624	7.76592	7.87216			ENSMUSG00000025868	7.88634	7.73498	7.76164	7.87216
608	ENSMUSG00000011752	7.14555	7.56256	8.52971	7.74594	7.80988	7.70312	7.96611	7.82637	7.47647	7.48924	7.71406	7.55992	7.59475	8.06771	8.01927	7.89391			ENSMUSG00000011752	7.74594	7.82637	7.55992	7.89391
609	ENSMUSG00000025544	7.69005	7.38825	7.98041	7.68624	7.88272	7.8758	7.99779	7.91877	7.7263	7.62074	7.54477	7.6306	8.06971	7.89717	7.88982	7.95224			ENSMUSG00000025544	7.68624	7.91877	7.6306	7.95224
610	ENSMUSG00000061613	7.64934	7.58531	7.3459	7.52685	7.65034	7.14623	7.44212	7.4129	8.04244	7.5963	7.68544	7.77472	8.35874	8.29666	8.43538	8.36359			ENSMUSG00000061613	7.52685	7.4129	7.77472	8.36359
611	ENSMUSG00000066116	8.0026	8.40669	7.76985	8.05971	7.69568	7.56615	7.84286	7.70156	7.67786	7.95154	7.66502	7.76481	7.37501	7.67267	7.94297	7.66355			ENSMUSG00000066116	8.05971	7.70156	7.76481	7.66355
612	ENSMUSG00000032966	7.78709	8.09352	7.50137	7.79399	7.67949	7.21836	7.38628	7.42804	8.10454	7.74262	8.04181	7.96299	7.72748	8.22946	8.0795	8.01215			ENSMUSG00000032966	7.79399	7.42804	7.96299	8.01215
613	ENSMUSG00000018286	7.76978	7.65228	7.73166	7.71791	7.64774	7.35656	7.64699	7.55043	7.8475	7.63888	7.73336	7.73991	8.19292	8.18427	8.11642	8.16454			ENSMUSG00000018286	7.71791	7.55043	7.73991	8.16454
614	ENSMUSG00000036905	7.77891	8.18912	7.94405	7.9707	8.86526	8.8624	7.54807	8.42525	5.93821	7.6638	7.87347	7.15849	6.44828	6.6497	6.83104	6.64301			ENSMUSG00000036905	7.9707	8.42525	7.15849	6.64301
615	ENSMUSG00000039168	7.70036	7.55138	8.4527	7.90148	7.22554	7.99446	7.66724	7.62908	7.71315	7.80886	7.57353	7.69851	7.34998	8.08679	7.8749	7.77056			ENSMUSG00000039168	7.90148	7.62908	7.69851	7.77056
616	ENSMUSG00000052681	7.63725	7.62026	8.15562	7.80438	7.8968	8.06988	7.80351	7.92339	7.5208	7.79325	7.7486	7.68755	7.16797	7.98742	7.85777	7.67106			ENSMUSG00000052681	7.80438	7.92339	7.68755	7.67106
617	ENSMUSG00000096842	8.40207	8.11386	7.77272	8.09622	7.04728	8.00816	8.03283	7.69609	7.6072	7.53579	7.72408	7.62236	7.80976	7.23064	7.79848	7.61296			ENSMUSG00000096842	8.09622	7.69609	7.62236	7.61296
618	ENSMUSG00000042745	8.64361	6.76783	6.13572	7.18239	7.47429	5.63066	7.333	6.81265	8.57167	7.67289	7.30725	7.8506	8.89109	8.06223	8.17573	8.37635			ENSMUSG00000042745	7.18239	6.81265	7.8506	8.37635
619	ENSMUSG00000052957	6.97379	8.3123	7.64317	7.64308	8.42947	7.77476	7.61691	7.94038	7.7295	8.06434	8.2487	8.01418	7.13598	7.61172	7.50029	7.416			ENSMUSG00000052957	7.64308	7.94038	8.01418	7.416
620	ENSMUSG00000013584	6.89061	7.43905	9.10182	7.81049	8.29333	6.34581	6.54255	7.06056	6.72775	7.01975	7.71951	7.15567	5.4457	8.83587	8.3289	7.53682			ENSMUSG00000013584	7.81049	7.06056	7.15567	7.53682
621	ENSMUSG00000028128	7.11081	6.6496	8.28264	7.34768	7.85764	8.69402	8.44545	8.33237	6.62572	8.13919	6.74854	7.17115	7.54305	7.58271	7.45353	7.52643			ENSMUSG00000028128	7.34768	8.33237	7.17115	7.52643
622	ENSMUSG00000021025	6.98561	6.95056	8.7695	7.56855	7.5527	8.94228	8.17553	8.2235	6.93684	7.20488	6.81915	6.98696	7.57548	7.33349	7.228	7.37899			ENSMUSG00000021025	7.56855	8.2235	6.98696	7.37899
623	ENSMUSG00000038612	7.75402	7.79157	7.78306	7.77622	7.96766	7.77778	7.6947	7.81338	7.86859	7.79213	7.59472	7.75182	7.63116	7.88823	7.86264	7.79401			ENSMUSG00000038612	7.77622	7.81338	7.75182	7.79401
624	ENSMUSG00000031996	8.04448	7.94222	7.15857	7.71509	7.885	7.8081	7.78284	7.82531	8.17701	7.7926	7.90615	7.95859	7.82122	7.49391	7.56591	7.62701			ENSMUSG00000031996	7.71509	7.82531	7.95859	7.62701
625	ENSMUSG00000030413	4.86517	4.90343	8.46374	6.07745	8.1542	8.49541	8.75744	8.46902	4.28425	4.01647	4.61645	4.30572	9.76676	5.13704	5.31733	6.74038			ENSMUSG00000030413	6.07745	8.46902	4.30572	6.74038
626	ENSMUSG00000038642	7.97671	7.59253	8.21568	7.92831	8.83251	8.69023	7.77821	8.43365	6.23086	6.9692	7.61769	6.93925	7.46524	6.31074	6.84065	6.87221			ENSMUSG00000038642	7.92831	8.43365	6.93925	6.87221
627	ENSMUSG00000078453	7.9705	7.9955	7.88673	7.95091	7.54061	7.69556	7.66721	7.63446	7.77428	7.56324	7.88508	7.74087	7.85105	7.69667	7.77185	7.77319			ENSMUSG00000078453	7.95091	7.63446	7.74087	7.77319
628	ENSMUSG00000078713	7.77236	7.63118	7.51721	7.64025	7.51606	7.19031	7.82623	7.51087	8.03603	7.67948	7.7974	7.83764	7.78564	8.19662	8.17556	8.0526			ENSMUSG00000078713	7.64025	7.51087	7.83764	8.0526
629	ENSMUSG00000069662	8.5682	7.92555	7.11775	7.8705	7.76016	7.50853	7.64203	7.63691	8.1272	7.7509	7.92285	7.93365	7.27006	7.66436	7.80209	7.57884			ENSMUSG00000069662	7.8705	7.63691	7.93365	7.57884
630	ENSMUSG00000091537	8.03453	7.80281	7.57639	7.80458	7.56202	7.13466	7.49641	7.3977	7.85853	7.57554	7.82736	7.75381	8.1443	8.0176	8.0795	8.08047			ENSMUSG00000091537	7.80458	7.3977	7.75381	8.08047
631	ENSMUSG00000063556	7.50264	7.89012	7.8052	7.73265	7.60447	7.86658	7.7296	7.73355	8.171	7.8963	7.86097	7.97609	6.99122	7.92087	7.80517	7.57242			ENSMUSG00000063556	7.73265	7.73355	7.97609	7.57242
632	ENSMUSG00000021795	5.07268	0.710402	8.53763	4.77357	8.25271	9.50843	9.02113	8.92742	3.70162	5.71483	3.46411	4.29352	8.23763	5.77823	5.57257	6.52948			ENSMUSG00000021795	4.77357	8.92742	4.29352	6.52948
633	ENSMUSG00000029304	5.4671	4.70551	8.39168	6.1881	8.61047	7.19929	9.41422	8.40799	2.84639	5.10031	4.9944	4.3137	8.96756	6.956	7.43667	7.78674			ENSMUSG00000029304	6.1881	8.40799	4.3137	7.78674
634	ENSMUSG00000002778	7.61955	7.65988	7.81111	7.69685	7.75603	7.83419	7.65283	7.74768	7.81322	7.71523	7.61708	7.71518	7.78987	7.93987	7.94106	7.89027			ENSMUSG00000002778	7.69685	7.74768	7.71518	7.89027
635	ENSMUSG00000032288	7.81516	7.9405	7.74717	7.83427	7.62435	7.70817	7.57	7.63417	7.79731	7.909	7.86125	7.85585	7.6372	7.76736	7.85455	7.75304			ENSMUSG00000032288	7.83427	7.63417	7.85585	7.75304
636	ENSMUSG00000034484	7.61431	7.43087	8.17135	7.73884	7.71978	8.065	7.73614	7.84031	7.48057	7.70132	7.49569	7.5592	7.1849	7.95248	8.08592	7.7411			ENSMUSG00000034484	7.73884	7.84031	7.5592	7.7411
637	ENSMUSG00000031839	7.93866	7.68025	7.74795	7.78895	7.67833	7.40015	7.77879	7.61909	7.89717	7.84048	7.75301	7.83022	7.88396	7.8343	7.74115	7.8198			ENSMUSG00000031839	7.78895	7.61909	7.83022	7.8198
638	ENSMUSG00000031827	7.70809	8.02643	7.79248	7.84233	7.92266	7.83802	7.37723	7.71264	7.2965	7.67766	7.85977	7.61131	7.59812	7.9482	7.95063	7.83232			ENSMUSG00000031827	7.84233	7.71264	7.61131	7.83232
639	ENSMUSG00000082691	7.95922	7.94728	8.00577	7.97076	7.61171	7.72023	7.614	7.64865	7.42884	7.75274	7.67743	7.61967	7.5862	7.70499	7.9352	7.74213			ENSMUSG00000082691	7.97076	7.64865	7.61967	7.74213
640	ENSMUSG00000032199	7.81423	7.82473	7.55142	7.73013	7.90561	7.50719	7.40173	7.60484	7.84227	7.82169	7.98799	7.88398	7.50286	7.93489	8.01198	7.81658			ENSMUSG00000032199	7.73013	7.60484	7.88398	7.81658
641	ENSMUSG00000018102	7.77228	7.62745	7.33851	7.57941	7.648	8.06986	7.57664	7.76483	8.00814	8.19798	7.88501	8.03038	7.58968	7.86034	7.38518	7.61173			ENSMUSG00000018102	7.57941	7.76483	8.03038	7.61173
642	ENSMUSG00000095079	7.29577	8.4269	8.40375	8.04214	6.87772	5.35782	5.30804	5.84786	7.67131	7.62208	9.35606	8.21648	3.2225	8.74467	6.8112	6.25946			ENSMUSG00000095079	8.04214	5.84786	8.21648	6.25946
643	ENSMUSG00000064366	7.93928	7.64926	7.36738	7.65197	7.27444	6.78013	7.46785	7.17414	7.86994	7.6344	7.9216	7.80865	7.80106	8.55843	8.17984	8.17978			ENSMUSG00000064366	7.65197	7.17414	7.80865	8.17978
644	ENSMUSG00000044313	8.17925	7.605	8.11653	7.96693	6.87269	8.27025	8.1236	7.75551	8.74434	6.7492	7.93434	7.80929	7.58865	5.68344	6.43651	6.56953			ENSMUSG00000044313	7.96693	7.75551	7.80929	6.56953
645	ENSMUSG00000035692	7.46306	6.7076	8.6011	7.59059	8.55946	8.28364	8.56811	8.4704	6.62561	6.38126	6.49986	6.50224	7.61079	6.72527	7.52468	7.28691			ENSMUSG00000035692	7.59059	8.4704	6.50224	7.28691
646	ENSMUSG00000020427	6.63276	8.16108	6.40991	7.06792	8.1945	8.91667	7.90083	8.33733	7.77096	9.00645	7.85818	8.21186	5.30915	6.19533	5.95324	5.81924			ENSMUSG00000020427	7.06792	8.33733	8.21186	5.81924
647	ENSMUSG00000061848	7.08764	6.76213	6.63227	6.82735	7.72066	8.71849	8.20855	8.2159	8.11104	8.32486	8.21026	8.21538	6.70522	7.38263	7.33852	7.14212			ENSMUSG00000061848	6.82735	8.2159	8.21538	7.14212
648	ENSMUSG00000030738	7.60182	7.77306	7.74355	7.70614	7.76986	7.56379	7.70368	7.67911	7.6517	7.69412	7.75835	7.70139	7.56661	8.00446	8.05504	7.87537			ENSMUSG00000030738	7.70614	7.67911	7.70139	7.87537
649	ENSMUSG00000021178	7.69507	7.58847	7.5753	7.61961	7.7605	7.36639	7.69746	7.60812	7.61442	7.60533	7.75819	7.65931	7.91556	8.07941	8.15272	8.04923			ENSMUSG00000021178	7.61961	7.60812	7.65931	8.04923
650	ENSMUSG00000026341	7.62254	7.51756	8.02829	7.7228	7.76671	7.80767	7.67242	7.74893	7.65965	7.49543	7.56232	7.57247	7.45914	8.05182	7.99972	7.83689			ENSMUSG00000026341	7.7228	7.74893	7.57247	7.83689
651	ENSMUSG00000071532	7.79915	8.1365	7.84145	7.9257	7.60987	7.62023	7.53027	7.58679	7.76013	7.96006	7.81427	7.84482	7.28815	7.66423	7.80962	7.58734			ENSMUSG00000071532	7.9257	7.58679	7.84482	7.58734
652	ENSMUSG00000007682	6.59729	6.05269	5.59712	6.08237	8.51384	7.79119	7.25889	7.85464	8.34742	8.32732	5.30086	7.3252	6.2521	9.30146	8.07962	7.87773			ENSMUSG00000007682	6.08237	7.85464	7.3252	7.87773
653	ENSMUSG00000025016	7.58801	7.48486	7.82426	7.63238	7.80769	7.63959	7.58443	7.67723	7.65366	7.83967	7.66828	7.72054	7.43967	8.11125	8.08579	7.87891			ENSMUSG00000025016	7.63238	7.67723	7.72054	7.87891
654	ENSMUSG00000038521	7.82219	8.21263	7.75621	7.93034	7.93692	8.16606	7.52894	7.87731	7.71463	8.30372	8.25443	8.09093	5.66665	7.18591	6.73172	6.52809			ENSMUSG00000038521	7.93034	7.87731	8.09093	6.52809
655	ENSMUSG00000018042	8.50191	8.1064	6.74156	7.78329	7.1256	6.60826	6.69587	6.80991	8.49594	8.15734	8.05457	8.23595	7.48303	7.73647	7.98213	7.73388			ENSMUSG00000018042	7.78329	6.80991	8.23595	7.73388
656	ENSMUSG00000041453	8.34673	7.69559	7.59483	7.87905	7.49205	6.98949	8.05527	7.51227	7.93502	7.88714	7.57537	7.79918	8.19257	7.54283	7.01984	7.58508			ENSMUSG00000041453	7.87905	7.51227	7.79918	7.58508
657	ENSMUSG00000051439	7.45867	7.25186	8.29522	7.66858	7.84372	8.73125	8.27018	8.28172	7.10841	7.16854	7.41951	7.23216	7.8432	6.25009	6.92177	7.00502			ENSMUSG00000051439	7.66858	8.28172	7.23216	7.00502
658	ENSMUSG00000007564	7.85076	7.62711	7.66834	7.7154	7.64719	7.49824	7.50839	7.55128	7.87081	7.77844	7.7903	7.81318	7.79378	7.87747	7.90725	7.8595			ENSMUSG00000007564	7.7154	7.55128	7.81318	7.8595
659	ENSMUSG00000028452	7.71282	7.52843	7.56289	7.60138	7.76985	7.42253	7.4992	7.56386	7.91108	7.56367	7.80797	7.7609	7.87529	8.14253	7.92613	7.98132			ENSMUSG00000028452	7.60138	7.56386	7.7609	7.98132
660	ENSMUSG00000004665	7.13717	7.95702	7.69856	7.59758	7.89372	7.83503	6.96524	7.56466	7.99739	8.18944	7.87137	8.0194	6.72825	8.15393	7.76114	7.54777			ENSMUSG00000004665	7.59758	7.56466	8.0194	7.54777
661	ENSMUSG00000028609	7.83927	7.40266	7.46567	7.5692	7.72625	7.04182	7.72372	7.49726	7.71315	7.44825	7.36962	7.51034	8.15169	8.14708	8.26759	8.18878			ENSMUSG00000028609	7.5692	7.49726	7.51034	8.18878
662	ENSMUSG00000034120	7.70192	7.4813	7.0272	7.40347	7.39338	6.70397	7.34363	7.14699	8.07216	7.53065	7.79064	7.79782	8.15349	8.31041	8.43266	8.29886			ENSMUSG00000034120	7.40347	7.14699	7.79782	8.29886
663	ENSMUSG00000054808	7.57809	7.63465	7.78677	7.6665	7.7557	7.56965	7.45112	7.59216	7.6899	7.79124	7.61076	7.6973	7.27099	8.14785	8.16659	7.86181			ENSMUSG00000054808	7.6665	7.59216	7.6973	7.86181
664	ENSMUSG00000028820	7.51661	7.75467	7.05109	7.44079	7.95203	6.74961	7.33572	7.34579	7.94016	7.79715	7.95026	7.89586	7.94785	8.13082	8.18289	8.08719			ENSMUSG00000028820	7.44079	7.34579	7.89586	8.08719
665	ENSMUSG00000016534	7.90896	7.58842	7.75501	7.7508	8.03038	8.07088	7.97527	8.02551	7.3933	7.68378	7.83119	7.63609	7.7234	7.21012	7.12768	7.35373			ENSMUSG00000016534	7.7508	8.02551	7.63609	7.35373
666	ENSMUSG00000030157	7.21383	7.39893	8.59122	7.73466	8.07895	8.57567	8.08428	8.2463	6.98256	7.58666	6.93292	7.16738	6.50365	7.26216	7.15833	6.97471			ENSMUSG00000030157	7.73466	8.2463	7.16738	6.97471
667	ENSMUSG00000038991	7.52371	7.88407	7.68083	7.6962	7.35461	7.13179	6.94119	7.14253	7.93022	7.7015	8.15606	7.92926	7.52617	8.26741	8.10907	7.96755			ENSMUSG00000038991	7.6962	7.14253	7.92926	7.96755
668	ENSMUSG00000042406	7.61309	7.40682	7.6925	7.5708	7.51345	7.67663	7.66695	7.61901	7.75063	7.37499	7.30316	7.47626	7.97897	8.28899	7.99117	8.08638			ENSMUSG00000042406	7.5708	7.61901	7.47626	8.08638
669	ENSMUSG00000001783	7.89086	7.7764	7.50207	7.72311	7.65205	7.58432	7.50978	7.58205	7.84815	7.78612	7.83298	7.82242	7.67013	7.74419	7.85067	7.755			ENSMUSG00000001783	7.72311	7.58205	7.82242	7.755
670	ENSMUSG00000027602	7.51872	7.58592	7.99912	7.70125	7.89985	8.29457	8.00574	8.06672	7.29028	7.94884	7.53679	7.59197	7.15895	7.4657	7.17084	7.26516			ENSMUSG00000027602	7.70125	8.06672	7.59197	7.26516
671	ENSMUSG00000071172	7.69529	7.4827	7.02845	7.40215	7.40604	6.51952	7.30523	7.07693	8.17593	7.77543	7.76869	7.90668	7.97149	8.34268	8.32595	8.21337			ENSMUSG00000071172	7.40215	7.07693	7.90668	8.21337
672	ENSMUSG00000024194	7.8726	7.43619	7.58948	7.63276	7.58413	7.29152	7.49775	7.4578	7.86954	7.66825	7.61282	7.71687	8.25629	7.8163	7.86885	7.98048			ENSMUSG00000024194	7.63276	7.4578	7.71687	7.98048
673	ENSMUSG00000082536	8.19496	8.03343	7.82951	8.0193	7.60099	7.5541	7.35799	7.50436	7.43951	7.95528	8.01384	7.80288	7.0502	7.61803	7.60725	7.42516			ENSMUSG00000082536	8.0193	7.50436	7.80288	7.42516
674	ENSMUSG00000065126	8.48606	7.68682	6.81724	7.66337	7.07764	6.32633	7.3734	6.92579	8.08983	7.55967	7.53903	7.72951	8.74839	7.83515	7.60638	8.06331			ENSMUSG00000065126	7.66337	6.92579	7.72951	8.06331
675	ENSMUSG00000005881	7.65665	7.78799	7.85248	7.76571	7.90271	7.94698	7.80109	7.88359	7.51368	7.70994	7.71566	7.64643	7.78531	7.33015	7.3002	7.47189			ENSMUSG00000005881	7.76571	7.88359	7.64643	7.47189
676	ENSMUSG00000035199	7.66499	7.67315	7.81424	7.71746	7.72951	8.03086	7.73931	7.83323	7.77338	7.85015	7.56471	7.72941	7.17373	7.66354	7.56822	7.4685			ENSMUSG00000035199	7.71746	7.83323	7.72941	7.4685
677	ENSMUSG00000083833	7.58223	8.0513	7.6025	7.74534	8.02023	7.32234	7.48233	7.6083	7.60575	8.02202	7.80351	7.81042	7.38017	7.75057	7.7329	7.62121			ENSMUSG00000083833	7.74534	7.6083	7.81042	7.62121
678	ENSMUSG00000045983	7.42278	7.48866	7.49422	7.46855	7.6732	7.08273	7.20574	7.32056	7.90654	7.54979	7.72721	7.72784	7.86768	8.32462	8.21476	8.13569			ENSMUSG00000045983	7.46855	7.32056	7.72784	8.13569
679	ENSMUSG00000063524	7.21866	6.92921	8.36009	7.50266	7.70241	7.41892	8.04262	7.72132	6.91933	6.93079	7.08543	6.97852	8.43493	7.77473	7.93207	8.04724			ENSMUSG00000063524	7.50266	7.72132	6.97852	8.04724
680	ENSMUSG00000028675	7.81624	7.88144	7.68741	7.79503	7.69642	7.59432	7.60177	7.63084	7.74298	7.68591	7.78656	7.73848	7.44156	7.57332	7.83732	7.6174			ENSMUSG00000028675	7.79503	7.63084	7.73848	7.6174
681	ENSMUSG00000018965	7.57358	7.62291	7.69635	7.63094	7.70896	7.55419	7.53537	7.59951	7.60635	7.52286	7.43875	7.52266	7.99677	7.89379	8.00069	7.96375			ENSMUSG00000018965	7.63094	7.59951	7.52266	7.96375
682	ENSMUSG00000048578	7.53044	8.19191	7.45558	7.72598	7.49953	6.95794	6.43181	6.96309	8.63389	7.47513	8.13562	8.08155	7.11212	8.01326	7.90602	7.67713			ENSMUSG00000048578	7.72598	6.96309	8.08155	7.67713
683	ENSMUSG00000030403	7.56755	7.64865	7.99359	7.7366	7.51252	7.65486	7.52891	7.56543	7.78244	7.5985	7.51704	7.63266	7.44114	7.96017	7.87294	7.75808			ENSMUSG00000030403	7.7366	7.56543	7.63266	7.75808
684	ENSMUSG00000021290	7.87026	7.73001	7.89012	7.83013	7.41025	7.1302	7.79823	7.44623	7.44093	7.43805	7.58549	7.48816	7.937	7.80293	7.94209	7.89401			ENSMUSG00000021290	7.83013	7.44623	7.48816	7.89401
685	ENSMUSG00000037060	6.61077	7.89032	9.04259	7.84789	7.1146	7.55076	7.27041	7.31193	7.30947	7.66331	7.62436	7.53238	6.49597	7.81479	7.42698	7.24591			ENSMUSG00000037060	7.84789	7.31193	7.53238	7.24591
686	ENSMUSG00000052310	7.38771	7.51058	8.28913	7.72914	7.59791	7.92001	7.72284	7.74692	7.27249	7.34659	7.44074	7.35328	7.42204	7.88295	7.75991	7.6883			ENSMUSG00000052310	7.72914	7.74692	7.35328	7.6883
687	ENSMUSG00000023904	7.77963	7.42069	7.74287	7.64773	7.64617	7.42544	8.00603	7.69255	7.4307	7.57531	7.41949	7.47517	8.14104	7.68448	7.61682	7.81412			ENSMUSG00000023904	7.64773	7.69255	7.47517	7.81412
688	ENSMUSG00000027170	7.80807	7.80133	7.37046	7.65995	7.81933	7.60582	7.86417	7.76311	7.53419	7.83106	7.73105	7.69877	7.36587	7.65676	7.78469	7.60244			ENSMUSG00000027170	7.65995	7.76311	7.69877	7.60244
689	ENSMUSG00000087590	8.03504	7.19416	7.57218	7.60046	7.75549	7.97711	8.47471	8.0691	7.50658	7.684	7.13919	7.44326	7.78512	6.94461	7.21585	7.31519			ENSMUSG00000087590	7.60046	8.0691	7.44326	7.31519
690	ENSMUSG00000028998	7.97018	7.7594	7.66097	7.79685	7.51705	7.13039	7.84297	7.4968	7.63654	7.61579	7.6244	7.62558	7.95711	7.5031	7.77287	7.74436			ENSMUSG00000028998	7.79685	7.4968	7.62558	7.74436
691	ENSMUSG00000029048	7.66197	7.43543	7.61205	7.56981	7.59805	7.43374	7.50562	7.51247	7.77307	7.58394	7.47288	7.60996	7.89433	8.01479	7.98833	7.96581			ENSMUSG00000029048	7.56981	7.51247	7.60996	7.96581
692	ENSMUSG00000030161	7.51114	7.58424	7.279	7.45813	7.91077	8.72861	8.15969	8.26636	6.83742	8.19765	7.56911	7.53473	6.71237	7.10181	6.89845	6.90421			ENSMUSG00000030161	7.45813	8.26636	7.53473	6.90421
693	ENSMUSG00000064215	7.89702	7.8278	7.44051	7.72178	7.9734	7.83428	7.73178	7.84649	7.63579	7.73199	7.59023	7.65267	7.72375	7.30604	7.32613	7.45197			ENSMUSG00000064215	7.72178	7.84649	7.65267	7.45197
694	ENSMUSG00000079037	7.92546	7.34591	7.45002	7.5738	7.7665	7.70129	7.64737	7.70505	7.79436	7.80364	7.47643	7.69148	7.92605	7.46123	7.71377	7.70035			ENSMUSG00000079037	7.5738	7.70505	7.69148	7.70035
695	ENSMUSG00000020390	7.87754	7.60389	7.25203	7.57782	7.7963	7.89602	7.93511	7.87581	7.72697	7.84311	7.48454	7.68487	7.67909	7.37304	7.51271	7.52162			ENSMUSG00000020390	7.57782	7.87581	7.68487	7.52162
696	ENSMUSG00000010406	7.769	7.66749	7.74852	7.72834	7.38792	7.19486	7.57958	7.38745	7.80567	7.56026	7.58444	7.65012	7.78855	7.95089	7.87986	7.8731			ENSMUSG00000010406	7.72834	7.38745	7.65012	7.8731
697	ENSMUSG00000028249	7.51783	7.35756	8.01704	7.63081	7.90203	8.13765	7.96233	8.00067	7.01269	7.45622	7.32787	7.26559	7.40948	7.55739	7.70435	7.55708			ENSMUSG00000028249	7.63081	8.00067	7.26559	7.55708
698	ENSMUSG00000037206	8.22981	8.4191	7.21253	7.95381	7.48699	7.95316	6.43239	7.29085	7.75342	7.9694	8.81885	8.18055	4.73874	7.13144	6.89131	6.25383			ENSMUSG00000037206	7.95381	7.29085	8.18055	6.25383
699	ENSMUSG00000019539	7.13108	8.58288	7.70508	7.80635	6.91479	7.21372	6.20354	6.77735	7.53323	7.86249	8.43153	7.94241	5.64935	8.41854	7.90801	7.3253			ENSMUSG00000019539	7.80635	6.77735	7.94241	7.3253
700	ENSMUSG00000006205	7.42375	6.93653	8.90337	7.75455	7.2397	8.10333	6.64803	7.33035	6.86795	7.6185	7.3356	7.27402	5.64857	8.21381	7.82821	7.2302			ENSMUSG00000006205	7.75455	7.33035	7.27402	7.2302
701	ENSMUSG00000021917	7.72668	7.50986	7.83684	7.69113	7.62711	7.48723	7.4893	7.53455	7.61345	7.60069	7.63883	7.61766	7.46692	7.99582	7.83208	7.76494			ENSMUSG00000021917	7.69113	7.53455	7.61766	7.76494
702	ENSMUSG00000059734	7.76965	7.65973	7.6386	7.68933	7.56366	7.15722	7.27684	7.33257	7.68128	7.55786	7.89089	7.71001	7.67959	7.94492	7.99245	7.87232			ENSMUSG00000059734	7.68933	7.33257	7.71001	7.87232
703	ENSMUSG00000028716	8.36952	7.11499	8.23709	7.9072	7.09698	8.10021	7.92892	7.7087	8.33092	7.2499	7.25657	7.61247	7.46696	5.93213	6.75542	6.71817			ENSMUSG00000028716	7.9072	7.7087	7.61247	6.71817
704	ENSMUSG00000036299	7.61274	7.58822	7.83416	7.67838	7.56536	7.47903	7.70829	7.58422	7.92468	7.48153	7.58038	7.6622	7.74577	7.78149	7.49676	7.67467			ENSMUSG00000036299	7.67838	7.58422	7.6622	7.67467
705	ENSMUSG00000026032	7.91956	7.69993	7.56607	7.72852	7.65544	7.24708	7.41872	7.44041	7.68644	7.56202	7.65153	7.63333	7.72463	7.85248	7.86854	7.81522			ENSMUSG00000026032	7.72852	7.44041	7.63333	7.81522
706	ENSMUSG00000061518	7.74514	7.58176	7.84735	7.72475	7.50923	7.12785	7.56069	7.39925	7.42397	7.45726	7.55352	7.47825	7.98589	7.8287	7.97694	7.93051			ENSMUSG00000061518	7.72475	7.39925	7.47825	7.93051
707	ENSMUSG00000030062	7.29061	7.28017	7.9254	7.49873	7.55706	7.38956	7.19191	7.37951	7.89836	7.19626	7.45928	7.51797	7.85679	8.16325	8.05957	8.02654			ENSMUSG00000030062	7.49873	7.37951	7.51797	8.02654
708	ENSMUSG00000054312	7.72708	7.74427	7.82039	7.76391	7.519	7.27605	7.66436	7.48647	7.78778	7.35673	7.63071	7.59174	7.89142	7.57131	7.68082	7.71452			ENSMUSG00000054312	7.76391	7.48647	7.59174	7.71452
709	ENSMUSG00000038014	7.62889	7.60485	7.63897	7.62424	7.38656	7.56186	7.28416	7.41086	7.67699	7.72557	7.75295	7.7185	7.4669	7.9654	7.9718	7.80137			ENSMUSG00000038014	7.62424	7.41086	7.7185	7.80137
710	ENSMUSG00000028832	7.82679	7.56991	5.27012	6.88894	7.49957	6.59514	7.20272	7.09914	6.681	7.48596	7.10577	7.09091	9.14238	7.60214	8.54384	8.42945			ENSMUSG00000028832	6.88894	7.09914	7.09091	8.42945
711	ENSMUSG00000035674	7.95862	7.60815	7.927	7.83126	7.34394	7.1905	7.64582	7.39342	7.55292	7.34709	7.5602	7.48674	8.12646	7.5904	7.54981	7.75556			ENSMUSG00000035674	7.83126	7.39342	7.48674	7.75556
712	ENSMUSG00000024393	7.55167	7.67324	7.22391	7.48294	7.82719	7.34143	7.21011	7.45958	7.9106	7.72782	7.75984	7.79942	7.8122	7.80055	7.88731	7.83335			ENSMUSG00000024393	7.48294	7.45958	7.79942	7.83335
713	ENSMUSG00000112441	8.87676	8.0693	5.43481	7.46029	7.38297	5.41061	5.62678	6.14012	9.02087	8.29931	8.67082	8.66366	5.37089	6.9926	6.63709	6.33353			ENSMUSG00000112441	7.46029	6.14012	8.66366	6.33353
714	novel.623	6.90103	7.09891	7.62233	7.20742	8.2159	7.04278	7.70879	7.65582	7.5122	8.51543	8.62394	8.21719	5.66337	7.90546	6.85951	6.80945			novel.623	7.20742	7.65582	8.21719	6.80945
715	ENSMUSG00000020149	7.40847	7.55024	7.99667	7.65179	7.6528	7.67965	7.36473	7.56573	7.67394	7.48083	7.59015	7.58164	7.27133	7.92179	7.82376	7.67229			ENSMUSG00000020149	7.65179	7.56573	7.58164	7.67229
716	ENSMUSG00000021577	7.60885	7.77178	7.83738	7.73934	7.4968	7.41484	7.20557	7.3724	7.64728	7.68487	7.78064	7.70426	7.45169	7.80291	7.82213	7.69224			ENSMUSG00000021577	7.73934	7.3724	7.70426	7.69224
717	ENSMUSG00000091478	7.6608	7.6716	7.68611	7.67284	7.28416	6.76783	7.43403	7.16201	7.82396	6.98979	7.57348	7.46241	8.06755	8.13127	7.95566	8.0515			ENSMUSG00000091478	7.67284	7.16201	7.46241	8.0515
718	ENSMUSG00000021486	7.53321	7.3754	7.86412	7.59091	7.36255	7.47202	7.66426	7.49961	7.47967	7.50733	7.53647	7.50782	7.72405	7.85458	7.97247	7.85037			ENSMUSG00000021486	7.59091	7.49961	7.50782	7.85037
719	ENSMUSG00000067847	7.97827	7.67814	7.52846	7.72829	7.42135	6.74735	7.58909	7.2526	7.5815	7.43464	7.72588	7.58067	8.25105	7.77238	7.50455	7.84266			ENSMUSG00000067847	7.72829	7.2526	7.58067	7.84266
720	ENSMUSG00000009013	7.28482	7.77972	7.2334	7.43265	7.76185	6.79577	6.91628	7.15797	8.25939	7.5798	7.65513	7.83144	7.84377	8.04743	7.9459	7.9457			ENSMUSG00000009013	7.43265	7.15797	7.83144	7.9457
721	ENSMUSG00000020361	7.53921	7.39556	7.69562	7.54346	7.55391	6.88313	7.17616	7.2044	8.13579	7.35576	7.48454	7.65869	7.75377	8.10198	8.00834	7.9547			ENSMUSG00000020361	7.54346	7.2044	7.65869	7.9547
722	ENSMUSG00000007458	7.23724	6.9789	8.22824	7.48146	7.72536	7.70124	7.74941	7.72534	7.28433	7.14255	7.05475	7.16054	7.74635	7.79329	7.94508	7.82824			ENSMUSG00000007458	7.48146	7.72534	7.16054	7.82824
723	ENSMUSG00000028927	4.55596	3.76316	9.96817	6.09576	6.31591	8.50266	6.26636	7.02831	4.03934	5.91069	4.38797	4.77934	6.86282	7.62691	6.99539	7.16171			ENSMUSG00000028927	6.09576	7.02831	4.77934	7.16171
724	ENSMUSG00000024789	7.90487	7.71508	7.39455	7.6715	7.24083	7.35857	7.08174	7.22705	7.85859	7.88052	7.67044	7.80318	7.82282	7.58903	7.86297	7.75827			ENSMUSG00000024789	7.6715	7.22705	7.80318	7.75827
725	ENSMUSG00000034880	7.70303	7.41332	7.17696	7.4311	7.78134	7.4228	7.83801	7.68072	7.55199	7.36063	7.39279	7.43514	8.28457	7.45079	7.77118	7.83551			ENSMUSG00000034880	7.4311	7.68072	7.43514	7.83551
726	ENSMUSG00000021807	7.82366	7.60809	7.41354	7.6151	7.60618	7.49464	7.74896	7.61659	7.53472	7.69157	7.56629	7.59753	7.62322	7.65354	7.69986	7.65887			ENSMUSG00000021807	7.6151	7.61659	7.59753	7.65887
727	ENSMUSG00000030678	7.76987	7.8022	6.72018	7.43075	7.61311	6.94455	7.08039	7.21269	8.06344	7.64646	7.71618	7.80869	8.07757	7.76715	7.87572	7.90682			ENSMUSG00000030678	7.43075	7.21269	7.80869	7.90682
728	ENSMUSG00000024091	7.3826	7.2516	8.0107	7.5483	7.50157	7.55345	7.46969	7.50824	7.56923	7.45414	7.37337	7.46558	7.4885	8.07239	7.84512	7.802			ENSMUSG00000024091	7.5483	7.50824	7.46558	7.802
729	ENSMUSG00000028419	7.8364	7.39561	7.79326	7.67509	7.60241	7.63563	7.67732	7.63845	7.63286	7.48618	7.48233	7.53379	7.58048	7.51438	7.59785	7.56423			ENSMUSG00000028419	7.67509	7.63845	7.53379	7.56423
730	ENSMUSG00000059208	7.58533	7.59672	7.1397	7.44058	7.54912	6.77321	7.06645	7.12959	7.84459	7.51916	7.65099	7.67158	7.93526	8.02563	8.19568	8.05219			ENSMUSG00000059208	7.44058	7.12959	7.67158	8.05219
731	ENSMUSG00000017009	8.31079	7.24295	7.0626	7.53878	7.09314	7.1588	7.16609	7.13934	8.19774	7.87087	7.10608	7.7249	8.11054	7.48638	7.80547	7.80079			ENSMUSG00000017009	7.53878	7.13934	7.7249	7.80079
732	ENSMUSG00000027808	7.39812	7.34228	8.06303	7.60114	7.55885	7.64392	7.11634	7.4397	7.81142	7.40495	7.50241	7.57293	7.27433	8.05139	7.65829	7.66134			ENSMUSG00000027808	7.60114	7.4397	7.57293	7.66134
733	ENSMUSG00000039221	7.8677	7.78853	7.42263	7.69295	7.0668	7.19422	7.41565	7.22555	7.76923	7.85277	7.9176	7.84653	6.84289	7.94877	7.84024	7.54397			ENSMUSG00000039221	7.69295	7.22555	7.84653	7.54397
734	ENSMUSG00000068749	7.58905	7.60176	7.61338	7.6014	7.42218	7.36986	7.57522	7.45575	7.50355	7.4305	7.60817	7.51408	7.59573	7.90618	7.87628	7.79273			ENSMUSG00000068749	7.6014	7.45575	7.51408	7.79273
735	ENSMUSG00000014846	7.63388	8.438	7.26889	7.78026	8.08999	6.40865	6.26593	6.92153	7.33297	8.4261	8.22564	7.9949	6.44477	7.80369	7.18239	7.14361			ENSMUSG00000014846	7.78026	6.92153	7.9949	7.14361
736	ENSMUSG00000035478	7.6121	7.44312	7.23403	7.42975	7.53638	6.91837	7.16239	7.20571	7.9089	7.44201	7.69518	7.68203	7.92736	7.9825	8.02308	7.97765			ENSMUSG00000035478	7.42975	7.20571	7.68203	7.97765
737	ENSMUSG00000027620	7.91701	7.55012	7.10137	7.52283	7.63813	7.37712	7.56564	7.52696	7.85769	7.77143	7.69099	7.77337	7.66776	7.49077	7.56866	7.57573			ENSMUSG00000027620	7.52283	7.52696	7.77337	7.57573
738	ENSMUSG00000028837	7.44279	7.35313	7.83129	7.54241	7.45973	7.42766	7.44742	7.44494	7.46948	7.33425	7.52225	7.44199	7.75947	7.89012	7.89302	7.84754			ENSMUSG00000028837	7.54241	7.44494	7.44199	7.84754
739	ENSMUSG00000007739	7.46545	7.62002	7.35248	7.47931	7.77723	7.54551	7.70304	7.67526	7.62479	7.50933	7.53363	7.55592	7.53034	7.70676	7.73116	7.65609			ENSMUSG00000007739	7.47931	7.67526	7.55592	7.65609
740	ENSMUSG00000073639	7.48315	7.64082	7.68626	7.60341	7.70626	7.51529	7.49393	7.57183	7.65346	7.64793	7.65738	7.65292	7.09195	7.7906	7.60775	7.49677			ENSMUSG00000073639	7.60341	7.57183	7.65292	7.49677
741	ENSMUSG00000074457	7.81552	7.56539	7.41322	7.59804	7.1804	7.0544	7.24432	7.15971	7.64074	7.85472	7.56925	7.68824	7.0527	8.20094	8.04205	7.76523			ENSMUSG00000074457	7.59804	7.15971	7.68824	7.76523
742	ENSMUSG00000026678	8.03242	8.73177	6.87134	7.87851	7.55811	7.21107	6.47135	7.08018	7.5962	7.37975	8.73408	7.90334	5.10275	7.69104	7.00537	6.59972			ENSMUSG00000026678	7.87851	7.08018	7.90334	6.59972
743	ENSMUSG00000063902	7.57732	7.39892	7.40942	7.46189	7.45314	7.22121	7.31626	7.3302	7.70989	7.43777	7.54448	7.56405	7.74483	7.93167	8.08842	7.92164			ENSMUSG00000063902	7.46189	7.3302	7.56405	7.92164
744	ENSMUSG00000031538	8.25751	6.14489	5.10075	6.50105	8.11811	6.3033	8.32506	7.58216	7.96892	7.33013	6.63549	7.31151	8.93821	6.50682	7.28501	7.57668			ENSMUSG00000031538	6.50105	7.58216	7.31151	7.57668
745	ENSMUSG00000046432	7.85415	7.68485	7.31053	7.61651	7.15157	6.90934	7.02174	7.02755	7.53055	7.86713	7.84228	7.74665	7.72763	7.84324	7.96423	7.84503			ENSMUSG00000046432	7.61651	7.02755	7.74665	7.84503
746	ENSMUSG00000024953	7.3052	7.07815	8.42451	7.60262	7.43795	7.88678	7.82562	7.71678	7.02388	7.32802	7.23983	7.19724	7.39848	7.54079	7.40006	7.44644			ENSMUSG00000024953	7.60262	7.71678	7.19724	7.44644
747	ENSMUSG00000024474	7.64375	7.6515	7.52862	7.60796	7.69136	7.46632	7.51307	7.55692	7.69836	7.54822	7.68036	7.64231	7.48507	7.58833	7.51599	7.5298			ENSMUSG00000024474	7.60796	7.55692	7.64231	7.5298
748	ENSMUSG00000002768	7.54991	7.37126	7.62201	7.51439	7.70751	7.44043	7.88619	7.67804	7.5613	7.48228	7.18156	7.40838	7.80751	7.48591	7.64293	7.64545			ENSMUSG00000002768	7.51439	7.67804	7.40838	7.64545
749	ENSMUSG00000096544	7.74552	6.90367	6.69482	7.11467	8.0468	6.9049	7.48887	7.48019	7.85602	7.02067	7.32901	7.4019	8.29148	8.00807	7.81087	8.03681			ENSMUSG00000096544	7.11467	7.48019	7.4019	8.03681
750	ENSMUSG00000028648	7.7057	7.58001	7.71193	7.66588	7.25168	6.98282	7.30097	7.17849	7.62195	7.28394	7.69144	7.53244	7.82003	7.80906	7.89188	7.84032			ENSMUSG00000028648	7.66588	7.17849	7.53244	7.84032
751	ENSMUSG00000009630	7.60003	7.28588	7.30537	7.39709	7.61755	7.44497	7.55174	7.53808	7.58337	7.49848	7.37286	7.4849	7.65867	7.88102	7.96891	7.8362			ENSMUSG00000009630	7.39709	7.53808	7.4849	7.8362
752	ENSMUSG00000029247	7.61666	7.76009	6.98087	7.45254	7.44008	7.27523	7.17176	7.29569	7.48616	7.73314	7.70255	7.64062	7.67796	7.83915	8.04497	7.85403			ENSMUSG00000029247	7.45254	7.29569	7.64062	7.85403
753	ENSMUSG00000078429	7.57269	7.83063	7.06431	7.48921	7.82832	8.01605	7.56705	7.8038	7.35452	7.99139	7.74935	7.69842	7.01822	7.28988	7.29034	7.19948			ENSMUSG00000078429	7.48921	7.8038	7.69842	7.19948
754	ENSMUSG00000068267	7.57108	7.41043	7.66994	7.55048	7.53044	7.63731	7.31677	7.49484	7.28655	7.60612	7.60447	7.49905	7.17953	7.83948	7.96608	7.6617			ENSMUSG00000068267	7.55048	7.49484	7.49905	7.6617
755	ENSMUSG00000053565	7.77193	7.61145	7.29781	7.56039	7.46001	7.42959	7.69323	7.52761	7.60975	7.73041	7.57398	7.63805	7.65551	7.50748	7.524	7.56233			ENSMUSG00000053565	7.56039	7.52761	7.63805	7.56233
756	ENSMUSG00000036181	7.30527	6.31749	6.89377	6.83884	6.96503	9.02369	8.29306	8.09393	6.74772	8.70099	6.73406	7.39426	6.71609	6.63676	6.49951	6.61745			ENSMUSG00000036181	6.83884	8.09393	7.39426	6.61745
757	ENSMUSG00000048126	5.7362	7.37629	8.64165	7.25138	6.70343	6.23759	5.60017	6.1804	6.58792	7.43796	7.00215	7.00934	6.04192	9.08716	8.50237	7.87715			ENSMUSG00000048126	7.25138	6.1804	7.00934	7.87715
758	ENSMUSG00000087260	7.74752	7.38737	7.49402	7.54297	7.60733	7.44169	7.61896	7.55599	7.54142	7.58148	7.62353	7.58214	7.72909	7.44829	7.56965	7.58234			ENSMUSG00000087260	7.54297	7.55599	7.58214	7.58234
759	ENSMUSG00000015970	7.75814	7.42218	7.34512	7.50848	7.28564	6.79324	6.69995	6.92627	8.49267	7.61558	7.50826	7.87217	8.09079	7.34499	7.74523	7.727			ENSMUSG00000015970	7.50848	6.92627	7.87217	7.727
760	ENSMUSG00000075700	7.77967	7.42268	7.53368	7.57868	7.55902	7.2181	7.32043	7.36585	7.69202	7.31343	7.53818	7.51454	7.56816	7.87427	7.83919	7.76054			ENSMUSG00000075700	7.57868	7.36585	7.51454	7.76054
761	ENSMUSG00000065592	6.88808	7.54317	6.78649	7.07258	8.37736	6.83116	7.52453	7.57769	7.60386	7.72656	8.07338	7.80127	7.51986	7.77201	7.58919	7.62702			ENSMUSG00000065592	7.07258	7.57769	7.80127	7.62702
762	ENSMUSG00000070713	7.56656	7.69697	6.88622	7.38325	6.59433	6.17821	6.44118	6.40457	7.46834	7.91094	7.46406	7.61445	7.94805	8.1734	8.64	8.25382			ENSMUSG00000070713	7.38325	6.40457	7.61445	8.25382
763	ENSMUSG00000071650	7.5647	7.52594	7.39587	7.49551	7.6308	7.37167	7.37038	7.45762	7.70931	7.4224	7.69342	7.60837	7.70853	7.65596	7.71135	7.69195			ENSMUSG00000071650	7.49551	7.45762	7.60837	7.69195
764	ENSMUSG00000029467	7.2124	7.54268	7.35938	7.37149	7.82428	7.59395	7.05856	7.49226	7.98744	7.55614	7.66848	7.73735	7.60723	7.73998	7.4877	7.61164			ENSMUSG00000029467	7.37149	7.49226	7.73735	7.61164
765	ENSMUSG00000022216	7.71874	7.31737	7.7649	7.60033	7.80946	7.56132	7.81466	7.72848	7.35224	7.12819	7.22188	7.23411	7.81089	7.32929	7.53319	7.55779			ENSMUSG00000022216	7.60033	7.72848	7.23411	7.55779
766	ENSMUSG00000070343	7.69466	7.6926	7.57293	7.6534	7.25339	7.36654	7.68434	7.43476	7.46174	7.67295	7.65377	7.59615	7.38314	7.54526	7.68568	7.53803			ENSMUSG00000070343	7.6534	7.43476	7.59615	7.53803
767	ENSMUSG00000038650	7.64511	7.36073	7.88932	7.63172	7.45228	7.46338	7.28295	7.39954	7.4403	7.59986	7.5286	7.52292	7.53317	7.66302	7.67885	7.62501			ENSMUSG00000038650	7.63172	7.39954	7.52292	7.62501
768	ENSMUSG00000084106	7.58571	7.69592	7.55616	7.6126	7.39728	7.52798	7.58755	7.50427	7.52547	7.74875	7.58478	7.61967	7.23406	7.52987	7.65625	7.47339			ENSMUSG00000084106	7.6126	7.50427	7.61967	7.47339
769	ENSMUSG00000026576	8.38042	8.19118	5.88201	7.48453	6.89916	6.28002	6.7828	6.65399	9.08732	7.2909	8.38255	8.25359	7.48814	6.30853	6.3327	6.70979			ENSMUSG00000026576	7.48453	6.65399	8.25359	6.70979
770	ENSMUSG00000031701	7.57	7.42567	7.59399	7.52988	7.60342	7.28423	7.4686	7.45208	7.70607	7.28568	7.61341	7.53505	7.39896	7.84077	7.76318	7.66764			ENSMUSG00000031701	7.52988	7.45208	7.53505	7.66764
771	ENSMUSG00000006356	7.75362	7.52994	6.52923	7.27093	7.47231	7.11877	7.45351	7.3482	7.76324	7.83192	7.21383	7.603	8.1745	7.56229	7.82056	7.85245			ENSMUSG00000006356	7.27093	7.3482	7.603	7.85245
772	ENSMUSG00000019432	7.64397	7.53958	6.77901	7.32085	7.44135	6.96135	7.2447	7.2158	7.81246	7.61878	7.68338	7.70487	8.01267	7.80279	7.82901	7.88149			ENSMUSG00000019432	7.32085	7.2158	7.70487	7.88149
773	ENSMUSG00000026385	7.26211	7.4728	8.32983	7.68825	7.08239	6.69332	7.13211	6.96927	7.20569	7.15974	7.16482	7.17675	7.64944	8.04216	8.11889	7.93683			ENSMUSG00000026385	7.68825	6.96927	7.17675	7.93683
774	ENSMUSG00000024914	7.64204	7.81986	7.51309	7.65833	7.37382	7.26347	7.2182	7.28517	7.5834	7.56471	7.76228	7.6368	7.46713	7.75927	7.58269	7.60303			ENSMUSG00000024914	7.65833	7.28517	7.6368	7.60303
775	ENSMUSG00000029840	7.50512	7.57145	7.53756	7.53804	7.60189	7.25184	7.31735	7.39036	7.65245	7.47203	7.62987	7.58478	7.258	7.81255	7.88261	7.65105			ENSMUSG00000029840	7.53804	7.39036	7.58478	7.65105
776	ENSMUSG00000025232	7.70262	7.48017	7.36089	7.51456	8.06697	8.18382	7.9212	8.05733	7.03649	7.38817	7.3447	7.25645	7.68364	6.64546	6.83895	7.05602			ENSMUSG00000025232	7.51456	8.05733	7.25645	7.05602
777	ENSMUSG00000007655	7.38356	8.26917	7.96898	7.8739	7.00325	7.10141	6.81106	6.97191	7.68618	7.74411	7.92139	7.78389	5.92467	7.93502	7.52685	7.12885			ENSMUSG00000007655	7.8739	6.97191	7.78389	7.12885
778	ENSMUSG00000068523	7.43123	6.93803	8.06807	7.47911	7.48073	7.61311	7.76451	7.61945	7.47227	7.06988	7.0284	7.19019	7.75425	7.56433	7.66445	7.66101			ENSMUSG00000068523	7.47911	7.61945	7.19019	7.66101
779	ENSMUSG00000031146	6.90042	7.31229	7.66466	7.29246	7.16105	7.8357	7.50504	7.5006	7.3425	7.35597	7.2473	7.31526	7.84393	7.87723	7.90001	7.87372			ENSMUSG00000031146	7.29246	7.5006	7.31526	7.87372
780	ENSMUSG00000026193	7.95837	8.20019	7.78801	7.98219	7.57925	7.58375	6.02383	7.06227	6.91493	7.95261	8.43123	7.76626	5.01718	7.52866	6.94303	6.49629			ENSMUSG00000026193	7.98219	7.06227	7.76626	6.49629
781	ENSMUSG00000083411	6.29268	8.90431	7.66168	7.61956	6.64871	7.14448	5.99549	6.59623	7.18489	8.34253	8.74602	8.09115	7.52474	6.2378	5.82961	6.53072			ENSMUSG00000083411	7.61956	6.59623	8.09115	6.53072
782	ENSMUSG00000029447	7.43752	7.38338	7.15431	7.32507	7.44607	6.58645	7.07713	7.03655	8.0792	7.265	7.52974	7.62465	7.77935	8.07926	8.05993	7.97285			ENSMUSG00000029447	7.32507	7.03655	7.62465	7.97285
783	ENSMUSG00000024997	7.55663	7.52001	7.858	7.64488	7.11862	7.25794	7.31543	7.23067	7.51389	7.53966	7.55794	7.53717	7.32473	7.81998	7.76152	7.63541			ENSMUSG00000024997	7.64488	7.23067	7.53717	7.63541
784	ENSMUSG00000001918	7.21469	6.88896	8.1021	7.40191	6.97033	7.68334	6.97973	7.21113	7.18891	7.61757	7.105	7.30383	8.21819	7.6416	7.68594	7.84858			ENSMUSG00000001918	7.40191	7.21113	7.30383	7.84858
785	ENSMUSG00000024308	7.73406	7.38279	7.60203	7.57296	7.63234	7.68377	7.76538	7.69383	7.46666	7.23297	7.29651	7.33205	8.19994	6.6267	7.07169	7.29944			ENSMUSG00000024308	7.57296	7.69383	7.33205	7.29944
786	ENSMUSG00000005397	8.29231	8.66932	6.53798	7.8332	7.30537	6.66083	5.65235	6.53952	7.79831	8.10971	8.70538	8.20447	4.14225	7.29775	6.71348	6.05116			ENSMUSG00000005397	7.8332	6.53952	8.20447	6.05116
787	ENSMUSG00000058952	5.29826	2.70968	8.2344	5.41411	8.37732	8.8982	8.71197	8.66249	3.42598	5.19956	3.98071	4.20208	8.08522	6.21395	6.64871	6.98263			ENSMUSG00000058952	5.41411	8.66249	4.20208	6.98263
788	ENSMUSG00000036199	7.68676	7.61506	7.64338	7.6484	7.38611	7.08361	7.49337	7.32103	7.39298	7.34464	7.6044	7.44734	7.70173	7.55352	7.71038	7.65521			ENSMUSG00000036199	7.6484	7.32103	7.44734	7.65521
789	ENSMUSG00000028788	7.42106	7.30674	7.42715	7.38498	7.62707	7.67896	7.61425	7.64009	7.60126	7.42548	7.28697	7.4379	7.47054	7.70031	7.66831	7.61305			ENSMUSG00000028788	7.38498	7.64009	7.4379	7.61305
790	ENSMUSG00000029311	6.51449	6.63196	8.79577	7.31407	7.35306	8.38503	7.47706	7.73838	6.24708	7.47106	6.44239	6.72018	7.21517	7.43567	7.01521	7.22202			ENSMUSG00000029311	7.31407	7.73838	6.72018	7.22202
791	ENSMUSG00000001924	7.34161	7.69405	7.49715	7.51094	7.5985	7.26638	7.15259	7.33916	7.56825	7.49409	7.80116	7.62117	7.1983	7.81382	7.77908	7.59707			ENSMUSG00000001924	7.51094	7.33916	7.62117	7.59707
792	ENSMUSG00000024782	7.58898	7.60152	7.43431	7.5416	7.56793	7.67742	7.19974	7.4817	7.34931	7.90593	7.72408	7.65977	7.28766	7.40651	7.48194	7.39204			ENSMUSG00000024782	7.5416	7.4817	7.65977	7.39204
793	ENSMUSG00000071604	8.12497	8.44479	6.91726	7.82901	6.76108	6.81423	6.77837	6.78456	8.61155	7.76941	8.20042	8.19379	6.3912	7.12595	6.30531	6.60749			ENSMUSG00000071604	7.82901	6.78456	8.19379	6.60749
794	ENSMUSG00000030268	7.55538	6.03147	7.73061	7.10582	7.182	7.44891	6.94318	7.19136	7.50401	7.40731	7.06712	7.32615	8.20644	7.90323	7.99162	8.03376			ENSMUSG00000030268	7.10582	7.19136	7.32615	8.03376
795	ENSMUSG00000027566	7.45766	7.21604	7.60648	7.42672	7.37918	7.23405	7.54447	7.3859	7.40751	7.39488	7.34202	7.38147	7.68149	7.7386	7.94879	7.78963			ENSMUSG00000027566	7.42672	7.3859	7.38147	7.78963
796	ENSMUSG00000029622	6.74062	7.1071	8.29976	7.38249	7.40322	7.73181	7.65027	7.5951	6.91239	7.21138	6.92839	7.01739	7.23536	7.76972	7.86864	7.62458			ENSMUSG00000029622	7.38249	7.5951	7.01739	7.62458
797	ENSMUSG00000044894	7.3675	7.33216	7.68851	7.46272	7.35428	6.82955	7.46677	7.21687	7.22913	7.07109	7.50846	7.26956	7.96914	7.91128	7.84475	7.90839			ENSMUSG00000044894	7.46272	7.21687	7.26956	7.90839
798	ENSMUSG00000056629	7.48389	7.26278	7.60981	7.45216	7.32942	7.39736	6.92884	7.21854	7.85054	7.35386	7.20841	7.47094	7.8735	7.75322	7.7131	7.77994			ENSMUSG00000056629	7.45216	7.21854	7.47094	7.77994
799	ENSMUSG00000040462	7.4587	7.52986	7.70037	7.56298	7.70263	7.79049	7.45478	7.6493	7.38052	7.47469	7.55159	7.46893	7.50695	7.23005	7.08236	7.27312			ENSMUSG00000040462	7.56298	7.6493	7.46893	7.27312
800	ENSMUSG00000025364	7.18047	7.25202	7.09313	7.17521	7.37066	6.81767	7.06027	7.08287	7.6829	7.31058	7.36664	7.45337	7.75326	8.24394	8.23147	8.07623			ENSMUSG00000025364	7.17521	7.08287	7.45337	8.07623
801	ENSMUSG00000027342	7.23147	7.25541	6.55798	7.01495	7.30371	6.24283	6.69044	6.74566	7.35722	7.23802	7.23919	7.27814	8.47362	8.11828	8.51937	8.37042			ENSMUSG00000027342	7.01495	6.74566	7.27814	8.37042
802	ENSMUSG00000032301	7.61264	7.31192	7.34099	7.42185	7.38525	6.90791	7.34024	7.21113	7.61483	7.29633	7.43262	7.44792	7.84032	7.81646	7.91097	7.85592			ENSMUSG00000032301	7.42185	7.21113	7.44792	7.85592
803	ENSMUSG00000090223	7.2832	7.91715	8.00597	7.73544	6.8313	7.34929	7.54094	7.24051	6.81648	7.5392	8.19576	7.51715	7.51965	7.18155	6.97165	7.22428			ENSMUSG00000090223	7.73544	7.24051	7.51715	7.22428
804	ENSMUSG00000022010	7.42995	7.45501	7.725	7.53666	8.00766	7.51039	7.39204	7.63669	7.35072	7.50487	7.43612	7.43057	7.10646	7.44573	7.42784	7.32668			ENSMUSG00000022010	7.53666	7.63669	7.43057	7.32668
805	ENSMUSG00000052151	6.95346	5.72412	8.16355	6.94704	7.42327	7.52144	7.87446	7.60639	6.54262	6.50741	6.01889	6.35631	8.3679	7.72344	7.95492	8.01542			ENSMUSG00000052151	6.94704	7.60639	6.35631	8.01542
806	ENSMUSG00000020644	8.44585	7.20095	5.75813	7.13498	7.19215	6.86061	6.83095	6.96124	8.54223	7.87912	7.81743	8.07959	7.35762	6.9523	7.52535	7.27842			ENSMUSG00000020644	7.13498	6.96124	8.07959	7.27842
807	ENSMUSG00000030189	7.23344	7.17358	7.2697	7.22557	7.32583	6.97185	7.53093	7.2762	7.59	7.26324	7.1687	7.34065	7.98977	7.93092	7.94401	7.9549			ENSMUSG00000030189	7.22557	7.2762	7.34065	7.9549
808	ENSMUSG00000020088	7.29975	7.58682	7.40753	7.43137	7.31499	7.10892	7.03986	7.15459	7.65493	7.42547	7.52251	7.5343	7.21022	8.10707	7.87759	7.73163			ENSMUSG00000020088	7.43137	7.15459	7.5343	7.73163
809	ENSMUSG00000055093	7.44291	7.19095	7.34446	7.3261	7.46824	7.14582	7.69933	7.4378	7.55855	7.92162	7.94994	7.81004	6.93301	7.49574	7.49228	7.30701			ENSMUSG00000055093	7.3261	7.4378	7.81004	7.30701
810	ENSMUSG00000031078	7.59878	7.25853	7.43947	7.43226	7.55777	7.38863	7.61032	7.51891	7.42438	7.39663	7.30073	7.37391	7.64148	7.54429	7.58788	7.59122			ENSMUSG00000031078	7.43226	7.51891	7.37391	7.59122
811	ENSMUSG00000029781	7.36588	8.37377	7.36152	7.70039	7.11678	7.18345	6.35135	6.88386	7.37966	7.69057	8.31931	7.79651	5.89075	7.90926	7.4145	7.0715			ENSMUSG00000029781	7.70039	6.88386	7.79651	7.0715
812	ENSMUSG00000035105	3.56603	2.69066	9.05098	5.10255	7.2329	9.21356	8.90964	8.45204	3.10444	3.22996	2.75595	3.03012	5.28399	5.37057	5.48603	5.3802			ENSMUSG00000035105	5.10255	8.45204	3.03012	5.3802
813	ENSMUSG00000079139	7.4384	7.78705	7.05069	7.42538	7.2075	7.25335	6.97829	7.14638	7.34685	7.55322	7.69097	7.53035	7.27931	7.85567	8.02713	7.7207			ENSMUSG00000079139	7.42538	7.14638	7.53035	7.7207
814	ENSMUSG00000005566	7.35918	7.36532	6.81683	7.18044	7.49296	6.8153	7.22863	7.17896	7.69128	7.37258	7.47524	7.51304	8.09132	7.74608	7.8909	7.90944			ENSMUSG00000005566	7.18044	7.17896	7.51304	7.90944
815	ENSMUSG00000000001	7.53429	7.49806	7.3458	7.45938	7.50407	7.11841	7.25998	7.29415	7.52401	7.47506	7.56457	7.52121	7.2712	7.78085	7.77394	7.60866			ENSMUSG00000000001	7.45938	7.29415	7.52121	7.60866
816	ENSMUSG00000008540	7.88744	7.32564	7.37125	7.52811	7.28895	7.33012	7.72207	7.44705	7.37439	7.34541	7.40297	7.37426	8.0242	6.86458	7.37094	7.4199			ENSMUSG00000008540	7.52811	7.44705	7.37426	7.4199
817	ENSMUSG00000026234	7.38292	7.46832	6.96635	7.27253	7.21655	6.79185	7.10263	7.03701	7.5945	7.31972	7.54215	7.48546	7.49639	8.13231	8.15255	7.92709			ENSMUSG00000026234	7.27253	7.03701	7.48546	7.92709
818	ENSMUSG00000025630	7.53666	7.17159	7.49593	7.40139	7.35957	7.0264	7.35069	7.24555	7.45256	7.34698	7.27028	7.35661	7.76077	7.75272	7.87037	7.79462			ENSMUSG00000025630	7.40139	7.24555	7.35661	7.79462
819	ENSMUSG00000022037	6.40913	6.01425	7.08369	6.50236	7.93912	7.15965	7.93422	7.67766	5.9641	7.63027	6.12673	6.5737	8.61493	7.81638	7.89056	8.10729			ENSMUSG00000022037	6.50236	7.67766	6.5737	8.10729
820	ENSMUSG00000020737	7.02857	6.71208	7.20211	6.98092	7.31016	7.08006	7.60243	7.33088	6.90439	7.02929	6.50175	6.81181	8.42524	7.89231	8.28477	8.20078			ENSMUSG00000020737	6.98092	7.33088	6.81181	8.20078
821	ENSMUSG00000022551	7.32754	7.22018	7.51509	7.35427	7.2175	6.95134	7.22954	7.13279	7.56182	7.15757	7.44208	7.38716	7.88709	7.84877	7.88532	7.87373			ENSMUSG00000022551	7.35427	7.13279	7.38716	7.87373
822	ENSMUSG00000020439	6.33764	7.67502	6.78038	6.93101	7.68708	8.0111	7.83518	7.84446	7.19347	7.99521	7.70899	7.63256	7.0941	7.39757	7.04701	7.17956			ENSMUSG00000020439	6.93101	7.84446	7.63256	7.17956
823	ENSMUSG00000037058	7.70404	7.69716	7.08314	7.49478	7.6699	7.46261	7.5021	7.54487	7.49511	7.5717	7.60505	7.55728	7.26757	7.23627	7.32359	7.27581			ENSMUSG00000037058	7.49478	7.54487	7.55728	7.27581
824	ENSMUSG00000042613	6.97594	7.47228	7.89083	7.44635	7.69541	8.1512	7.60657	7.81773	6.59072	7.80136	7.42515	7.27241	6.99226	6.9446	6.94473	6.96053			ENSMUSG00000042613	7.44635	7.81773	7.27241	6.96053
825	ENSMUSG00000020190	7.49624	7.16765	7.68352	7.44914	7.45786	7.64617	7.16272	7.42225	7.12887	7.43616	7.24954	7.27152	7.83847	7.21021	7.74615	7.59828			ENSMUSG00000020190	7.44914	7.42225	7.27152	7.59828
826	ENSMUSG00000058569	7.35835	7.20043	7.66048	7.40642	7.31009	7.05128	7.24091	7.20076	7.37094	7.0886	7.35307	7.27087	7.73448	7.96697	7.82962	7.84369			ENSMUSG00000058569	7.40642	7.20076	7.27087	7.84369
827	ENSMUSG00000021610	7.2149	7.08868	7.6746	7.32606	7.55071	7.38334	7.36991	7.43465	7.4671	7.25159	7.29666	7.33845	7.59773	7.74685	7.68061	7.67506			ENSMUSG00000021610	7.32606	7.43465	7.33845	7.67506
828	ENSMUSG00000024587	7.31964	7.34507	7.6151	7.4266	7.39465	7.11244	7.09999	7.20236	7.71351	7.31478	7.54675	7.52501	7.27982	7.88965	7.72606	7.63184			ENSMUSG00000024587	7.4266	7.20236	7.52501	7.63184
829	ENSMUSG00000029465	7.30344	7.16154	7.8778	7.4476	7.52888	7.66356	7.60559	7.59934	7.19088	7.15691	7.0631	7.13697	7.45109	7.49035	7.57024	7.50389			ENSMUSG00000029465	7.4476	7.59934	7.13697	7.50389
830	ENSMUSG00000090136	7.04273	7.50376	8.13092	7.55914	7.01103	7.05668	7.58156	7.21642	7.19403	7.22244	7.45594	7.2908	7.05447	7.73721	7.77931	7.52366			ENSMUSG00000090136	7.55914	7.21642	7.2908	7.52366
831	ENSMUSG00000113061	7.47797	7.59654	7.38772	7.48741	7.31791	7.47088	7.49165	7.42682	7.58067	7.69995	7.48278	7.5878	7.08793	7.38904	7.52449	7.33382			ENSMUSG00000113061	7.48741	7.42682	7.5878	7.33382
832	ENSMUSG00000028410	7.45845	7.57713	6.88597	7.30719	7.8235	6.78788	6.92828	7.17988	8.32573	7.2729	7.3857	7.66144	7.83039	7.36433	7.46664	7.55379			ENSMUSG00000028410	7.30719	7.17988	7.66144	7.55379
833	ENSMUSG00000038965	7.41269	7.34667	7.33852	7.36596	7.37007	7.02007	7.28609	7.22541	7.60141	7.29288	7.4649	7.45306	7.66169	7.70866	7.8586	7.74298			ENSMUSG00000038965	7.36596	7.22541	7.45306	7.74298
834	ENSMUSG00000020029	7.66646	7.46049	7.35199	7.49298	7.41295	7.23266	7.24269	7.2961	7.68487	7.35823	7.56227	7.53512	7.17905	7.65886	7.66049	7.49947			ENSMUSG00000020029	7.49298	7.2961	7.53512	7.49947
835	ENSMUSG00000006589	7.6543	7.49538	7.03884	7.39618	7.08335	7.12341	7.13846	7.11507	7.80805	7.42938	7.67991	7.63911	7.54269	7.68973	7.70443	7.64562			ENSMUSG00000006589	7.39618	7.11507	7.63911	7.64562
836	ENSMUSG00000024098	7.15266	7.34501	7.83619	7.44462	7.46278	7.85459	7.26851	7.52863	7.12275	7.59316	7.48459	7.40016	7.00846	7.44567	7.41536	7.28983			ENSMUSG00000024098	7.44462	7.52863	7.40016	7.28983
837	ENSMUSG00000019872	6.81458	6.03435	8.46466	7.10453	7.32557	8.85853	7.7827	7.98893	6.5181	7.06589	6.10864	6.56421	6.93756	6.52085	6.71822	6.72554			ENSMUSG00000019872	7.10453	7.98893	6.56421	6.72554
838	ENSMUSG00000091337	7.89831	7.79567	7.04576	7.57991	7.30856	7.29797	7.09777	7.23477	7.70724	7.82064	7.84936	7.79241	6.63408	7.47573	7.19013	7.09998			ENSMUSG00000091337	7.57991	7.23477	7.79241	7.09998
839	ENSMUSG00000079197	7.10873	7.22955	7.9611	7.43313	7.23785	7.42508	7.87646	7.51313	7.19296	6.67521	7.04546	6.97121	7.94553	7.20825	7.48713	7.54697			ENSMUSG00000079197	7.43313	7.51313	6.97121	7.54697
840	ENSMUSG00000021127	7.51394	7.50224	6.87136	7.29585	7.97532	7.73472	7.7913	7.83378	7.26613	7.45264	7.58297	7.43392	7.13461	6.99031	7.18579	7.10357			ENSMUSG00000021127	7.29585	7.83378	7.43392	7.10357
841	ENSMUSG00000000901	6.20942	5.346	4.86314	5.47285	8.9205	9.47177	8.51727	8.96985	5.14525	6.5268	5.84283	5.83829	6.41315	4.91349	4.55856	5.29507			ENSMUSG00000000901	5.47285	8.96985	5.83829	5.29507
842	ENSMUSG00000022427	7.5063	7.20809	7.45393	7.38944	7.32533	7.01442	7.3741	7.23795	7.4878	7.2496	7.28013	7.33918	7.79057	7.64095	7.75677	7.72943			ENSMUSG00000022427	7.38944	7.23795	7.33918	7.72943
843	ENSMUSG00000090553	7.62601	7.32901	6.75669	7.23724	7.29432	6.64555	7.50333	7.14773	7.25699	7.38865	7.1729	7.27285	8.03938	7.57432	8.1083	7.90734			ENSMUSG00000090553	7.23724	7.14773	7.27285	7.90734
844	ENSMUSG00000061111	7.68197	7.3541	7.00575	7.34727	7.31045	7.06701	7.32178	7.23308	7.8083	7.47121	7.40944	7.56298	7.65644	7.57807	7.57201	7.60217			ENSMUSG00000061111	7.34727	7.23308	7.56298	7.60217
845	ENSMUSG00000028699	5.86257	4.94424	8.97433	6.59372	7.26734	8.63962	7.95813	7.95503	5.85695	5.28308	5.39077	5.51027	6.68287	6.95763	7.36135	7.00062			ENSMUSG00000028699	6.59372	7.95503	5.51027	7.00062
846	ENSMUSG00000058799	7.64207	7.72376	6.80434	7.39006	7.22071	6.94742	7.08113	7.08309	7.62657	7.52	7.70948	7.61868	7.63372	7.62686	7.61787	7.62615			ENSMUSG00000058799	7.39006	7.08309	7.61868	7.62615
847	ENSMUSG00000038387	7.03041	7.66618	8.02966	7.57542	7.18448	7.73187	7.50406	7.47347	7.18691	7.68083	7.66232	7.51002	6.7961	7.05581	6.97012	6.94068			ENSMUSG00000038387	7.57542	7.47347	7.51002	6.94068
848	ENSMUSG00000006360	7.60489	7.4081	7.41884	7.47728	7.01604	6.60197	7.31401	6.97734	7.21321	7.52812	7.36125	7.36753	7.77412	7.71086	7.88549	7.79015			ENSMUSG00000006360	7.47728	6.97734	7.36753	7.79015
849	ENSMUSG00000022450	7.71122	7.48981	7.43241	7.54448	7.53214	7.53834	7.6988	7.58976	7.33017	7.47374	7.31998	7.37463	7.36954	7.03118	7.15719	7.18597			ENSMUSG00000022450	7.54448	7.58976	7.37463	7.18597
850	ENSMUSG00000021756	6.6544	7.96606	7.61609	7.41218	7.3478	7.60436	7.02628	7.32615	6.98242	8.16696	7.48202	7.5438	6.25963	7.84178	7.19966	7.10036			ENSMUSG00000021756	7.41218	7.32615	7.5438	7.10036
851	ENSMUSG00000071659	7.39584	7.27567	7.43696	7.36949	7.44391	7.25191	7.16903	7.28829	7.51247	7.3607	7.33194	7.40171	7.44922	7.68245	7.80124	7.6443			ENSMUSG00000071659	7.36949	7.28829	7.40171	7.6443
852	ENSMUSG00000067995	7.13932	6.48605	7.71437	7.11325	7.49293	7.7592	7.81391	7.68868	7.13298	7.25608	6.65221	7.01375	7.84084	7.42049	7.50384	7.58839			ENSMUSG00000067995	7.11325	7.68868	7.01375	7.58839
853	ENSMUSG00000024099	7.62545	7.39017	7.26127	7.42563	7.28336	6.90202	7.34948	7.17829	7.47213	7.39327	7.52444	7.46328	7.49406	7.7293	7.68247	7.63528			ENSMUSG00000024099	7.42563	7.17829	7.46328	7.63528
854	ENSMUSG00000018924	6.902	7.1998	5.49698	6.53293	8.02096	7.25607	7.02623	7.43442	6.17664	8.02563	6.49715	6.89981	9.07297	7.13841	7.06666	7.75934			ENSMUSG00000018924	6.53293	7.43442	6.89981	7.75934
855	ENSMUSG00000021453	6.27851	5.66316	8.1453	6.69566	6.298	6.97683	6.39792	6.55758	6.72168	7.52732	5.36156	6.53685	6.57309	9.14214	8.33792	8.01772			ENSMUSG00000021453	6.69566	6.55758	6.53685	8.01772
856	ENSMUSG00000034993	7.03254	7.39267	7.26777	7.23099	8.02059	8.21294	7.55811	7.93055	6.96103	7.85974	7.30492	7.37523	6.62885	7.24579	6.66149	6.84537			ENSMUSG00000034993	7.23099	7.93055	7.37523	6.84537
857	ENSMUSG00000029030	7.41563	7.32039	7.2103	7.31544	7.90363	7.60871	7.63898	7.71711	7.46389	7.80044	7.29557	7.51997	7.06289	7.10384	7.07485	7.08053			ENSMUSG00000029030	7.31544	7.71711	7.51997	7.08053
858	ENSMUSG00000054717	7.45266	7.1075	6.06176	6.87397	6.03082	6.0157	6.01113	6.01922	6.85222	7.49659	6.76069	7.0365	7.9121	8.39192	9.03367	8.4459			ENSMUSG00000054717	6.87397	6.01922	7.0365	8.4459
859	ENSMUSG00000000563	7.60632	7.32087	7.4902	7.47247	7.19592	7.05282	7.27964	7.17613	7.45939	7.27857	7.41132	7.38309	7.46991	7.63978	7.75781	7.6225			ENSMUSG00000000563	7.47247	7.17613	7.38309	7.6225
860	ENSMUSG00000032097	7.59427	7.52717	7.23261	7.45135	7.52559	7.35046	7.26729	7.38111	7.715	7.44802	7.47094	7.54465	7.05891	7.38753	7.5381	7.32818			ENSMUSG00000032097	7.45135	7.38111	7.54465	7.32818
861	ENSMUSG00000024479	6.50754	2.7265	7.78174	5.67193	7.63455	8.01877	8.55812	8.07048	5.34767	6.1114	4.56238	5.34048	7.83409	7.83578	7.85356	7.84114			ENSMUSG00000024479	5.67193	8.07048	5.34048	7.84114
862	ENSMUSG00000023048	7.22777	6.80497	8.21977	7.4175	7.28054	7.8536	7.76316	7.63243	6.93439	7.03543	6.46684	6.81222	7.73857	7.07201	7.17038	7.32698			ENSMUSG00000023048	7.4175	7.63243	6.81222	7.32698
863	ENSMUSG00000031584	7.0278	6.4653	7.52426	7.00579	7.43623	7.19787	7.66663	7.43358	6.86026	6.85963	6.41227	6.71072	7.8599	7.97394	8.21269	8.01551			ENSMUSG00000031584	7.00579	7.43358	6.71072	8.01551
864	ENSMUSG00000031636	6.70447	7.92372	7.15348	7.26056	7.8554	6.8595	7.67049	7.4618	7.2331	7.41745	8.00608	7.55221	7.64324	7.08204	6.95727	7.22752			ENSMUSG00000031636	7.26056	7.4618	7.55221	7.22752
865	ENSMUSG00000031591	7.38592	7.01603	7.96755	7.4565	7.43465	7.62395	7.46236	7.50699	6.91379	7.0572	7.1699	7.04696	7.20937	7.55483	7.58827	7.45082			ENSMUSG00000031591	7.4565	7.50699	7.04696	7.45082
866	ENSMUSG00000079111	6.90768	7.27577	7.64421	7.27588	7.1304	7.00841	6.87673	7.00518	7.39059	7.12951	7.34729	7.28913	7.44754	8.18466	7.94942	7.86054			ENSMUSG00000079111	7.27588	7.00518	7.28913	7.86054
867	ENSMUSG00000020803	7.61655	7.47313	7.47595	7.52188	7.21127	7.27496	7.35129	7.27918	7.51295	7.35363	7.42118	7.42925	7.20955	7.59393	7.47223	7.42524			ENSMUSG00000020803	7.52188	7.27918	7.42925	7.42524
868	ENSMUSG00000028070	7.67963	7.56508	7.28632	7.51034	7.36361	7.11039	7.25515	7.24305	7.41563	7.73241	7.51076	7.55293	7.48083	7.26536	7.3464	7.3642			ENSMUSG00000028070	7.51034	7.24305	7.55293	7.3642
869	ENSMUSG00000030884	7.19725	7.50871	7.66313	7.45636	7.24269	7.42841	7.34976	7.34029	7.34088	7.25232	7.4419	7.34503	6.99103	7.70651	7.62204	7.43986			ENSMUSG00000030884	7.45636	7.34029	7.34503	7.43986
870	ENSMUSG00000031503	6.95313	8.03267	7.61071	7.53217	7.6176	7.37236	6.3879	7.12595	7.21609	7.75686	7.70128	7.55808	5.4226	8.10994	7.15971	6.89742			ENSMUSG00000031503	7.53217	7.12595	7.55808	6.89742
871	ENSMUSG00000037072	7.58412	7.65611	7.51118	7.5838	7.3288	7.02408	7.03613	7.12967	7.37812	7.44775	7.7161	7.51399	6.77558	7.73217	7.55324	7.35366			ENSMUSG00000037072	7.5838	7.12967	7.51399	7.35366
872	ENSMUSG00000064354	7.2085	7.1838	7.63914	7.34381	7.22101	7.00614	7.89382	7.37365	7.15712	7.18423	7.32356	7.22164	8.0809	7.04821	7.38411	7.5044			ENSMUSG00000064354	7.34381	7.37365	7.22164	7.5044
873	ENSMUSG00000035342	7.3492	7.37166	7.23127	7.31738	7.62502	7.5548	7.45213	7.54398	7.55844	7.55392	7.33395	7.4821	7.5095	7.29367	7.0817	7.29496			ENSMUSG00000035342	7.31738	7.54398	7.4821	7.29496
874	ENSMUSG00000001017	7.60878	7.42518	6.94225	7.32541	7.45563	6.95026	7.15981	7.18857	7.69973	7.40911	7.55722	7.55535	7.5392	7.5685	7.60064	7.56945			ENSMUSG00000001017	7.32541	7.18857	7.55535	7.56945
875	ENSMUSG00000005973	7.65974	8.47574	7.12084	7.75211	6.64063	6.30664	5.75872	6.23533	7.67918	7.41868	8.42033	7.8394	5.41587	7.8341	7.48779	6.91259			ENSMUSG00000005973	7.75211	6.23533	7.8394	6.91259
876	ENSMUSG00000062554	7.73107	7.41005	6.12094	7.08735	7.34196	7.50692	7.81749	7.55546	7.34538	7.6731	7.5448	7.52109	7.11957	7.35399	7.54808	7.34055			ENSMUSG00000062554	7.08735	7.55546	7.52109	7.34055
877	ENSMUSG00000029868	4.3637	2.65451	8.69449	5.23757	7.73972	8.93323	8.7412	8.47138	3.3952	4.47931	3.39216	3.75556	7.09894	5.6761	6.05906	6.27804			ENSMUSG00000029868	5.23757	8.47138	3.75556	6.27804
878	ENSMUSG00000006998	7.31976	7.20496	7.26588	7.26353	7.26738	6.93581	7.2046	7.13593	7.44273	7.16553	7.42964	7.34597	7.74193	7.83842	7.81899	7.79978			ENSMUSG00000006998	7.26353	7.13593	7.34597	7.79978
879	ENSMUSG00000001729	7.23258	7.384	7.21033	7.27563	7.43199	7.10081	7.16943	7.23408	7.48242	7.33106	7.34435	7.38594	7.51482	7.80813	7.7715	7.69815			ENSMUSG00000001729	7.27563	7.23408	7.38594	7.69815
880	ENSMUSG00000057522	7.36391	7.44994	7.41471	7.40952	7.60558	7.46215	7.33119	7.4663	7.52408	7.42442	7.36851	7.439	7.16604	7.38028	7.37935	7.30856			ENSMUSG00000057522	7.40952	7.4663	7.439	7.30856
881	ENSMUSG00000028517	7.03223	8.09458	7.01767	7.38149	7.19074	7.08913	6.21616	6.83201	7.46164	8.44613	8.12643	8.0114	5.75068	7.72755	6.97309	6.81711			ENSMUSG00000028517	7.38149	6.83201	8.0114	6.81711
882	ENSMUSG00000001847	7.21672	7.45986	7.51729	7.39796	7.36766	7.33209	6.9718	7.22385	7.25507	7.44748	7.49097	7.39784	7.00205	7.8167	7.6978	7.50552			ENSMUSG00000001847	7.39796	7.22385	7.39784	7.50552
883	ENSMUSG00000022956	7.47861	7.27404	7.35887	7.37051	7.15007	6.83516	7.32983	7.10502	7.26205	7.26853	7.46563	7.33207	7.69121	7.63073	7.81512	7.71235			ENSMUSG00000022956	7.37051	7.10502	7.33207	7.71235
884	ENSMUSG00000002102	7.28875	7.2418	7.2541	7.26155	7.30464	6.97533	7.25968	7.17988	7.34126	7.24559	7.3692	7.31868	7.67677	7.77693	7.83015	7.76128			ENSMUSG00000002102	7.26155	7.17988	7.31868	7.76128
885	ENSMUSG00000098098	6.70013	7.588	6.72824	7.00546	7.61152	7.00511	7.35337	7.32333	7.74613	7.55779	7.85741	7.72044	7.08825	7.83875	7.38926	7.43875			ENSMUSG00000098098	7.00546	7.32333	7.72044	7.43875
886	ENSMUSG00000053898	7.39176	7.88894	7.22646	7.50239	7.45924	7.56142	7.247	7.42255	7.44175	7.8707	7.59931	7.63725	6.71674	7.18221	6.89637	6.93177			ENSMUSG00000053898	7.50239	7.42255	7.63725	6.93177
887	ENSMUSG00000025066	7.43814	7.58538	6.93862	7.32072	7.32388	7.0261	7.17625	7.17541	7.59948	7.45715	7.35674	7.47113	7.34458	7.74197	7.6889	7.59181			ENSMUSG00000025066	7.32072	7.17541	7.47113	7.59181
888	ENSMUSG00000050856	7.631	7.58378	7.91917	7.71132	6.6973	5.99464	7.20405	6.632	6.97841	6.66937	7.27571	6.9745	8.23014	7.4664	7.57259	7.75638			ENSMUSG00000050856	7.71132	6.632	6.9745	7.75638
889	ENSMUSG00000001473	6.85283	7.9577	7.36137	7.39063	7.37597	6.6233	6.09196	6.69707	7.7787	7.50435	7.80043	7.69449	6.18726	8.19668	7.55552	7.31315			ENSMUSG00000001473	7.39063	6.69707	7.69449	7.31315
890	ENSMUSG00000025510	7.1928	7.2978	7.5062	7.33227	7.49273	7.31489	7.63914	7.48225	7.27718	7.39529	7.22667	7.29972	7.43857	7.39186	7.32427	7.3849			ENSMUSG00000025510	7.33227	7.48225	7.29972	7.3849
891	ENSMUSG00000030409	6.26261	8.17095	7.53076	7.32144	7.14862	7.5753	6.85537	7.1931	7.05984	7.43197	8.04022	7.51068	7.29083	7.27812	7.05861	7.20918			ENSMUSG00000030409	7.32144	7.1931	7.51068	7.20918
892	ENSMUSG00000044147	7.11804	6.9834	7.38772	7.16306	7.52523	7.41842	7.27093	7.40486	7.33395	7.4167	6.96993	7.24019	6.98522	7.87681	7.8895	7.58384			ENSMUSG00000044147	7.16306	7.40486	7.24019	7.58384
893	ENSMUSG00000037824	7.05925	6.97018	7.20447	7.07797	7.24979	7.54235	7.37984	7.39066	7.36388	7.3869	6.85028	7.20035	7.69486	7.7964	7.69818	7.72981			ENSMUSG00000037824	7.07797	7.39066	7.20035	7.72981
894	ENSMUSG00000046402	7.55167	6.93456	7.05193	7.17939	7.77945	7.10227	7.83973	7.57382	6.70083	6.85224	7.2151	6.92273	8.38638	6.82045	7.26135	7.4894			ENSMUSG00000046402	7.17939	7.57382	6.92273	7.4894
895	ENSMUSG00000001440	7.15899	7.26927	6.85245	7.09357	7.23102	6.66678	6.80762	6.9018	7.58452	7.13453	7.44406	7.38771	7.77665	8.01068	8.01054	7.93262			ENSMUSG00000001440	7.09357	6.9018	7.38771	7.93262
896	ENSMUSG00000063787	7.16285	7.35734	7.11788	7.21269	7.45911	6.86285	7.28652	7.20283	7.3759	7.31984	7.47216	7.3893	7.41281	7.83435	7.72892	7.65869			ENSMUSG00000063787	7.21269	7.20283	7.3893	7.65869
897	ENSMUSG00000059119	7.22291	7.40276	7.23482	7.28683	7.47293	7.00025	7.11695	7.19671	7.53236	7.39366	7.38108	7.4357	7.37431	7.6419	7.69091	7.56904			ENSMUSG00000059119	7.28683	7.19671	7.4357	7.56904
898	ENSMUSG00000022841	7.29122	7.18361	7.58889	7.35457	7.22336	7.26854	7.10809	7.2	7.36635	7.29236	7.32736	7.32869	7.23065	7.67388	7.69629	7.5336			ENSMUSG00000022841	7.35457	7.2	7.32869	7.5336
899	ENSMUSG00000024346	7.53442	7.27957	7.18352	7.3325	7.30971	7.02494	7.36069	7.23178	7.22709	7.08752	7.35223	7.22228	7.60715	7.52019	7.80486	7.64406			ENSMUSG00000024346	7.3325	7.23178	7.22228	7.64406
900	ENSMUSG00000019087	7.28244	7.05368	7.55953	7.29855	7.47814	7.43171	7.43806	7.4493	7.28546	7.10121	7.22697	7.20455	7.64347	7.4207	7.30153	7.45523			ENSMUSG00000019087	7.29855	7.4493	7.20455	7.45523
901	ENSMUSG00000030224	7.34977	7.13517	7.16862	7.21785	7.27374	6.7396	7.20651	7.07329	7.56665	7.12338	7.36135	7.35046	7.62916	7.79064	7.81972	7.74651			ENSMUSG00000030224	7.21785	7.07329	7.35046	7.74651
902	ENSMUSG00000071014	7.08463	7.34692	7.46195	7.29783	7.19756	6.94762	7.14752	7.09757	7.24642	7.32125	7.59501	7.38756	7.40688	7.73403	7.72346	7.62146			ENSMUSG00000071014	7.29783	7.09757	7.38756	7.62146
903	ENSMUSG00000020467	7.34215	8.85888	5.6612	7.28741	6.883	7.90628	7.40172	7.397	7.30162	8.03321	8.05635	7.79706	4.48172	6.03016	5.95952	5.49047			ENSMUSG00000020467	7.28741	7.397	7.79706	5.49047
904	ENSMUSG00000026176	7.37213	7.40831	7.07106	7.28383	7.4619	7.2792	7.1513	7.29746	7.48675	7.41939	7.5204	7.47551	7.2894	7.45547	7.54526	7.43004			ENSMUSG00000026176	7.28383	7.29746	7.47551	7.43004
905	ENSMUSG00000004455	7.18372	7.36138	7.1536	7.2329	7.56252	7.43113	7.0751	7.35625	7.32222	7.47025	7.4261	7.40619	7.07368	7.61669	7.65183	7.4474			ENSMUSG00000004455	7.2329	7.35625	7.40619	7.4474
906	ENSMUSG00000040945	7.27759	6.9335	6.56177	6.92429	7.40346	6.317	7.08595	6.93547	7.47364	7.06473	7.30345	7.28061	8.12017	7.83796	8.05522	8.00445			ENSMUSG00000040945	6.92429	6.93547	7.28061	8.00445
907	ENSMUSG00000019054	7.65764	7.27169	7.32532	7.41822	7.22632	7.06699	7.33467	7.20933	7.31544	7.33752	7.44659	7.36652	7.62449	7.3823	7.34147	7.44942			ENSMUSG00000019054	7.41822	7.20933	7.36652	7.44942
908	ENSMUSG00000044080	7.51909	7.64697	7.82013	7.66206	7.3728	7.2967	7.1052	7.25823	7.21228	7.43607	7.58929	7.41255	6.56934	7.22821	7.16226	6.9866			ENSMUSG00000044080	7.66206	7.25823	7.41255	6.9866
909	ENSMUSG00000021131	7.38444	6.89091	6.95759	7.07764	7.06996	6.46889	7.26689	6.93524	7.39404	7.19558	7.16452	7.25138	7.96265	7.84413	8.01619	7.94099			ENSMUSG00000021131	7.07764	6.93524	7.25138	7.94099
910	ENSMUSG00000043131	7.41852	7.45333	7.33533	7.40239	7.32388	7.228	7.0384	7.19676	7.63924	7.28981	7.49849	7.47585	7.04866	7.51302	7.52773	7.36313			ENSMUSG00000043131	7.40239	7.19676	7.47585	7.36313
911	ENSMUSG00000091561	8.32035	8.55404	5.48783	7.45408	5.4373	5.15101	4.886	5.1581	9.31569	6.8933	8.10473	8.10457	6.50846	5.92354	6.07418	6.16873			ENSMUSG00000091561	7.45408	5.1581	8.10457	6.16873
912	ENSMUSG00000033998	7.18669	6.19922	7.92829	7.10473	7.1995	7.59927	7.38157	7.39345	7.16393	7.02667	6.55498	6.91519	7.75545	7.43247	7.64596	7.6113			ENSMUSG00000033998	7.10473	7.39345	6.91519	7.6113
913	ENSMUSG00000026021	7.69113	7.22305	7.18164	7.36527	7.17099	6.8567	7.33369	7.12046	7.56267	7.15271	7.5013	7.40556	7.42736	7.43424	7.65832	7.50664			ENSMUSG00000026021	7.36527	7.12046	7.40556	7.50664
914	ENSMUSG00000033379	7.44797	6.94213	7.12208	7.17073	7.55803	7.45253	7.74755	7.58604	7.44667	6.9876	6.9289	7.12106	8.13531	6.94038	6.88714	7.32094			ENSMUSG00000033379	7.17073	7.58604	7.12106	7.32094
915	ENSMUSG00000019989	7.81836	7.72887	6.85359	7.46694	6.52012	7.34654	6.71777	6.86148	8.55078	7.24652	7.66827	7.82186	6.91348	6.82273	7.0359	6.92403			ENSMUSG00000019989	7.46694	6.86148	7.82186	6.92403
916	ENSMUSG00000006498	7.1814	7.05696	7.05315	7.09717	7.07753	6.75525	6.76197	6.86492	7.43744	7.25784	7.29906	7.33144	7.50436	8.07993	8.10205	7.89545			ENSMUSG00000006498	7.09717	6.86492	7.33144	7.89545
917	ENSMUSG00000002980	7.2441	6.47529	6.84369	6.85436	7.56737	7.10123	7.71334	7.46065	6.87295	7.44135	6.67679	6.99703	8.1777	7.43495	7.69526	7.7693			ENSMUSG00000002980	6.85436	7.46065	6.99703	7.7693
918	ENSMUSG00000027940	7.13185	6.99026	7.54583	7.22265	7.35917	7.1225	7.24608	7.24258	7.27201	7.06407	7.02866	7.12158	7.40628	7.73351	7.8797	7.67317			ENSMUSG00000027940	7.22265	7.24258	7.12158	7.67317
919	ENSMUSG00000025902	8.38105	7.51998	5.55709	7.15271	6.7131	5.80792	6.40616	6.30906	8.36607	7.69486	7.88664	7.98253	7.98099	6.30374	6.94746	7.0774			ENSMUSG00000025902	7.15271	6.30906	7.98253	7.0774
920	ENSMUSG00000038235	7.71497	6.60834	7.20848	7.17726	7.32695	7.21693	7.42022	7.32137	7.43991	7.09048	6.75089	7.09376	7.99882	7.28064	7.52906	7.60284			ENSMUSG00000038235	7.17726	7.32137	7.09376	7.60284
921	ENSMUSG00000041881	7.51862	7.34989	7.35014	7.40622	7.11204	7.12359	7.37781	7.20448	7.26073	7.44093	7.54128	7.41431	7.56804	7.25942	7.22354	7.35033			ENSMUSG00000041881	7.40622	7.20448	7.41431	7.35033
922	ENSMUSG00000032042	7.03119	7.16417	7.62211	7.27249	7.2466	7.36192	6.85183	7.15345	7.39541	7.28215	7.31812	7.33189	7.13994	7.79298	7.61707	7.51667			ENSMUSG00000032042	7.27249	7.15345	7.33189	7.51667
923	ENSMUSG00000014077	6.56404	6.72584	8.19905	7.16298	7.52418	8.33074	8.02547	7.96013	6.2748	6.89019	6.65334	6.60611	6.93327	6.57802	6.66034	6.72388			ENSMUSG00000014077	7.16298	7.96013	6.60611	6.72388
924	ENSMUSG00000041028	7.36433	7.29833	7.43726	7.36664	7.2868	7.18231	7.24323	7.23745	7.20889	7.3734	7.40713	7.32981	7.24333	7.54253	7.52205	7.43597			ENSMUSG00000041028	7.36664	7.23745	7.32981	7.43597
925	ENSMUSG00000013698	7.17365	7.28033	7.43988	7.29795	7.44099	7.82016	7.06126	7.4408	7.35832	7.61235	7.17071	7.38046	6.69648	7.36277	7.39051	7.14992			ENSMUSG00000013698	7.29795	7.4408	7.38046	7.14992
926	ENSMUSG00000041560	7.44771	7.57821	7.37687	7.4676	7.43256	7.73269	7.5033	7.55618	6.98135	7.71906	7.36411	7.35484	6.67147	6.91216	6.98234	6.85532			ENSMUSG00000041560	7.4676	7.55618	7.35484	6.85532
927	ENSMUSG00000027067	7.31337	7.26415	6.64934	7.07562	7.17147	6.54661	6.79472	6.8376	7.48047	7.29833	7.43245	7.40375	7.643	7.85416	8.09011	7.86242			ENSMUSG00000027067	7.07562	6.8376	7.40375	7.86242
928	ENSMUSG00000037373	7.35305	7.34953	7.03199	7.24486	7.26778	6.98864	7.1223	7.12624	7.46067	7.34784	7.38616	7.39822	7.46745	7.63557	7.64716	7.58339			ENSMUSG00000037373	7.24486	7.12624	7.39822	7.58339
929	ENSMUSG00000075702	6.7293	7.84272	7.0524	7.20814	7.37201	7.40749	7.31743	7.36564	7.00794	7.67784	7.80905	7.49827	6.17286	7.67502	7.34676	7.06488			ENSMUSG00000075702	7.20814	7.36564	7.49827	7.06488
930	ENSMUSG00000004849	7.26931	6.86155	7.72791	7.28626	7.0826	7.12806	7.31396	7.17487	7.10806	6.88055	7.06618	7.01827	7.62467	7.69626	7.68237	7.66777			ENSMUSG00000004849	7.28626	7.17487	7.01827	7.66777
931	ENSMUSG00000056820	7.48818	7.26502	7.50476	7.41932	7.17364	7.44355	7.07738	7.23152	7.80655	7.16593	7.28541	7.4193	7.32334	7.12406	7.22026	7.22255			ENSMUSG00000056820	7.41932	7.23152	7.4193	7.22255
932	ENSMUSG00000046352	5.93759	2.04433	6.6188	4.86691	7.96464	7.36364	7.67281	7.66703	4.67224	5.51258	2.7733	4.31938	8.97997	7.5113	8.43158	8.30762			ENSMUSG00000046352	4.86691	7.66703	4.31938	8.30762
933	ENSMUSG00000022452	7.44547	7.04832	7.50142	7.33174	7.26453	7.04487	7.04301	7.11747	7.3105	7.14497	7.21414	7.2232	7.40336	7.61955	7.73636	7.58643			ENSMUSG00000022452	7.33174	7.11747	7.2232	7.58643
934	ENSMUSG00000026566	7.42722	7.29106	7.38327	7.36719	6.96819	7.5483	6.9812	7.1659	7.43481	7.4472	7.20124	7.36108	7.46404	7.31129	7.4092	7.39484			ENSMUSG00000026566	7.36719	7.1659	7.36108	7.39484
935	ENSMUSG00000011179	7.19908	6.72562	6.7281	6.88427	7.116	6.49831	6.91322	6.84251	7.57659	7.02769	7.36075	7.32168	7.64929	8.08849	8.15996	7.96591			ENSMUSG00000011179	6.88427	6.84251	7.32168	7.96591
936	ENSMUSG00000026360	6.55666	8.44478	8.27622	7.75922	7.47225	7.83728	6.77363	7.36106	6.12282	7.06306	8.0188	7.06822	5.99167	6.11617	5.53574	5.88119			ENSMUSG00000026360	7.75922	7.36106	7.06822	5.88119
937	ENSMUSG00000052684	7.2872	7.2356	8.0213	7.5147	7.35889	7.37994	7.06338	7.2674	7.45172	7.64444	7.09861	7.39826	7.45549	6.50937	6.71991	6.89492			ENSMUSG00000052684	7.5147	7.2674	7.39826	6.89492
938	ENSMUSG00000016541	7.5842	7.47468	7.02993	7.36294	7.22939	6.91182	6.97531	7.03884	7.46636	7.42576	7.60912	7.50041	7.09481	7.58635	7.5443	7.40849			ENSMUSG00000016541	7.36294	7.03884	7.50041	7.40849
939	ENSMUSG00000024208	7.33671	7.29995	7.21695	7.28454	7.14643	6.38788	7.2592	6.93117	7.5308	7.00795	7.33424	7.291	7.74626	7.71252	7.6172	7.69199			ENSMUSG00000024208	7.28454	6.93117	7.291	7.69199
940	ENSMUSG00000018474	7.19131	7.49903	7.35422	7.34819	7.44184	7.10536	6.97064	7.17261	7.69063	7.34026	7.52004	7.51698	7.1096	7.27878	7.43021	7.27287			ENSMUSG00000018474	7.34819	7.17261	7.51698	7.27287
941	ENSMUSG00000091498	7.27524	7.44247	7.57111	7.42961	7.28182	7.10343	6.95804	7.11443	7.19523	7.35797	7.83729	7.4635	6.25597	7.67807	7.4251	7.11971			ENSMUSG00000091498	7.42961	7.11443	7.4635	7.11971
942	ENSMUSG00000006315	7.20666	7.13468	7.22402	7.18845	7.29522	6.82612	7.09678	7.0727	7.55469	7.15254	7.44319	7.38347	7.77684	7.53542	7.45165	7.58797			ENSMUSG00000006315	7.18845	7.0727	7.38347	7.58797
943	ENSMUSG00000029811	2.36517	0.997905	9.54936	4.30414	5.42909	9.22563	6.18586	6.94686	0.898833	1.65784	0.923118	1.15993	7.28378	4.2698	4.02965	5.19441			ENSMUSG00000029811	4.30414	6.94686	1.15993	5.19441
944	ENSMUSG00000036880	7.76299	7.77489	6.69831	7.41206	7.0868	7.13866	6.82293	7.01613	7.35592	7.5387	7.91242	7.60234	7.30035	7.03108	7.18273	7.17139			ENSMUSG00000036880	7.41206	7.01613	7.60234	7.17139
945	ENSMUSG00000028937	7.61149	9.16478	4.82141	7.19923	5.66021	4.29264	5.42439	5.12575	8.95061	5.69346	8.78118	7.80842	6.16237	5.23493	5.52925	5.64218			ENSMUSG00000028937	7.19923	5.12575	7.80842	5.64218
946	ENSMUSG00000029838	7.20411	8.31403	6.09799	7.20538	7.28802	6.68503	7.16815	7.04707	7.32216	7.05402	7.80028	7.39215	7.64208	7.19973	7.32082	7.38754			ENSMUSG00000029838	7.20538	7.04707	7.39215	7.38754
947	ENSMUSG00000091845	7.24194	7.43252	7.27297	7.31581	7.31643	7.22592	7.44269	7.32835	7.20128	7.52498	7.48894	7.40507	7.2198	7.29655	7.15659	7.22431			ENSMUSG00000091845	7.31581	7.32835	7.40507	7.22431
948	ENSMUSG00000034160	7.62654	7.49632	6.2757	7.13285	7.55098	7.45265	7.51005	7.50456	7.71262	7.52351	7.4558	7.56398	7.26022	6.78937	6.81165	6.95375			ENSMUSG00000034160	7.13285	7.50456	7.56398	6.95375
949	ENSMUSG00000081049	7.28933	6.94738	7.36616	7.20096	7.33499	7.27499	7.49796	7.36931	7.27663	7.55546	7.35241	7.39484	6.92516	7.28497	7.54126	7.25046			ENSMUSG00000081049	7.20096	7.36931	7.39484	7.25046
950	ENSMUSG00000021124	7.33723	7.1656	7.22697	7.24327	7.35027	7.19751	7.35594	7.30124	7.41084	7.37109	7.21573	7.33255	7.43984	7.42913	7.29965	7.38954			ENSMUSG00000021124	7.24327	7.30124	7.33255	7.38954
951	ENSMUSG00000063888	7.08621	7.3255	7.27978	7.2305	7.2986	6.84439	6.9431	7.0287	7.58084	7.14489	7.37888	7.3682	7.17958	7.78223	7.71967	7.56049			ENSMUSG00000063888	7.2305	7.0287	7.3682	7.56049
952	ENSMUSG00000015165	7.53172	7.2766	6.76032	7.18955	7.13191	6.86475	7.12285	7.03984	7.50044	7.32631	7.3142	7.38032	7.57039	7.51884	7.70769	7.59897			ENSMUSG00000015165	7.18955	7.03984	7.38032	7.59897
953	ENSMUSG00000032050	7.43513	7.89228	7.01402	7.44714	7.03176	6.64168	6.54315	6.73886	8.11149	7.08574	7.78252	7.65992	6.76186	7.43567	7.39732	7.19829			ENSMUSG00000032050	7.44714	6.73886	7.65992	7.19829
954	novel.163	7.28675	5.66304	7.32591	6.75857	7.55859	7.27835	6.25487	7.0306	6.59125	8.82277	8.42161	7.94521	6.08333	5.84158	7.13688	6.35393			novel.163	6.75857	7.0306	7.94521	6.35393
955	ENSMUSG00000102824	7.34088	7.31978	7.04998	7.23688	7.36567	6.78103	7.54602	7.23091	7.2214	6.8727	6.98748	7.02719	7.68437	7.6076	7.61826	7.63674			ENSMUSG00000102824	7.23688	7.23091	7.02719	7.63674
956	ENSMUSG00000019132	7.27631	7.08898	7.35047	7.23858	7.32904	7.47623	7.29952	7.36826	7.16751	7.28427	7.25599	7.23592	7.34211	7.38303	7.37466	7.3666			ENSMUSG00000019132	7.23858	7.36826	7.23592	7.3666
957	ENSMUSG00000071052	8.07168	7.32205	6.91704	7.43693	6.60619	6.49093	7.19123	6.76278	7.47419	7.32184	7.45878	7.41827	7.83161	7.21726	7.25313	7.434			ENSMUSG00000071052	7.43693	6.76278	7.41827	7.434
958	ENSMUSG00000027642	7.00856	7.02046	7.69163	7.24022	7.19655	7.20943	7.15369	7.18656	7.10079	6.99612	7.16518	7.08736	7.55419	7.65814	7.50719	7.57318			ENSMUSG00000027642	7.24022	7.18656	7.08736	7.57318
959	ENSMUSG00000016024	7.92632	7.24652	6.96356	7.3788	7.48459	6.60507	6.95326	7.01431	7.71378	7.15077	7.18688	7.35048	8.58785	5.61153	6.21799	6.80579			ENSMUSG00000016024	7.3788	7.01431	7.35048	6.80579
960	ENSMUSG00000057411	7.69339	7.26011	7.08795	7.34715	7.25013	7.00374	7.54744	7.2671	7.18258	7.35629	7.45075	7.32987	7.66552	6.96904	7.0318	7.22212			ENSMUSG00000057411	7.34715	7.2671	7.32987	7.22212
961	ENSMUSG00000051255	7.65659	7.2368	7.03419	7.30919	7.18514	6.54929	7.28434	7.00626	7.72215	7.58752	7.45453	7.58807	7.1215	7.1931	7.45898	7.25786			ENSMUSG00000051255	7.30919	7.00626	7.58807	7.25786
962	ENSMUSG00000004843	7.4134	7.15099	7.26991	7.2781	7.29353	7.52501	7.52959	7.44938	7.37692	7.36455	7.21095	7.31747	6.86603	7.34382	7.13258	7.11414			ENSMUSG00000004843	7.2781	7.44938	7.31747	7.11414
963	ENSMUSG00000039953	7.60195	7.67848	6.79134	7.35725	7.18714	7.24591	6.94227	7.12511	7.73123	7.32776	7.69898	7.58599	7.34227	6.87121	7.05414	7.08921			ENSMUSG00000039953	7.35725	7.12511	7.58599	7.08921
964	ENSMUSG00000019179	7.18724	7.17137	7.37681	7.24514	7.10665	6.81394	7.05997	6.99352	7.35796	7.04327	7.31155	7.23759	7.53979	7.7168	7.64403	7.63354			ENSMUSG00000019179	7.24514	6.99352	7.23759	7.63354
965	ENSMUSG00000023089	7.48312	7.33633	7.02821	7.28255	7.04575	6.63962	7.1448	6.94339	7.27085	7.12362	7.26884	7.2211	7.61024	7.75537	7.614	7.65987			ENSMUSG00000023089	7.28255	6.94339	7.2211	7.65987
966	ENSMUSG00000002064	7.33866	7.39843	7.35227	7.36312	7.24728	7.52153	7.39958	7.38946	7.27494	7.30403	7.21634	7.2651	7.17036	7.15174	7.1122	7.14476			ENSMUSG00000002064	7.36312	7.38946	7.2651	7.14476
967	ENSMUSG00000028964	7.23037	7.20159	7.30192	7.24463	7.17239	6.76122	7.2036	7.04574	7.28147	7.1873	7.16569	7.21149	7.64241	7.57359	7.63324	7.61641			ENSMUSG00000028964	7.24463	7.04574	7.21149	7.61641
968	ENSMUSG00000015143	7.1949	7.25128	7.3395	7.26189	7.41182	6.57992	6.7394	6.91038	7.68249	7.42032	7.42494	7.50925	7.17854	7.60356	7.5212	7.43443			ENSMUSG00000015143	7.26189	6.91038	7.50925	7.43443
969	ENSMUSG00000040652	7.58039	7.67032	6.95531	7.40201	7.21238	7.22917	7.09475	7.17877	7.44632	7.56237	7.50953	7.50607	6.6343	7.33269	7.22904	7.06534			ENSMUSG00000040652	7.40201	7.17877	7.50607	7.06534
970	ENSMUSG00000020458	7.18371	6.89575	7.41817	7.16588	7.68931	7.39511	7.63283	7.57242	6.72475	7.10465	6.95089	6.92676	7.56213	7.27493	7.23136	7.35614			ENSMUSG00000020458	7.16588	7.57242	6.92676	7.35614
971	ENSMUSG00000020152	7.25218	6.95112	7.57967	7.26099	7.31246	7.23908	7.30995	7.28716	7.17912	6.94652	6.97336	7.033	7.23527	7.5994	7.59465	7.47644			ENSMUSG00000020152	7.26099	7.28716	7.033	7.47644
972	ENSMUSG00000007872	8.38832	7.27509	4.86144	6.84162	7.07232	6.54173	6.57976	6.73127	7.96195	7.36962	7.50581	7.61246	8.04254	6.95942	6.89469	7.29888			ENSMUSG00000007872	6.84162	6.73127	7.61246	7.29888
973	ENSMUSG00000020219	7.29378	7.11343	7.12202	7.17641	7.04372	6.6986	7.16106	6.96779	7.33344	7.08673	7.29131	7.23716	7.77783	7.63184	7.65341	7.68769			ENSMUSG00000020219	7.17641	6.96779	7.23716	7.68769
974	ENSMUSG00000007039	7.63457	7.74669	6.78945	7.39024	7.33987	7.09821	7.06256	7.16688	7.39224	7.58003	7.63874	7.537	6.75737	7.21532	7.10444	7.02571			ENSMUSG00000007039	7.39024	7.16688	7.537	7.02571
975	ENSMUSG00000020869	6.61332	6.89202	7.55871	7.02135	7.24937	6.96333	7.03848	7.08373	7.26229	6.82197	6.95868	7.01431	7.37001	8.01403	7.86293	7.74899			ENSMUSG00000020869	7.02135	7.08373	7.01431	7.74899
976	ENSMUSG00000068706	7.4098	7.00699	7.36976	7.26218	7.24619	6.95138	7.33002	7.17587	7.24557	7.22127	7.2113	7.22605	7.39204	7.30636	7.63488	7.44443			ENSMUSG00000068706	7.26218	7.17587	7.22605	7.44443
977	ENSMUSG00000024601	6.79702	7.43188	7.83617	7.35502	7.335	6.71089	6.73765	6.92785	7.10797	7.30947	7.45106	7.2895	6.56305	7.80526	7.60048	7.32293			ENSMUSG00000024601	7.35502	6.92785	7.2895	7.32293
978	ENSMUSG00000045817	6.86374	6.944	7.41549	7.07441	7.56296	7.77416	7.30677	7.54796	7.10656	7.52883	6.8341	7.1565	6.56578	7.54549	7.37537	7.16221			ENSMUSG00000045817	7.07441	7.54796	7.1565	7.16221
979	ENSMUSG00000062611	7.32549	7.16383	7.20866	7.23266	7.1223	7.14902	7.46276	7.24469	7.35802	7.63426	7.35786	7.45005	7.05975	7.24003	7.31741	7.20573			ENSMUSG00000062611	7.23266	7.24469	7.45005	7.20573
980	ENSMUSG00000020159	5.83681	0.855652	6.25681	4.31642	8.47299	8.3078	9.01429	8.59836	4.18114	5.92951	3.28525	4.4653	8.04911	5.42318	6.4313	6.63453			ENSMUSG00000020159	4.31642	8.59836	4.4653	6.63453
981	ENSMUSG00000102869	7.30623	7.51293	6.91601	7.24505	7.33699	6.84836	6.7952	6.99352	7.64533	7.36494	7.71795	7.57608	6.8435	7.5798	7.39921	7.27417			ENSMUSG00000102869	7.24505	6.99352	7.57608	7.27417
982	ENSMUSG00000038210	7.87786	8.1769	5.49769	7.18415	7.66785	5.73892	6.37579	6.59419	7.95923	7.65342	8.26202	7.95822	6.18502	7.043	6.47263	6.56688			ENSMUSG00000038210	7.18415	6.59419	7.95822	6.56688
983	ENSMUSG00000083621	7.56616	7.4322	7.32303	7.44046	6.944	6.89776	7.31888	7.05355	7.40971	7.36696	7.22741	7.33469	7.13859	7.19931	7.44985	7.26258			ENSMUSG00000083621	7.44046	7.05355	7.33469	7.26258
984	ENSMUSG00000025260	7.30833	7.51618	7.10148	7.30866	7.15439	6.91481	7.00029	7.02316	7.41877	7.47043	7.60555	7.49825	7.04896	7.35367	7.45842	7.28702			ENSMUSG00000025260	7.30866	7.02316	7.49825	7.28702
985	ENSMUSG00000019139	6.90804	6.90055	8.25117	7.35325	6.97453	6.43802	6.65794	6.69016	7.43434	7.09255	7.17664	7.23451	7.32488	7.57657	7.41994	7.44046			ENSMUSG00000019139	7.35325	6.69016	7.23451	7.44046
986	ENSMUSG00000064360	7.30829	7.00193	6.69829	7.00284	6.88502	6.84543	7.2217	6.98405	7.19079	7.2281	7.4726	7.29716	7.7392	7.76401	7.63159	7.7116			ENSMUSG00000064360	7.00284	6.98405	7.29716	7.7116
987	ENSMUSG00000049932	7.31416	7.0921	5.89957	6.76861	6.05999	5.49857	5.51012	5.68956	7.45042	7.38067	7.07558	7.30222	8.10245	8.14361	8.44169	8.22925			ENSMUSG00000049932	6.76861	5.68956	7.30222	8.22925
988	ENSMUSG00000031987	7.22971	6.77784	7.83056	7.27937	7.0511	7.78461	7.36027	7.39866	7.43644	6.74212	6.88968	7.02274	7.30526	6.92385	7.17884	7.13599			ENSMUSG00000031987	7.27937	7.39866	7.02274	7.13599
989	ENSMUSG00000070319	7.25593	7.14347	7.10956	7.16965	7.25719	6.85552	7.14081	7.08451	7.47503	7.15108	7.14894	7.25835	7.56809	7.59054	7.51504	7.55789			ENSMUSG00000070319	7.16965	7.08451	7.25835	7.55789
990	ENSMUSG00000054428	7.24067	7.07801	7.22681	7.18183	7.14893	7.34381	7.43294	7.30856	6.93357	7.32954	7.28812	7.18374	7.64457	7.165	7.26924	7.3596			ENSMUSG00000054428	7.18183	7.30856	7.18374	7.3596
991	ENSMUSG00000032381	7.32831	6.73917	7.3597	7.14239	6.95452	6.79715	7.14822	6.96663	7.19549	7.13106	6.94513	7.09056	7.65243	7.62588	7.82936	7.70256			ENSMUSG00000032381	7.14239	6.96663	7.09056	7.70256
992	ENSMUSG00000040048	7.3217	7.26321	7.07294	7.21928	7.2387	6.90929	7.20754	7.11851	7.48583	7.36098	7.28913	7.37865	7.50942	7.30696	7.29691	7.3711			ENSMUSG00000040048	7.21928	7.11851	7.37865	7.3711
993	ENSMUSG00000035929	7.54799	6.44559	7.37273	7.1221	7.53997	7.74081	7.46385	7.58154	6.60243	6.99678	6.6386	6.74594	8.12272	6.49806	6.86118	7.16065			ENSMUSG00000035929	7.1221	7.58154	6.74594	7.16065
994	ENSMUSG00000032314	7.29929	7.19518	7.44968	7.31472	6.88133	7.19354	7.12582	7.0669	7.0803	7.39238	7.20845	7.22704	7.1198	7.55231	7.51766	7.39659			ENSMUSG00000032314	7.31472	7.0669	7.22704	7.39659
995	ENSMUSG00000020423	6.9341	6.9319	7.95277	7.27293	7.09006	8.13566	7.59079	7.6055	6.83146	6.90459	6.76083	6.83229	6.91693	6.61948	7.03331	6.85657			ENSMUSG00000020423	7.27293	7.6055	6.83229	6.85657
996	ENSMUSG00000025228	7.21251	7.17071	7.16537	7.18286	7.36673	7.2344	7.14447	7.24853	7.32711	7.11364	7.12735	7.18937	7.3102	7.46045	7.51573	7.42879			ENSMUSG00000025228	7.18286	7.24853	7.18937	7.42879
997	ENSMUSG00000028756	7.28741	7.17056	7.25814	7.23871	7.35459	8.01307	7.3898	7.58582	6.90534	7.69727	7.16523	7.25595	6.44567	6.95997	6.81937	6.74167			ENSMUSG00000028756	7.23871	7.58582	7.25595	6.74167
998	ENSMUSG00000028798	7.44107	7.2354	7.12966	7.26871	7.05295	6.86042	7.17691	7.03009	7.36474	7.27471	7.42501	7.35482	7.1823	7.49878	7.48707	7.38938			ENSMUSG00000028798	7.26871	7.03009	7.35482	7.38938
999	ENSMUSG00000019433	7.1864	6.85595	7.28904	7.11046	7.17495	7.12754	7.22454	7.17568	7.17774	7.14047	7.14145	7.15322	7.40291	7.53367	7.66281	7.53313			ENSMUSG00000019433	7.11046	7.17568	7.15322	7.53313
1000	ENSMUSG00000095687	6.28101	6.21243	8.47364	6.98903	7.32669	8.07484	7.62295	7.67483	6.01932	6.35326	6.23483	6.20247	7.56082	6.53103	6.76372	6.95186			ENSMUSG00000095687	6.98903	7.67483	6.20247	6.95186
1001	ENSMUSG00000070934	7.10814	7.22587	7.16278	7.1656	7.3819	6.98299	7.10292	7.15594	7.54644	7.21624	7.35449	7.37239	6.9442	7.62039	7.41487	7.32649			ENSMUSG00000070934	7.1656	7.15594	7.37239	7.32649
1002	ENSMUSG00000009079	7.53084	7.22047	6.6022	7.11784	6.94144	6.56975	7.07597	6.86239	7.52563	7.27069	7.37929	7.39187	7.66656	7.4322	7.61034	7.5697			ENSMUSG00000009079	7.11784	6.86239	7.39187	7.5697
1003	ENSMUSG00000001123	6.7542	7.03268	8.26639	7.35109	7.38931	7.88525	7.24232	7.50563	6.0808	7.0336	6.76312	6.62584	6.49906	7.13687	7.061	6.89898			ENSMUSG00000001123	7.35109	7.50563	6.62584	6.89898
1004	ENSMUSG00000041126	7.70256	7.37605	6.2465	7.10837	7.18195	6.91914	7.17054	7.09055	7.16854	7.6684	7.361	7.39931	7.51882	7.0154	7.47968	7.33796			ENSMUSG00000041126	7.10837	7.09055	7.39931	7.33796
1005	ENSMUSG00000000278	6.9195	7.28071	7.03112	7.07711	7.83106	8.24375	7.32684	7.80055	6.42751	7.50288	7.28605	7.07214	6.37053	6.89288	6.60099	6.62147			ENSMUSG00000000278	7.07711	7.80055	7.07214	6.62147
1006	ENSMUSG00000047730	5.38468	3.72518	8.76002	5.95663	7.11624	9.12052	7.05769	7.76482	4.62348	5.74956	4.70631	5.02645	6.69478	6.25888	6.14187	6.36518			ENSMUSG00000047730	5.95663	7.76482	5.02645	6.36518
1007	ENSMUSG00000024576	7.27068	7.12926	7.15819	7.18604	7.33383	7.19517	7.22194	7.25031	7.15611	7.26629	7.24494	7.22245	7.09446	7.48189	7.43646	7.3376			ENSMUSG00000024576	7.18604	7.25031	7.22245	7.3376
1008	ENSMUSG00000024646	7.22818	7.5378	7.82239	7.52946	6.97381	6.96502	6.9843	6.97438	7.26709	7.25014	7.40302	7.30675	6.58624	7.34542	7.18733	7.03966			ENSMUSG00000024646	7.52946	6.97438	7.30675	7.03966
1009	ENSMUSG00000049866	7.48625	5.70027	6.58578	6.59076	7.15857	6.59831	7.2305	6.9958	7.17926	7.72109	5.91034	6.93689	7.66433	7.97723	7.94019	7.86059			ENSMUSG00000049866	6.59076	6.9958	6.93689	7.86059
1010	ENSMUSG00000020077	7.77018	7.26436	6.97208	7.33554	7.17671	6.94268	6.22576	6.78172	7.5759	7.62933	7.72247	7.64257	5.56897	7.82153	7.14484	6.84511			ENSMUSG00000020077	7.33554	6.78172	7.64257	6.84511
1011	ENSMUSG00000003346	7.32897	7.31341	7.00698	7.21645	7.276	6.92613	7.00565	7.06926	7.43806	7.30941	7.36827	7.37191	7.24205	7.37447	7.39671	7.33774			ENSMUSG00000003346	7.21645	7.06926	7.37191	7.33774
1012	ENSMUSG00000071662	7.43604	7.26454	6.91723	7.20594	7.15131	6.75612	7.17242	7.02662	7.75797	7.22141	7.37998	7.45312	7.47437	7.21212	7.12583	7.27077			ENSMUSG00000071662	7.20594	7.02662	7.45312	7.27077
1013	ENSMUSG00000021606	7.38204	7.26307	7.34395	7.32969	7.10065	6.54355	7.1638	6.936	7.22974	6.83315	7.2944	7.1191	7.6426	7.44797	7.3873	7.49262			ENSMUSG00000021606	7.32969	6.936	7.1191	7.49262
1014	ENSMUSG00000056973	7.52116	6.82771	7.74845	7.36577	7.25659	7.41495	7.49539	7.38897	7.4247	6.90909	7.33346	7.22241	7.8641	5.1183	5.90502	6.29581			ENSMUSG00000056973	7.36577	7.38897	7.22241	6.29581
1015	ENSMUSG00000038803	7.06916	7.03084	7.52116	7.20705	7.03336	7.17507	7.11041	7.10628	7.19074	7.15739	7.1894	7.17918	7.10416	7.55256	7.48131	7.37934			ENSMUSG00000038803	7.20705	7.10628	7.17918	7.37934
1016	ENSMUSG00000020108	6.55238	6.47125	8.66	7.22788	7.10751	7.13595	7.5698	7.27109	6.48091	6.44001	6.30268	6.40786	6.84227	7.0745	7.32839	7.08172			ENSMUSG00000020108	7.22788	7.27109	6.40786	7.08172
1017	ENSMUSG00000029070	6.72445	7.35261	6.95282	7.00996	7.79741	8.31317	7.5628	7.89113	6.42549	7.45045	7.17183	7.01593	5.94397	6.86894	6.44909	6.42067			ENSMUSG00000029070	7.00996	7.89113	7.01593	6.42067
1018	ENSMUSG00000002844	7.16173	7.34604	7.246	7.25126	7.24303	7.25696	6.8716	7.12386	7.24516	7.71148	7.5474	7.50135	6.38905	7.38599	7.13667	6.97057			ENSMUSG00000002844	7.25126	7.12386	7.50135	6.97057
1019	ENSMUSG00000091896	7.28702	7.0089	7.03558	7.1105	7.24912	7.04509	7.21577	7.16999	7.30654	7.23096	7.08515	7.20755	7.45523	7.42272	7.40643	7.42813			ENSMUSG00000091896	7.1105	7.16999	7.20755	7.42813
1020	ENSMUSG00000034932	7.35547	7.03418	7.19059	7.19341	6.94051	6.5903	6.99145	6.84075	7.05766	7.29022	7.31944	7.22244	7.53793	7.5759	7.61505	7.57629			ENSMUSG00000034932	7.19341	6.84075	7.22244	7.57629
1021	ENSMUSG00000042682	7.22486	7.05252	7.2717	7.18303	7.45848	7.21577	7.12367	7.26597	7.36168	7.23635	7.18463	7.26089	6.96263	7.38658	7.24597	7.19839			ENSMUSG00000042682	7.18303	7.26597	7.26089	7.19839
1022	ENSMUSG00000020671	7.20811	7.20507	7.0925	7.16856	7.26461	6.93369	7.05379	7.08403	7.48213	7.16343	7.29943	7.315	7.09989	7.44762	7.50168	7.34973			ENSMUSG00000020671	7.16856	7.08403	7.315	7.34973
1023	ENSMUSG00000047126	7.18269	7.30285	7.37314	7.28623	7.31009	7.15615	7.00926	7.1585	7.38675	7.08072	7.30215	7.25654	6.8958	7.40815	7.28365	7.19587			ENSMUSG00000047126	7.28623	7.1585	7.25654	7.19587
1024	ENSMUSG00000039067	7.13406	7.2123	7.02472	7.12369	7.2645	6.76554	7.10246	7.04417	7.4174	7.011	7.19014	7.20618	7.33083	7.61115	7.55072	7.49757			ENSMUSG00000039067	7.12369	7.04417	7.20618	7.49757
1025	ENSMUSG00000032359	6.63093	6.326	7.83499	6.93064	7.5337	8.00945	7.86174	7.80163	6.12651	6.75482	6.22689	6.36941	7.29914	6.93832	6.94908	7.06218			ENSMUSG00000032359	6.93064	7.80163	6.36941	7.06218
1026	ENSMUSG00000025223	7.43875	7.04755	6.34653	6.94428	7.53418	7.30356	7.56875	7.46883	7.33644	7.33687	7.17737	7.28356	7.62774	6.80671	6.82484	7.08643			ENSMUSG00000025223	6.94428	7.46883	7.28356	7.08643
1027	ENSMUSG00000029621	7.19237	7.03709	7.34059	7.19002	7.14632	7.35398	7.21613	7.23881	7.06423	7.24792	7.05381	7.12198	7.45612	7.15039	7.21088	7.27246			ENSMUSG00000029621	7.19002	7.23881	7.12198	7.27246
1028	ENSMUSG00000095478	7.90316	6.69973	7.14619	7.2497	6.34523	6.62031	8.20828	7.05794	8.41478	6.51502	6.60812	7.17931	5.71332	7.05619	6.86396	6.54449			ENSMUSG00000095478	7.2497	7.05794	7.17931	6.54449
1029	ENSMUSG00000016494	6.96724	7.81923	8.03142	7.60596	6.18199	6.67854	5.47139	6.11064	7.09315	7.73583	7.61314	7.48071	4.12384	7.94968	7.09132	6.38828			ENSMUSG00000016494	7.60596	6.11064	7.48071	6.38828
1030	ENSMUSG00000022186	6.76697	7.15256	7.28037	7.06663	7.36877	7.39119	7.23358	7.33118	6.95175	6.99398	7.37061	7.10545	6.56537	7.51566	7.54861	7.20988			ENSMUSG00000022186	7.06663	7.33118	7.10545	7.20988
1031	ENSMUSG00000022890	7.37002	6.9484	7.24074	7.18639	7.13288	6.83757	7.33575	7.10206	7.03358	7.16861	7.01789	7.07336	7.50772	7.3521	7.4023	7.42071			ENSMUSG00000022890	7.18639	7.10206	7.07336	7.42071
1032	ENSMUSG00000067212	6.60921	6.46335	7.66423	6.91227	7.91069	8.63026	7.67826	8.07307	6.10393	6.86397	6.24667	6.40486	6.72941	5.84425	5.97896	6.18421			ENSMUSG00000067212	6.91227	8.07307	6.40486	6.18421
1033	ENSMUSG00000009863	7.05641	7.09878	7.61592	7.25704	6.97543	6.83655	6.97344	6.92847	7.18338	7.14127	7.29824	7.20763	7.0325	7.5688	7.42697	7.34276			ENSMUSG00000009863	7.25704	6.92847	7.20763	7.34276
1034	ENSMUSG00000036606	7.14199	6.86547	7.05186	7.01977	7.27735	7.59557	7.19554	7.35615	7.10269	7.17836	6.896	7.05902	7.21759	7.27957	7.47813	7.3251			ENSMUSG00000036606	7.01977	7.35615	7.05902	7.3251
1035	ENSMUSG00000064317	7.24571	6.98959	6.09467	6.77666	7.04913	6.45114	6.62945	6.70991	7.58729	7.20708	7.32517	7.37318	7.88719	7.85417	7.4304	7.72392			ENSMUSG00000064317	6.77666	6.70991	7.37318	7.72392
1036	ENSMUSG00000022200	7.37671	7.14995	7.27131	7.26599	6.98456	6.9027	6.86496	6.91741	7.57239	7.22786	7.165	7.32175	7.16643	7.28296	7.42987	7.29309			ENSMUSG00000022200	7.26599	6.91741	7.32175	7.29309
1037	ENSMUSG00000053332	7.57361	7.29221	6.88226	7.24936	7.20545	6.74806	7.12455	7.02602	7.53455	7.28157	7.22795	7.34802	7.26517	7.20597	7.1368	7.20265			ENSMUSG00000053332	7.24936	7.02602	7.34802	7.20265
1038	ENSMUSG00000021190	7.06343	7.0911	7.4464	7.20031	7.91545	7.792	7.53323	7.74689	5.89774	6.87946	6.8484	6.54187	7.28347	6.6301	6.7291	6.88089			ENSMUSG00000021190	7.20031	7.74689	6.54187	6.88089
1039	ENSMUSG00000023336	7.80771	8.44875	6.03744	7.4313	6.25546	5.75125	5.3046	5.77044	8.40921	7.09789	8.39846	7.96852	5.50531	6.77952	6.38572	6.22352			ENSMUSG00000023336	7.4313	5.77044	7.96852	6.22352
1040	ENSMUSG00000025162	7.35125	7.19364	6.94114	7.16201	7.19742	6.9609	7.01985	7.05939	7.5032	7.13292	7.3014	7.31251	7.3543	7.22567	7.28418	7.28805			ENSMUSG00000025162	7.16201	7.05939	7.31251	7.28805
1041	ENSMUSG00000032437	6.78682	7.00398	7.55166	7.11415	7.24404	7.27239	7.0083	7.17491	7.14559	7.05054	7.14873	7.11495	7.08617	7.35881	7.43629	7.29376			ENSMUSG00000032437	7.11415	7.17491	7.11495	7.29376
1042	ENSMUSG00000026003	7.37439	7.30204	7.06348	7.24664	7.42112	7.28089	7.21612	7.30605	6.8715	7.13692	7.16345	7.05729	7.2608	7.05199	7.16696	7.15991			ENSMUSG00000026003	7.24664	7.30605	7.05729	7.15991
1043	ENSMUSG00000028062	7.35133	7.13963	7.42377	7.30491	6.96889	6.9295	7.06752	6.98864	7.28266	7.21668	7.07376	7.19103	7.29202	7.15181	7.31509	7.25297			ENSMUSG00000028062	7.30491	6.98864	7.19103	7.25297
1044	ENSMUSG00000008140	7.33279	7.39286	7.11764	7.2811	7.04034	6.84962	6.81882	6.90293	7.04706	7.25278	7.56848	7.28944	7.28236	7.31224	7.25874	7.28445			ENSMUSG00000008140	7.2811	6.90293	7.28944	7.28445
1045	ENSMUSG00000083394	7.18102	7.33954	6.93448	7.15168	7.08704	7.02751	7.119	7.07785	7.48774	7.10573	7.10528	7.23292	7.08032	7.36049	7.47258	7.30446			ENSMUSG00000083394	7.15168	7.07785	7.23292	7.30446
1046	ENSMUSG00000061032	7.41455	7.10503	6.73345	7.08434	7.19258	6.72005	7.05057	6.98774	7.46106	7.18936	7.2271	7.29251	7.49871	7.29934	7.37501	7.39102			ENSMUSG00000061032	7.08434	6.98774	7.29251	7.39102
1047	ENSMUSG00000078619	7.30459	7.20079	6.83917	7.11485	6.92686	6.839	6.71089	6.82558	7.38231	7.2954	7.32607	7.3346	7.21689	7.51043	7.60143	7.44292			ENSMUSG00000078619	7.11485	6.82558	7.3346	7.44292
1048	ENSMUSG00000054675	6.75504	7.20181	7.58702	7.18129	7.52204	6.17745	5.63195	6.44381	7.34225	7.29185	7.57937	7.40449	4.96238	8.2214	7.43427	6.87269			ENSMUSG00000054675	7.18129	6.44381	7.40449	6.87269
1049	ENSMUSG00000023092	6.56091	7.49969	7.06254	7.04105	7.77609	7.7578	7.64679	7.72689	6.56602	7.61022	7.37457	7.1836	6.62383	6.26901	6.21693	6.36993			ENSMUSG00000023092	7.04105	7.72689	7.1836	6.36993
1050	ENSMUSG00000031167	7.4501	6.93167	7.31029	7.23069	6.50733	6.18111	7.08885	6.59243	6.33101	7.05896	7.50456	6.96485	7.18798	7.87137	7.73243	7.59726			ENSMUSG00000031167	7.23069	6.59243	6.96485	7.59726
1051	ENSMUSG00000033047	7.05895	7.17582	7.09369	7.10949	7.18558	6.91731	7.07246	7.05845	7.18595	7.18581	7.21915	7.19697	7.30126	7.35667	7.43123	7.36305			ENSMUSG00000033047	7.10949	7.05845	7.19697	7.36305
1052	ENSMUSG00000022314	7.37836	7.03842	6.46345	6.96008	6.91355	6.74271	6.74675	6.801	7.20461	7.23082	7.2253	7.22024	7.29439	7.56957	7.94973	7.60456			ENSMUSG00000022314	6.96008	6.801	7.22024	7.60456
1053	novel.148	6.22633	5.68774	9.13936	7.01781	6.28493	8.46661	7.22333	7.32496	5.90735	4.94205	5.75765	5.53569	6.6464	4.93755	5.11456	5.56617			novel.148	7.01781	7.32496	5.53569	5.56617
1054	ENSMUSG00000013787	7.25147	6.95918	7.12228	7.11098	7.16624	7.17129	6.94789	7.09514	7.26005	7.10204	7.07256	7.14489	7.43447	7.16844	7.43371	7.34554			ENSMUSG00000013787	7.11098	7.09514	7.14489	7.34554
1055	ENSMUSG00000057561	6.8867	6.67599	7.48079	7.0145	7.1743	6.93873	6.99189	7.03497	7.20499	6.89038	6.82984	6.97507	7.04447	7.75407	7.66148	7.48667			ENSMUSG00000057561	7.0145	7.03497	6.97507	7.48667
1056	ENSMUSG00000054693	7.19483	6.84121	7.29178	7.10927	7.34097	7.50258	7.47385	7.43914	6.70429	6.90031	6.96348	6.85603	7.02894	7.18332	7.26811	7.16012			ENSMUSG00000054693	7.10927	7.43914	6.85603	7.16012
1057	ENSMUSG00000024975	7.66223	7.50008	6.68727	7.28319	7.07886	6.78186	6.33298	6.73123	7.41742	7.73747	7.79661	7.6505	6.57974	7.10906	6.93348	6.87409			ENSMUSG00000024975	7.28319	6.73123	7.6505	6.87409
1058	ENSMUSG00000039682	6.37247	6.59947	8.14407	7.03867	7.18467	7.67423	7.01019	7.28969	6.75935	6.6233	6.45572	6.61279	6.83512	7.36297	7.33274	7.17694			ENSMUSG00000039682	7.03867	7.28969	6.61279	7.17694
1059	ENSMUSG00000025647	6.82285	6.86508	7.70191	7.12995	7.60722	7.77484	7.4535	7.61186	6.57348	6.82365	6.80548	6.7342	6.85299	6.90585	6.82976	6.86287			ENSMUSG00000025647	7.12995	7.61186	6.7342	6.86287
1060	ENSMUSG00000005846	6.97919	6.99978	6.78858	6.92252	7.16293	6.64294	6.95888	6.92158	7.43627	6.9557	7.1168	7.16959	7.39327	7.65489	7.66319	7.57045			ENSMUSG00000005846	6.92252	6.92158	7.16959	7.57045
1061	ENSMUSG00000027133	7.01491	7.26533	7.18983	7.15669	6.93551	6.43189	7.02744	6.79828	7.49908	7.14818	7.13567	7.26097	7.41004	7.30176	7.45313	7.38831			ENSMUSG00000027133	7.15669	6.79828	7.26097	7.38831
1062	ENSMUSG00000025035	7.32314	7.69784	6.70994	7.24364	7.26871	6.78666	6.74466	6.93334	7.56492	7.50295	7.80437	7.62408	6.33517	7.01394	6.87714	6.74208			ENSMUSG00000025035	7.24364	6.93334	7.62408	6.74208
1063	ENSMUSG00000030579	7.43472	7.76298	7.33295	7.51022	8.03598	7.65178	6.88548	7.52441	6.40736	7.15351	7.43681	6.99923	5.97032	6.07576	6.04252	6.02953			ENSMUSG00000030579	7.51022	7.52441	6.99923	6.02953
1064	ENSMUSG00000020386	7.13699	7.0156	7.2798	7.14413	7.27537	6.99367	7.30532	7.19145	7.04217	7.04187	7.09519	7.05974	6.96755	7.35949	7.34253	7.22319			ENSMUSG00000020386	7.14413	7.19145	7.05974	7.22319
1065	ENSMUSG00000008393	6.72043	7.39065	7.23098	7.11402	7.33212	7.39817	7.28454	7.33828	6.8556	7.3058	7.06732	7.07624	6.98262	6.9878	7.18699	7.05247			ENSMUSG00000008393	7.11402	7.33828	7.07624	7.05247
1066	ENSMUSG00000022892	7.18081	7.00528	6.96139	7.04916	7.50678	7.5304	7.26744	7.43487	6.82275	7.18944	7.08941	7.03387	7.45629	6.83846	6.86111	7.05195			ENSMUSG00000022892	7.04916	7.43487	7.03387	7.05195
1067	ENSMUSG00000001472	7.16246	7.0836	7.31656	7.18754	7.14695	7.26942	7.15456	7.19031	7.02742	7.25872	7.09827	7.12814	7.08054	7.16418	7.1236	7.12277			ENSMUSG00000001472	7.18754	7.19031	7.12814	7.12277
1068	ENSMUSG00000041548	6.70384	7.79665	7.50491	7.33513	7.05774	6.5159	6.52169	6.69844	7.61585	7.33274	7.60992	7.5195	6.46724	7.2828	6.8424	6.86415			ENSMUSG00000041548	7.33513	6.69844	7.5195	6.86415
1069	ENSMUSG00000016528	7.23219	7.02373	7.00859	7.08817	7.26648	6.91826	7.22841	7.13771	7.05493	7.13782	7.09634	7.09636	7.28963	7.38766	7.26982	7.31571			ENSMUSG00000016528	7.08817	7.13771	7.09636	7.31571
1070	ENSMUSG00000024360	7.17674	6.89294	7.02623	7.03197	7.11919	6.81538	6.89513	6.94323	7.2965	6.89534	7.04701	7.07962	7.25885	7.67967	7.55791	7.49881			ENSMUSG00000024360	7.03197	6.94323	7.07962	7.49881
1071	ENSMUSG00000020485	7.32397	7.09849	6.91663	7.11303	7.37999	7.56965	7.4541	7.46791	6.80901	7.41316	7.21648	7.14622	6.82956	6.7005	6.87804	6.8027			ENSMUSG00000020485	7.11303	7.46791	7.14622	6.8027
1072	ENSMUSG00000048277	6.95694	6.67545	7.34844	6.99361	7.07617	7.11201	7.16812	7.11877	6.82197	6.99382	6.79818	6.87132	7.53912	7.39054	7.51949	7.48305			ENSMUSG00000048277	6.99361	7.11877	6.87132	7.48305
1073	ENSMUSG00000004032	7.88273	7.22442	6.17752	7.09489	7.42327	6.47988	7.22107	7.04141	7.24419	6.91175	7.50174	7.21923	8.00368	6.50328	6.23762	6.91486			ENSMUSG00000004032	7.09489	7.04141	7.21923	6.91486
1074	ENSMUSG00000041731	6.09038	7.60916	7.03191	6.91048	7.75058	7.78363	6.7659	7.43337	6.61337	7.87481	7.33095	7.27305	5.75689	7.0546	6.63171	6.48107			ENSMUSG00000041731	6.91048	7.43337	7.27305	6.48107
1075	ENSMUSG00000001891	7.21096	7.40637	7.05964	7.22566	6.92469	6.45817	6.5063	6.62972	7.63585	7.32368	7.50317	7.48757	6.89911	7.3237	7.34014	7.18765			ENSMUSG00000001891	7.22566	6.62972	7.48757	7.18765
1076	ENSMUSG00000017221	7.05498	6.89227	7.22046	7.0559	6.75924	7.09424	6.76782	6.87377	7.35388	7.22054	6.80118	7.1252	7.2336	7.36479	7.7101	7.43617			ENSMUSG00000017221	7.0559	6.87377	7.1252	7.43617
1077	ENSMUSG00000039218	7.11351	7.39922	6.31047	6.94107	7.43743	7.04414	7.15066	7.21075	7.56859	7.25906	7.35593	7.39453	7.33939	6.9092	6.8222	7.0236			ENSMUSG00000039218	6.94107	7.21075	7.39453	7.0236
1078	ENSMUSG00000020629	6.99665	6.60448	7.58233	7.06116	7.13647	7.35139	6.96134	7.14974	7.07637	6.85291	6.90271	6.944	7.58834	6.93339	7.27552	7.26575			ENSMUSG00000020629	7.06116	7.14974	6.944	7.26575
1079	ENSMUSG00000110841	7.20164	6.96417	7.0503	7.07204	7.33982	7.0413	7.20304	7.19472	7.05717	7.34554	7.30538	7.23603	7.19276	7.16311	6.96591	7.10726			ENSMUSG00000110841	7.07204	7.19472	7.23603	7.10726
1080	ENSMUSG00000014606	7.60081	7.23837	7.03464	7.29127	6.53545	6.5547	6.65597	6.58204	7.59893	7.32103	7.43222	7.45072	7.15258	7.04716	7.35224	7.18399			ENSMUSG00000014606	7.29127	6.58204	7.45072	7.18399
1081	ENSMUSG00000021242	7.01009	7.25548	7.11446	7.12668	7.68829	7.71014	7.68375	7.69406	6.39097	6.90008	7.07556	6.78887	7.11751	6.37574	6.47089	6.65471			ENSMUSG00000021242	7.12668	7.69406	6.78887	6.65471
1082	ENSMUSG00000040659	6.71065	6.68115	7.66073	7.01751	7.44123	7.67571	7.3763	7.49775	6.61392	6.81737	6.62554	6.68561	7.08959	6.93877	7.16687	7.06508			ENSMUSG00000040659	7.01751	7.49775	6.68561	7.06508
1083	ENSMUSG00000029068	7.32707	6.91436	6.19179	6.81107	7.4341	7.01654	7.39884	7.28316	7.56228	7.08219	6.99205	7.21217	7.89283	6.73697	6.64992	7.09324			ENSMUSG00000029068	6.81107	7.28316	7.21217	7.09324
1084	ENSMUSG00000027002	6.92999	6.98185	7.42311	7.11165	7.17753	7.1611	6.96522	7.10128	7.04629	7.12466	7.09855	7.08983	6.78233	7.39993	7.39673	7.193			ENSMUSG00000027002	7.11165	7.10128	7.08983	7.193
1085	ENSMUSG00000036835	6.98487	6.87768	7.29361	7.05205	6.96347	7.34783	7.15617	7.15582	7.1472	7.109	6.96268	7.07296	7.27698	7.14083	7.25672	7.22484			ENSMUSG00000036835	7.05205	7.15582	7.07296	7.22484
1086	ENSMUSG00000060572	6.98318	7.71111	6.86208	7.18546	7.69847	7.20806	6.77302	7.22652	6.75198	6.94945	7.83357	7.17833	5.96632	7.38894	6.78829	6.71452			ENSMUSG00000060572	7.18546	7.22652	7.17833	6.71452
1087	ENSMUSG00000034681	7.02056	6.90887	6.79922	6.90955	7.1053	6.61607	6.84233	6.85457	7.27647	6.93072	7.07306	7.09342	7.62907	7.42436	7.71667	7.59003			ENSMUSG00000034681	6.90955	6.85457	7.09342	7.59003
1088	ENSMUSG00000020018	7.06654	7.08694	6.68225	6.94524	7.07446	6.15944	6.81822	6.68404	7.34003	7.00318	7.08673	7.14331	7.30968	7.70116	7.82485	7.6119			ENSMUSG00000020018	6.94524	6.68404	7.14331	7.6119
1089	ENSMUSG00000022774	7.00149	7.17879	6.65028	6.94352	7.21476	6.56656	6.98112	6.92081	7.48626	7.04099	7.1368	7.22135	7.3912	7.38376	7.51314	7.42937			ENSMUSG00000022774	6.94352	6.92081	7.22135	7.42937
1090	ENSMUSG00000029063	6.72691	6.89006	7.37195	6.9963	7.13435	7.24198	6.93046	7.10226	7.21644	7.16627	7.11832	7.16701	7.10313	7.36277	7.21099	7.22563			ENSMUSG00000029063	6.9963	7.10226	7.16701	7.22563
1091	ENSMUSG00000018217	6.70027	7.84239	7.38955	7.31074	7.17669	6.64654	6.51189	6.77837	7.12791	7.7577	7.5542	7.47994	6.16252	7.21717	6.78389	6.72119			ENSMUSG00000018217	7.31074	6.77837	7.47994	6.72119
1092	ENSMUSG00000081603	7.31107	7.47323	6.92716	7.23716	7.0511	6.69567	6.93365	6.89347	6.71454	7.01931	6.90597	6.87994	7.38314	7.30733	7.64882	7.44643			ENSMUSG00000081603	7.23716	6.89347	6.87994	7.44643
1093	ENSMUSG00000013160	7.02571	7.0562	7.60419	7.2287	7.20706	7.34625	7.03569	7.19633	6.91425	7.27386	7.03783	7.07532	6.58563	7.2433	6.93831	6.92242			ENSMUSG00000013160	7.2287	7.19633	7.07532	6.92242
1094	ENSMUSG00000022257	7.32815	7.41999	6.78251	7.17688	7.18392	6.99097	6.80252	6.99247	7.70034	7.32998	7.21946	7.41659	6.6583	7.03418	7.06841	6.9203			ENSMUSG00000022257	7.17688	6.99247	7.41659	6.9203
1095	ENSMUSG00000022895	6.61714	6.47003	7.89467	6.99394	7.298	7.5729	7.47246	7.44779	6.60324	6.58754	6.49405	6.56161	7.36414	6.88832	6.90472	7.05239			ENSMUSG00000022895	6.99394	7.44779	6.56161	7.05239
1096	ENSMUSG00000038525	6.97845	6.12536	7.22998	6.77793	7.22839	7.3702	7.64714	7.41525	6.46893	6.71351	6.21497	6.4658	7.63967	7.15476	7.51717	7.4372			ENSMUSG00000038525	6.77793	7.41525	6.4658	7.4372
1097	ENSMUSG00000109324	7.1255	7.02363	6.4964	6.88184	6.95608	6.03103	6.65586	6.54766	7.535	6.9101	7.21432	7.21981	7.38607	7.77739	7.75365	7.63904			ENSMUSG00000109324	6.88184	6.54766	7.21981	7.63904
1098	ENSMUSG00000037503	7.02153	7.21903	6.72055	6.98704	7.32019	7.05027	6.94586	7.10544	7.27511	7.21571	7.30418	7.265	6.93047	7.29625	7.314	7.18024			ENSMUSG00000037503	6.98704	7.10544	7.265	7.18024
1099	ENSMUSG00000069744	7.10873	7.0417	7.08497	7.07847	7.13957	6.48626	7.04181	6.88921	7.20818	6.92283	7.2679	7.13297	7.2931	7.49019	7.34295	7.37541			ENSMUSG00000069744	7.07847	6.88921	7.13297	7.37541
1100	ENSMUSG00000040128	7.05369	7.00906	7.10339	7.05538	7.34086	7.66672	7.72908	7.57889	6.687	7.3631	6.73366	6.92792	6.96893	6.54639	6.57227	6.69586			ENSMUSG00000040128	7.05538	7.57889	6.92792	6.69586
1101	ENSMUSG00000033629	7.47815	7.42624	6.93719	7.28053	6.94563	6.32957	6.54793	6.60771	7.59618	7.06381	7.44088	7.36696	7.19874	7.25669	7.05505	7.17016			ENSMUSG00000033629	7.28053	6.60771	7.36696	7.17016
1102	ENSMUSG00000021794	7.05207	7.43807	6.95064	7.14693	7.07293	6.91817	6.83145	6.94085	7.06314	7.39635	7.5527	7.3374	6.60596	7.38096	7.13475	7.04056			ENSMUSG00000021794	7.14693	6.94085	7.3374	7.04056
1103	ENSMUSG00000022330	8.0634	8.01854	4.96924	7.01706	7.25686	5.56953	5.89296	6.23978	7.79569	7.67487	8.38063	7.9504	5.72122	6.19976	6.06411	5.99503			ENSMUSG00000022330	7.01706	6.23978	7.9504	5.99503
1104	ENSMUSG00000056209	7.05422	7.46687	6.65006	7.05705	6.72128	6.02571	6.44275	6.39658	7.71723	7.11061	7.26276	7.36354	6.86381	7.77943	7.63688	7.42671			ENSMUSG00000056209	7.05705	6.39658	7.36354	7.42671
1105	ENSMUSG00000046691	6.91155	7.23455	6.64104	6.92905	7.32858	6.80464	6.87433	7.00252	7.42733	7.11325	7.23034	7.25698	7.16533	7.36212	7.37288	7.30011			ENSMUSG00000046691	6.92905	7.00252	7.25698	7.30011
1106	ENSMUSG00000038690	7.16787	7.08967	7.25468	7.17074	6.92448	6.66925	7.09598	6.89657	6.96514	6.92042	7.1289	7.00482	7.42672	7.26448	7.37359	7.35493			ENSMUSG00000038690	7.17074	6.89657	7.00482	7.35493
1107	ENSMUSG00000031532	7.06185	7.4364	7.13936	7.21254	7.34426	7.31387	7.0742	7.24411	7.03128	7.26141	7.27076	7.18782	6.61954	7.04812	6.71237	6.79334			ENSMUSG00000031532	7.21254	7.24411	7.18782	6.79334
1108	ENSMUSG00000030751	7.16207	6.9366	7.09105	7.06324	6.98098	6.69106	7.0793	6.91711	7.06893	6.8891	7.04008	6.99937	7.24723	7.42686	7.60459	7.42623			ENSMUSG00000030751	7.06324	6.91711	6.99937	7.42623
1109	ENSMUSG00000033685	7.40602	6.71933	7.14955	7.09164	7.1562	6.79768	6.91225	6.95538	6.64469	6.97528	6.78477	6.80158	7.91281	7.01381	7.37286	7.43316			ENSMUSG00000033685	7.09164	6.95538	6.80158	7.43316
1110	ENSMUSG00000023972	7.66513	7.21001	6.19108	7.02208	7.11392	6.9134	6.51675	6.84802	7.44604	7.32665	7.61077	7.46115	6.36504	7.29801	7.31795	6.99367			ENSMUSG00000023972	7.02208	6.84802	7.46115	6.99367
1111	ENSMUSG00000006369	5.97502	6.57582	7.57295	6.70793	7.44995	7.86094	7.84627	7.71905	5.97887	6.61744	6.17455	6.25695	7.34488	6.61536	7.06893	7.00972			ENSMUSG00000006369	6.70793	7.71905	6.25695	7.00972
1112	ENSMUSG00000028800	7.59345	7.07277	6.78089	7.14903	6.67381	6.21127	6.50411	6.46306	7.57033	7.09716	7.22754	7.29834	7.29783	7.36394	7.53083	7.39753			ENSMUSG00000028800	7.14903	6.46306	7.29834	7.39753
1113	ENSMUSG00000020577	6.66328	7.31749	7.07646	7.01908	7.22203	6.57657	6.79744	6.86534	7.25444	7.39734	7.13038	7.26072	6.58153	7.64689	7.37294	7.20045			ENSMUSG00000020577	7.01908	6.86534	7.26072	7.20045
1114	ENSMUSG00000031007	7.62425	6.78901	6.80843	7.0739	6.94426	6.79174	6.90666	6.88089	7.03014	7.06021	6.95043	7.01359	7.8307	6.93991	7.27065	7.34709			ENSMUSG00000031007	7.0739	6.88089	7.01359	7.34709
1115	ENSMUSG00000030435	7.12179	7.09995	6.58786	6.93653	6.98917	6.4855	6.73889	6.73785	7.3626	6.89268	6.97423	7.07651	7.62876	7.41474	7.62326	7.55559			ENSMUSG00000030435	6.93653	6.73785	7.07651	7.55559
1116	ENSMUSG00000014226	6.8509	7.04415	6.39751	6.76418	7.3794	6.07605	6.53473	6.66339	7.95918	6.5682	7.0143	7.18056	7.52149	7.49648	7.56165	7.52654			ENSMUSG00000014226	6.76418	6.66339	7.18056	7.52654
1117	ENSMUSG00000029455	7.10929	7.81061	6.99313	7.30434	7.09896	7.0509	6.62429	6.92472	7.10041	7.32408	7.70364	7.37605	6.57191	6.77435	6.73925	6.69517			ENSMUSG00000029455	7.30434	6.92472	7.37605	6.69517
1118	ENSMUSG00000030341	6.91645	7.37563	7.28151	7.1912	7.18876	7.27929	6.85292	7.10699	6.94038	7.33419	7.14893	7.14117	6.37348	7.26833	7.02317	6.88833			ENSMUSG00000030341	7.1912	7.10699	7.14117	6.88833
1119	ENSMUSG00000021282	7.10817	6.97781	6.79865	6.96155	7.32065	7.05834	7.10012	7.1597	7.02907	6.96381	7.03598	7.00962	7.20166	7.33126	7.28779	7.27357			ENSMUSG00000021282	6.96155	7.1597	7.00962	7.27357
1120	ENSMUSG00000024096	6.69281	6.66999	7.90067	7.08782	6.9739	7.58009	6.8528	7.1356	6.96659	6.80684	6.69035	6.82126	6.79654	7.04851	7.22594	7.02366			ENSMUSG00000024096	7.08782	7.1356	6.82126	7.02366
1121	ENSMUSG00000059775	7.11827	7.41557	6.85251	7.12878	6.7368	7.08508	6.67233	6.8314	6.47205	8.31479	7.0598	7.28221	7.15899	6.73572	6.73859	6.87777			ENSMUSG00000059775	7.12878	6.8314	7.28221	6.87777
1122	ENSMUSG00000051483	7.40275	7.2011	6.92253	7.17546	6.99279	7.1196	6.98615	7.03284	7.1347	7.39859	7.35941	7.29757	7.1067	6.86438	6.6607	6.87726			ENSMUSG00000051483	7.17546	7.03284	7.29757	6.87726
1123	ENSMUSG00000003038	7.59786	7.08473	5.8282	6.83693	6.01907	5.64386	5.62444	5.76246	6.65964	7.15592	7.55937	7.12498	7.2807	7.93828	8.20212	7.80703			ENSMUSG00000003038	6.83693	5.76246	7.12498	7.80703
1124	ENSMUSG00000063870	7.15184	7.19091	6.27374	6.87216	7.25218	6.85822	6.92231	7.0109	7.31975	7.1615	7.19263	7.22463	7.24512	7.24636	7.32574	7.27241			ENSMUSG00000063870	6.87216	7.0109	7.22463	7.27241
1125	ENSMUSG00000027184	6.90144	7.0612	6.78279	6.91515	7.3188	6.73679	6.92537	6.99365	7.30644	6.88498	7.15346	7.11496	7.15643	7.37868	7.46381	7.33297			ENSMUSG00000027184	6.91515	6.99365	7.11496	7.33297
1126	ENSMUSG00000021771	7.26143	6.74655	7.19704	7.06834	6.79107	6.88377	7.01061	6.89515	7.09046	6.92685	6.84981	6.95571	7.34351	7.35836	7.42095	7.37427			ENSMUSG00000021771	7.06834	6.89515	6.95571	7.37427
1127	ENSMUSG00000029472	7.24995	7.10395	6.32727	6.89372	7.06851	6.65882	6.98796	6.9051	7.39242	7.15714	7.31041	7.28666	7.54564	7.05142	7.18468	7.26058			ENSMUSG00000029472	6.89372	6.9051	7.28666	7.26058
1128	ENSMUSG00000114277	7.3259	6.7779	7.32783	7.14388	5.86785	6.02639	6.9804	6.29155	5.41228	7.09573	7.51868	6.67556	7.26784	7.7989	7.73627	7.601			ENSMUSG00000114277	7.14388	6.29155	6.67556	7.601
1129	ENSMUSG00000028398	7.32659	7.09614	6.85264	7.09179	6.93229	6.58571	6.89824	6.80541	7.47867	7.29155	7.2184	7.32954	7.13913	7.17178	7.14152	7.15081			ENSMUSG00000028398	7.09179	6.80541	7.32954	7.15081
1130	ENSMUSG00000000743	7.07866	6.87982	7.13862	7.03236	7.21268	7.09355	7.22853	7.17825	7.06002	7.10333	7.00096	7.05477	7.29364	7.03307	6.94551	7.09074			ENSMUSG00000000743	7.03236	7.17825	7.05477	7.09074
1131	ENSMUSG00000031870	7.90304	6.79401	6.51014	7.06906	6.66813	5.65619	5.6931	6.0058	7.74821	8.0039	7.22143	7.65785	6.5792	7.40229	7.30898	7.09682			ENSMUSG00000031870	7.06906	6.0058	7.65785	7.09682
1132	ENSMUSG00000004096	7.19112	7.03793	6.98976	7.07294	7.0491	6.78737	7.01468	6.95038	7.21859	7.01831	7.17828	7.13839	7.06587	7.17671	7.36386	7.20215			ENSMUSG00000004096	7.07294	6.95038	7.13839	7.20215
1133	ENSMUSG00000027091	7.24907	7.14011	6.98799	7.12572	6.9411	6.82073	6.96755	6.90979	7.38072	6.84966	7.06969	7.10002	7.0626	7.32064	7.25028	7.21117			ENSMUSG00000027091	7.12572	6.90979	7.10002	7.21117
1134	ENSMUSG00000002504	7.38386	7.40728	6.13909	6.97675	7.17115	6.2479	6.49113	6.63673	7.72697	7.30368	7.53008	7.52024	6.66118	7.35302	7.17656	7.06359			ENSMUSG00000002504	6.97675	6.63673	7.52024	7.06359
1135	ENSMUSG00000000690	7.31074	6.72688	6.38904	6.80889	6.94237	6.95408	6.99571	6.96405	7.48091	7.15265	6.62075	7.08477	7.86474	6.74905	7.34263	7.3188			ENSMUSG00000000690	6.80889	6.96405	7.08477	7.3188
1136	ENSMUSG00000024247	8.46839	8.04981	4.66845	7.06222	6.25393	4.00554	4.79824	5.01924	8.46989	7.04202	8.47194	7.99462	5.19175	5.87775	5.44013	5.50321			ENSMUSG00000024247	7.06222	5.01924	7.99462	5.50321
1137	ENSMUSG00000015759	7.09662	6.77815	6.80706	6.89394	6.95925	6.36468	7.11607	6.81333	7.28455	7.00944	7.00356	7.09918	7.56082	7.33991	7.40876	7.4365			ENSMUSG00000015759	6.89394	6.81333	7.09918	7.4365
1138	ENSMUSG00000021248	6.73058	6.80815	7.64206	7.06026	7.15078	7.22076	7.00844	7.12666	6.82357	6.827	6.95964	6.87007	6.91225	7.24023	7.15355	7.10201			ENSMUSG00000021248	7.06026	7.12666	6.87007	7.10201
1139	novel.234	7.25178	7.83461	7.15784	7.41475	6.6978	6.19063	6.65953	6.51599	6.84892	7.25898	6.99673	7.03487	6.61729	7.37684	7.43602	7.14339			novel.234	7.41475	6.51599	7.03487	7.14339
1140	ENSMUSG00000009291	6.85125	7.20111	7.50524	7.18587	7.14594	7.32963	6.80589	7.09382	6.85789	7.38073	7.16099	7.1332	6.52612	7.10076	6.65777	6.76155			ENSMUSG00000009291	7.18587	7.09382	7.1332	6.76155
1141	ENSMUSG00000061665	7.09514	6.67453	7.08207	6.95058	6.80656	7.21022	7.2575	7.09143	6.98773	6.86489	6.70505	6.85256	6.9804	7.36158	7.51355	7.28518			ENSMUSG00000061665	6.95058	7.09143	6.85256	7.28518
1142	ENSMUSG00000069833	6.87051	7.45481	6.95051	7.09195	7.18057	6.90086	6.77112	6.95085	7.71973	7.42646	7.34716	7.49778	5.85181	7.20356	6.70275	6.58604			ENSMUSG00000069833	7.09195	6.95085	7.49778	6.58604
1143	ENSMUSG00000028111	6.40076	7.32197	7.59991	7.10755	7.15279	7.80888	6.63128	7.19765	5.75961	7.08708	7.07692	6.6412	4.68943	7.59803	7.16208	6.48318			ENSMUSG00000028111	7.10755	7.19765	6.6412	6.48318
1144	ENSMUSG00000057278	7.28754	7.24335	6.73038	7.08709	6.68429	6.12827	6.94922	6.58726	7.05173	6.84175	7.16758	7.02035	7.57847	7.30838	7.48069	7.45585			ENSMUSG00000057278	7.08709	6.58726	7.02035	7.45585
1145	ENSMUSG00000033917	7.42744	7.17395	7.34121	7.3142	6.78693	6.90591	6.69828	6.79704	7.56541	6.92607	7.44652	7.31267	6.72837	6.79626	6.75412	6.75958			ENSMUSG00000033917	7.3142	6.79704	7.31267	6.75958
1146	ENSMUSG00000031708	7.21356	7.05141	6.79855	7.02117	7.06971	6.61885	6.932	6.87352	7.17729	7.03811	7.23441	7.14993	7.57528	6.91758	7.1541	7.21565			ENSMUSG00000031708	7.02117	6.87352	7.14993	7.21565
1147	ENSMUSG00000043091	6.62727	6.30381	6.71344	6.54817	6.68333	6.52576	6.32878	6.51262	6.80648	6.7466	6.33389	6.62899	7.89329	7.9145	8.08137	7.96306			ENSMUSG00000043091	6.54817	6.51262	6.62899	7.96306
1148	ENSMUSG00000024758	7.0075	6.86964	7.30228	7.05981	7.06119	7.17958	6.95783	7.0662	6.93802	6.96287	6.96414	6.95501	7.22384	7.06563	7.14814	7.14587			ENSMUSG00000024758	7.05981	7.0662	6.95501	7.14587
1149	ENSMUSG00000035150	6.74679	7.0833	7.12971	6.9866	7.13842	7.00542	6.87467	7.00617	6.96169	7.04644	7.10827	7.0388	6.62723	7.4198	7.47905	7.17536			ENSMUSG00000035150	6.9866	7.00617	7.0388	7.17536
1150	ENSMUSG00000033059	6.83122	7.20454	7.15455	7.06344	7.07403	7.31883	6.65809	7.01698	6.95631	7.29877	7.19192	7.149	6.55127	7.21605	7.1741	6.98048			ENSMUSG00000033059	7.06344	7.01698	7.149	6.98048
1151	ENSMUSG00000042675	7.33052	7.03752	6.05501	6.80768	7.40688	7.83887	7.54945	7.5984	6.82331	7.75948	6.82537	7.13606	6.92054	5.76883	5.90295	6.19744			ENSMUSG00000042675	6.80768	7.5984	7.13606	6.19744
1152	ENSMUSG00000035493	8.22586	6.88701	5.84115	6.98467	6.56622	6.12106	6.16143	6.2829	7.96282	8.48321	6.95406	7.80003	6.17298	6.14742	6.55476	6.29172			ENSMUSG00000035493	6.98467	6.2829	7.80003	6.29172
1153	ENSMUSG00000100862	6.78308	6.7863	7.34042	6.96993	7.00962	7.01599	7.22547	7.08369	6.82148	6.92794	7.07638	6.94193	7.45734	6.89633	7.15042	7.16803			ENSMUSG00000100862	6.96993	7.08369	6.94193	7.16803
1154	ENSMUSG00000018583	6.90992	6.77111	6.49949	6.72684	6.89225	6.39477	6.69292	6.65998	7.53861	6.97761	6.86047	7.12556	7.51849	7.55103	7.64994	7.57315			ENSMUSG00000018583	6.72684	6.65998	7.12556	7.57315
1155	ENSMUSG00000031299	6.87766	7.11481	7.28011	7.09086	6.97977	6.95248	6.79587	6.90937	6.85992	7.17559	7.27977	7.10509	6.49772	7.37414	7.35057	7.07414			ENSMUSG00000031299	7.09086	6.90937	7.10509	7.07414
1156	ENSMUSG00000073409	7.36044	6.50364	6.82444	6.89617	7.74668	7.3584	7.03967	7.38158	6.50167	6.88305	6.78008	6.7216	7.80014	6.63293	6.41194	6.94834			ENSMUSG00000073409	6.89617	7.38158	6.7216	6.94834
1157	ENSMUSG00000018677	7.09131	6.94342	7.03789	7.02421	6.68097	6.63135	6.64821	6.65351	7.08561	7.09812	7.01103	7.06492	7.42266	7.42891	7.41736	7.42298			ENSMUSG00000018677	7.02421	6.65351	7.06492	7.42298
1158	ENSMUSG00000079562	7.06317	7.02325	6.87738	6.98793	7.20772	6.77988	6.9413	6.9763	7.13613	7.08217	7.04183	7.08671	7.13755	7.32506	7.165	7.2092			ENSMUSG00000079562	6.98793	6.9763	7.08671	7.2092
1159	ENSMUSG00000014349	7.19598	6.87591	6.67942	6.9171	7.10228	6.69918	6.98501	6.92882	7.19323	6.97911	6.95438	7.04224	7.3669	7.33166	7.30223	7.3336			ENSMUSG00000014349	6.9171	6.92882	7.04224	7.3336
1160	ENSMUSG00000001435	7.91097	7.96869	6.50557	7.46174	6.70352	6.59537	5.74674	6.34854	7.33742	6.96579	8.10912	7.47077	4.77482	7.0381	6.61118	6.14136			ENSMUSG00000001435	7.46174	6.34854	7.47077	6.14136
1161	ENSMUSG00000039952	6.96986	6.99793	7.23133	7.06637	6.85192	6.81828	6.74031	6.80351	7.06443	6.97508	6.93223	6.99058	6.98093	7.34828	7.52363	7.28428			ENSMUSG00000039952	7.06637	6.80351	6.99058	7.28428
1162	ENSMUSG00000002741	6.93915	6.92049	7.08156	6.9804	7.09369	6.57696	6.86953	6.84673	7.11369	6.76268	6.9973	6.95789	7.10814	7.50774	7.45665	7.35751			ENSMUSG00000002741	6.9804	6.84673	6.95789	7.35751
1163	ENSMUSG00000019428	7.21919	7.07168	6.71752	7.0028	6.99674	6.81085	6.78465	6.86408	7.24938	7.1369	7.18033	7.18887	7.25923	7.12316	7.14769	7.17669			ENSMUSG00000019428	7.0028	6.86408	7.18887	7.17669
1164	ENSMUSG00000019877	6.9312	7.20604	6.85968	6.99897	7.48167	7.16529	7.11363	7.25353	6.91494	7.24944	7.20704	7.12381	6.4273	7.11894	6.81206	6.7861			ENSMUSG00000019877	6.99897	7.25353	7.12381	6.7861
1165	ENSMUSG00000075705	7.00245	7.37884	7.50061	7.29397	6.64417	7.21189	6.86293	6.90633	6.40553	7.00831	7.1953	6.86972	7.04418	6.86913	7.02027	6.97786			ENSMUSG00000075705	7.29397	6.90633	6.86972	6.97786
1166	ENSMUSG00000063511	7.21094	6.93509	6.27821	6.80808	7.27153	6.61666	7.16323	7.01714	7.31763	7.04318	7.06958	7.14346	7.73045	6.81966	6.89686	7.14899			ENSMUSG00000063511	6.80808	7.01714	7.14346	7.14899
1167	ENSMUSG00000069763	7.33137	8.06761	7.2436	7.54753	7.23078	6.75008	5.39811	6.45966	6.45326	8.12477	7.68565	7.42123	4.35986	6.51347	5.97915	5.61749			ENSMUSG00000069763	7.54753	6.45966	7.42123	5.61749
1168	ENSMUSG00000028392	7.17304	5.79785	7.07357	6.68149	6.65061	7.13303	7.26753	7.01706	7.44806	6.382	6.41558	6.74855	7.41986	7.11768	7.57377	7.37044			ENSMUSG00000028392	6.68149	7.01706	6.74855	7.37044
1169	ENSMUSG00000035585	7.16637	7.10479	6.69841	6.98986	6.81092	6.64812	6.6366	6.69855	7.10371	7.23021	7.08906	7.141	7.20624	7.34787	7.42066	7.32492			ENSMUSG00000035585	6.98986	6.69855	7.141	7.32492
1170	ENSMUSG00000053119	7.07635	6.93791	7.058	7.02409	6.96539	6.95111	6.94221	6.9529	7.09732	7.0583	7.10597	7.08719	7.00378	7.24607	7.12765	7.12583			ENSMUSG00000053119	7.02409	6.9529	7.08719	7.12583
1171	ENSMUSG00000005873	6.81358	7.00865	7.13903	6.98709	6.85994	7.03013	6.77286	6.88764	6.88373	7.11096	7.01537	7.00335	6.79853	7.53936	7.34234	7.22674			ENSMUSG00000005873	6.98709	6.88764	7.00335	7.22674
1172	ENSMUSG00000006095	7.31622	6.9869	6.79011	7.03107	6.91314	6.19523	6.70669	6.60502	7.51792	6.93279	7.13056	7.19376	7.34994	7.2864	7.17849	7.27161			ENSMUSG00000006095	7.03107	6.60502	7.19376	7.27161
1173	ENSMUSG00000025993	4.44267	3.44765	8.08308	5.32446	7.26315	8.45137	7.65989	7.79147	3.79723	5.45774	3.59992	4.28496	6.97331	6.76871	7.3624	7.03481			ENSMUSG00000025993	5.32446	7.79147	4.28496	7.03481
1174	ENSMUSG00000019851	6.51872	5.11693	7.86974	6.50179	6.40808	7.00795	7.12561	6.84721	6.47523	6.34511	5.48304	6.10113	7.00766	7.96668	7.78839	7.58757			ENSMUSG00000019851	6.50179	6.84721	6.10113	7.58757
1175	ENSMUSG00000028673	6.55146	6.63399	7.82474	7.0034	7.09807	7.54176	7.34694	7.32892	6.30635	6.62528	6.51428	6.48197	7.20788	6.65122	6.79537	6.88483			ENSMUSG00000028673	7.0034	7.32892	6.48197	6.88483
1176	ENSMUSG00000020676	4.01759	4.7065	9.36754	6.03054	5.93281	7.18776	5.64009	6.25355	5.05997	6.96275	5.08188	5.70153	1.58191	7.39518	6.65239	5.20983			ENSMUSG00000020676	6.03054	6.25355	5.70153	5.20983
1177	ENSMUSG00000002014	6.5806	6.85339	7.7157	7.0499	6.87199	7.23907	7.39109	7.16738	6.21212	6.82098	6.82972	6.62094	6.92908	7.19131	6.85553	6.99197			ENSMUSG00000002014	7.0499	7.16738	6.62094	6.99197
1178	ENSMUSG00000031972	6.33857	7.70293	6.76886	6.93679	7.24351	5.36329	5.24522	5.95067	7.94524	6.16986	8.02414	7.37974	6.85729	7.5318	6.84306	7.07738			ENSMUSG00000031972	6.93679	5.95067	7.37974	7.07738
1179	ENSMUSG00000033715	4.81406	5.64411	8.54439	6.33419	6.34595	7.15453	6.47424	6.65824	5.41489	7.94907	5.20428	6.18941	4.1706	7.93688	7.17694	6.42814			ENSMUSG00000033715	6.33419	6.65824	6.18941	6.42814
1180	ENSMUSG00000030591	6.84732	6.73208	7.11427	6.89789	7.20921	6.91273	7.24999	7.12398	6.93926	6.78777	6.96132	6.89612	7.2262	7.12694	7.11663	7.15659			ENSMUSG00000030591	6.89789	7.12398	6.89612	7.15659
1181	ENSMUSG00000042541	7.32256	6.76003	7.11243	7.06501	6.81787	6.59152	7.16808	6.85916	6.93192	6.75347	6.66473	6.78337	7.43288	7.06931	7.39064	7.29761			ENSMUSG00000042541	7.06501	6.85916	6.78337	7.29761
1182	ENSMUSG00000070394	7.57719	7.05759	6.89247	7.17575	6.51562	6.42687	7.24058	6.72769	7.14234	6.95744	7.12558	7.07512	7.24286	6.9894	6.97065	7.06764			ENSMUSG00000070394	7.17575	6.72769	7.07512	7.06764
1183	ENSMUSG00000038615	6.79658	7.19163	7.09506	7.02776	7.1587	6.98958	6.73333	6.96054	7.11331	7.12355	7.04396	7.0936	6.96509	7.16594	6.9882	7.03974			ENSMUSG00000038615	7.02776	6.96054	7.0936	7.03974
1184	ENSMUSG00000027429	8.07012	6.90496	6.36799	7.11436	6.22105	6.07959	5.88068	6.06044	8.08493	7.17366	7.50058	7.58639	7.02171	6.60101	6.92682	6.84985			ENSMUSG00000027429	7.11436	6.06044	7.58639	6.84985
1185	ENSMUSG00000071646	7.04103	6.87672	6.8368	6.91818	7.0629	6.75303	6.88949	6.90181	7.20155	6.92754	6.85306	6.99405	7.24538	7.30299	7.30288	7.28375			ENSMUSG00000071646	6.91818	6.90181	6.99405	7.28375
1186	ENSMUSG00000027406	6.94179	7.01043	7.0508	7.001	7.07245	7.06527	7.07343	7.07038	6.94678	7.03046	7.0132	6.99682	6.95387	7.03642	7.14372	7.04467			ENSMUSG00000027406	7.001	7.07038	6.99682	7.04467
1187	ENSMUSG00000028603	7.19841	6.93891	7.08106	7.07279	6.97238	6.85532	6.86702	6.89824	7.09296	6.9791	7.22303	7.09836	7.26101	6.88512	6.98208	7.04274			ENSMUSG00000028603	7.07279	6.89824	7.09836	7.04274
1188	ENSMUSG00000025580	6.95754	6.78174	6.79726	6.84551	7.03997	6.46556	6.84195	6.78249	7.09076	6.87987	6.92885	6.96649	7.28817	7.51392	7.48385	7.42865			ENSMUSG00000025580	6.84551	6.78249	6.96649	7.42865
1189	ENSMUSG00000050608	7.21164	6.92583	7.01804	7.05184	7.02169	6.34158	6.74083	6.70137	7.07771	6.94919	7.00437	7.01042	7.06931	7.43356	7.34223	7.2817			ENSMUSG00000050608	7.05184	6.70137	7.01042	7.2817
1190	ENSMUSG00000020736	7.33894	6.98248	6.37108	6.8975	7.15284	6.27389	6.95893	6.79522	7.28778	6.8589	7.2159	7.12086	7.6666	6.80263	7.08958	7.18627			ENSMUSG00000020736	6.8975	6.79522	7.12086	7.18627
1191	ENSMUSG00000042737	7.21631	7.36625	7.01801	7.20019	6.61909	6.45149	6.52651	6.53236	7.47488	7.20617	7.19051	7.29052	6.63525	7.22494	7.12624	6.99548			ENSMUSG00000042737	7.20019	6.53236	7.29052	6.99548
1192	ENSMUSG00000068290	7.09769	6.92125	7.12751	7.04882	7.05966	7.44641	7.11827	7.20811	6.79665	7.14807	6.88699	6.9439	7.09799	6.71593	6.58212	6.79868			ENSMUSG00000068290	7.04882	7.20811	6.9439	6.79868
1193	ENSMUSG00000071847	8.68311	7.62132	5.18061	7.16168	6.56629	5.91491	5.39977	5.96032	7.70254	6.89139	7.82013	7.47135	5.63951	6.59337	6.56499	6.26596			ENSMUSG00000071847	7.16168	5.96032	7.47135	6.26596
1194	ENSMUSG00000022125	7.89228	8.11794	5.78406	7.26476	6.24099	5.82815	6.02277	6.03064	8.44522	6.9053	7.79268	7.7144	5.88128	5.81125	5.99225	5.89493			ENSMUSG00000022125	7.26476	6.03064	7.7144	5.89493
1195	ENSMUSG00000006941	7.1641	7.07154	6.38231	6.87265	7.11612	6.5398	6.84299	6.83297	7.5573	7.01442	7.00475	7.19215	7.22571	7.09473	7.15871	7.15972			ENSMUSG00000006941	6.87265	6.83297	7.19215	7.15972
1196	ENSMUSG00000037242	6.28853	7.18314	7.08458	6.85208	7.52887	7.62018	7.25432	7.46779	6.62047	7.25657	7.09547	6.99084	6.193	6.67361	6.55455	6.47372			ENSMUSG00000037242	6.85208	7.46779	6.99084	6.47372
1197	ENSMUSG00000100007	6.83616	6.88396	6.8466	6.85557	6.78802	6.37876	6.64508	6.60396	6.82824	6.75213	6.61281	6.73106	6.9931	7.75028	7.97812	7.57383			ENSMUSG00000100007	6.85557	6.60396	6.73106	7.57383
1198	ENSMUSG00000063904	6.88577	6.45309	7.28184	6.87357	7.03274	6.90811	7.35527	7.09871	6.75075	6.71	6.731	6.73058	7.45609	6.91247	7.19872	7.1891			ENSMUSG00000063904	6.87357	7.09871	6.73058	7.1891
1199	ENSMUSG00000027206	7.04675	7.1002	6.8587	7.00188	6.96915	7.10083	7.03125	7.03374	6.86795	7.09686	7.23451	7.06644	6.75769	7.11094	7.02753	6.96539			ENSMUSG00000027206	7.00188	7.03374	7.06644	6.96539
1200	ENSMUSG00000022564	7.12413	7.00437	6.70385	6.94412	7.52506	7.41825	7.43928	7.46086	6.82687	7.02839	6.98564	6.94697	7.40175	5.86316	5.84575	6.37022			ENSMUSG00000022564	6.94412	7.46086	6.94697	6.37022
1201	ENSMUSG00000046722	6.81421	6.65243	7.37179	6.94615	6.88979	7.2144	6.95708	7.02042	6.9594	6.54544	6.48295	6.6626	7.19687	7.21016	7.32399	7.24367			ENSMUSG00000046722	6.94615	7.02042	6.6626	7.24367
1202	ENSMUSG00000037166	6.21926	7.31512	7.07891	6.8711	6.99241	7.6275	7.20819	7.27603	6.37476	7.51719	7.29182	7.06126	6.25743	6.82231	6.53468	6.53814			ENSMUSG00000037166	6.8711	7.27603	7.06126	6.53814
1203	ENSMUSG00000022817	6.77073	6.72311	7.39368	6.96251	7.48056	7.54492	6.53817	7.18788	6.82271	7.37054	6.78681	6.99335	6.41947	7.00113	6.59581	6.67214			ENSMUSG00000022817	6.96251	7.18788	6.99335	6.67214
1204	ENSMUSG00000022354	7.24937	7.05805	6.92613	7.07785	6.82295	6.50518	7.08475	6.8043	6.87506	6.94461	7.18159	7.00042	7.1675	7.11652	7.13888	7.14097			ENSMUSG00000022354	7.07785	6.8043	7.00042	7.14097
1205	ENSMUSG00000100514	6.79254	6.73433	6.66406	6.73031	6.98483	6.15002	6.56902	6.56796	7.06281	6.69304	7.06906	6.94164	7.05191	7.78955	7.80208	7.54784			ENSMUSG00000100514	6.73031	6.56796	6.94164	7.54784
1206	ENSMUSG00000021109	7.60896	7.30236	6.82669	7.246	6.07392	6.14436	6.09989	6.10605	7.95759	6.83737	7.43579	7.41025	6.31172	7.27887	7.10056	6.89705			ENSMUSG00000021109	7.246	6.10605	7.41025	6.89705
1207	ENSMUSG00000021377	7.08835	7.04098	6.2128	6.78071	6.71783	6.40616	6.24716	6.45705	6.93174	7.12158	6.97008	7.0078	7.13944	7.52654	7.94757	7.53785			ENSMUSG00000021377	6.78071	6.45705	7.0078	7.53785
1208	ENSMUSG00000017776	6.87118	6.95258	7.23061	7.01812	6.97031	6.96323	6.82399	6.91918	7.05699	6.78433	6.93522	6.92551	6.7905	7.29667	7.25863	7.11527			ENSMUSG00000017776	7.01812	6.91918	6.92551	7.11527
1209	ENSMUSG00000074748	7.23116	6.99141	6.66301	6.96186	7.17834	6.64267	6.84135	6.88746	7.33514	6.99492	7.15566	7.16191	7.11862	6.93997	7.04866	7.03575			ENSMUSG00000074748	6.96186	6.88746	7.16191	7.03575
1210	ENSMUSG00000019494	6.90193	7.00783	7.02405	6.97793	6.85238	6.68447	6.96063	6.83249	7.03823	6.87505	7.10796	7.00708	6.85885	7.37471	7.29043	7.17466			ENSMUSG00000019494	6.97793	6.83249	7.00708	7.17466
1211	ENSMUSG00000020990	7.549	6.28271	6.55051	6.79407	5.8163	6.96236	5.36442	6.04769	7.29722	7.71154	6.60345	7.20407	6.87357	7.32167	7.88758	7.36094			ENSMUSG00000020990	6.79407	6.04769	7.20407	7.36094
1212	ENSMUSG00000037070	6.9094	6.67115	6.57115	6.71723	7.13375	6.38559	6.80711	6.77549	7.22534	6.61054	6.85826	6.89805	7.47729	7.42226	7.54952	7.48303			ENSMUSG00000037070	6.71723	6.77549	6.89805	7.48303
1213	ENSMUSG00000014956	6.98631	6.87373	6.94521	6.93508	7.02656	7.11105	6.96608	7.03456	7.03189	7.00375	7.00164	7.01243	6.70381	7.19605	7.16229	7.02072			ENSMUSG00000014956	6.93508	7.03456	7.01243	7.02072
1214	ENSMUSG00000022698	6.9536	6.67638	6.61239	6.74746	6.87686	6.45846	6.61788	6.65106	7.20001	6.74725	6.96252	6.96993	7.04383	7.66495	7.70686	7.47188			ENSMUSG00000022698	6.74746	6.65106	6.96993	7.47188
1215	ENSMUSG00000029777	7.18083	6.77514	6.99425	6.98341	6.70224	6.55077	6.68111	6.64471	7.20615	6.70025	7.10427	7.00356	7.16784	7.38488	7.33652	7.29642			ENSMUSG00000029777	6.98341	6.64471	7.00356	7.29642
1216	ENSMUSG00000015053	7.71418	7.30066	5.7066	6.90715	6.7221	6.33928	6.39326	6.48488	7.47716	7.06516	7.8306	7.45764	7.35822	6.57414	6.61341	6.84859			ENSMUSG00000015053	6.90715	6.48488	7.45764	6.84859
1217	ENSMUSG00000024414	7.18657	6.96015	6.7387	6.96181	6.87552	6.61371	6.90586	6.79836	7.04359	7.07979	7.06945	7.06427	7.20188	7.12916	7.21387	7.18164			ENSMUSG00000024414	6.96181	6.79836	7.06427	7.18164
1218	ENSMUSG00000002395	7.18779	7.23699	6.78285	7.06921	7.14556	7.18202	7.23888	7.18882	7.00787	7.41842	6.97831	7.13487	6.68736	6.35381	6.53631	6.52583			ENSMUSG00000002395	7.06921	7.18882	7.13487	6.52583
1219	ENSMUSG00000022336	7.05628	7.21555	7.00612	7.09265	7.17714	7.14262	7.06556	7.12844	6.79718	7.17493	6.98314	6.98508	6.35892	6.92718	6.95157	6.74589			ENSMUSG00000022336	7.09265	7.12844	6.98508	6.74589
1220	ENSMUSG00000060032	7.06613	6.80562	7.00215	6.95797	7.077	7.11972	7.23918	7.1453	7.03773	6.96045	6.64971	6.88263	7.14434	6.91558	6.82431	6.96141			ENSMUSG00000060032	6.95797	7.1453	6.88263	6.96141
1221	ENSMUSG00000059058	7.21944	7.31835	6.98288	7.17356	6.60378	6.24785	6.70784	6.51983	7.2619	6.8393	6.54832	6.88317	7.09963	7.39762	7.34482	7.28069			ENSMUSG00000059058	7.17356	6.51983	6.88317	7.28069
1222	ENSMUSG00000073616	7.19616	6.93814	7.06412	7.06614	6.70549	6.62129	7.39387	6.90688	6.97458	6.98653	6.87572	6.94561	7.12736	6.87023	7.03913	7.01224			ENSMUSG00000073616	7.06614	6.90688	6.94561	7.01224
1223	ENSMUSG00000022820	7.29598	6.95553	6.87334	7.04162	6.79023	6.50909	7.06882	6.78938	7.22322	6.81783	7.14729	7.06278	6.93715	7.07971	7.2033	7.07338			ENSMUSG00000022820	7.04162	6.78938	7.06278	7.07338
1224	ENSMUSG00000063358	6.94124	7.02495	6.9098	6.95866	7.06493	6.69853	6.82154	6.86167	7.13775	7.01742	7.15954	7.1049	6.83118	7.15509	7.22857	7.07161			ENSMUSG00000063358	6.95866	6.86167	7.1049	7.07161
1225	ENSMUSG00000006169	6.40819	6.01984	7.47738	6.63513	7.12346	7.42117	7.2858	7.27681	6.66759	6.29631	6.28171	6.4152	7.02689	7.13918	7.43096	7.19901			ENSMUSG00000006169	6.63513	7.27681	6.4152	7.19901
1226	ENSMUSG00000025921	6.52349	6.77775	6.86004	6.72043	7.01653	7.49513	7.32367	7.27844	6.29814	6.95398	6.93902	6.73038	7.43128	7.01373	6.67261	7.03921			ENSMUSG00000025921	6.72043	7.27844	6.73038	7.03921
1227	ENSMUSG00000020091	6.80971	6.88681	6.83643	6.84431	7.28683	7.19489	6.79632	7.09268	6.94829	7.0143	6.94468	6.96909	6.91926	7.08058	7.15457	7.05147			ENSMUSG00000020091	6.84431	7.09268	6.96909	7.05147
1228	ENSMUSG00000027706	7.34684	7.15582	6.68106	7.06124	7.0096	6.75875	6.79802	6.85546	7.2288	6.91831	7.26623	7.13778	6.72576	7.08868	6.95659	6.92368			ENSMUSG00000027706	7.06124	6.85546	7.13778	6.92368
1229	ENSMUSG00000064357	6.61244	6.59766	7.00674	6.73895	6.68629	6.7762	7.09553	6.85267	6.6944	6.85073	7.13197	6.89237	7.50232	6.69036	7.67631	7.28966			ENSMUSG00000064357	6.73895	6.85267	6.89237	7.28966
1230	ENSMUSG00000029538	7.11708	6.95792	6.7366	6.9372	6.86184	6.52695	6.5994	6.66273	7.30662	7.01392	6.97482	7.09845	7.10773	7.30424	7.30257	7.23818			ENSMUSG00000029538	6.9372	6.66273	7.09845	7.23818
1231	ENSMUSG00000042462	6.94117	7.0409	6.25926	6.74711	6.71773	5.30533	6.68543	6.23616	7.01758	6.67087	7.0279	6.90545	7.79708	7.42735	7.71834	7.64759			ENSMUSG00000042462	6.74711	6.23616	6.90545	7.64759
1232	ENSMUSG00000025982	7.20732	6.94427	6.59205	6.91455	7.05509	6.76678	7.0558	6.95922	7.22775	6.98217	7.01232	7.07408	7.14135	6.92907	7.0131	7.02784			ENSMUSG00000025982	6.91455	6.95922	7.07408	7.02784
1233	ENSMUSG00000000120	3.71013	6.43851	7.50094	5.88319	5.42933	6.3407	3.34485	5.03829	6.0353	8.01896	6.39026	6.81484	3.39041	8.76168	7.92904	6.69371			ENSMUSG00000000120	5.88319	5.03829	6.81484	6.69371
1234	ENSMUSG00000019579	6.84185	6.76163	7.23754	6.94701	6.8962	6.64205	6.82465	6.78763	6.91457	6.774	6.91198	6.86685	7.21784	7.29423	7.27948	7.26385			ENSMUSG00000019579	6.94701	6.78763	6.86685	7.26385
1235	ENSMUSG00000023951	7.29465	6.27878	6.80422	6.79255	6.63233	6.90288	6.91883	6.81801	8.02873	7.10226	6.76454	7.29851	6.78199	7.06684	6.67785	6.84223			ENSMUSG00000023951	6.79255	6.81801	7.29851	6.84223
1236	ENSMUSG00000010607	7.21815	6.81935	7.103	7.04683	6.53264	7.1326	7.2118	6.95901	7.20237	6.92399	6.62759	6.91798	7.10961	6.796	6.88595	6.93052			ENSMUSG00000010607	7.04683	6.95901	6.91798	6.93052
1237	ENSMUSG00000020680	7.11249	6.81546	6.48119	6.80305	6.88094	6.27136	6.72881	6.62703	7.2552	6.58589	6.70171	6.8476	7.74264	7.22173	7.45769	7.47402			ENSMUSG00000020680	6.80305	6.62703	6.8476	7.47402
1238	ENSMUSG00000029234	7.26257	7.387	6.51369	7.05442	6.96685	6.99465	6.64028	6.86726	6.8851	7.09664	7.4218	7.13451	6.60442	6.97244	7.00674	6.8612			ENSMUSG00000029234	7.05442	6.86726	7.13451	6.8612
1239	ENSMUSG00000068039	6.79367	7.04205	6.82008	6.88527	6.99443	6.57855	6.70822	6.7604	7.0987	6.96618	7.06993	7.04494	6.98589	7.33704	7.34454	7.22249			ENSMUSG00000068039	6.88527	6.7604	7.04494	7.22249
1240	ENSMUSG00000034926	3.64097	4.44815	8.97974	5.68962	5.63326	6.95205	5.93609	6.1738	4.60692	6.27082	4.47478	5.11751	6.99214	7.74045	7.26204	7.33155			ENSMUSG00000034926	5.68962	6.1738	5.11751	7.33155
1241	ENSMUSG00000005656	6.87069	6.83963	7.20597	6.9721	7.04718	6.86282	6.86615	6.92538	6.74758	6.96173	6.90531	6.87154	6.91551	7.2143	7.19529	7.10836			ENSMUSG00000005656	6.9721	6.92538	6.87154	7.10836
1242	ENSMUSG00000024132	6.99922	7.0247	6.74	6.92131	7.09224	6.94102	6.96189	6.99838	7.17516	7.13992	7.17421	7.1631	6.72094	6.91318	6.94102	6.85838			ENSMUSG00000024132	6.92131	6.99838	7.1631	6.85838
1243	ENSMUSG00000036478	7.10184	6.6256	6.74079	6.82274	7.33903	7.58138	7.61476	7.51172	6.65402	6.78816	6.67594	6.70604	6.64396	6.55845	6.6835	6.62864			ENSMUSG00000036478	6.82274	7.51172	6.70604	6.62864
1244	ENSMUSG00000107383	6.91646	7.15955	7.10013	7.05871	6.851	6.65578	6.78931	6.76536	6.90421	7.11874	7.16003	7.061	6.63372	7.18971	7.16408	6.99583			ENSMUSG00000107383	7.05871	6.76536	7.061	6.99583
1245	ENSMUSG00000006299	7.20976	6.7566	6.7337	6.90002	6.76716	6.5159	6.87584	6.71963	7.19688	7.00792	7.02417	7.07632	7.29728	7.14108	7.11615	7.18484			ENSMUSG00000006299	6.90002	6.71963	7.07632	7.18484
1246	ENSMUSG00000040842	6.9304	7.05854	6.69309	6.89401	7.05663	6.7077	6.72321	6.82918	7.13445	6.95038	7.09286	7.05923	6.84442	7.28948	7.23098	7.12163			ENSMUSG00000040842	6.89401	6.82918	7.05923	7.12163
1247	ENSMUSG00000058922	7.01207	7.25238	6.66884	6.97776	6.83354	6.45119	6.66267	6.64913	6.3151	7.04469	7.26971	6.8765	6.7571	7.454	7.54789	7.253			ENSMUSG00000058922	6.97776	6.64913	6.8765	7.253
1248	ENSMUSG00000040824	7.11492	7.13285	6.75762	7.0018	6.72623	6.10574	6.8171	6.54969	6.9956	6.80659	7.14335	6.98185	7.28336	7.21463	7.34756	7.28185			ENSMUSG00000040824	7.0018	6.54969	6.98185	7.28185
1249	ENSMUSG00000028447	7.1671	6.97677	6.91477	7.01955	6.82663	6.73693	7.04457	6.86938	7.08469	6.95776	6.98094	7.0078	7.28638	6.82444	6.85661	6.98915			ENSMUSG00000028447	7.01955	6.86938	7.0078	6.98915
1250	ENSMUSG00000027131	6.96973	7.07161	7.04116	7.0275	7.09388	6.91504	6.87675	6.96189	6.96299	6.88058	6.93901	6.92753	6.82005	7.0385	7.06933	6.97596			ENSMUSG00000027131	7.0275	6.96189	6.92753	6.97596
1251	ENSMUSG00000031586	6.5737	6.78877	6.89582	6.75276	7.43357	7.42644	7.47319	7.4444	6.47025	7.41082	6.73373	6.8716	6.51141	6.80307	6.43227	6.58225			ENSMUSG00000031586	6.75276	7.4444	6.8716	6.58225
1252	ENSMUSG00000030120	6.90716	6.99022	6.72632	6.87456	6.99443	6.66308	6.65009	6.7692	7.14947	6.86831	7.03451	7.01743	7.13157	7.30873	7.21138	7.21722			ENSMUSG00000030120	6.87456	6.7692	7.01743	7.21722
1253	ENSMUSG00000036620	7.07875	6.29552	6.87511	6.74979	6.82929	7.12457	7.28038	7.07808	6.98703	6.7657	6.79534	6.84936	7.32557	6.89417	7.0633	7.09435			ENSMUSG00000036620	6.74979	7.07808	6.84936	7.09435
1254	ENSMUSG00000029328	7.19955	6.87916	6.43312	6.83728	6.83626	6.17827	6.81946	6.61133	7.06209	6.84726	7.16776	7.0257	7.11396	7.37491	7.4592	7.31602			ENSMUSG00000029328	6.83728	6.61133	7.0257	7.31602
1255	ENSMUSG00000047878	7.35087	6.95699	7.67349	7.32712	6.53199	6.77247	6.21516	6.50654	6.85606	7.02761	6.81615	6.89994	7.28951	6.71589	6.68629	6.89723			ENSMUSG00000047878	7.32712	6.50654	6.89994	6.89723
1256	ENSMUSG00000079426	6.73864	6.7166	7.27733	6.91086	7.04857	7.00361	6.9736	7.00859	6.83412	6.75894	6.67314	6.7554	6.78825	7.16883	7.31044	7.08917			ENSMUSG00000079426	6.91086	7.00859	6.7554	7.08917
1257	ENSMUSG00000047501	7.31967	5.93146	5.44708	6.23274	7.3759	6.74126	8.36295	7.49337	6.284	6.65373	6.62229	6.52001	7.74388	6.04898	6.28126	6.69137			ENSMUSG00000047501	6.23274	7.49337	6.52001	6.69137
1258	ENSMUSG00000031176	7.04042	7.00402	7.28924	7.11123	6.71063	6.92355	6.63433	6.75617	7.02406	7.12944	6.95394	7.03582	6.38732	7.17021	7.08844	6.88199			ENSMUSG00000031176	7.11123	6.75617	7.03582	6.88199
1259	ENSMUSG00000031776	7.5921	7.03223	6.29079	6.97171	6.53759	6.24999	6.39288	6.39349	7.42502	7.02476	7.11205	7.18727	6.93198	7.24246	7.3164	7.16361			ENSMUSG00000031776	6.97171	6.39349	7.18727	7.16361
1260	ENSMUSG00000034807	6.74091	6.97109	7.00287	6.90495	7.02092	6.26322	6.91099	6.73171	6.55602	6.77132	7.06257	6.79664	7.22716	7.25835	7.42977	7.30509			ENSMUSG00000034807	6.90495	6.73171	6.79664	7.30509
1261	ENSMUSG00000030663	7.12664	6.84441	6.63336	6.86814	7.00373	6.51721	6.83776	6.78623	7.00445	7.0705	6.9951	7.02335	7.02254	7.26858	7.22417	7.17177			ENSMUSG00000030663	6.86814	6.78623	7.02335	7.17177
1262	ENSMUSG00000041084	6.64697	6.75349	7.31063	6.9037	6.86033	6.70495	6.58406	6.71644	7.04275	6.59933	6.76373	6.80194	6.63836	7.60703	7.44644	7.23061			ENSMUSG00000041084	6.9037	6.71644	6.80194	7.23061
1263	ENSMUSG00000017781	6.80697	7.02319	7.07392	6.96803	6.88163	6.53546	6.56083	6.65931	7.02641	7.02917	6.99289	7.01615	6.93932	7.31092	7.23369	7.16131			ENSMUSG00000017781	6.96803	6.65931	7.01615	7.16131
1264	ENSMUSG00000062867	6.76977	7.50542	6.58983	6.955	6.65728	6.72342	6.37986	6.58685	7.01531	7.08413	7.41778	7.1724	6.54667	7.25632	7.29745	7.03348			ENSMUSG00000062867	6.955	6.58685	7.1724	7.03348
1265	ENSMUSG00000023272	6.38404	6.54598	6.75972	6.56325	7.64656	5.9721	5.83762	6.48543	7.85436	6.34155	6.94131	7.04574	7.56442	7.25703	7.08566	7.30237			ENSMUSG00000023272	6.56325	6.48543	7.04574	7.30237
1266	ENSMUSG00000010277	6.63768	6.72359	7.13718	6.83282	7.12997	6.94868	6.87836	6.98567	6.91319	6.7816	6.79887	6.83122	6.78228	7.20785	7.33534	7.10849			ENSMUSG00000010277	6.83282	6.98567	6.83122	7.10849
1267	ENSMUSG00000021607	6.83864	6.77437	7.07748	6.89683	7.05036	6.49485	6.91807	6.82109	7.23283	6.66886	6.89067	6.93079	7.33414	7.03996	7.02388	7.13266			ENSMUSG00000021607	6.89683	6.82109	6.93079	7.13266
1268	ENSMUSG00000001383	7.13077	6.80816	6.66574	6.86823	6.9169	6.57422	6.78939	6.76017	6.99012	6.81637	7.01209	6.93953	7.24942	7.15542	7.31659	7.24048			ENSMUSG00000001383	6.86823	6.76017	6.93953	7.24048
1269	ENSMUSG00000059923	6.99571	6.94801	7.12346	7.02239	7.04467	6.87654	6.73773	6.88631	7.12568	6.94618	6.84728	6.97305	6.97946	6.89717	6.93535	6.93733			ENSMUSG00000059923	7.02239	6.88631	6.97305	6.93733
1270	ENSMUSG00000021395	7.32278	7.10599	6.60323	7.01067	7.0666	6.52178	6.87942	6.8226	7.17387	6.91673	7.18415	7.09158	7.15532	6.79032	6.75104	6.8989			ENSMUSG00000021395	7.01067	6.8226	7.09158	6.8989
1271	ENSMUSG00000028413	6.90799	7.02484	7.34789	7.09357	6.5211	7.06651	6.83771	6.80844	7.09062	6.74317	7.07503	6.96961	6.71657	7.00083	6.86988	6.86243			ENSMUSG00000028413	7.09357	6.80844	6.96961	6.86243
1272	ENSMUSG00000032383	6.79445	7.1679	7.17742	7.04659	7.02725	7.09966	6.61917	6.91536	6.89182	6.99786	7.1686	7.01943	6.23759	7.05343	6.99059	6.76053			ENSMUSG00000032383	7.04659	6.91536	7.01943	6.76053
1273	ENSMUSG00000020733	6.89212	6.08782	7.12179	6.70058	6.80029	6.99765	7.2013	6.99974	6.54819	6.69156	5.95452	6.39809	7.42137	7.19939	7.4805	7.36709			ENSMUSG00000020733	6.70058	6.99974	6.39809	7.36709
1274	ENSMUSG00000050628	6.92415	6.82845	7.32556	7.02605	6.79216	6.88622	6.95661	6.87833	6.49557	6.85353	6.73437	6.69449	7.11546	6.77136	7.36987	7.08557			ENSMUSG00000050628	7.02605	6.87833	6.69449	7.08557
1275	ENSMUSG00000039680	7.06501	6.12856	6.92061	6.70473	6.51454	6.9041	6.64255	6.68706	7.1567	6.76825	6.41235	6.7791	7.57658	7.37181	7.26072	7.40303			ENSMUSG00000039680	6.70473	6.68706	6.7791	7.40303
1276	ENSMUSG00000020844	6.88312	7.22403	7.22081	7.10932	6.86332	6.4342	6.42525	6.57426	7.15316	6.98558	7.15595	7.09823	6.74761	7.21803	6.93553	6.96706			ENSMUSG00000020844	7.10932	6.57426	7.09823	6.96706
1277	ENSMUSG00000085939	7.05708	7.14769	6.75126	6.98534	7.1318	6.71065	6.70434	6.84893	7.01215	7.2079	7.12954	7.11653	6.19107	7.24407	7.03327	6.8228			ENSMUSG00000085939	6.98534	6.84893	7.11653	6.8228
1278	ENSMUSG00000037660	7.35234	8.10653	5.17372	6.87753	7.10545	5.47095	4.2406	5.60567	7.56548	8.04666	8.346	7.98605	2.53131	6.18577	5.54	4.75236			ENSMUSG00000037660	6.87753	5.60567	7.98605	4.75236
1279	ENSMUSG00000047260	7.08663	6.53002	6.97926	6.86531	6.73989	6.65177	6.78052	6.72406	7.28815	6.85913	6.71797	6.95509	7.28675	7.17185	7.08942	7.18267			ENSMUSG00000047260	6.86531	6.72406	6.95509	7.18267
1280	ENSMUSG00000003420	6.72545	7.22886	7.19299	7.0491	7.07627	7.78526	6.817	7.22618	6.16612	7.5655	7.08936	6.94032	5.2548	6.57896	6.18561	6.00646			ENSMUSG00000003420	7.0491	7.22618	6.94032	6.00646
1281	ENSMUSG00000076437	7.05323	7.06066	6.20665	6.77351	5.96365	5.99703	6.31008	6.09025	6.57393	7.03508	7.00621	6.87174	7.50467	7.5789	7.80725	7.63027			ENSMUSG00000076437	6.77351	6.09025	6.87174	7.63027
1282	ENSMUSG00000004264	7.02439	6.93733	6.57564	6.84579	6.7784	6.50373	6.81145	6.69786	7.09053	7.02114	6.91104	7.00757	7.10494	7.26544	7.28015	7.21684			ENSMUSG00000004264	6.84579	6.69786	7.00757	7.21684
1283	ENSMUSG00000060992	6.97352	6.65879	7.07691	6.90308	6.87589	6.60714	6.84638	6.77647	6.99163	6.62843	6.85171	6.82393	7.26528	7.15247	7.20515	7.20763			ENSMUSG00000060992	6.90308	6.77647	6.82393	7.20763
1284	ENSMUSG00000095041	7.66966	7.40748	5.7238	6.93364	6.80438	6.47403	6.67704	6.65182	7.30839	7.51461	7.34053	7.38784	7.37091	5.92606	6.0012	6.43272			ENSMUSG00000095041	6.93364	6.65182	7.38784	6.43272
1285	ENSMUSG00000051853	6.94234	6.91767	6.86715	6.90905	7.14687	6.90937	6.89259	6.98294	7.04763	6.9423	6.94873	6.97955	6.83979	6.97702	6.94612	6.92098			ENSMUSG00000051853	6.90905	6.98294	6.97955	6.92098
1286	ENSMUSG00000075701	6.66797	6.72222	7.18811	6.85943	6.83425	6.60241	6.35058	6.59575	7.28735	6.85663	6.9909	7.04496	6.80732	7.55283	7.06148	7.14054			ENSMUSG00000075701	6.85943	6.59575	7.04496	7.14054
1287	ENSMUSG00000035686	8.42459	7.32971	5.14458	6.96629	5.50571	4.5115	5.43903	5.15208	8.34566	7.57728	7.38556	7.7695	6.62957	5.35298	6.34518	6.10924			ENSMUSG00000035686	6.96629	5.15208	7.7695	6.10924
1288	ENSMUSG00000062963	7.09529	6.83505	7.14784	7.02606	6.57076	6.78319	6.88502	6.74633	6.69471	6.81423	6.98958	6.83284	7.0547	7.06806	7.16113	7.09463			ENSMUSG00000062963	7.02606	6.74633	6.83284	7.09463
1289	ENSMUSG00000000308	4.53012	4.64551	8.59178	5.92247	6.51382	7.90573	7.30867	7.24274	5.28775	5.25556	4.75555	5.09962	6.74374	6.73586	6.87822	6.78594			ENSMUSG00000000308	5.92247	7.24274	5.09962	6.78594
1290	ENSMUSG00000020476	6.80698	6.5977	7.05584	6.82017	7.08207	6.88185	6.89923	6.95439	6.86965	6.84626	6.69295	6.80295	6.8616	7.17767	7.26826	7.10251			ENSMUSG00000020476	6.82017	6.95439	6.80295	7.10251
1291	ENSMUSG00000044502	7.01019	6.84572	6.59223	6.81605	6.92122	6.52357	6.90812	6.7843	7.05245	7.053	6.86124	6.9889	7.24981	7.06194	7.13086	7.14754			ENSMUSG00000044502	6.81605	6.7843	6.9889	7.14754
1292	ENSMUSG00000060438	7.2718	7.00035	6.69446	6.98887	6.51286	6.77252	7.2829	6.85609	6.94565	6.89664	6.86655	6.90294	7.07058	6.73862	7.02872	6.94598			ENSMUSG00000060438	6.98887	6.85609	6.90294	6.94598
1293	ENSMUSG00000038845	6.62398	6.6904	6.82454	6.71298	6.9865	6.2359	6.63553	6.61931	7.07723	6.66301	6.93074	6.89033	7.25546	7.44261	7.43738	7.37848			ENSMUSG00000038845	6.71298	6.61931	6.89033	7.37848
1294	ENSMUSG00000052833	6.87214	6.76954	6.23564	6.62577	6.75452	5.94448	6.38676	6.36192	7.03572	6.79308	6.8636	6.89747	7.58146	7.48155	7.64975	7.57092			ENSMUSG00000052833	6.62577	6.36192	6.89747	7.57092
1295	ENSMUSG00000032431	6.98621	7.74608	6.61948	7.11725	6.37251	5.91834	5.82302	6.03796	7.17364	7.28981	7.74596	7.40314	5.88178	7.34147	6.96889	6.73071			ENSMUSG00000032431	7.11725	6.03796	7.40314	6.73071
1296	ENSMUSG00000004394	6.86216	6.75921	6.94769	6.85635	7.14124	6.92636	7.14932	7.07231	6.75208	6.71113	6.68638	6.71653	7.406	6.77385	6.78676	6.98887			ENSMUSG00000004394	6.85635	7.07231	6.71653	6.98887
1297	ENSMUSG00000024258	7.03286	6.74133	6.57294	6.78238	6.74183	6.15649	6.74276	6.54703	7.22593	6.80325	6.75775	6.92898	7.23974	7.29218	7.48206	7.33799			ENSMUSG00000024258	6.78238	6.54703	6.92898	7.33799
1298	ENSMUSG00000081738	6.47876	6.28241	6.34149	6.36755	6.53961	6.62244	6.50287	6.55498	6.85896	6.95183	6.95776	6.92285	7.25593	7.61725	7.80593	7.55971			ENSMUSG00000081738	6.36755	6.55498	6.92285	7.55971
1299	ENSMUSG00000053012	7.13372	6.71014	7.2361	7.02665	6.70207	6.74226	6.86425	6.76952	6.85522	6.83615	6.91237	6.86791	6.7886	7.07208	7.06077	6.97382			ENSMUSG00000053012	7.02665	6.76952	6.86791	6.97382
1300	ENSMUSG00000029761	6.09937	7.3656	7.39769	6.95422	7.37851	6.92933	6.61251	6.97345	6.57666	7.16565	7.18725	6.97652	5.67739	7.10636	6.56049	6.44808			ENSMUSG00000029761	6.95422	6.97345	6.97652	6.44808
1301	ENSMUSG00000024067	7.0312	6.67312	6.95484	6.88639	6.66126	5.97629	6.7161	6.45122	6.93316	6.74958	6.61737	6.76671	7.495	7.20831	7.4471	7.38347			ENSMUSG00000024067	6.88639	6.45122	6.76671	7.38347
1302	ENSMUSG00000060739	6.99238	7.16724	6.98568	7.04843	7.03483	7.02771	6.9884	7.01698	6.74223	7.10869	6.96746	6.93946	6.38474	6.73498	6.79063	6.63678			ENSMUSG00000060739	7.04843	7.01698	6.93946	6.63678
1303	ENSMUSG00000011257	6.74666	7.11263	6.56925	6.80951	6.6516	6.23379	6.54768	6.47769	7.09394	6.91171	7.16652	7.05739	7.00644	7.41698	7.32907	7.25083			ENSMUSG00000011257	6.80951	6.47769	7.05739	7.25083
1304	ENSMUSG00000035227	6.77774	6.62766	7.05995	6.82178	6.84859	6.88169	6.62125	6.78384	7.08797	6.85401	6.80791	6.91663	6.84554	7.28871	7.16026	7.09817			ENSMUSG00000035227	6.82178	6.78384	6.91663	7.09817
1305	ENSMUSG00000025026	6.83417	7.50183	7.48568	7.27389	6.40601	6.71231	6.06542	6.39458	7.26671	6.99343	7.39845	7.21953	5.6895	6.89274	6.69764	6.42663			ENSMUSG00000025026	7.27389	6.39458	7.21953	6.42663
1306	ENSMUSG00000041459	6.85584	6.88769	6.27784	6.67379	7.00833	6.0661	6.62633	6.56692	7.13248	6.69555	6.98761	6.93855	7.1647	7.40585	7.48743	7.35266			ENSMUSG00000041459	6.67379	6.56692	6.93855	7.35266
1307	ENSMUSG00000020592	6.20008	6.16749	7.29762	6.55506	6.79944	6.5964	6.68077	6.6922	6.38601	6.46984	6.78858	6.54814	6.86781	7.83301	7.56503	7.42195			ENSMUSG00000020592	6.55506	6.6922	6.54814	7.42195
1308	ENSMUSG00000036241	6.96265	6.72005	7.0623	6.915	7.0705	7.00636	7.01706	7.03131	6.69203	7.04417	6.75857	6.83159	6.94257	6.78234	6.79133	6.83875			ENSMUSG00000036241	6.915	7.03131	6.83159	6.83875
1309	ENSMUSG00000036850	7.04723	6.73139	6.81429	6.8643	6.37599	6.05109	6.65513	6.36074	7.2903	6.69404	6.85047	6.94494	7.1199	7.35956	7.46259	7.31402			ENSMUSG00000036850	6.8643	6.36074	6.94494	7.31402
1310	ENSMUSG00000028967	5.901	6.69167	8.3101	6.96759	7.21469	6.58327	6.7241	6.84069	5.91371	7.09319	6.60408	6.537	7.02458	6.3283	5.96938	6.44075			ENSMUSG00000028967	6.96759	6.84069	6.537	6.44075
1311	ENSMUSG00000030603	6.91408	6.65271	6.46391	6.6769	6.87971	6.19216	6.68348	6.58512	7.16661	6.72895	6.96809	6.95455	7.4042	7.21867	7.37305	7.33197			ENSMUSG00000030603	6.6769	6.58512	6.95455	7.33197
1312	ENSMUSG00000015839	7.01199	6.54624	7.04139	6.86654	6.97023	7.16401	7.15216	7.09547	7.0603	6.79478	6.58257	6.81255	6.68319	6.80258	6.90483	6.79687			ENSMUSG00000015839	6.86654	7.09547	6.81255	6.79687
1313	ENSMUSG00000024335	6.92719	6.87884	6.57377	6.79327	6.98732	6.84763	6.91076	6.91524	7.07125	6.90704	6.89863	6.95897	7.12987	6.92183	6.9567	7.0028			ENSMUSG00000024335	6.79327	6.91524	6.95897	7.0028
1314	ENSMUSG00000024150	6.85347	6.71893	7.1154	6.89593	6.92755	6.84272	6.61451	6.79493	7.07437	6.85435	6.90915	6.94596	6.74013	7.17539	7.0019	6.97248			ENSMUSG00000024150	6.89593	6.79493	6.94596	6.97248
1315	ENSMUSG00000023939	6.86427	6.98911	6.73128	6.86156	6.89866	6.64917	6.85986	6.80257	6.97888	6.99625	6.97192	6.98235	7.14192	6.88303	7.01337	7.01277			ENSMUSG00000023939	6.86156	6.80257	6.98235	7.01277
1316	ENSMUSG00000028382	6.98624	6.25477	6.67169	6.63757	6.99202	6.92585	7.43117	7.11635	6.82925	6.55026	6.37287	6.58413	7.12909	6.96076	7.26725	7.11903			ENSMUSG00000028382	6.63757	7.11635	6.58413	7.11903
1317	ENSMUSG00000070372	6.6495	6.78555	7.17213	6.86906	7.03618	6.82514	6.72001	6.86044	6.78534	6.71544	6.94971	6.81683	6.3632	7.23531	7.31803	6.97218			ENSMUSG00000070372	6.86906	6.86044	6.81683	6.97218
1318	ENSMUSG00000041740	6.89501	7.01597	6.92466	6.94521	6.86047	6.69334	6.47341	6.67574	7.08577	6.92603	6.98698	6.99959	6.87302	7.10234	7.04725	7.00754			ENSMUSG00000041740	6.94521	6.67574	6.99959	7.00754
1319	ENSMUSG00000056737	6.55083	6.27329	7.81079	6.87831	6.75598	7.45075	7.47694	7.22789	5.89835	6.91763	6.02161	6.2792	6.55921	6.57789	6.63302	6.59004			ENSMUSG00000056737	6.87831	7.22789	6.2792	6.59004
1320	ENSMUSG00000030541	6.82416	7.09187	5.99936	6.63846	7.05533	6.45894	6.55735	6.69054	6.86673	6.91986	7.33127	7.03929	7.16006	7.12307	7.27676	7.18663			ENSMUSG00000030541	6.63846	6.69054	7.03929	7.18663
1321	ENSMUSG00000000385	7.35017	6.65685	6.77202	6.92634	6.74124	6.93893	6.71747	6.79921	6.90577	6.79144	7.2289	6.97537	7.38677	6.48932	6.62172	6.8326			ENSMUSG00000000385	6.92634	6.79921	6.97537	6.8326
1322	ENSMUSG00000028847	6.93268	6.84318	6.91067	6.89551	6.86578	6.79482	6.95808	6.87289	7.05285	6.77437	6.87192	6.89971	6.87591	7.00767	6.96021	6.94793			ENSMUSG00000028847	6.89551	6.87289	6.89971	6.94793
1323	ENSMUSG00000018171	6.24843	6.08622	7.73576	6.69014	7.07791	7.42417	7.46319	7.32175	6.10407	6.36868	6.31862	6.26379	6.80711	6.65646	6.70844	6.724			ENSMUSG00000018171	6.69014	7.32175	6.26379	6.724
1324	ENSMUSG00000056692	6.88644	6.72265	6.99629	6.86846	6.96239	6.82837	6.7088	6.83319	6.93859	6.85323	6.83546	6.87576	6.83031	7.0565	7.12042	7.00241			ENSMUSG00000056692	6.86846	6.83319	6.87576	7.00241
1325	ENSMUSG00000024712	7.14621	6.78868	7.05107	6.99532	6.8323	6.89617	6.76045	6.82964	6.84326	6.98192	6.79262	6.8726	6.71998	6.91707	6.96445	6.86717			ENSMUSG00000024712	6.99532	6.82964	6.8726	6.86717
1326	ENSMUSG00000064358	6.61038	6.59513	6.96824	6.72458	6.72374	6.70817	7.21492	6.88227	6.6139	6.71393	7.19139	6.83974	7.44753	6.75138	6.82935	7.00942			ENSMUSG00000064358	6.72458	6.88227	6.83974	7.00942
1327	ENSMUSG00000028792	6.64921	6.67589	7.18208	6.83573	6.54564	6.49305	6.45951	6.4994	6.83967	6.45721	6.47217	6.58968	7.09644	7.51511	7.54879	7.38678			ENSMUSG00000028792	6.83573	6.4994	6.58968	7.38678
1328	ENSMUSG00000032575	6.12505	6.33214	7.19701	6.5514	7.30367	6.43108	5.94403	6.55959	7.56468	6.30147	6.80883	6.89166	7.10827	7.38523	7.11507	7.20286			ENSMUSG00000032575	6.5514	6.55959	6.89166	7.20286
1329	ENSMUSG00000068798	6.85621	6.83781	6.82424	6.83942	6.91316	6.81852	6.74756	6.82641	6.9802	6.89608	6.81214	6.89614	6.55153	7.23394	7.1344	6.97329			ENSMUSG00000068798	6.83942	6.82641	6.89614	6.97329
1330	ENSMUSG00000062248	6.97283	6.3443	5.74637	6.3545	5.13052	4.90239	5.2585	5.09714	6.44186	6.5954	5.82298	6.28674	7.8258	7.80456	8.5499	8.06009			ENSMUSG00000062248	6.3545	5.09714	6.28674	8.06009
1331	ENSMUSG00000065990	7.00623	6.68894	6.82116	6.83878	6.60635	6.50849	6.88872	6.66785	6.85757	6.97877	6.85082	6.89572	7.14532	7.04346	7.15506	7.11462			ENSMUSG00000065990	6.83878	6.66785	6.89572	7.11462
1332	ENSMUSG00000055044	7.73758	6.75018	5.80254	6.76344	6.86409	5.97061	6.81252	6.54907	7.53788	6.63952	6.98396	7.05378	7.58436	6.34508	6.65039	6.85994			ENSMUSG00000055044	6.76344	6.54907	7.05378	6.85994
1333	ENSMUSG00000004771	6.84166	6.68806	7.21047	6.9134	6.80055	6.95789	7.07958	6.94601	6.77622	6.79212	6.73159	6.76664	6.55637	7.02591	6.92507	6.83578			ENSMUSG00000004771	6.9134	6.94601	6.76664	6.83578
1334	ENSMUSG00000025935	6.6797	6.94275	7.07889	6.90045	6.73551	6.70154	6.41657	6.61787	7.10024	6.86946	6.89703	6.95558	6.63359	7.31612	7.06716	7.00562			ENSMUSG00000025935	6.90045	6.61787	6.95558	7.00562
1335	ENSMUSG00000029755	7.07177	5.56793	6.45374	6.36448	6.86911	7.03249	7.23062	7.04407	7.05372	6.39808	5.84131	6.43103	7.86192	6.59936	7.12854	7.1966			ENSMUSG00000029755	6.36448	7.04407	6.43103	7.1966
1336	ENSMUSG00000035203	6.87421	6.97055	6.67752	6.84076	7.01476	6.73583	6.64043	6.79701	6.9229	6.93191	6.97211	6.94231	7.11283	6.87205	6.91257	6.96582			ENSMUSG00000035203	6.84076	6.79701	6.94231	6.96582
1337	ENSMUSG00000019777	7.1846	6.87352	6.01401	6.69071	6.92467	6.01197	6.65196	6.52953	7.30111	6.75421	6.97053	7.00862	7.24288	7.11382	7.1681	7.17493			ENSMUSG00000019777	6.69071	6.52953	7.00862	7.17493
1338	ENSMUSG00000038502	7.14245	6.91997	6.08354	6.71532	6.88185	6.66315	6.95418	6.83306	7.05896	7.04535	7.12395	7.07608	7.21625	6.70453	6.65782	6.85953			ENSMUSG00000038502	6.71532	6.83306	7.07608	6.85953
1339	ENSMUSG00000035473	8.12463	7.04043	4.77373	6.64626	5.58711	4.82921	5.25346	5.22326	8.42445	6.94624	7.67349	7.68139	6.90313	5.72535	6.50125	6.37658			ENSMUSG00000035473	6.64626	5.22326	7.68139	6.37658
1340	ENSMUSG00000027937	7.04335	6.60462	6.60489	6.75095	6.75489	6.58619	6.91564	6.75224	7.01399	6.75435	6.894	6.88745	7.41464	6.87203	6.9022	7.06296			ENSMUSG00000027937	6.75095	6.75224	6.88745	7.06296
1341	ENSMUSG00000042834	7.5733	7.08208	6.14606	6.93382	7.18958	6.05642	7.12797	6.79132	6.5617	6.61303	7.0316	6.73545	7.13533	6.51895	6.95178	6.86869			ENSMUSG00000042834	6.93382	6.79132	6.73545	6.86869
1342	ENSMUSG00000047731	6.71165	6.67187	7.35621	6.91324	6.88963	7.1541	6.9045	6.98274	6.60563	6.81258	7.027	6.81507	6.77712	6.61204	6.54674	6.6453			ENSMUSG00000047731	6.91324	6.98274	6.81507	6.6453
1343	ENSMUSG00000054405	6.81163	6.81358	6.57207	6.73243	6.96839	6.70174	6.82824	6.83279	6.92896	6.81368	6.95905	6.90056	6.97527	7.05616	7.06381	7.03175			ENSMUSG00000054405	6.73243	6.83279	6.90056	7.03175
1344	ENSMUSG00000015575	7.08764	6.68457	7.11131	6.96118	6.92992	7.04531	6.94775	6.97433	6.93282	6.74378	6.72072	6.79911	6.76855	6.60975	6.66917	6.68249			ENSMUSG00000015575	6.96118	6.97433	6.79911	6.68249
1345	ENSMUSG00000042747	6.56601	6.90288	7.04471	6.83787	6.79279	6.66695	6.59541	6.68505	6.81146	6.79386	6.94234	6.84922	6.88643	7.24047	7.03845	7.05512			ENSMUSG00000042747	6.83787	6.68505	6.84922	7.05512
1346	ENSMUSG00000047735	6.04376	6.00147	7.87639	6.64054	7.06919	7.92112	7.36126	7.45052	6.17182	5.96676	5.83086	5.98982	6.27443	6.27434	6.46554	6.3381			ENSMUSG00000047735	6.64054	7.45052	5.98982	6.3381
1347	ENSMUSG00000004864	6.08617	4.33712	7.93648	6.11993	6.78608	7.58827	7.3292	7.23452	5.72193	5.52318	5.0638	5.43631	7.72296	6.41097	6.72111	6.95168			ENSMUSG00000004864	6.11993	7.23452	5.43631	6.95168
1348	ENSMUSG00000104960	7.60766	7.28026	6.63739	7.1751	6.47609	6.12464	6.73819	6.44631	6.74169	6.92183	6.861	6.8415	7.12619	6.73507	6.80477	6.88868			ENSMUSG00000104960	7.1751	6.44631	6.8415	6.88868
1349	ENSMUSG00000022965	6.49896	6.17754	7.70159	6.79269	6.69132	7.57945	7.37017	7.21365	6.44257	6.14118	6.16799	6.25058	6.9326	6.29237	6.53189	6.58562			ENSMUSG00000022965	6.79269	7.21365	6.25058	6.58562
1350	ENSMUSG00000036427	6.77859	6.86182	7.27111	6.97051	6.82601	7.04832	7.11874	6.99769	6.50282	6.8499	6.85434	6.73569	6.81463	6.46632	6.63565	6.63887			ENSMUSG00000036427	6.97051	6.99769	6.73569	6.63887
1351	ENSMUSG00000002767	6.99942	6.77685	6.57917	6.78515	6.70001	6.26413	6.65785	6.54066	6.79927	6.76576	7.01792	6.86099	7.46648	6.98793	7.15379	7.20274			ENSMUSG00000002767	6.78515	6.54066	6.86099	7.20274
1352	ENSMUSG00000018362	6.41589	6.35973	5.46866	6.08142	5.88481	5.07244	5.41109	5.45611	6.66522	6.54902	5.92747	6.38057	7.58974	8.00835	8.48347	8.02719			ENSMUSG00000018362	6.08142	5.45611	6.38057	8.02719
1353	ENSMUSG00000027193	6.75386	6.82397	6.52897	6.70227	7.04844	6.43044	6.62072	6.69987	7.14326	6.71549	6.92865	6.92913	6.85029	7.22401	7.22001	7.0981			ENSMUSG00000027193	6.70227	6.69987	6.92913	7.0981
1354	ENSMUSG00000052459	6.82739	6.33089	7.5671	6.90846	6.49353	7.5555	6.81113	6.95339	6.80277	6.65664	6.52558	6.66167	6.2025	6.70249	6.78635	6.56378			ENSMUSG00000052459	6.90846	6.95339	6.66167	6.56378
1355	ENSMUSG00000026966	6.86826	6.86666	6.3851	6.70667	6.68516	6.16475	6.6286	6.49284	7.10043	7.03993	6.9599	7.03342	7.09966	7.10358	7.2675	7.15691			ENSMUSG00000026966	6.70667	6.49284	7.03342	7.15691
1356	ENSMUSG00000037197	6.84099	6.7988	6.47644	6.70541	6.96117	6.63025	6.78134	6.79092	7.03258	6.80303	6.82315	6.88625	7.04087	6.99452	7.12708	7.05416			ENSMUSG00000037197	6.70541	6.79092	6.88625	7.05416
1357	ENSMUSG00000021218	6.84611	6.68888	6.8674	6.8008	6.92125	6.95316	6.91306	6.92916	6.71309	6.79688	6.76631	6.75876	6.68341	7.03833	7.01995	6.9139			ENSMUSG00000021218	6.8008	6.92916	6.75876	6.9139
1358	ENSMUSG00000003345	6.8935	6.83313	6.72289	6.8165	6.77607	6.50409	6.61863	6.63293	6.91375	6.8248	6.83159	6.85671	6.92842	7.13756	7.2307	7.0989			ENSMUSG00000003345	6.8165	6.63293	6.85671	7.0989
1359	ENSMUSG00000015671	6.84802	6.61807	6.86897	6.77836	6.71134	6.4191	6.88532	6.67192	6.78414	6.73778	6.8	6.77397	7.03761	7.12284	7.25212	7.13752			ENSMUSG00000015671	6.77836	6.67192	6.77397	7.13752
1360	ENSMUSG00000009281	6.16135	7.19815	6.89047	6.74999	7.27316	7.82778	7.03551	7.37881	6.40817	7.18168	7.09761	6.89582	4.37015	6.36755	5.97132	5.56967			ENSMUSG00000009281	6.74999	7.37881	6.89582	5.56967
1361	ENSMUSG00000047843	6.89424	6.4745	6.22182	6.53019	7.37729	7.10623	7.40429	7.29594	6.59637	6.99498	6.49678	6.69605	6.97906	6.64777	6.57601	6.73428			ENSMUSG00000047843	6.53019	7.29594	6.69605	6.73428
1362	ENSMUSG00000071649	6.94902	6.5654	6.66302	6.72581	6.98608	6.72067	6.87402	6.86025	6.96657	6.81234	6.60544	6.79479	7.29543	6.88187	6.82675	7.00135			ENSMUSG00000071649	6.72581	6.86025	6.79479	7.00135
1363	ENSMUSG00000037095	2.48485	5.08254	9.23876	5.60205	5.73926	7.84666	6.80752	6.79781	3.99785	5.08888	3.59331	4.22668	5.17503	5.59616	5.13265	5.30128			ENSMUSG00000037095	5.60205	6.79781	4.22668	5.30128
1364	ENSMUSG00000046841	6.43892	6.86281	6.98064	6.76079	6.59184	6.17239	6.14714	6.30379	6.69219	6.58781	6.83146	6.70382	6.98221	7.68169	7.43173	7.36521			ENSMUSG00000046841	6.76079	6.30379	6.70382	7.36521
1365	ENSMUSG00000082908	6.90867	6.7779	7.12074	6.93577	6.99013	7.0138	6.66817	6.8907	6.69933	6.63162	6.19153	6.50749	6.92694	7.11176	6.80879	6.94916			ENSMUSG00000082908	6.93577	6.8907	6.50749	6.94916
1366	ENSMUSG00000005683	6.89036	6.84416	6.89011	6.87488	6.56068	6.6805	6.70665	6.64927	6.86689	6.7027	6.95549	6.84169	6.84467	7.09344	7.09928	7.01247			ENSMUSG00000005683	6.87488	6.64927	6.84169	7.01247
1367	ENSMUSG00000017760	6.75619	6.50005	6.99834	6.75153	7.20885	7.58242	7.37022	7.38716	6.06065	6.58258	6.54547	6.39624	7.20189	5.91855	6.07626	6.3989			ENSMUSG00000017760	6.75153	7.38716	6.39624	6.3989
1368	ENSMUSG00000115584	7.0385	7.20512	6.88973	7.04445	6.69559	6.60809	6.76539	6.68969	6.68921	7.12907	6.70515	6.84114	6.37133	7.01819	6.8984	6.76264			ENSMUSG00000115584	7.04445	6.68969	6.84114	6.76264
1369	ENSMUSG00000050368	7.99333	7.2256	5.03195	6.75029	6.98451	6.40862	6.62074	6.67129	7.43353	6.98243	7.35398	7.25665	6.21671	6.26236	6.11715	6.19874			ENSMUSG00000050368	6.75029	6.67129	7.25665	6.19874
1370	ENSMUSG00000096956	7.12978	7.17382	6.41158	6.90506	6.61014	6.85428	6.89438	6.78627	6.94607	7.34039	7.02906	7.10517	5.30875	7.03107	6.77626	6.37203			ENSMUSG00000096956	6.90506	6.78627	7.10517	6.37203
1371	ENSMUSG00000027422	6.2241	6.4983	7.14822	6.62354	6.98262	6.95531	6.78333	6.90709	6.65655	6.77359	6.62599	6.68538	6.8085	7.24709	6.94711	7.0009			ENSMUSG00000027422	6.62354	6.90709	6.68538	7.0009
1372	ENSMUSG00000024213	7.06076	6.85158	6.40156	6.7713	6.97428	6.39145	6.60119	6.65564	7.21287	6.69328	6.82321	6.90979	7.11982	6.9398	6.97199	7.01053			ENSMUSG00000024213	6.7713	6.65564	6.90979	7.01053
1373	ENSMUSG00000079018	7.05803	7.44303	6.30418	6.93508	6.85524	6.64721	6.77408	6.75884	7.42544	6.92359	6.97554	7.10819	6.3301	6.65096	6.47503	6.48537			ENSMUSG00000079018	6.93508	6.75884	7.10819	6.48537
1374	ENSMUSG00000020265	6.98572	6.83972	6.80119	6.87554	6.51859	6.19102	6.39617	6.36859	6.92325	6.83458	7.0324	6.93008	7.08569	7.06633	7.19467	7.11557			ENSMUSG00000020265	6.87554	6.36859	6.93008	7.11557
1375	ENSMUSG00000022755	6.75654	5.26414	8.2758	6.7655	6.91487	7.18036	7.55836	7.21786	6.15708	5.16523	6.47264	5.93165	5.73045	6.03636	6.29216	6.01966			ENSMUSG00000022755	6.7655	7.21786	5.93165	6.01966
1376	ENSMUSG00000078652	6.57424	6.51761	6.48035	6.52407	7.02022	6.25033	6.47609	6.58222	7.02815	6.48645	6.69229	6.73563	7.11042	7.44139	7.45343	7.33508			ENSMUSG00000078652	6.52407	6.58222	6.73563	7.33508
1377	ENSMUSG00000090877	5.75461	5.973	7.46976	6.39913	7.24715	6.89942	6.62323	6.92327	7.75265	5.90069	5.77292	6.47542	7.55965	6.35461	6.48247	6.79891			ENSMUSG00000090877	6.39913	6.92327	6.47542	6.79891
1378	ENSMUSG00000003032	5.19581	5.7937	8.08467	6.35806	5.90259	7.36886	6.25773	6.50973	5.55072	6.3404	5.53234	5.80782	5.83978	7.85459	7.44518	7.04652			ENSMUSG00000003032	6.35806	6.50973	5.80782	7.04652
1379	ENSMUSG00000053560	7.24226	6.8961	6.35835	6.83224	6.53643	6.2891	6.68227	6.5026	7.07656	6.88904	6.79445	6.92001	7.16046	7.02323	6.93337	7.03902			ENSMUSG00000053560	6.83224	6.5026	6.92001	7.03902
1380	ENSMUSG00000032135	6.62697	7.46571	6.25891	6.78386	6.56647	7.33061	6.33937	6.74548	7.15733	7.21334	7.12186	7.16417	5.99117	6.79087	6.56976	6.4506			ENSMUSG00000032135	6.78386	6.74548	7.16417	6.4506
1381	ENSMUSG00000029103	7.44639	7.45655	6.2071	7.03668	6.32154	6.20268	5.94789	6.15737	7.72668	6.84686	7.27136	7.28163	6.43676	6.63956	6.64488	6.57373			ENSMUSG00000029103	7.03668	6.15737	7.28163	6.57373
1382	ENSMUSG00000047514	7.04645	6.9081	6.47453	6.8097	7.08957	6.85374	6.83596	6.92642	7.1304	6.95939	6.97788	7.02256	6.51647	6.51483	6.67225	6.56785			ENSMUSG00000047514	6.8097	6.92642	7.02256	6.56785
1383	ENSMUSG00000036748	7.18093	6.98439	6.24221	6.80251	6.8557	6.46001	6.7503	6.68867	6.90597	6.97592	7.0442	6.97536	7.02997	6.75768	6.79921	6.86229			ENSMUSG00000036748	6.80251	6.68867	6.97536	6.86229
1384	ENSMUSG00000003458	6.54505	6.49981	7.40351	6.81613	6.89704	7.15435	6.94321	6.9982	6.3292	6.43264	6.57142	6.44442	6.88938	6.74774	6.83841	6.82518			ENSMUSG00000003458	6.81613	6.9982	6.44442	6.82518
1385	ENSMUSG00000024026	6.94122	7.10072	6.70488	6.91561	6.67581	6.44442	6.39754	6.50592	7.04065	6.96002	7.12757	7.04275	6.41586	7.06336	6.98858	6.8226			ENSMUSG00000024026	6.91561	6.50592	7.04275	6.8226
1386	ENSMUSG00000054604	6.87523	6.74745	6.60657	6.74308	6.77169	6.63566	6.5982	6.66851	7.18488	6.71948	6.75056	6.88497	6.7505	7.05732	7.18717	6.99833			ENSMUSG00000054604	6.74308	6.66851	6.88497	6.99833
1387	ENSMUSG00000042684	8.34615	8.02199	2.90019	6.42278	3.82168	2.51397	2.90568	3.08044	9.07534	4.93818	7.87572	7.29641	5.28522	2.30159	2.61562	3.40081			ENSMUSG00000042684	6.42278	3.08044	7.29641	3.40081
1388	ENSMUSG00000004945	6.90383	7.04302	6.6946	6.88048	6.66283	6.81904	6.85099	6.77762	6.69319	6.95463	7.02968	6.8925	6.47249	6.83288	6.93818	6.74785			ENSMUSG00000004945	6.88048	6.77762	6.8925	6.74785
1389	ENSMUSG00000024165	6.88162	6.47241	6.34737	6.56713	6.42922	5.51963	6.37506	6.10797	6.8519	6.49225	6.56066	6.63494	7.30684	7.5595	7.78756	7.5513			ENSMUSG00000024165	6.56713	6.10797	6.63494	7.5513
1390	ENSMUSG00000021832	6.87997	6.72425	6.53159	6.71194	6.93915	6.6242	6.89035	6.8179	6.89294	6.65685	6.82407	6.79128	6.79758	7.09342	7.04674	6.97925			ENSMUSG00000021832	6.71194	6.8179	6.79128	6.97925
1391	ENSMUSG00000005312	6.88584	6.60256	6.64041	6.7096	6.7514	6.43903	6.42792	6.53945	7.25228	6.57201	6.74325	6.85585	7.10074	7.13775	7.14963	7.12938			ENSMUSG00000005312	6.7096	6.53945	6.85585	7.12938
1392	ENSMUSG00000040212	6.59539	7.45435	6.82892	6.95956	6.21204	6.52406	6.10064	6.27891	6.93156	7.27214	7.39131	7.19834	5.75455	7.26448	6.70503	6.57469			ENSMUSG00000040212	6.95956	6.27891	7.19834	6.57469
1393	ENSMUSG00000010095	6.88325	6.40787	6.73372	6.67495	6.71506	6.91756	6.44739	6.69334	6.69142	6.97649	6.55892	6.74227	7.21023	7.09621	6.96601	7.09081			ENSMUSG00000010095	6.67495	6.69334	6.74227	7.09081
1394	ENSMUSG00000023232	5.56688	4.37484	7.91057	5.95076	6.74887	7.46993	7.42288	7.2139	5.24594	5.20665	4.58282	5.0118	7.43775	6.8813	6.9731	7.09738			ENSMUSG00000023232	5.95076	7.2139	5.0118	7.09738
1395	ENSMUSG00000084817	6.57219	7.05189	7.21123	6.94511	6.58804	6.61416	6.66366	6.62195	6.55078	6.95356	6.97274	6.82569	6.67537	6.96809	6.75921	6.80089			ENSMUSG00000084817	6.94511	6.62195	6.82569	6.80089
1396	ENSMUSG00000016344	6.90323	6.81576	6.4175	6.71216	6.82852	6.84855	6.95481	6.87729	6.89634	6.9726	6.8925	6.92048	7.02012	6.64221	6.65485	6.7724			ENSMUSG00000016344	6.71216	6.87729	6.92048	6.7724
1397	ENSMUSG00000027428	7.25068	6.84199	6.23694	6.77654	6.82729	6.45184	6.51349	6.59754	7.1292	7.18889	7.14101	7.15304	6.91371	6.45371	6.78532	6.71758			ENSMUSG00000027428	6.77654	6.59754	7.15304	6.71758
1398	ENSMUSG00000020946	6.73318	6.75336	6.79762	6.76139	6.88181	6.48836	6.45999	6.61005	6.98133	6.72816	6.93414	6.88121	6.65222	7.20255	7.1098	6.98819			ENSMUSG00000020946	6.76139	6.61005	6.88121	6.98819
1399	ENSMUSG00000071533	6.91462	6.66913	6.31875	6.63417	6.95209	6.57971	6.56563	6.69914	7.21842	6.78981	6.86366	6.9573	6.93422	7.00079	6.96529	6.96676			ENSMUSG00000071533	6.63417	6.69914	6.9573	6.96676
1400	ENSMUSG00000024812	7.00428	6.36518	6.53562	6.63502	6.85753	6.87299	6.87782	6.86945	6.78623	6.87305	6.59364	6.75097	6.74012	7.01125	7.12203	6.9578			ENSMUSG00000024812	6.63502	6.86945	6.75097	6.9578
1401	ENSMUSG00000020250	6.32048	6.02607	7.10638	6.48431	6.60904	7.0126	7.19443	6.93869	6.51807	6.11136	5.99375	6.20772	6.96788	7.19434	7.42548	7.1959			ENSMUSG00000020250	6.48431	6.93869	6.20772	7.1959
1402	ENSMUSG00000089782	6.66002	6.72559	6.81581	6.7338	6.75665	6.85137	6.94512	6.85105	6.67385	6.74125	6.68918	6.70143	6.6837	6.95635	7.12683	6.92229			ENSMUSG00000089782	6.7338	6.85105	6.70143	6.92229
1403	ENSMUSG00000039159	6.96254	7.01174	6.64399	6.87276	6.90672	7.12651	6.91735	6.98353	6.64401	6.7578	6.7694	6.72374	6.74684	6.57169	6.58915	6.6359			ENSMUSG00000039159	6.87276	6.98353	6.72374	6.6359
1404	ENSMUSG00000024197	6.86739	6.7686	6.77661	6.8042	7.00283	7.1647	6.98975	7.05243	6.65572	7.09392	6.85338	6.86767	6.44172	6.52844	6.36354	6.44456			ENSMUSG00000024197	6.8042	7.05243	6.86767	6.44456
1405	ENSMUSG00000009185	2.96216	6.28371	8.47078	5.90555	7.50511	7.98287	7.17919	7.55572	2.62399	6.59147	4.90252	4.70599	3.96464	5.00652	5.71519	4.89545			ENSMUSG00000009185	5.90555	7.55572	4.70599	4.89545
1406	ENSMUSG00000050335	6.20289	5.3674	7.37376	6.31468	7.6935	7.09589	7.91446	7.56795	5.26316	6.38569	5.45922	5.70269	7.08972	6.13089	6.1121	6.44424			ENSMUSG00000050335	6.31468	7.56795	5.70269	6.44424
1407	ENSMUSG00000022443	6.69816	6.99287	6.67228	6.78777	7.08737	7.02406	6.56983	6.89375	6.83266	7.0164	6.74984	6.8663	6.13198	6.96018	6.83695	6.64304			ENSMUSG00000022443	6.78777	6.89375	6.8663	6.64304
1408	ENSMUSG00000074207	5.05819	6.71624	8.41935	6.73126	6.24148	6.34021	6.07874	6.22014	5.53797	7.03594	6.59821	6.39071	5.16396	7.53321	6.43494	6.37737			ENSMUSG00000074207	6.73126	6.22014	6.39071	6.37737
1409	ENSMUSG00000038646	6.97944	6.71066	6.6013	6.7638	6.91616	6.7978	7.09735	6.93711	6.79243	6.9409	6.76405	6.83246	6.6511	6.59308	6.8344	6.69286			ENSMUSG00000038646	6.7638	6.93711	6.83246	6.69286
1410	ENSMUSG00000020780	6.55738	6.63684	6.80576	6.66666	6.92353	6.68752	6.60182	6.73762	7.03529	6.7297	6.79632	6.85377	6.78541	7.07336	7.00031	6.95303			ENSMUSG00000020780	6.66666	6.73762	6.85377	6.95303
1411	ENSMUSG00000032434	6.73075	6.62722	6.95037	6.76945	6.82156	6.98226	6.73663	6.84682	6.75071	6.81414	6.53315	6.69933	6.62327	7.01344	6.93772	6.85814			ENSMUSG00000032434	6.76945	6.84682	6.69933	6.85814
1412	ENSMUSG00000053062	7.40889	7.74014	3.91004	6.35303	5.80015	4.56163	5.29889	5.22022	8.9603	5.94167	8.03097	7.64431	5.81004	4.61923	4.47689	4.96872			ENSMUSG00000053062	6.35303	5.22022	7.64431	4.96872
1413	ENSMUSG00000024750	6.67504	6.43654	6.80024	6.63727	6.83637	7.25533	7.33393	7.14188	6.42436	6.83294	6.48231	6.57987	6.9487	6.53685	6.56776	6.68444			ENSMUSG00000024750	6.63727	7.14188	6.57987	6.68444
1414	ENSMUSG00000095526	6.70241	6.81184	6.47544	6.66323	6.93603	6.67895	7.4328	7.01593	6.90541	7.12248	6.70753	6.9118	6.28056	6.58604	6.75784	6.54148			ENSMUSG00000095526	6.66323	7.01593	6.9118	6.54148
1415	ENSMUSG00000010097	6.98023	6.77622	5.9656	6.57402	6.98429	6.26219	6.70673	6.65107	7.29885	6.68161	7.01294	6.9978	7.36528	6.69795	6.6592	6.90748			ENSMUSG00000010097	6.57402	6.65107	6.9978	6.90748
1416	ENSMUSG00000040415	7.27609	6.88903	5.63809	6.60107	7.05056	6.77294	6.71136	6.84495	7.26891	7.12734	7.18007	7.19211	6.91192	6.22858	6.07323	6.40457			ENSMUSG00000040415	6.60107	6.84495	7.19211	6.40457
1417	ENSMUSG00000071041	6.66717	7.45003	6.42645	6.84788	6.65126	6.59609	6.04271	6.43002	6.83388	6.96361	7.07028	6.95592	6.3189	7.11214	7.1333	6.85478			ENSMUSG00000071041	6.84788	6.43002	6.95592	6.85478
1418	ENSMUSG00000050552	6.97915	6.75959	6.53604	6.75826	6.56144	6.54196	6.94204	6.68181	6.89278	6.7656	6.92107	6.85982	6.99928	6.81997	6.87824	6.89916			ENSMUSG00000050552	6.75826	6.68181	6.85982	6.89916
1419	ENSMUSG00000058076	6.8011	6.70983	6.98754	6.83282	6.65328	6.49785	6.67272	6.60795	6.69165	6.79323	6.89973	6.79487	6.85837	6.94993	6.98661	6.93164			ENSMUSG00000058076	6.83282	6.60795	6.79487	6.93164
1420	ENSMUSG00000070803	7.24886	7.82135	6.82639	7.29887	5.82983	5.29358	5.39851	5.50731	7.07187	7.48793	7.71694	7.42558	6.4641	6.37865	5.63707	6.15994			ENSMUSG00000070803	7.29887	5.50731	7.42558	6.15994
1421	ENSMUSG00000026278	7.52116	7.25932	5.53656	6.77235	6.82766	6.27717	6.67143	6.59208	7.13253	6.9177	7.42443	7.15822	6.35726	6.64458	6.37519	6.45901			ENSMUSG00000026278	6.77235	6.59208	7.15822	6.45901
1422	ENSMUSG00000063480	6.59575	6.67956	6.46114	6.57882	6.65109	6.17333	6.45348	6.42597	7.03968	6.68531	6.75281	6.82593	7.08933	7.35131	7.28219	7.24094			ENSMUSG00000063480	6.57882	6.42597	6.82593	7.24094
1423	ENSMUSG00000005981	6.81257	7.08122	6.57288	6.82222	6.60335	6.08391	6.34358	6.34362	6.8683	6.92983	7.26178	7.01997	6.62973	7.13549	7.03868	6.93463			ENSMUSG00000005981	6.82222	6.34362	7.01997	6.93463
1424	ENSMUSG00000040848	7.01874	6.805	6.82896	6.88423	6.85474	7.21621	6.75163	6.94086	6.71104	6.8833	6.97395	6.8561	6.4047	6.33472	6.53211	6.42384			ENSMUSG00000040848	6.88423	6.94086	6.8561	6.42384
1425	ENSMUSG00000107002	6.796	6.47346	6.92755	6.73234	6.68363	6.80856	7.1068	6.86633	6.70221	6.70547	6.44214	6.6166	7.03838	6.76984	6.8177	6.87531			ENSMUSG00000107002	6.73234	6.86633	6.6166	6.87531
1426	ENSMUSG00000032348	7.4657	7.045	5.78934	6.76668	5.96806	5.02095	6.15982	5.71628	7.6176	6.88764	7.0023	7.16918	6.75951	7.07635	7.26328	7.03305			ENSMUSG00000032348	6.76668	5.71628	7.16918	7.03305
1427	ENSMUSG00000022477	6.55724	6.82584	7.08795	6.82368	6.74397	6.7214	6.55636	6.67391	6.68874	6.6422	6.93665	6.75586	6.62838	6.95231	7.01358	6.86476			ENSMUSG00000022477	6.82368	6.67391	6.75586	6.86476
1428	ENSMUSG00000020388	6.82072	6.87372	6.14114	6.61186	6.97173	6.75264	7.25001	6.99146	6.6334	6.74718	6.79623	6.7256	7.25002	6.5605	6.48551	6.76534			ENSMUSG00000020388	6.61186	6.99146	6.7256	6.76534
1429	ENSMUSG00000056851	6.75428	6.84249	6.24661	6.61446	6.95025	6.89034	6.76004	6.86687	7.02951	6.84109	6.87498	6.91519	6.73037	6.807	6.84652	6.79463			ENSMUSG00000056851	6.61446	6.86687	6.91519	6.79463
1430	ENSMUSG00000027360	8.10102	7.5519	3.76113	6.47135	5.18544	3.92421	4.93398	4.68121	8.549	6.69499	7.58238	7.60879	6.55985	5.20942	5.84337	5.87088			ENSMUSG00000027360	6.47135	4.68121	7.60879	5.87088
1431	ENSMUSG00000001416	6.49774	6.74413	6.60203	6.61463	6.85	6.01926	6.47312	6.44746	7.1328	6.48938	6.90608	6.84275	7.00019	7.26851	7.18679	7.15183			ENSMUSG00000001416	6.61463	6.44746	6.84275	7.15183
1432	ENSMUSG00000030682	6.99854	6.6143	6.49925	6.70403	6.65448	6.41678	6.53028	6.53385	6.98691	6.65882	6.82218	6.82264	7.29414	6.99134	6.90449	7.06333			ENSMUSG00000030682	6.70403	6.53385	6.82264	7.06333
1433	ENSMUSG00000027195	6.38378	6.28321	7.04123	6.5694	6.89272	6.10456	6.84006	6.61244	6.70131	6.14166	6.50081	6.44793	7.00603	7.28202	7.45102	7.24636			ENSMUSG00000027195	6.5694	6.61244	6.44793	7.24636
1434	ENSMUSG00000032440	6.08108	7.018	7.00389	6.70099	7.06205	7.00796	6.50329	6.85777	6.1461	7.52654	6.76253	6.81172	5.4971	7.14962	6.64305	6.42993			ENSMUSG00000032440	6.70099	6.85777	6.81172	6.42993
1435	ENSMUSG00000073838	6.59142	6.81105	6.63845	6.68031	6.87478	6.30659	6.48177	6.55438	6.82255	6.77116	6.89597	6.8299	6.96671	7.06823	7.15777	7.06424			ENSMUSG00000073838	6.68031	6.55438	6.8299	7.06424
1436	ENSMUSG00000031400	6.3818	6.16123	7.80944	6.78416	6.30494	6.63598	6.28435	6.40842	6.31988	6.50277	6.33559	6.38608	6.72942	7.23909	7.20256	7.05702			ENSMUSG00000031400	6.78416	6.40842	6.38608	7.05702
1437	ENSMUSG00000026342	7.37089	6.34912	6.22225	6.64742	6.95373	6.8989	7.13414	6.99559	6.90233	7.16258	6.64422	6.90304	6.84632	6.30765	6.2652	6.47306			ENSMUSG00000026342	6.64742	6.99559	6.90304	6.47306
1438	ENSMUSG00000020171	7.10434	6.57275	6.27773	6.6516	6.65093	6.00448	6.81284	6.48942	6.95962	6.63196	7.02686	6.87281	7.32207	6.83235	6.99055	7.04833			ENSMUSG00000020171	6.6516	6.48942	6.87281	7.04833
1439	ENSMUSG00000011884	6.85006	6.60863	6.72483	6.72784	6.66296	6.66064	6.25355	6.52571	6.82949	6.90174	6.57901	6.77008	6.98123	7.01348	7.2164	7.07037			ENSMUSG00000011884	6.72784	6.52571	6.77008	7.07037
1440	ENSMUSG00000044496	6.60085	6.35798	7.11705	6.69196	6.71902	6.95323	6.81273	6.82832	6.67718	6.667	6.48894	6.61104	7.11056	6.82148	6.75352	6.89519			ENSMUSG00000044496	6.69196	6.82832	6.61104	6.89519
1441	ENSMUSG00000008348	6.98348	6.85427	6.96646	6.93473	6.77132	6.81007	6.70224	6.76121	6.56089	6.70313	6.44797	6.57066	7.1414	6.56527	6.71171	6.80613			ENSMUSG00000008348	6.93473	6.76121	6.57066	6.80613
1442	ENSMUSG00000002602	6.73942	7.34611	6.90574	6.99709	7.06399	7.03107	6.00153	6.69887	6.33702	7.33156	7.46761	7.0454	4.80064	6.6183	6.23971	5.88622			ENSMUSG00000002602	6.99709	6.69887	7.0454	5.88622
1443	ENSMUSG00000038482	6.48155	6.54996	6.29161	6.44104	6.6511	5.68578	6.1992	6.17869	6.97703	6.3576	6.72527	6.68663	7.46295	7.42383	7.52216	7.46965			ENSMUSG00000038482	6.44104	6.17869	6.68663	7.46965
1444	ENSMUSG00000043998	6.3844	6.49549	7.32264	6.73418	6.68697	6.87441	6.41422	6.65853	6.61552	6.60042	6.67773	6.63122	6.48058	7.23198	6.99802	6.90353			ENSMUSG00000043998	6.73418	6.65853	6.63122	6.90353
1445	ENSMUSG00000022210	6.95795	6.78787	6.23116	6.659	6.84332	6.10942	6.52623	6.49299	7.01113	6.29198	6.98657	6.76323	7.54755	6.58832	7.0512	7.06236			ENSMUSG00000022210	6.659	6.49299	6.76323	7.06236
1446	ENSMUSG00000024583	6.72873	6.47748	6.73368	6.64663	6.77965	6.14542	6.56066	6.49524	6.8682	6.55676	6.69781	6.70759	7.0462	7.17091	7.28532	7.16747			ENSMUSG00000024583	6.64663	6.49524	6.70759	7.16747
1447	ENSMUSG00000022553	6.92221	6.924	6.33597	6.72739	7.08807	6.97278	6.88734	6.98273	6.67896	7.12381	6.85525	6.88601	6.59946	6.3467	6.4975	6.48122			ENSMUSG00000022553	6.72739	6.98273	6.88601	6.48122
1448	ENSMUSG00000031613	5.89768	7.25439	6.22472	6.45893	7.31903	7.31385	7.47642	7.36977	6.39058	7.39335	6.90801	6.89731	5.02896	6.19965	5.99504	5.74122			ENSMUSG00000031613	6.45893	7.36977	6.89731	5.74122
1449	ENSMUSG00000039349	7.05799	7.49619	6.2723	6.94216	6.67612	7.08719	6.36567	6.70966	6.88243	7.04543	6.93458	6.95415	5.33503	6.92743	6.49703	6.25316			ENSMUSG00000039349	6.94216	6.70966	6.95415	6.25316
1450	ENSMUSG00000030662	6.54718	6.59587	6.81573	6.65293	6.57344	6.22569	6.40896	6.4027	6.90338	6.53403	6.87901	6.77214	7.02749	7.14962	7.30288	7.16			ENSMUSG00000030662	6.65293	6.4027	6.77214	7.16
1451	ENSMUSG00000025208	6.91752	6.4441	6.78449	6.71537	6.70207	6.63302	6.83884	6.72464	6.79744	6.6324	6.70033	6.71006	7.14037	6.73126	6.86223	6.91129			ENSMUSG00000025208	6.71537	6.72464	6.71006	6.91129
1452	ENSMUSG00000015749	6.72897	6.83152	6.1793	6.57993	6.27821	5.61709	6.07011	5.98847	6.89918	6.78004	6.8608	6.84667	6.99038	7.46585	7.61966	7.35863			ENSMUSG00000015749	6.57993	5.98847	6.84667	7.35863
1453	ENSMUSG00000025795	6.50188	6.81343	6.91936	6.74489	6.75307	6.96915	6.61339	6.77853	6.85235	6.79274	6.39787	6.68099	6.41394	7.04057	6.97524	6.80992			ENSMUSG00000025795	6.74489	6.77853	6.68099	6.80992
1454	ENSMUSG00000081087	7.2829	7.17837	6.68535	7.04888	6.57687	6.20747	7.05559	6.61331	6.58046	6.93841	6.67842	6.73243	6.74482	6.40631	6.68945	6.61353			ENSMUSG00000081087	7.04888	6.61331	6.73243	6.61353
1455	ENSMUSG00000024309	6.57026	6.6942	6.28842	6.51763	6.75859	6.08593	6.5742	6.47291	7.13908	6.61234	6.74274	6.83138	7.3305	7.06425	7.10051	7.16509			ENSMUSG00000024309	6.51763	6.47291	6.83138	7.16509
1456	ENSMUSG00000017721	6.88759	6.50004	6.55111	6.64625	6.5951	6.51912	6.25903	6.45775	6.67719	6.69779	6.69339	6.68946	7.19003	7.00317	7.36586	7.18635			ENSMUSG00000017721	6.64625	6.45775	6.68946	7.18635
1457	ENSMUSG00000027333	6.38091	6.44086	6.78038	6.53405	7.07877	7.32336	7.52476	7.30896	7.11126	6.1225	6.24763	6.4938	6.73253	6.21621	6.20582	6.38485			ENSMUSG00000027333	6.53405	7.30896	6.4938	6.38485
1458	ENSMUSG00000022365	6.56038	6.72998	6.76875	6.68637	6.81539	6.75797	6.60784	6.72707	6.8272	6.72655	6.81825	6.79067	6.80271	6.96135	6.87066	6.87824			ENSMUSG00000022365	6.68637	6.72707	6.79067	6.87824
1459	ENSMUSG00000031207	6.55514	7.38566	6.8678	6.9362	6.79389	6.47346	6.17826	6.48187	6.73548	7.04598	7.29333	7.02493	5.36934	7.09541	6.68667	6.3838			ENSMUSG00000031207	6.9362	6.48187	7.02493	6.3838
1460	ENSMUSG00000002658	6.59796	6.77706	6.52415	6.63306	6.74339	6.33433	6.48932	6.52235	6.87533	6.6847	6.84115	6.80039	7.15368	7.0429	7.07268	7.08975			ENSMUSG00000002658	6.63306	6.52235	6.80039	7.08975
1461	ENSMUSG00000026553	6.684	6.88687	6.75455	6.77514	6.74491	6.61211	6.3143	6.55711	6.81537	6.85598	6.98211	6.88449	6.4465	7.13692	6.92904	6.83749			ENSMUSG00000026553	6.77514	6.55711	6.88449	6.83749
1462	ENSMUSG00000038812	6.87057	6.96774	6.21286	6.68372	6.69035	6.32321	6.39969	6.47108	6.99349	6.85986	6.83671	6.89669	7.06279	6.9294	7.02743	7.00654			ENSMUSG00000038812	6.68372	6.47108	6.89669	7.00654
1463	ENSMUSG00000018012	6.71802	6.84441	6.43009	6.66418	6.47617	6.53173	6.57824	6.52871	8.05193	6.28986	6.59864	6.98014	6.74497	6.47809	6.76926	6.6641			ENSMUSG00000018012	6.66418	6.52871	6.98014	6.6641
1464	ENSMUSG00000034088	6.35928	6.90769	6.93608	6.73435	6.71671	6.59772	6.32036	6.54493	6.78377	6.67321	6.99368	6.81689	6.49852	7.208	6.98064	6.89572			ENSMUSG00000034088	6.73435	6.54493	6.81689	6.89572
1465	ENSMUSG00000032353	6.34933	6.9314	7.19796	6.82623	6.61793	7.04392	6.58247	6.74811	6.62951	6.83228	6.74345	6.73508	6.34442	6.97344	6.55036	6.62274			ENSMUSG00000032353	6.82623	6.74811	6.73508	6.62274
1466	ENSMUSG00000105703	6.68324	0.385938	7.50126	4.85681	6.71433	6.2357	6.11329	6.35444	7.33381	7.27046	7.40407	7.33611	6.72307	5.43701	7.0896	6.41656			ENSMUSG00000105703	4.85681	6.35444	7.33611	6.41656
1467	ENSMUSG00000063628	6.85834	6.77031	6.79982	6.80949	6.8425	6.37619	7.31845	6.84571	6.11111	6.63162	6.04639	6.26304	7.2518	6.55101	6.92791	6.91024			ENSMUSG00000063628	6.80949	6.84571	6.26304	6.91024
1468	ENSMUSG00000031875	6.8056	7.03231	6.19147	6.67646	7.25643	7.1816	6.97948	7.13917	6.53052	7.05834	7.11551	6.90146	5.84029	6.43666	6.14339	6.14012			ENSMUSG00000031875	6.67646	7.13917	6.90146	6.14012
1469	ENSMUSG00000057506	7.25446	6.6475	6.10195	6.66797	6.65953	6.20835	6.72953	6.53247	6.90964	6.82942	6.80636	6.84847	7.17437	6.81362	6.86261	6.9502			ENSMUSG00000057506	6.66797	6.53247	6.84847	6.9502
1470	ENSMUSG00000033953	6.88591	6.97277	6.63509	6.83126	6.6562	6.46735	6.42428	6.51594	7.30848	6.65597	7.1104	7.02495	6.38999	6.80682	6.76628	6.65436			ENSMUSG00000033953	6.83126	6.51594	7.02495	6.65436
1471	ENSMUSG00000031983	6.09005	6.72782	7.51189	6.77658	6.94957	7.02357	6.46057	6.81124	6.30948	6.94824	6.50084	6.58619	6.00727	7.06432	6.53903	6.53687			ENSMUSG00000031983	6.77658	6.81124	6.58619	6.53687
1472	ENSMUSG00000022665	6.3548	7.59956	6.39838	6.78425	7.17884	7.50301	6.58173	7.08786	5.9147	7.4215	7.01781	6.78467	4.73399	6.3888	5.93026	5.68435			ENSMUSG00000022665	6.78425	7.08786	6.78467	5.68435
1473	ENSMUSG00000020326	6.42102	7.1253	6.95255	6.83296	7.04752	6.40694	6.78012	6.74486	7.15959	6.59107	7.21666	6.98911	6.38932	6.443	6.28894	6.37375			ENSMUSG00000020326	6.83296	6.74486	6.98911	6.37375
1474	ENSMUSG00000019920	6.28994	7.1938	6.66445	6.71607	7.21984	6.88335	6.80135	6.96818	6.37218	6.86772	7.05894	6.76628	6.18295	6.69616	6.56245	6.48052			ENSMUSG00000019920	6.71607	6.96818	6.76628	6.48052
1475	ENSMUSG00000028955	6.83376	6.56238	7.11176	6.83597	6.57931	6.74241	6.55902	6.62691	6.65816	6.51185	6.67518	6.61506	6.61317	6.99464	6.99684	6.86822			ENSMUSG00000028955	6.83597	6.62691	6.61506	6.86822
1476	ENSMUSG00000025156	6.54133	6.61178	6.57099	6.5747	6.6359	6.17339	6.4129	6.4074	7.14832	6.74998	6.8679	6.92207	6.93116	7.18782	7.06544	7.06147			ENSMUSG00000025156	6.5747	6.4074	6.92207	7.06147
1477	ENSMUSG00000007815	6.5714	6.887	6.94532	6.80124	6.81125	6.73063	6.45805	6.66664	6.74399	6.78222	6.81921	6.78181	6.30513	7.00962	6.87971	6.73149			ENSMUSG00000007815	6.80124	6.66664	6.78181	6.73149
1478	ENSMUSG00000001700	7.40238	6.99321	5.7179	6.7045	6.46359	6.4581	6.64784	6.52318	7.24294	6.63973	7.25138	7.04468	7.03211	6.05946	6.61467	6.56875			ENSMUSG00000001700	6.7045	6.52318	7.04468	6.56875
1479	ENSMUSG00000064369	5.68108	7.22481	6.49608	6.46732	6.23252	6.62126	6.84284	6.56554	6.72168	6.68246	7.80107	7.0684	5.68655	6.93695	6.96689	6.53013			ENSMUSG00000064369	6.46732	6.56554	7.0684	6.53013
1480	ENSMUSG00000028339	5.61462	8.17692	6.67719	6.82291	5.0307	6.01276	3.97393	5.00579	7.50654	7.20436	7.57432	7.42841	3.45387	7.19684	6.65354	5.76808			ENSMUSG00000028339	6.82291	5.00579	7.42841	5.76808
1481	ENSMUSG00000013822	6.65266	6.55251	6.50284	6.56934	6.733	6.48209	6.76297	6.65935	6.77122	6.76331	6.51643	6.68365	7.2765	6.77464	7.05672	7.03596			ENSMUSG00000013822	6.56934	6.65935	6.68365	7.03596
1482	ENSMUSG00000045948	6.75463	6.72998	6.51469	6.66643	6.59238	6.04031	6.4322	6.35496	7.05844	6.72124	6.7685	6.8494	7.31104	6.8188	7.0371	7.05565			ENSMUSG00000045948	6.66643	6.35496	6.8494	7.05565
1483	ENSMUSG00000094344	6.95866	7.26717	6.76288	6.99624	6.41083	6.0925	6.69546	6.3996	6.74244	6.88703	6.887	6.83882	6.11474	7.0275	6.86045	6.66756			ENSMUSG00000094344	6.99624	6.3996	6.83882	6.66756
1484	ENSMUSG00000022136	6.0743	6.59726	7.10378	6.59178	7.16986	6.66873	6.09231	6.64363	6.99652	6.49934	6.68389	6.72658	6.68733	7.09042	6.83774	6.87183			ENSMUSG00000022136	6.59178	6.64363	6.72658	6.87183
1485	ENSMUSG00000115987	7.00479	6.46296	6.6509	6.70622	6.56402	6.55715	6.50435	6.54184	6.90195	6.8172	6.6084	6.77585	6.96766	6.85215	7.01951	6.94644			ENSMUSG00000115987	6.70622	6.54184	6.77585	6.94644
1486	ENSMUSG00000030127	6.70284	6.635	6.69154	6.67646	6.59884	6.35826	6.65997	6.53902	6.83026	6.66151	6.78994	6.76057	6.92503	7.06747	6.9878	6.99343			ENSMUSG00000030127	6.67646	6.53902	6.76057	6.99343
1487	ENSMUSG00000018446	6.64536	6.62865	6.43906	6.57102	6.5386	5.96725	6.40892	6.30492	7.05646	6.51848	6.76948	6.78147	7.14056	7.22849	7.23632	7.20179			ENSMUSG00000018446	6.57102	6.30492	6.78147	7.20179
1488	ENSMUSG00000024942	7.48425	6.96457	6.33048	6.92644	6.27803	6.41377	6.09927	6.26369	7.26673	6.95458	6.95393	7.05841	6.51339	6.67111	6.69851	6.62767			ENSMUSG00000024942	6.92644	6.26369	7.05841	6.62767
1489	ENSMUSG00000030007	6.62391	6.65109	6.57194	6.61565	6.7444	6.14795	6.43631	6.44289	7.11531	6.57767	6.80067	6.83121	6.9242	7.1341	7.07074	7.04302			ENSMUSG00000030007	6.61565	6.44289	6.83121	7.04302
1490	ENSMUSG00000026701	6.96463	6.5093	6.38798	6.62064	6.79453	6.26415	6.5524	6.53703	6.56669	6.70578	6.72182	6.66476	7.52814	6.70614	6.94579	7.06002			ENSMUSG00000026701	6.62064	6.53703	6.66476	7.06002
1491	ENSMUSG00000066357	7.00744	7.39172	6.22836	6.87584	6.49301	6.06301	6.04375	6.19992	7.16201	6.75411	7.57744	7.16452	6.18481	6.71821	6.76412	6.55571			ENSMUSG00000066357	6.87584	6.19992	7.16452	6.55571
1492	ENSMUSG00000005514	6.80966	6.34997	7.0447	6.73478	6.90735	7.2255	6.91345	7.01544	6.2586	6.45133	6.6183	6.44275	6.77031	6.40886	6.66344	6.6142			ENSMUSG00000005514	6.73478	7.01544	6.44275	6.6142
1493	ENSMUSG00000070697	6.79029	6.51606	6.54186	6.61607	6.80515	6.53344	6.70841	6.68233	6.67371	6.57667	6.45561	6.56866	6.9405	7.08514	7.15808	7.06124			ENSMUSG00000070697	6.61607	6.68233	6.56866	7.06124
1494	ENSMUSG00000021749	5.70368	4.34944	7.76657	5.93989	6.71538	7.89081	7.62859	7.41159	4.04216	5.94117	4.73816	4.90716	6.96397	6.3428	6.17502	6.49393			ENSMUSG00000021749	5.93989	7.41159	4.90716	6.49393
1495	ENSMUSG00000005625	6.72273	6.46072	6.5539	6.57912	6.82173	6.46597	6.72475	6.67082	6.73403	6.59514	6.71403	6.68107	7.18471	6.93976	6.9184	7.01429			ENSMUSG00000005625	6.57912	6.67082	6.68107	7.01429
1496	ENSMUSG00000030800	7.22174	6.15218	6.46104	6.61165	6.49492	6.22654	6.6646	6.46202	7.06505	6.82802	6.46353	6.78553	7.4356	6.50192	6.93171	6.95641			ENSMUSG00000030800	6.61165	6.46202	6.78553	6.95641
1497	ENSMUSG00000019907	6.57349	7.08874	5.93188	6.53137	7.23621	6.79517	7.14112	7.0575	6.94911	6.76691	7.01028	6.90877	6.49	6.40334	6.22942	6.37425			ENSMUSG00000019907	6.53137	7.0575	6.90877	6.37425
1498	ENSMUSG00000030704	6.59557	6.63992	6.77075	6.66875	6.97736	6.66989	6.63867	6.76197	6.91508	6.57836	6.64198	6.7118	6.57534	6.96986	6.89804	6.81441			ENSMUSG00000030704	6.66875	6.76197	6.7118	6.81441
1499	ENSMUSG00000038539	6.39004	6.61043	6.57314	6.52454	6.62864	6.93807	6.06969	6.54547	7.07026	7.13351	6.59709	6.93362	5.95098	7.49552	6.85228	6.76626			ENSMUSG00000038539	6.52454	6.54547	6.93362	6.76626
1500	ENSMUSG00000039515	6.78583	6.58823	6.65658	6.67688	6.56393	6.2893	6.39689	6.4167	6.88717	6.78796	6.74085	6.80532	6.91051	7.03955	7.14474	7.0316			ENSMUSG00000039515	6.67688	6.4167	6.80532	7.0316
1501	ENSMUSG00000029642	6.59901	6.41801	7.14223	6.71975	6.56537	6.86973	6.84285	6.75932	6.55324	6.67833	6.16434	6.46531	6.85803	6.81113	6.93571	6.86829			ENSMUSG00000029642	6.71975	6.75932	6.46531	6.86829
1502	ENSMUSG00000038721	6.98617	5.95111	6.33212	6.42313	6.88044	6.26049	6.81855	6.65316	6.7685	6.47186	6.16737	6.46924	7.76309	6.38304	7.13852	7.09488			ENSMUSG00000038721	6.42313	6.65316	6.46924	7.09488
1503	ENSMUSG00000018559	6.8216	6.65375	6.48623	6.65386	6.70255	6.50502	6.66682	6.6248	6.90703	6.6611	6.7024	6.75684	7.0472	6.9216	6.80816	6.92565			ENSMUSG00000018559	6.65386	6.6248	6.75684	6.92565
1504	ENSMUSG00000025871	6.46443	6.70036	7.22801	6.7976	6.67899	6.80769	6.54083	6.67583	6.93019	6.57945	6.72102	6.74355	6.41263	6.81756	6.6921	6.64076			ENSMUSG00000025871	6.7976	6.67583	6.74355	6.64076
1505	ENSMUSG00000015120	6.65712	6.75537	6.42876	6.61375	6.92427	6.55103	6.72429	6.7332	6.79171	6.69762	6.82289	6.77074	6.80079	6.86242	6.91362	6.85894			ENSMUSG00000015120	6.61375	6.7332	6.77074	6.85894
1506	ENSMUSG00000043342	7.6173	7.02274	4.98668	6.54224	6.92259	6.1696	6.22526	6.43915	7.43518	7.4349	7.20558	7.35855	5.78316	6.36875	6.24995	6.13395			ENSMUSG00000043342	6.54224	6.43915	7.35855	6.13395
1507	ENSMUSG00000058704	6.90614	6.68939	6.72441	6.77332	6.45317	6.11071	6.4912	6.35169	6.84934	6.59965	6.69964	6.71621	6.73923	7.18649	7.16758	7.0311			ENSMUSG00000058704	6.77332	6.35169	6.71621	7.0311
1508	ENSMUSG00000047281	4.9496	3.1439	7.72333	5.27228	7.0313	6.76633	7.60002	7.13255	4.85958	4.54304	3.26201	4.22154	6.87593	7.4934	7.43693	7.26875			ENSMUSG00000047281	5.27228	7.13255	4.22154	7.26875
1509	ENSMUSG00000021910	6.86232	6.90712	6.08854	6.61933	6.89804	6.36007	6.56662	6.60824	7.06623	6.93293	6.9993	6.99949	6.96075	6.67656	6.54643	6.72791			ENSMUSG00000021910	6.61933	6.60824	6.99949	6.72791
1510	ENSMUSG00000004270	6.90241	6.36107	6.54538	6.60295	6.74357	6.1613	6.84852	6.58446	6.89363	6.70004	6.37955	6.65774	7.28134	6.75044	6.99389	7.00856			ENSMUSG00000004270	6.60295	6.58446	6.65774	7.00856
1511	ENSMUSG00000020821	6.68886	6.69131	6.83142	6.7372	6.6917	6.37569	6.36677	6.47805	6.93044	6.73146	6.75362	6.80518	6.60889	7.0815	6.99509	6.89516			ENSMUSG00000020821	6.7372	6.47805	6.80518	6.89516
1512	ENSMUSG00000020477	6.72697	6.68468	6.4995	6.63705	6.70869	6.33637	6.65521	6.56676	6.88425	6.73393	6.80054	6.80624	7.05382	6.86065	6.90183	6.93876			ENSMUSG00000020477	6.63705	6.56676	6.80624	6.93876
1513	ENSMUSG00000049401	6.75389	6.62383	6.78697	6.72156	6.91309	6.86439	6.77395	6.85048	6.58383	6.72943	6.58293	6.63206	6.79248	6.60452	6.75595	6.71765			ENSMUSG00000049401	6.72156	6.85048	6.63206	6.71765
1514	ENSMUSG00000052837	6.5159	6.01602	6.99061	6.50751	6.73612	7.54063	7.45023	7.24233	6.24082	6.2568	5.68397	6.06053	6.60823	6.71181	6.51466	6.61157			ENSMUSG00000052837	6.50751	7.24233	6.06053	6.61157
1515	ENSMUSG00000000088	6.55257	5.99516	7.18506	6.5776	6.59873	6.49646	6.73952	6.61157	6.41066	6.23379	6.31238	6.31894	7.22762	7.00622	7.1817	7.13851			ENSMUSG00000000088	6.5776	6.61157	6.31894	7.13851
1516	ENSMUSG00000066551	6.77904	6.32847	6.19469	6.43407	6.55588	6.06305	6.40438	6.3411	6.8522	6.78299	6.4958	6.71033	7.02787	7.30152	7.45946	7.26295			ENSMUSG00000066551	6.43407	6.3411	6.71033	7.26295
1517	ENSMUSG00000110686	6.54832	7.1514	6.7981	6.83261	6.63954	6.23834	6.31248	6.39679	6.45235	6.88974	6.83488	6.72566	6.30152	7.05151	7.23658	6.8632			ENSMUSG00000110686	6.83261	6.39679	6.72566	6.8632
1518	ENSMUSG00000036896	6.67972	7.11293	6.86334	6.88533	7.68416	7.8533	6.58638	7.37461	4.70857	6.53014	6.77257	6.00376	5.68488	5.55715	5.60306	5.61503			ENSMUSG00000036896	6.88533	7.37461	6.00376	5.61503
1519	ENSMUSG00000024181	6.90717	6.7959	6.18974	6.63094	6.45827	6.09918	6.48451	6.34732	6.83069	6.61735	6.83224	6.76009	7.38314	6.84769	7.04852	7.09312			ENSMUSG00000024181	6.63094	6.34732	6.76009	7.09312
1520	ENSMUSG00000030339	6.76964	6.62077	6.47412	6.62151	6.80714	6.54649	6.57299	6.64221	6.92192	6.76131	6.70747	6.7969	6.9867	6.85173	6.80441	6.88095			ENSMUSG00000030339	6.62151	6.64221	6.7969	6.88095
1521	ENSMUSG00000022051	6.86496	6.6516	6.98774	6.83477	6.86858	7.16385	7.1511	7.06117	6.39035	6.88889	6.67304	6.65076	6.14192	6.09041	6.25312	6.16182			ENSMUSG00000022051	6.83477	7.06117	6.65076	6.16182
1522	ENSMUSG00000058914	4.90728	6.71396	5.27161	5.63095	8.37884	7.84117	7.02613	7.74871	5.73027	7.15722	6.82448	6.57065	4.88208	5.30802	5.52115	5.23708			ENSMUSG00000058914	5.63095	7.74871	6.57065	5.23708
1523	ENSMUSG00000021957	7.05038	6.44302	6.52084	6.67141	6.41782	5.74569	6.59388	6.25246	6.72254	6.69335	6.68181	6.69924	7.12062	6.99833	7.27185	7.13027			ENSMUSG00000021957	6.67141	6.25246	6.69924	7.13027
1524	ENSMUSG00000066152	7.43986	6.83877	6.19739	6.82534	6.76742	6.59615	6.65282	6.67213	7.22404	6.99922	6.62094	6.94807	6.90201	5.85346	6.12063	6.29203			ENSMUSG00000066152	6.82534	6.67213	6.94807	6.29203
1525	ENSMUSG00000032766	6.74358	7.4773	6.21647	6.81245	6.63535	6.38041	6.60871	6.54149	6.89164	7.15753	7.29994	7.11637	5.22778	6.80473	6.44237	6.1583			ENSMUSG00000032766	6.81245	6.54149	7.11637	6.1583
1526	ENSMUSG00000069237	6.83223	6.75102	6.19988	6.59438	6.8507	7.06892	6.68229	6.86731	6.98306	6.86225	6.82795	6.89109	6.3452	6.60862	6.59044	6.51475			ENSMUSG00000069237	6.59438	6.86731	6.89109	6.51475
1527	ENSMUSG00000024590	6.48695	6.33699	5.18166	6.00187	6.08749	5.03974	5.7246	5.61728	6.10875	6.49677	6.02861	6.21138	7.60111	7.63742	8.22414	7.82089			ENSMUSG00000024590	6.00187	5.61728	6.21138	7.82089
1528	ENSMUSG00000013662	6.66031	6.60495	6.62154	6.62893	6.84682	6.60034	6.75454	6.7339	6.85198	6.58877	6.65692	6.69922	6.80757	6.87127	6.80092	6.82658			ENSMUSG00000013662	6.62893	6.7339	6.69922	6.82658
1529	ENSMUSG00000079884	6.15939	6.49367	7.07032	6.57446	6.8822	6.63286	6.43333	6.64946	6.40753	6.63398	6.71662	6.58605	6.59812	7.11284	7.06254	6.9245			ENSMUSG00000079884	6.57446	6.64946	6.58605	6.9245
1530	ENSMUSG00000024271	6.94063	6.71129	6.25858	6.63683	6.70261	6.01583	6.57495	6.43113	7.01821	6.7126	6.99029	6.90703	7.04905	6.77859	6.80497	6.87754			ENSMUSG00000024271	6.63683	6.43113	6.90703	6.87754
1531	ENSMUSG00000024140	6.36007	6.59668	7.29859	6.75178	6.45218	7.40708	6.40674	6.75533	6.63071	6.71924	6.46474	6.6049	5.90563	6.9289	6.50707	6.4472			ENSMUSG00000024140	6.75178	6.75533	6.6049	6.4472
1532	ENSMUSG00000020917	6.42736	6.72927	6.93067	6.69577	6.81031	6.49081	6.42606	6.57573	6.55282	6.62044	6.7718	6.64835	6.34817	7.06686	7.16883	6.86129			ENSMUSG00000020917	6.69577	6.57573	6.64835	6.86129
1533	ENSMUSG00000031897	6.47353	6.26801	6.93957	6.56037	6.97389	6.96721	7.007	6.9827	6.35398	6.25869	6.10917	6.24061	7.07174	6.54442	6.93972	6.85196			ENSMUSG00000031897	6.56037	6.9827	6.24061	6.85196
1534	ENSMUSG00000018287	6.94349	6.79327	6.37887	6.70521	6.54108	6.10446	6.63222	6.42592	7.00624	6.58071	6.7675	6.78482	6.94102	6.87859	6.94301	6.92087			ENSMUSG00000018287	6.70521	6.42592	6.78482	6.92087
1535	ENSMUSG00000006740	6.44455	6.53966	7.17655	6.72025	6.61587	6.53161	6.30425	6.48391	6.91777	6.47443	6.64592	6.67937	6.25793	7.1448	7.04744	6.81672			ENSMUSG00000006740	6.72025	6.48391	6.67937	6.81672
1536	ENSMUSG00000024045	6.95954	6.65328	5.93839	6.51707	6.60353	6.11256	6.49854	6.40488	7.33037	6.63766	6.80107	6.92303	7.23962	6.74786	6.78083	6.92277			ENSMUSG00000024045	6.51707	6.40488	6.92303	6.92277
1537	ENSMUSG00000058709	6.83959	6.98124	6.65053	6.82379	6.7445	6.49618	6.37014	6.53694	6.83816	6.92409	6.98984	6.91736	6.75526	6.50724	6.50798	6.59016			ENSMUSG00000058709	6.82379	6.53694	6.91736	6.59016
1538	ENSMUSG00000003534	6.58527	6.13899	6.83083	6.51836	6.95664	7.19188	7.11385	7.08746	6.53091	6.57571	6.08437	6.39699	7.11955	6.23338	6.43999	6.59764			ENSMUSG00000003534	6.51836	7.08746	6.39699	6.59764
1539	ENSMUSG00000024571	6.7956	6.39072	6.52867	6.57166	6.57668	6.37879	6.71507	6.55685	6.68991	6.66006	6.54176	6.63058	7.35583	6.7911	6.89805	7.01499			ENSMUSG00000024571	6.57166	6.55685	6.63058	7.01499
1540	ENSMUSG00000091086	7.10379	6.67287	6.59336	6.79001	6.24489	6.05781	6.94645	6.41639	6.79292	6.716	6.63232	6.71375	6.88232	6.71875	6.94528	6.84878			ENSMUSG00000091086	6.79001	6.41639	6.71375	6.84878
1541	ENSMUSG00000028010	6.68059	6.25299	6.45179	6.46179	6.67034	6.09126	6.37317	6.37826	6.82787	6.31727	6.22173	6.45562	7.18238	7.31424	7.40302	7.29988			ENSMUSG00000028010	6.46179	6.37826	6.45562	7.29988
1542	ENSMUSG00000028643	6.92797	6.75294	6.52064	6.73385	6.63953	6.38997	6.79808	6.6092	6.69932	6.54575	6.66565	6.63691	6.79644	6.99752	6.75013	6.84803			ENSMUSG00000028643	6.73385	6.6092	6.63691	6.84803
1543	ENSMUSG00000046668	6.81582	6.27088	6.60462	6.56377	6.59923	7.03071	6.48117	6.7037	6.85081	6.75664	6.44974	6.68573	6.52992	7.00477	6.88903	6.80791			ENSMUSG00000046668	6.56377	6.7037	6.68573	6.80791
1544	ENSMUSG00000051154	6.84262	6.62365	6.47374	6.64667	6.89286	6.60454	7.08156	6.85965	6.60287	6.69331	6.69076	6.66231	6.79295	6.57781	6.57021	6.64699			ENSMUSG00000051154	6.64667	6.85965	6.66231	6.64699
1545	ENSMUSG00000076431	6.01749	6.42968	5.97498	6.14072	7.80111	7.89278	7.44956	7.71448	5.81398	6.19758	6.34369	6.11842	6.16668	5.47705	6.05162	5.89845			ENSMUSG00000076431	6.14072	7.71448	6.11842	5.89845
1546	ENSMUSG00000071451	6.82336	6.8171	6.32524	6.65523	6.80332	6.01354	6.93378	6.58355	6.88233	6.6187	6.84584	6.78229	6.82929	6.81926	6.72115	6.7899			ENSMUSG00000071451	6.65523	6.58355	6.78229	6.7899
1547	ENSMUSG00000021111	6.54298	6.86005	6.45249	6.61851	6.88744	6.43101	6.35633	6.55826	6.93871	6.6327	6.81273	6.79471	6.56258	6.97125	7.00846	6.84743			ENSMUSG00000021111	6.61851	6.55826	6.79471	6.84743
1548	ENSMUSG00000084830	6.96458	6.52869	6.90245	6.79857	6.3121	5.59506	6.59651	6.16789	6.73007	6.72048	6.8087	6.75308	6.85097	7.03146	6.97061	6.95102			ENSMUSG00000084830	6.79857	6.16789	6.75308	6.95102
1549	ENSMUSG00000021996	6.87423	6.86089	6.6217	6.78561	6.71255	6.55668	6.81056	6.69326	6.65957	6.76383	6.75575	6.72638	6.47726	6.71522	6.68103	6.6245			ENSMUSG00000021996	6.78561	6.69326	6.72638	6.6245
1550	ENSMUSG00000025220	6.97376	6.43922	6.14528	6.51942	6.8462	6.69045	6.81827	6.78497	6.80705	7.01019	6.7148	6.84401	6.92936	6.4588	6.54517	6.64444			ENSMUSG00000025220	6.51942	6.78497	6.84401	6.64444
1551	ENSMUSG00000074715	3.80078	2.38763	8.38326	4.85723	6.59144	7.70521	6.75501	7.01722	3.9602	5.32351	4.24196	4.50856	7.77684	5.26483	5.68544	6.24237			ENSMUSG00000074715	4.85723	7.01722	4.50856	6.24237
1552	ENSMUSG00000031357	6.92789	6.74299	6.76416	6.81168	6.83854	6.54279	6.73661	6.70598	6.86104	6.76008	6.74416	6.78843	6.2471	6.61299	6.62826	6.49612			ENSMUSG00000031357	6.81168	6.70598	6.78843	6.49612
1553	ENSMUSG00000069972	6.81651	6.52798	6.5314	6.6253	6.70341	6.57368	6.62905	6.63538	7.01309	6.8456	6.75612	6.8716	6.57197	6.68647	6.81544	6.69129			ENSMUSG00000069972	6.6253	6.63538	6.8716	6.69129
1554	ENSMUSG00000069565	6.93451	6.71516	6.20169	6.61712	6.43262	6.13813	6.39607	6.32227	6.80088	6.69102	6.67735	6.72308	7.05777	6.979	7.16121	7.06599			ENSMUSG00000069565	6.61712	6.32227	6.72308	7.06599
1555	ENSMUSG00000063576	6.77636	6.78116	6.60218	6.7199	6.55746	6.54457	6.43031	6.51078	6.70315	6.62094	6.71031	6.67813	6.80619	6.8432	6.99981	6.88307			ENSMUSG00000063576	6.7199	6.51078	6.67813	6.88307
1556	ENSMUSG00000026478	6.65353	7.17473	6.99708	6.94178	6.46707	6.35539	6.30281	6.37509	6.8391	6.7815	7.0348	6.88513	5.84369	6.79787	6.749	6.46352			ENSMUSG00000026478	6.94178	6.37509	6.88513	6.46352
1557	ENSMUSG00000006442	6.12477	7.10848	6.6648	6.63269	6.17569	5.15324	5.26971	5.53288	7.3802	6.24058	7.22183	6.94754	6.52697	7.5658	7.11807	7.07028			ENSMUSG00000006442	6.63269	5.53288	6.94754	7.07028
1558	ENSMUSG00000036315	6.90832	6.74128	6.53716	6.72892	6.51125	6.03225	6.27607	6.27319	7.20464	6.65468	6.80027	6.88653	6.65076	6.99102	6.88478	6.84218			ENSMUSG00000036315	6.72892	6.27319	6.88653	6.84218
1559	ENSMUSG00000066306	6.73064	6.91103	5.95231	6.53133	7.00105	6.79521	6.74209	6.84612	6.66106	6.99363	6.8266	6.8271	6.66408	6.37296	6.61784	6.55162			ENSMUSG00000066306	6.53133	6.84612	6.8271	6.55162
1560	ENSMUSG00000008035	7.13453	6.44689	6.16266	6.58136	6.40186	5.84497	5.90769	6.05151	7.54453	6.98098	6.52115	7.01555	7.30063	6.62979	6.7144	6.88161			ENSMUSG00000008035	6.58136	6.05151	7.01555	6.88161
1561	ENSMUSG00000071654	7.06488	6.86582	6.54798	6.82623	6.38799	6.53374	6.62647	6.51607	6.5925	6.81751	6.80296	6.73766	6.7318	6.66577	6.66342	6.687			ENSMUSG00000071654	6.82623	6.51607	6.73766	6.687
1562	ENSMUSG00000039405	5.44725	5.48161	6.86436	5.93107	6.69114	7.48347	7.01445	7.06302	5.8942	7.44789	4.93001	6.0907	5.31018	7.57729	6.7272	6.53822			ENSMUSG00000039405	5.93107	7.06302	6.0907	6.53822
1563	ENSMUSG00000015733	6.69194	6.55158	6.88342	6.70898	6.77858	6.72318	6.62205	6.70794	6.60529	6.56906	6.66106	6.6118	6.24568	6.84487	6.9554	6.68198			ENSMUSG00000015733	6.70898	6.70794	6.6118	6.68198
1564	ENSMUSG00000020153	6.67576	6.63611	6.57702	6.62963	6.49815	6.50805	6.60642	6.53754	6.90317	6.78462	6.7118	6.79986	7.02173	6.79012	6.5733	6.79505			ENSMUSG00000020153	6.62963	6.53754	6.79986	6.79505
1565	ENSMUSG00000020664	6.73012	6.74973	6.53391	6.67125	6.56223	6.2037	6.55483	6.44026	6.916	6.61524	6.88764	6.80629	6.52442	6.99093	6.97397	6.82977			ENSMUSG00000020664	6.67125	6.44026	6.80629	6.82977
1566	ENSMUSG00000002660	6.76111	6.53725	6.24844	6.5156	6.6413	6.27273	6.48242	6.46549	6.84534	6.82924	6.67151	6.78203	7.03098	6.95825	6.93865	6.97596			ENSMUSG00000002660	6.5156	6.46549	6.78203	6.97596
1567	ENSMUSG00000048878	6.84885	6.95087	6.0623	6.62067	6.79508	6.47987	6.49386	6.58961	7.10931	6.92888	6.83654	6.95824	6.7449	6.55658	6.48715	6.59621			ENSMUSG00000048878	6.62067	6.58961	6.95824	6.59621
1568	ENSMUSG00000029076	6.59133	6.64106	6.79415	6.67551	6.91946	6.88491	6.7697	6.85802	6.53576	6.65941	6.72118	6.63878	6.52462	6.56734	6.58029	6.55742			ENSMUSG00000029076	6.67551	6.85802	6.63878	6.55742
1569	ENSMUSG00000001300	7.05039	5.44788	5.86206	6.12011	7.03581	6.30562	6.95552	6.76565	7.14145	6.49676	5.59725	6.41182	7.49752	6.62585	6.90966	7.01101			ENSMUSG00000001300	6.12011	6.76565	6.41182	7.01101
1570	ENSMUSG00000029860	6.14615	7.27972	6.82983	6.7519	6.89013	6.91072	6.57795	6.79293	6.61005	7.09714	6.98028	6.89582	5.99415	6.33434	6.04926	6.12592			ENSMUSG00000029860	6.7519	6.79293	6.89582	6.12592
1571	ENSMUSG00000020674	6.18408	6.83706	7.3487	6.78995	6.91132	6.89149	6.75228	6.8517	5.82692	6.84103	6.44028	6.36941	6.06406	6.64578	6.61701	6.44229			ENSMUSG00000020674	6.78995	6.8517	6.36941	6.44229
1572	ENSMUSG00000003873	6.72511	6.35165	6.37628	6.48434	6.71795	6.17276	6.78257	6.55776	6.92029	6.42928	6.6296	6.65973	7.20723	6.907	6.83249	6.98224			ENSMUSG00000003873	6.48434	6.55776	6.65973	6.98224
1573	ENSMUSG00000113902	7.12725	6.88176	7.10413	7.03771	6.34631	5.69306	6.84144	6.2936	6.28366	6.24927	6.2017	6.24488	7.16322	6.67767	6.81962	6.88684			ENSMUSG00000113902	7.03771	6.2936	6.24488	6.88684
1574	ENSMUSG00000021737	6.71162	6.67583	6.4717	6.61972	6.8227	6.07719	6.48058	6.46016	6.93097	6.49204	6.76638	6.7298	6.6872	7.06863	6.97305	6.90963			ENSMUSG00000021737	6.61972	6.46016	6.7298	6.90963
1575	ENSMUSG00000052456	6.86156	6.58798	6.33516	6.5949	6.8322	6.26938	6.61509	6.57222	6.80164	6.60776	6.81505	6.74148	7.07304	6.75597	6.68462	6.83788			ENSMUSG00000052456	6.5949	6.57222	6.74148	6.83788
1576	ENSMUSG00000022636	5.93639	5.49056	7.39796	6.27497	6.65374	7.61943	7.08732	7.12016	5.97647	5.84815	5.47949	5.76804	7.25321	6.28669	6.42378	6.65456			ENSMUSG00000022636	6.27497	7.12016	5.76804	6.65456
1577	ENSMUSG00000070167	7.23232	6.37455	5.41334	6.34007	6.00932	5.0357	5.97065	5.67189	7.33524	6.46832	6.77401	6.85919	7.38314	7.18522	7.29555	7.28797			ENSMUSG00000070167	6.34007	5.67189	6.85919	7.28797
1578	ENSMUSG00000031065	6.77476	6.76811	6.3687	6.63719	6.51148	6.19873	6.21119	6.30713	6.88588	6.77713	6.89553	6.85285	6.8002	6.95751	7.00353	6.92041			ENSMUSG00000031065	6.63719	6.30713	6.85285	6.92041
1579	ENSMUSG00000008601	6.5735	5.2738	7.42996	6.42575	6.25891	6.97948	6.71046	6.64962	6.59542	6.29756	5.81707	6.23668	6.63071	6.84486	7.16429	6.87995			ENSMUSG00000008601	6.42575	6.64962	6.23668	6.87995
1580	ENSMUSG00000034685	6.85848	6.10596	6.69535	6.55326	6.42845	6.8283	6.42923	6.56199	6.8198	6.61365	6.3166	6.58335	6.87795	6.67179	7.18864	6.91279			ENSMUSG00000034685	6.55326	6.56199	6.58335	6.91279
1581	ENSMUSG00000045767	6.48728	6.938	6.47038	6.63189	6.99411	6.6277	6.50016	6.70732	6.71534	6.7981	6.8925	6.80198	6.11642	6.84918	6.76091	6.5755			ENSMUSG00000045767	6.63189	6.70732	6.80198	6.5755
1582	ENSMUSG00000055612	6.42266	5.69197	6.65336	6.256	6.66699	6.02688	6.50819	6.40069	6.60386	5.93655	6.09672	6.21238	7.60058	7.06058	7.4543	7.37182			ENSMUSG00000055612	6.256	6.40069	6.21238	7.37182
1583	ENSMUSG00000005575	6.80929	6.4474	6.6101	6.62227	6.38054	6.03278	6.453	6.28877	6.83776	6.39083	6.48538	6.57132	7.1852	7.12142	7.02845	7.11169			ENSMUSG00000005575	6.62227	6.28877	6.57132	7.11169
1584	ENSMUSG00000055538	6.57915	7.32348	5.72144	6.54136	6.80386	6.5875	5.58742	6.32626	6.92934	7.38176	7.32054	7.21055	4.79513	7.11081	6.49164	6.13253			ENSMUSG00000055538	6.54136	6.32626	7.21055	6.13253
1585	ENSMUSG00000046203	6.85524	2.14149	7.20727	5.40133	6.46841	6.7115	7.6571	6.94567	4.25605	5.43605	5.078	4.92337	7.38973	7.09425	6.94659	7.14353			ENSMUSG00000046203	5.40133	6.94567	4.92337	7.14353
1586	ENSMUSG00000081855	6.96313	6.66783	6.41418	6.68171	6.27149	6.51185	6.96078	6.58137	6.78201	7.01205	6.52395	6.77267	6.84438	6.4485	6.64766	6.64685			ENSMUSG00000081855	6.68171	6.58137	6.77267	6.64685
1587	ENSMUSG00000001911	6.57164	6.94618	5.99999	6.50594	6.88232	6.57307	6.29604	6.58381	6.64544	7.1209	7.12914	6.96516	6.48141	6.6315	6.78925	6.63406			ENSMUSG00000001911	6.50594	6.58381	6.96516	6.63406
1588	ENSMUSG00000082044	7.17397	6.90465	6.65307	6.91056	6.1811	5.06757	7.04377	6.09748	6.12382	6.73847	6.14862	6.33697	7.07487	6.9927	6.88935	6.98564			ENSMUSG00000082044	6.91056	6.09748	6.33697	6.98564
1589	ENSMUSG00000002372	6.70882	6.55599	6.22725	6.49735	6.58709	6.32422	6.46427	6.45852	6.94891	6.60888	6.65945	6.73908	7.23026	6.81286	6.86567	6.9696			ENSMUSG00000002372	6.49735	6.45852	6.73908	6.9696
1590	ENSMUSG00000022808	6.77943	6.80794	6.67951	6.75562	6.47082	6.60437	6.35123	6.47547	6.90193	6.76076	6.86464	6.84244	5.89165	6.94995	6.852	6.56453			ENSMUSG00000022808	6.75562	6.47547	6.84244	6.56453
1591	ENSMUSG00000051076	5.75367	4.84608	6.88197	5.82724	7.19561	7.24954	7.63218	7.35911	5.77649	6.89953	4.92377	5.8666	6.94417	6.39712	6.43708	6.59279			ENSMUSG00000051076	5.82724	7.35911	5.8666	6.59279
1592	ENSMUSG00000026034	7.07764	6.64944	5.72444	6.48384	6.93909	6.85427	7.06632	6.95323	6.92439	6.85857	6.6499	6.81096	6.69427	6.08531	6.14026	6.30662			ENSMUSG00000026034	6.48384	6.95323	6.81096	6.30662
1593	ENSMUSG00000083097	6.80576	6.63229	6.53077	6.65627	6.52371	6.41347	6.66619	6.53446	6.84111	6.6598	6.60007	6.70033	6.51421	6.91401	6.94475	6.79099			ENSMUSG00000083097	6.65627	6.53446	6.70033	6.79099
1594	ENSMUSG00000024387	6.72434	6.66565	6.61892	6.66964	6.57158	6.51076	6.61209	6.56481	6.78071	6.40219	6.70245	6.62845	6.96149	6.7411	6.74444	6.81568			ENSMUSG00000024387	6.66964	6.56481	6.62845	6.81568
1595	ENSMUSG00000028670	6.77613	6.36094	6.23957	6.45888	6.70183	6.35933	6.60153	6.55423	6.99645	6.59369	6.55542	6.71519	7.28043	6.68619	6.73972	6.90211			ENSMUSG00000028670	6.45888	6.55423	6.71519	6.90211
1596	ENSMUSG00000001910	6.60652	6.67877	6.33329	6.53953	6.62038	6.06665	6.30364	6.33022	6.87987	6.45469	6.67882	6.67113	6.89677	7.11292	7.17367	7.06112			ENSMUSG00000001910	6.53953	6.33022	6.67113	7.06112
1597	ENSMUSG00000037379	5.9088	6.11483	6.01859	6.01407	6.46938	7.55352	6.22567	6.74952	5.88627	7.58361	5.55212	6.34067	3.94093	7.93667	6.85613	6.24458			ENSMUSG00000037379	6.01407	6.74952	6.34067	6.24458
1598	ENSMUSG00000028173	7.06686	6.39609	6.36219	6.60838	6.81458	6.72169	6.81798	6.78475	6.59981	6.82069	6.55641	6.65897	6.89729	6.39524	6.49469	6.59574			ENSMUSG00000028173	6.60838	6.78475	6.65897	6.59574
1599	ENSMUSG00000055681	6.49235	6.54837	6.99098	6.67723	6.45987	6.59773	6.4472	6.5016	6.68436	6.69882	6.6779	6.68703	6.74884	6.85402	6.673	6.75862			ENSMUSG00000055681	6.67723	6.5016	6.68703	6.75862
1600	ENSMUSG00000082127	6.81248	6.27954	6.04357	6.37853	6.43859	6.00311	6.20342	6.21504	6.77	6.44337	6.37239	6.52859	6.71997	7.54164	7.49734	7.25298			ENSMUSG00000082127	6.37853	6.21504	6.52859	7.25298
1601	ENSMUSG00000012017	6.57241	6.61053	6.5907	6.59121	7.07187	6.23796	6.49956	6.60313	6.73541	6.62996	6.80188	6.72242	6.73988	6.87275	6.63792	6.75018			ENSMUSG00000012017	6.59121	6.60313	6.72242	6.75018
1602	ENSMUSG00000058835	6.62019	6.40064	6.97556	6.66546	6.71927	6.95258	6.75887	6.81024	6.547	6.67746	6.50226	6.57557	6.35088	6.5943	6.63996	6.52838			ENSMUSG00000058835	6.66546	6.81024	6.57557	6.52838
1603	ENSMUSG00000015605	6.65734	6.76265	6.25404	6.55801	6.59081	6.42095	5.90962	6.30713	7.32272	6.94566	6.84525	7.03788	6.55274	6.85563	6.71924	6.7092			ENSMUSG00000015605	6.55801	6.30713	7.03788	6.7092
1604	ENSMUSG00000039640	6.57483	6.22781	6.35669	6.38644	6.55811	5.90234	6.57976	6.34674	6.68943	6.37075	6.3775	6.47923	7.14557	7.25976	7.28462	7.22998			ENSMUSG00000039640	6.38644	6.34674	6.47923	7.22998
1605	ENSMUSG00000041870	6.63673	6.46724	7.19956	6.76784	6.30701	6.65286	6.27639	6.41209	6.87118	6.38113	6.53438	6.59556	6.46673	6.83155	6.89747	6.73192			ENSMUSG00000041870	6.76784	6.41209	6.59556	6.73192
1606	ENSMUSG00000037916	6.64688	6.64031	6.41597	6.56772	6.66463	6.2329	6.50578	6.46777	6.67122	6.66844	6.8637	6.73445	6.9452	6.92469	6.77643	6.88211			ENSMUSG00000037916	6.56772	6.46777	6.73445	6.88211
1607	ENSMUSG00000006418	6.44944	6.43525	6.99924	6.62798	6.90546	7.09263	6.95909	6.98572	6.53191	6.50401	6.3494	6.46177	6.53556	6.23449	6.43217	6.40074			ENSMUSG00000006418	6.62798	6.98572	6.46177	6.40074
1608	ENSMUSG00000020850	6.4331	6.83171	6.28452	6.51644	6.92628	6.43914	6.36598	6.57713	6.80395	6.85467	6.95111	6.86991	6.42593	6.81635	6.79105	6.67778			ENSMUSG00000020850	6.51644	6.57713	6.86991	6.67778
1609	ENSMUSG00000024925	6.47197	6.91631	6.10528	6.49785	6.55104	5.77402	6.3546	6.22655	6.65994	6.54516	6.77379	6.65963	7.20615	6.90862	7.18887	7.10121			ENSMUSG00000024925	6.49785	6.22655	6.65963	7.10121
1610	ENSMUSG00000022858	6.65167	6.56391	6.26295	6.49284	6.53612	5.75468	6.3798	6.22353	6.84058	6.48685	6.68717	6.67154	7.09546	7.092	7.14333	7.11027			ENSMUSG00000022858	6.49284	6.22353	6.67154	7.11027
1611	ENSMUSG00000024556	6.66057	5.91908	5.95323	6.17763	6.61521	5.83484	6.45947	6.30317	6.27283	6.42181	6.14632	6.28032	7.24726	7.37257	7.61705	7.4123			ENSMUSG00000024556	6.17763	6.30317	6.28032	7.4123
1612	ENSMUSG00000027750	5.53116	6.92114	5.68173	6.04468	6.84882	7.94316	7.27364	7.35521	5.84522	7.12059	6.57649	6.5141	5.92733	5.99486	5.66393	5.86204			ENSMUSG00000027750	6.04468	7.35521	6.5141	5.86204
1613	ENSMUSG00000021493	5.99564	6.5338	7.02021	6.51655	6.74047	6.62633	6.65196	6.67292	6.25749	6.54373	6.50249	6.43457	6.82197	6.94338	6.76532	6.84356			ENSMUSG00000021493	6.51655	6.67292	6.43457	6.84356
1614	ENSMUSG00000021994	7.47929	6.50763	6.13208	6.70633	6.08117	5.53747	5.3226	5.64708	7.33989	6.92741	7.03027	7.09919	5.6091	7.36554	6.90609	6.62691			ENSMUSG00000021994	6.70633	5.64708	7.09919	6.62691
1615	ENSMUSG00000004937	6.83299	6.68583	6.31998	6.61293	6.65023	6.41712	6.50921	6.52552	6.7959	6.54173	6.63912	6.65891	7.00767	6.68299	6.77814	6.82293			ENSMUSG00000004937	6.61293	6.52552	6.65891	6.82293
1616	ENSMUSG00000074272	4.05647	3.83224	8.29833	5.39568	6.56078	8.04992	7.40454	7.33841	4.00816	4.74346	3.87423	4.20862	5.54621	5.99038	5.94499	5.82719			ENSMUSG00000074272	5.39568	7.33841	4.20862	5.82719
1617	ENSMUSG00000022771	6.79575	6.6858	6.29222	6.59126	6.68698	6.539	6.68656	6.63751	6.65692	6.75154	6.67438	6.69428	6.86646	6.64304	6.6211	6.7102			ENSMUSG00000022771	6.59126	6.63751	6.69428	6.7102
1618	ENSMUSG00000079480	6.88295	6.34083	6.41156	6.54511	6.61064	5.82057	6.9348	6.45533	6.73336	6.07343	6.44769	6.41816	7.38973	6.75122	6.81287	6.98461			ENSMUSG00000079480	6.54511	6.45533	6.41816	6.98461
1619	ENSMUSG00000032382	6.87554	6.95814	6.8663	6.89999	6.60632	6.06638	6.22607	6.29959	6.78339	6.76428	6.82735	6.79167	6.59918	6.5774	6.53288	6.56982			ENSMUSG00000032382	6.89999	6.29959	6.79167	6.56982
1620	ENSMUSG00000020349	6.56734	6.56451	6.5517	6.56118	6.6192	6.39026	6.57958	6.52968	6.69917	6.53906	6.68001	6.63941	6.62724	6.96387	6.97553	6.85555			ENSMUSG00000020349	6.56118	6.52968	6.63941	6.85555
1621	ENSMUSG00000030824	6.15134	6.6218	7.51868	6.76394	6.63113	7.08785	6.57944	6.76614	6.2022	6.43691	6.57774	6.40562	6.21192	6.4805	6.2426	6.31168			ENSMUSG00000030824	6.76394	6.76614	6.40562	6.31168
1622	ENSMUSG00000024349	5.39064	5.58899	7.38897	6.12287	7.08576	7.51545	7.08414	7.22845	5.23301	5.69955	5.2144	5.38232	6.32717	6.85802	6.94141	6.70887			ENSMUSG00000024349	6.12287	7.22845	5.38232	6.70887
1623	ENSMUSG00000028779	6.57807	6.34843	6.93077	6.61909	6.60608	6.73364	6.70161	6.68045	6.61363	6.80465	6.37502	6.59776	6.89398	6.31702	6.63351	6.61484			ENSMUSG00000028779	6.61909	6.68045	6.59776	6.61484
1624	ENSMUSG00000031770	6.62654	6.60237	7.19183	6.80691	6.43348	6.84077	6.01497	6.42974	6.98198	6.51412	6.92718	6.80776	6.45101	6.48084	6.24656	6.3928			ENSMUSG00000031770	6.80691	6.42974	6.80776	6.3928
1625	ENSMUSG00000065037	4.088	2.94691	3.00735	3.34742	7.19359	6.40588	8.30221	7.30056	3.47237	4.47267	2.57505	3.5067	9.05363	4.08977	2.87681	5.34007			ENSMUSG00000065037	3.34742	7.30056	3.5067	5.34007
1626	ENSMUSG00000006717	6.92853	6.71477	6.71174	6.78501	6.54938	6.87752	6.61346	6.68012	6.57879	6.73738	6.74008	6.68542	6.67918	6.08606	6.39148	6.38557			ENSMUSG00000006717	6.78501	6.68012	6.68542	6.38557
1627	ENSMUSG00000020167	7.00167	6.64865	5.67457	6.44163	6.55573	5.86768	6.43118	6.28486	7.05655	6.70178	6.67065	6.80966	7.06106	6.77209	6.97636	6.9365			ENSMUSG00000020167	6.44163	6.28486	6.80966	6.9365
1628	ENSMUSG00000025784	4.3197	7.20202	6.14585	5.88919	6.36697	7.94465	7.06539	7.12567	6.26174	7.87991	6.01783	6.71983	4.72386	5.41776	5.66314	5.26825			ENSMUSG00000025784	5.88919	7.12567	6.71983	5.26825
1629	ENSMUSG00000098234	6.80266	6.73558	6.51792	6.68539	6.23748	6.73619	7.00422	6.6593	6.40116	6.58968	6.48099	6.49061	6.46925	6.86332	6.65552	6.66269			ENSMUSG00000098234	6.68539	6.6593	6.49061	6.66269
1630	ENSMUSG00000062081	6.07069	6.75063	6.85724	6.55952	7.16646	7.45751	6.77502	7.13299	5.80535	6.95768	6.4805	6.41451	6.16342	6.11606	5.81084	6.0301			ENSMUSG00000062081	6.55952	7.13299	6.41451	6.0301
1631	ENSMUSG00000038366	6.52128	6.29566	6.4079	6.40828	6.68786	6.58197	6.62236	6.63073	6.34739	6.64097	6.14352	6.37729	7.02285	6.99073	7.06907	7.02755			ENSMUSG00000038366	6.40828	6.63073	6.37729	7.02755
1632	ENSMUSG00000022451	6.42435	6.35092	6.9107	6.56199	6.75266	6.5591	6.69741	6.66972	6.49102	6.36925	6.37595	6.41207	6.73271	6.97229	6.75372	6.81957			ENSMUSG00000022451	6.56199	6.66972	6.41207	6.81957
1633	ENSMUSG00000040269	6.7215	6.50635	6.42337	6.55041	6.31605	5.36265	6.35821	6.0123	6.72395	6.4946	6.56075	6.5931	7.03007	7.25847	7.18626	7.15827			ENSMUSG00000040269	6.55041	6.0123	6.5931	7.15827
1634	ENSMUSG00000063412	6.66578	6.25211	6.22804	6.38198	6.61345	5.9269	6.44646	6.32894	6.69419	6.43588	6.41364	6.51457	7.05899	7.12011	7.28922	7.1561			ENSMUSG00000063412	6.38198	6.32894	6.51457	7.1561
1635	ENSMUSG00000038722	6.51741	6.45029	6.46635	6.47802	6.79553	6.47347	6.65798	6.64233	6.71107	6.5136	6.52919	6.58462	6.73053	6.89551	6.86383	6.82995			ENSMUSG00000038722	6.47802	6.64233	6.58462	6.82995
1636	ENSMUSG00000027502	6.81053	6.54159	6.37896	6.57702	6.81161	6.56352	6.83089	6.73534	6.66124	6.67629	6.58988	6.64247	6.90225	6.39966	6.44756	6.58316			ENSMUSG00000027502	6.57702	6.73534	6.64247	6.58316
1637	ENSMUSG00000030168	7.1182	7.35085	6.16706	6.87871	6.4714	6.13606	5.94909	6.18552	7.0617	6.61254	7.37205	7.01543	6.47355	6.10923	6.21597	6.26625			ENSMUSG00000030168	6.87871	6.18552	7.01543	6.26625
1638	ENSMUSG00000024507	6.84745	6.90831	6.14137	6.63238	6.76991	6.26397	6.29944	6.44444	6.9483	6.81028	6.98153	6.91337	6.37236	6.65019	6.63431	6.55229			ENSMUSG00000024507	6.63238	6.44444	6.91337	6.55229
1639	ENSMUSG00000028849	6.3653	6.88515	6.08371	6.44472	7.12263	6.62052	6.63153	6.79156	6.61367	6.812	6.68966	6.70511	6.45065	6.75524	6.53666	6.58085			ENSMUSG00000028849	6.44472	6.79156	6.70511	6.58085
1640	ENSMUSG00000021870	6.19515	6.69634	6.84456	6.57868	6.94223	6.53818	6.69124	6.72388	6.51746	6.7387	6.73748	6.66455	6.12798	6.76343	6.61866	6.50335			ENSMUSG00000021870	6.57868	6.72388	6.66455	6.50335
1641	ENSMUSG00000049299	6.84779	6.60276	6.77324	6.74126	6.36068	6.25323	6.51329	6.37573	6.43622	6.69034	6.74079	6.62245	6.85116	6.68478	6.75008	6.76201			ENSMUSG00000049299	6.74126	6.37573	6.62245	6.76201
1642	ENSMUSG00000023022	7.03642	6.81479	6.56617	6.80579	6.39251	6.35402	6.09716	6.28123	7.19753	6.78962	6.99272	6.99329	6.37971	6.31618	6.42207	6.37266			ENSMUSG00000023022	6.80579	6.28123	6.99329	6.37266
1643	ENSMUSG00000056429	6.30093	6.6685	6.92687	6.6321	6.88301	6.91458	6.47566	6.75775	6.64294	6.52916	6.58592	6.58601	6.25182	6.59065	6.52627	6.45625			ENSMUSG00000056429	6.6321	6.75775	6.58601	6.45625
1644	ENSMUSG00000081272	6.58043	5.96042	6.75361	6.43149	6.56286	6.60752	6.13368	6.43469	6.53295	6.90198	6.27444	6.56979	6.46816	7.15411	7.09273	6.905			ENSMUSG00000081272	6.43149	6.43469	6.56979	6.905
1645	ENSMUSG00000029148	6.78311	6.64661	6.31347	6.58106	6.57022	6.30511	6.46797	6.44777	6.88701	6.54422	6.74938	6.72687	6.79605	6.79773	6.7161	6.76996			ENSMUSG00000029148	6.58106	6.44777	6.72687	6.76996
1646	ENSMUSG00000040322	6.88766	6.41136	6.58275	6.62726	6.64778	6.37699	6.61125	6.54534	6.48393	6.59494	6.41097	6.49661	6.47765	7.02384	6.85667	6.78605			ENSMUSG00000040322	6.62726	6.54534	6.49661	6.78605
1647	ENSMUSG00000020009	6.34136	6.27096	6.84131	6.48454	6.93162	6.88725	6.95259	6.92382	6.14757	6.37469	6.44666	6.32298	6.61277	6.49892	6.72613	6.61261			ENSMUSG00000020009	6.48454	6.92382	6.32298	6.61261
1648	ENSMUSG00000032011	7.8936	6.97468	5.63969	6.83599	6.01695	5.34427	4.88862	5.41661	7.58301	6.852	7.32463	7.25321	4.9004	6.72352	6.38334	6.00242			ENSMUSG00000032011	6.83599	5.41661	7.25321	6.00242
1649	ENSMUSG00000025278	6.00186	6.45418	7.40708	6.62104	6.3647	7.19644	6.92043	6.82719	6.39125	6.53628	6.27052	6.39935	6.14416	6.37846	6.23623	6.25295			ENSMUSG00000025278	6.62104	6.82719	6.39935	6.25295
1650	ENSMUSG00000034290	6.45059	6.86275	6.6095	6.64095	6.84463	6.6234	6.48535	6.65113	6.64964	6.77811	6.88709	6.77161	6.05926	6.67431	6.49567	6.40975			ENSMUSG00000034290	6.64095	6.65113	6.77161	6.40975
1651	ENSMUSG00000029146	6.58113	6.68871	6.60905	6.62629	6.52239	6.52156	6.38864	6.47753	6.81603	6.78039	6.71536	6.77059	6.41418	6.77131	6.69198	6.62582			ENSMUSG00000029146	6.62629	6.47753	6.77059	6.62582
1652	ENSMUSG00000027775	6.71862	6.57031	6.54068	6.60987	6.84813	6.83012	6.78457	6.82094	6.37625	6.69866	6.68623	6.58705	6.64628	6.23592	6.4196	6.43393			ENSMUSG00000027775	6.60987	6.82094	6.58705	6.43393
1653	ENSMUSG00000017802	6.69306	6.46771	6.35317	6.50465	6.84509	6.78181	6.67289	6.7666	6.4106	6.67358	6.54038	6.54152	6.81222	6.52768	6.63848	6.65946			ENSMUSG00000017802	6.50465	6.7666	6.54152	6.65946
1654	ENSMUSG00000031441	6.40922	6.19458	6.32476	6.30952	7.00906	6.39632	7.26562	6.89033	6.48543	6.44624	6.30119	6.41095	7.04186	6.4039	6.67212	6.70596			ENSMUSG00000031441	6.30952	6.89033	6.41095	6.70596
1655	ENSMUSG00000051391	6.42351	6.68076	6.54447	6.54958	6.77517	6.15138	6.33777	6.42144	7.02177	6.27726	6.5379	6.61231	6.8577	6.8954	6.76715	6.84008			ENSMUSG00000051391	6.54958	6.42144	6.61231	6.84008
1656	ENSMUSG00000026638	7.53187	6.7319	5.09509	6.45295	6.236	4.99176	5.83773	5.6885	7.67834	6.75548	7.14734	7.19372	6.77379	5.90912	6.80624	6.49638			ENSMUSG00000026638	6.45295	5.6885	7.19372	6.49638
1657	ENSMUSG00000025410	6.74245	6.54539	6.5863	6.62471	6.58899	6.51207	6.66083	6.58729	6.63315	6.7234	6.6781	6.67822	6.66625	6.55139	6.55449	6.59071			ENSMUSG00000025410	6.62471	6.58729	6.67822	6.59071
1658	ENSMUSG00000029686	6.63519	6.59816	6.28026	6.50454	6.76879	6.39316	6.41348	6.52514	6.78311	6.68216	6.7119	6.72572	6.53474	6.8223	6.81573	6.72426			ENSMUSG00000029686	6.50454	6.52514	6.72572	6.72426
1659	ENSMUSG00000074364	6.17535	7.26378	6.70703	6.71539	6.49354	6.23164	5.8376	6.18759	6.69095	6.85608	6.8554	6.80081	5.38245	7.21491	6.78026	6.45921			ENSMUSG00000074364	6.71539	6.18759	6.80081	6.45921
1660	ENSMUSG00000087679	6.74379	6.51451	6.1618	6.47337	6.60514	6.03379	6.32053	6.31982	6.9402	6.76607	6.78234	6.82954	6.90795	6.75257	6.78032	6.81361			ENSMUSG00000087679	6.47337	6.31982	6.82954	6.81361
1661	ENSMUSG00000043207	7.71199	7.40007	5.00045	6.70417	5.90954	4.79682	5.1648	5.29039	7.91736	6.24798	7.67911	7.28148	6.31071	5.68417	5.65617	5.88368			ENSMUSG00000043207	6.70417	5.29039	7.28148	5.88368
1662	ENSMUSG00000020923	6.54932	6.52668	6.00078	6.35893	6.76585	6.20625	6.36179	6.44463	6.93198	6.73127	6.60577	6.75634	6.80315	6.88502	6.91781	6.86866			ENSMUSG00000020923	6.35893	6.44463	6.75634	6.86866
1663	ENSMUSG00000055762	6.54212	6.77591	6.33206	6.55003	6.57585	6.4922	6.66064	6.57623	6.69127	6.77885	6.68272	6.71761	6.5913	6.6479	6.65684	6.63201			ENSMUSG00000055762	6.55003	6.57623	6.71761	6.63201
1664	ENSMUSG00000034009	6.24219	6.39619	6.04801	6.2288	6.89215	6.37226	6.54742	6.60394	6.90206	7.5193	6.79777	7.07304	6.50805	6.57721	6.21322	6.43283			ENSMUSG00000034009	6.2288	6.60394	7.07304	6.43283
1665	ENSMUSG00000049892	6.19229	5.76423	8.2793	6.74527	5.32502	7.2428	5.48424	6.01735	6.44751	6.41317	5.65093	6.17054	6.19992	6.15841	6.07229	6.14354			ENSMUSG00000049892	6.74527	6.01735	6.17054	6.14354
1666	ENSMUSG00000038150	6.76588	6.84834	6.12887	6.58103	6.81173	6.40103	6.38435	6.53237	6.94963	6.51653	6.6238	6.69665	6.5557	6.67797	6.70722	6.64696			ENSMUSG00000038150	6.58103	6.53237	6.69665	6.64696
1667	ENSMUSG00000068823	6.64465	6.53798	6.55654	6.57973	6.65064	6.53849	6.72571	6.63828	6.55589	6.48605	6.60845	6.55013	6.63938	6.7005	6.68568	6.67519			ENSMUSG00000068823	6.57973	6.63828	6.55013	6.67519
1668	ENSMUSG00000040152	6.91384	6.40629	5.78565	6.36859	7.57851	7.24282	6.97073	7.26402	6.5235	7.1487	6.52958	6.73393	5.38427	5.63823	5.38114	5.46788			ENSMUSG00000040152	6.36859	7.26402	6.73393	5.46788
1669	ENSMUSG00000029106	6.70559	6.78054	6.48056	6.65556	6.61107	6.52492	6.42425	6.52008	6.84982	6.83	6.85209	6.84397	6.17106	6.5275	6.58524	6.42793			ENSMUSG00000029106	6.65556	6.52008	6.84397	6.42793
1670	ENSMUSG00000089715	6.98715	6.92547	5.3864	6.43301	6.53448	6.10896	6.16328	6.26891	7.21557	6.87146	6.92389	7.00364	6.67344	6.48888	6.64935	6.60389			ENSMUSG00000089715	6.43301	6.26891	7.00364	6.60389
1671	ENSMUSG00000032547	6.80593	6.38494	6.2242	6.47169	6.58374	6.48316	6.58169	6.54953	6.72056	6.50993	6.58935	6.60661	6.77544	6.80009	6.82374	6.79976			ENSMUSG00000032547	6.47169	6.54953	6.60661	6.79976
1672	ENSMUSG00000079620	2.85113	0.368122	7.85535	3.69153	6.90079	8.1903	7.80784	7.63298	2.40458	3.20226	1.73416	2.447	6.4473	5.42602	5.66674	5.84668			ENSMUSG00000079620	3.69153	7.63298	2.447	5.84668
1673	ENSMUSG00000031995	6.08352	4.5551	7.10826	5.91563	6.6186	7.19661	7.24355	7.01959	5.82129	5.59298	4.82738	5.41388	7.1105	6.64351	7.0519	6.9353			ENSMUSG00000031995	5.91563	7.01959	5.41388	6.9353
1674	ENSMUSG00000075611	7.06084	7.16153	6.92243	7.04827	6.35753	6.17537	5.49219	6.00836	7.05859	6.01843	6.56779	6.54827	7.22571	5.19357	6.63267	6.35065			ENSMUSG00000075611	7.04827	6.00836	6.54827	6.35065
1675	ENSMUSG00000021266	6.81395	6.9407	6.15417	6.63627	6.65041	5.89172	6.01741	6.18651	6.78901	6.87551	7.14817	6.93756	6.81611	6.50477	6.47835	6.59974			ENSMUSG00000021266	6.63627	6.18651	6.93756	6.59974
1676	ENSMUSG00000017831	6.53322	6.45577	6.70398	6.56432	6.61065	6.75075	6.60179	6.65439	6.70883	6.57077	6.51985	6.59982	6.32301	6.77632	6.62563	6.57499			ENSMUSG00000017831	6.56432	6.65439	6.59982	6.57499
1677	ENSMUSG00000058715	6.52572	6.88872	7.03438	6.81628	7.35437	7.23856	6.45779	7.0169	5.9352	6.45081	6.42157	6.26919	6.00073	5.86714	5.83313	5.90034			ENSMUSG00000058715	6.81628	7.0169	6.26919	5.90034
1678	ENSMUSG00000043445	5.91259	6.33144	7.18088	6.47497	6.51919	6.3864	6.20064	6.36874	6.39674	6.29043	6.27022	6.31913	6.93094	7.04954	6.93784	6.97277			ENSMUSG00000043445	6.47497	6.36874	6.31913	6.97277
1679	ENSMUSG00000006782	6.79959	5.94642	6.44825	6.39809	6.46917	6.41137	6.60499	6.49518	6.75867	6.23505	6.18624	6.39332	6.77452	6.80349	7.29267	6.95689			ENSMUSG00000006782	6.39809	6.49518	6.39332	6.95689
1680	ENSMUSG00000022462	6.51046	6.6121	6.01109	6.37788	6.73626	6.56428	6.62925	6.64326	7.01569	6.2566	6.37228	6.54819	6.76662	6.75772	6.8684	6.79758			ENSMUSG00000022462	6.37788	6.64326	6.54819	6.79758
1681	ENSMUSG00000027006	6.76522	6.46065	6.17307	6.46631	6.62897	6.18293	6.16588	6.32592	6.55885	7.1487	6.94279	6.88344	6.411	6.867	6.80151	6.69317			ENSMUSG00000027006	6.46631	6.32592	6.88344	6.69317
1682	ENSMUSG00000025498	6.06492	5.40618	7.32841	6.2665	7.56841	7.70046	7.32577	7.53155	5.02431	5.00325	5.03479	5.02078	6.95011	4.54491	5.55836	5.68446			ENSMUSG00000025498	6.2665	7.53155	5.02078	5.68446
1683	ENSMUSG00000013622	6.97374	6.69243	6.44081	6.70233	6.43575	6.80441	6.74217	6.66078	6.51709	6.82369	6.73071	6.6905	6.47037	6.29177	6.17308	6.31174			ENSMUSG00000013622	6.70233	6.66078	6.6905	6.31174
1684	ENSMUSG00000030688	6.9961	6.01129	6.28677	6.43139	6.42278	6.41432	6.42156	6.41955	6.84238	6.71729	6.38728	6.64898	7.10336	6.60725	6.74316	6.81792			ENSMUSG00000030688	6.43139	6.41955	6.64898	6.81792
1685	ENSMUSG00000026965	6.66902	6.65599	6.43993	6.58831	6.6028	6.49498	6.45829	6.51869	6.67555	6.73138	6.66656	6.69117	6.59412	6.65672	6.65395	6.63493			ENSMUSG00000026965	6.58831	6.51869	6.69117	6.63493
1686	ENSMUSG00000058672	6.67392	6.66693	7.46574	6.93553	6.302	6.1782	5.87831	6.1195	7.08702	6.42536	6.39289	6.63509	6.27756	6.68706	6.27547	6.41336			ENSMUSG00000058672	6.93553	6.1195	6.63509	6.41336
1687	ENSMUSG00000030082	6.17792	6.37652	6.97357	6.50934	6.56779	6.72379	6.26185	6.51781	6.47395	6.47353	6.51033	6.48594	6.32723	7.05426	6.84059	6.74069			ENSMUSG00000030082	6.50934	6.51781	6.48594	6.74069
1688	ENSMUSG00000024072	6.63038	6.54975	7.06341	6.74785	6.56623	6.59737	6.4155	6.52637	6.68348	6.66864	6.50699	6.6197	6.28857	6.52451	6.48207	6.43172			ENSMUSG00000024072	6.74785	6.52637	6.6197	6.43172
1689	ENSMUSG00000098557	6.72209	7.39552	5.78436	6.63399	6.67561	6.15856	6.288	6.37405	6.99369	6.65485	7.59144	7.07999	5.75882	6.16766	6.1582	6.02823			ENSMUSG00000098557	6.63399	6.37405	7.07999	6.02823
1690	ENSMUSG00000037351	6.39104	6.52658	6.64171	6.51978	6.63252	6.49253	6.56853	6.56453	6.58384	6.46403	6.57188	6.53992	6.73504	6.76164	6.76211	6.75293			ENSMUSG00000037351	6.51978	6.56453	6.53992	6.75293
1691	ENSMUSG00000074743	6.74799	6.93811	5.44811	6.37807	7.02519	6.64342	6.17365	6.61408	6.64186	7.55873	6.75799	6.98619	4.85749	6.84022	6.27703	5.99158			ENSMUSG00000074743	6.37807	6.61408	6.98619	5.99158
1692	ENSMUSG00000019487	6.18043	6.29035	6.6224	6.3644	6.79589	6.89654	6.98432	6.89225	6.60307	6.47014	6.04645	6.37322	6.90593	6.43929	6.46655	6.60392			ENSMUSG00000019487	6.3644	6.89225	6.37322	6.60392
1693	ENSMUSG00000061024	6.29006	6.19646	6.66484	6.38379	6.38063	5.88335	6.29956	6.18784	6.86048	6.27181	6.28101	6.4711	6.94275	7.30994	7.06781	7.10684			ENSMUSG00000061024	6.38379	6.18784	6.4711	7.10684
1694	ENSMUSG00000020594	6.61558	6.52672	6.20555	6.44929	6.78309	6.53791	6.52109	6.61403	6.81595	6.58396	6.58734	6.66242	6.49407	6.73352	6.79323	6.67361			ENSMUSG00000020594	6.44929	6.61403	6.66242	6.67361
1695	ENSMUSG00000036103	7.02074	7.57941	5.97122	6.85712	6.51504	6.34524	5.57563	6.1453	6.83247	6.94747	7.73896	7.17297	4.11966	6.12243	5.89141	5.37783			ENSMUSG00000036103	6.85712	6.1453	7.17297	5.37783
1696	ENSMUSG00000028797	6.6867	6.52127	6.47645	6.56147	6.5325	6.63669	6.63404	6.60108	6.60569	6.56341	6.64293	6.60401	6.67579	6.5837	6.61443	6.62464			ENSMUSG00000028797	6.56147	6.60108	6.60401	6.62464
1697	ENSMUSG00000020307	6.45829	5.88106	6.44447	6.26127	6.62016	6.18276	6.81392	6.53895	6.5093	6.077	6.09849	6.22827	7.28598	6.95688	7.00724	7.08337			ENSMUSG00000020307	6.26127	6.53895	6.22827	7.08337
1698	ENSMUSG00000025337	6.65075	6.40879	6.51925	6.52626	6.60649	6.78213	6.67413	6.68759	6.70859	6.77388	6.32738	6.60328	6.55156	6.53005	6.51467	6.53209			ENSMUSG00000025337	6.52626	6.68759	6.60328	6.53209
1699	ENSMUSG00000033355	6.32889	5.73768	7.32866	6.46508	7.0816	7.23493	7.18952	7.16868	5.29069	5.44494	5.51602	5.41722	6.59774	6.11058	6.60637	6.43823			ENSMUSG00000033355	6.46508	7.16868	5.41722	6.43823
1700	ENSMUSG00000022043	6.98826	7.17076	5.8315	6.66351	6.63467	5.93043	5.93055	6.16522	7.14937	6.93066	7.1015	7.06051	5.56318	6.64996	6.54796	6.2537			ENSMUSG00000022043	6.66351	6.16522	7.06051	6.2537
1701	ENSMUSG00000030754	6.56434	6.66441	6.62624	6.61833	6.44639	6.40508	6.24424	6.36524	6.77587	6.54873	6.62342	6.64934	6.24907	6.93983	6.87468	6.68786			ENSMUSG00000030754	6.61833	6.36524	6.64934	6.68786
1702	ENSMUSG00000056648	7.10638	6.0007	6.00252	6.36986	6.47378	6.34998	6.47953	6.43443	6.89297	6.52303	6.19766	6.53789	7.46461	6.2432	6.67996	6.79592			ENSMUSG00000056648	6.36986	6.43443	6.53789	6.79592
1703	ENSMUSG00000003528	6.77112	6.28602	6.86154	6.63956	6.46533	6.17749	6.63806	6.42696	6.35497	6.50872	6.35839	6.40736	6.98928	6.61424	6.72264	6.77539			ENSMUSG00000003528	6.63956	6.42696	6.40736	6.77539
1704	ENSMUSG00000015291	6.60344	6.77328	5.99489	6.4572	6.62809	6.37662	6.37277	6.45916	7.39837	6.70106	6.75464	6.95136	6.67741	6.37191	6.2477	6.43234			ENSMUSG00000015291	6.4572	6.45916	6.95136	6.43234
1705	ENSMUSG00000028530	6.41586	7.27184	6.55051	6.74607	6.7982	6.42101	6.04163	6.42028	6.60049	6.89724	6.99186	6.82986	5.64246	6.62671	6.36016	6.20978			ENSMUSG00000028530	6.74607	6.42028	6.82986	6.20978
1706	ENSMUSG00000061144	3.52639	1.013	6.61767	3.71902	6.61367	7.58218	6.27976	6.8252	1.78492	1.65279	1.74607	1.72793	8.59772	6.73285	6.90162	7.41073			ENSMUSG00000061144	3.71902	6.8252	1.72793	7.41073
1707	ENSMUSG00000032369	6.68591	6.30268	7.45265	6.81375	6.07615	7.07124	6.39309	6.51349	6.68515	6.03912	6.47339	6.39922	5.9478	6.29848	6.44343	6.2299			ENSMUSG00000032369	6.81375	6.51349	6.39922	6.2299
1708	ENSMUSG00000029149	6.39964	5.09608	6.8805	6.1254	6.69581	6.36033	7.17937	6.74517	5.90786	6.10683	5.43934	5.81801	7.73937	6.09868	6.75464	6.86423			ENSMUSG00000029149	6.1254	6.74517	5.81801	6.86423
1709	ENSMUSG00000030782	5.68851	6.74202	6.50565	6.31206	6.77192	7.13352	6.51415	6.80653	6.39946	6.96598	6.83602	6.73382	5.96787	6.66624	6.24589	6.29333			ENSMUSG00000030782	6.31206	6.80653	6.73382	6.29333
1710	ENSMUSG00000044600	6.7347	6.52982	6.5797	6.61474	6.52136	6.34957	6.38575	6.41889	6.61022	6.68864	6.68838	6.66241	6.29052	6.85094	6.75881	6.63342			ENSMUSG00000044600	6.61474	6.41889	6.66241	6.63342
1711	ENSMUSG00000024785	6.61427	6.80705	5.89568	6.439	6.26322	5.60686	5.55565	5.80858	6.86462	6.63386	6.98795	6.82881	6.96541	6.9631	7.12629	7.01827			ENSMUSG00000024785	6.439	5.80858	6.82881	7.01827
1712	ENSMUSG00000003200	6.44825	6.63971	6.37273	6.4869	6.55176	6.31785	5.98129	6.28363	6.84062	6.69566	6.74471	6.76033	6.51183	6.86065	6.94375	6.77208			ENSMUSG00000003200	6.4869	6.28363	6.76033	6.77208
1713	ENSMUSG00000024063	6.52943	6.02687	5.6852	6.0805	7.96468	6.71629	7.02907	7.23668	6.47478	6.58998	6.67723	6.58066	5.9115	5.91881	6.03747	5.95593			ENSMUSG00000024063	6.0805	7.23668	6.58066	5.95593
1714	ENSMUSG00000049124	6.8463	6.9237	6.34366	6.70456	6.16456	5.68694	6.3196	6.05703	6.28595	6.71372	6.48908	6.49625	6.72057	6.89395	7.13745	6.91732			ENSMUSG00000049124	6.70456	6.05703	6.49625	6.91732
1715	ENSMUSG00000068348	6.14676	6.02407	7.95091	6.70725	5.70115	6.7783	6.82925	6.43624	5.18428	5.40801	5.76005	5.45078	7.52369	5.36687	6.17545	6.35534			ENSMUSG00000068348	6.70725	6.43624	5.45078	6.35534
1716	ENSMUSG00000039081	7.00255	6.62699	5.14531	6.25828	7.00058	6.65986	6.7618	6.80741	7.01297	6.77423	6.83825	6.87515	6.37817	6.06259	6.15387	6.19821			ENSMUSG00000039081	6.25828	6.80741	6.87515	6.19821
1717	ENSMUSG00000002010	6.60263	6.77221	6.46486	6.61323	6.32825	6.27702	6.40034	6.3352	6.46834	6.68745	6.81005	6.65528	6.51268	6.76179	6.83956	6.70468			ENSMUSG00000002010	6.61323	6.3352	6.65528	6.70468
1718	ENSMUSG00000041168	6.6036	6.66638	6.28794	6.51931	6.52798	6.04965	6.36435	6.31399	6.62551	6.57376	6.80707	6.66878	6.90897	6.67263	6.81803	6.79987			ENSMUSG00000041168	6.51931	6.31399	6.66878	6.79987
1719	ENSMUSG00000020315	6.70048	7.26481	6.20913	6.72481	6.63211	6.42786	6.11877	6.39291	6.60432	6.81573	7.053	6.82435	5.75691	6.5224	6.51593	6.26508			ENSMUSG00000020315	6.72481	6.39291	6.82435	6.26508
1720	ENSMUSG00000030983	6.55535	6.41241	6.02502	6.33093	6.44696	5.60507	6.19793	6.08332	7.07754	6.52964	6.77663	6.7946	6.76013	7.12289	6.9729	6.95197			ENSMUSG00000030983	6.33093	6.08332	6.7946	6.95197
1721	ENSMUSG00000062929	6.25664	6.77971	6.81927	6.61854	6.71461	6.76383	6.51752	6.66532	6.35979	6.57317	6.61713	6.5167	5.96758	6.75272	6.51218	6.41083			ENSMUSG00000062929	6.61854	6.66532	6.5167	6.41083
1722	ENSMUSG00000060019	7.08545	7.20371	6.64396	6.9777	6.12531	5.99315	6.13865	6.0857	6.64846	6.6653	6.2341	6.51595	6.31503	6.73106	6.69492	6.58034			ENSMUSG00000060019	6.9777	6.0857	6.51595	6.58034
1723	ENSMUSG00000026655	6.86219	6.03421	6.40649	6.43429	6.50016	6.1277	6.25405	6.29397	7.1529	6.56333	6.06191	6.59272	7.00851	6.62816	6.87668	6.83778			ENSMUSG00000026655	6.43429	6.29397	6.59272	6.83778
1724	ENSMUSG00000047238	6.84738	6.29347	6.19715	6.446	6.67832	6.29882	6.6728	6.54998	6.39835	6.73879	6.48962	6.54225	6.50076	6.85416	6.83983	6.73158			ENSMUSG00000047238	6.446	6.54998	6.54225	6.73158
1725	ENSMUSG00000032458	6.38571	6.46399	6.66001	6.50324	6.52868	6.26507	6.31314	6.36896	6.55581	6.41486	6.59777	6.52281	6.26295	7.12773	7.01357	6.80141			ENSMUSG00000032458	6.50324	6.36896	6.52281	6.80141
1726	ENSMUSG00000037712	6.35289	6.99397	6.26019	6.53569	6.75622	6.62776	6.21008	6.53136	6.82211	7.00526	6.85132	6.89289	5.58465	6.71754	6.36215	6.22145			ENSMUSG00000037712	6.53569	6.53136	6.89289	6.22145
1727	ENSMUSG00000015745	6.10776	6.61007	6.505	6.40761	7.00045	7.01129	6.97947	6.99707	6.46336	6.67703	6.52126	6.55388	6.58209	6.02709	5.81038	6.13985			ENSMUSG00000015745	6.40761	6.99707	6.55388	6.13985
1728	ENSMUSG00000042626	6.26478	6.8046	6.58694	6.55211	6.67236	7.00738	6.23045	6.63673	6.18974	6.72801	6.68101	6.53292	5.76504	6.84645	6.64132	6.4176			ENSMUSG00000042626	6.55211	6.63673	6.53292	6.4176
1729	ENSMUSG00000025940	6.51322	6.6833	6.41499	6.53717	6.64266	6.25485	6.26968	6.38906	6.76278	6.47571	6.67681	6.63843	6.30458	6.97361	6.82504	6.70108			ENSMUSG00000025940	6.53717	6.38906	6.63843	6.70108
1730	ENSMUSG00000022757	6.56587	6.61896	6.67281	6.61921	6.58161	6.19455	6.30158	6.35925	6.6985	6.41884	6.63907	6.58547	6.49842	6.83152	6.75585	6.69526			ENSMUSG00000022757	6.61921	6.35925	6.58547	6.69526
1731	ENSMUSG00000023039	5.71847	3.58558	7.80493	5.70299	6.42496	6.8802	6.73619	6.68045	5.21397	5.89634	4.16357	5.09129	6.74497	7.16668	6.8751	6.92892			ENSMUSG00000023039	5.70299	6.68045	5.09129	6.92892
1732	ENSMUSG00000025487	6.63448	6.24672	6.25867	6.37996	6.44552	5.99138	6.40184	6.27958	6.63916	6.37705	6.45772	6.49131	7.00959	7.01524	7.01362	7.01282			ENSMUSG00000025487	6.37996	6.27958	6.49131	7.01282
1733	ENSMUSG00000029817	6.81627	6.4505	6.06064	6.44247	6.75266	6.02868	6.59684	6.45939	6.96905	6.41734	6.41574	6.60071	7.11277	6.42354	6.57486	6.70372			ENSMUSG00000029817	6.44247	6.45939	6.60071	6.70372
1734	ENSMUSG00000040548	5.16039	5.60985	8.22934	6.33319	5.51641	6.88261	4.93402	5.77768	5.61539	6.19365	5.40849	5.73918	6.34235	7.14498	6.72834	6.73855			ENSMUSG00000040548	6.33319	5.77768	5.73918	6.73855
1735	ENSMUSG00000028044	6.37393	6.36615	5.6334	6.12449	4.83702	4.29724	4.85257	4.66227	5.98513	6.3382	6.19772	6.17368	7.62527	7.57609	7.95629	7.71922			ENSMUSG00000028044	6.12449	4.66227	6.17368	7.71922
1736	ENSMUSG00000000420	6.78232	6.70908	6.2799	6.59043	6.51863	6.33843	6.28532	6.38079	6.88257	6.57286	6.815	6.75681	6.32758	6.70053	6.6286	6.55224			ENSMUSG00000000420	6.59043	6.38079	6.75681	6.55224
1737	ENSMUSG00000020432	6.35363	6.49382	6.79916	6.54887	7.12271	7.44515	7.16937	7.24574	5.78667	6.47159	6.34376	6.20068	6.15778	5.39011	5.36732	5.63841			ENSMUSG00000020432	6.54887	7.24574	6.20068	5.63841
1738	ENSMUSG00000000275	6.23998	6.20642	6.90609	6.45083	6.88801	7.18188	6.91446	6.99478	6.14643	6.22571	6.20999	6.19404	6.22212	6.40109	6.43035	6.35119			ENSMUSG00000000275	6.45083	6.99478	6.19404	6.35119
1739	ENSMUSG00000000399	6.42113	6.58361	6.58376	6.5295	6.54704	6.2907	6.42686	6.42153	6.57427	6.46118	6.7425	6.59265	6.52454	6.80864	6.78891	6.70736			ENSMUSG00000000399	6.5295	6.42153	6.59265	6.70736
1740	ENSMUSG00000020515	6.50717	6.56579	6.52753	6.5335	6.57862	6.41667	6.63801	6.54443	6.35215	6.46456	6.51566	6.44412	6.6405	6.8769	6.62938	6.7156			ENSMUSG00000020515	6.5335	6.54443	6.44412	6.7156
1741	ENSMUSG00000031590	6.58995	6.3357	6.70848	6.54471	6.66489	6.46619	6.47292	6.53466	6.45375	6.39666	6.3841	6.4115	6.7788	6.54009	6.82781	6.71556			ENSMUSG00000031590	6.54471	6.53466	6.4115	6.71556
1742	ENSMUSG00000047213	6.80804	6.43701	6.27174	6.5056	6.62938	6.31657	6.56523	6.50372	6.86592	6.53977	6.5775	6.66107	6.59912	6.55581	6.63761	6.59751			ENSMUSG00000047213	6.5056	6.50372	6.66107	6.59751
1743	ENSMUSG00000022752	6.48838	6.47961	6.53095	6.49965	6.48718	6.2406	6.30603	6.3446	6.70703	6.32058	6.65025	6.55929	6.28285	7.06158	6.987	6.77715			ENSMUSG00000022752	6.49965	6.3446	6.55929	6.77715
1744	ENSMUSG00000030805	6.87321	6.56161	6.26377	6.5662	6.53409	6.39199	6.50692	6.47766	6.77785	6.50499	6.68528	6.65604	6.68241	6.4948	6.52939	6.56887			ENSMUSG00000030805	6.5662	6.47766	6.65604	6.56887
1745	ENSMUSG00000027613	6.41129	6.12131	6.67644	6.40301	6.44112	6.32544	6.49204	6.41953	6.59473	6.2641	6.36106	6.40663	6.83208	6.94379	6.92389	6.89992			ENSMUSG00000027613	6.40301	6.41953	6.40663	6.89992
1746	ENSMUSG00000024381	6.68919	6.82236	6.00368	6.50508	6.53112	6.65909	6.24017	6.47679	6.64781	6.9743	6.85289	6.825	6.36653	6.56421	6.33906	6.42327			ENSMUSG00000024381	6.50508	6.47679	6.825	6.42327
1747	ENSMUSG00000026766	6.59009	6.48644	6.5946	6.55704	6.38556	6.19839	6.38792	6.32396	6.76694	6.47587	6.44031	6.56104	6.57763	6.93413	6.76713	6.75963			ENSMUSG00000026766	6.55704	6.32396	6.56104	6.75963
1748	ENSMUSG00000001105	6.32314	6.63809	6.63447	6.5319	6.50902	6.08315	6.27597	6.28938	6.76493	6.69408	6.53678	6.66527	6.03874	7.06462	6.86519	6.65618			ENSMUSG00000001105	6.5319	6.28938	6.66527	6.65618
1749	ENSMUSG00000022964	6.15096	6.24312	6.83083	6.40831	6.70198	7.10599	6.09055	6.63284	6.75433	6.50039	6.23959	6.4981	6.85698	6.34549	6.32067	6.50771			ENSMUSG00000022964	6.40831	6.63284	6.4981	6.50771
1750	ENSMUSG00000022961	6.71369	6.78518	5.92285	6.47391	6.75528	6.30215	6.48992	6.51578	6.82102	6.68085	6.80208	6.76798	6.36428	6.57265	6.52143	6.48612			ENSMUSG00000022961	6.47391	6.51578	6.76798	6.48612
1751	ENSMUSG00000029404	6.69696	6.37708	6.39631	6.49012	6.41173	6.23372	6.49728	6.38091	6.41874	6.33749	6.38306	6.37976	7.03251	6.71369	6.95049	6.89889			ENSMUSG00000029404	6.49012	6.38091	6.37976	6.89889
1752	ENSMUSG00000025144	6.91194	6.65299	6.20555	6.59016	6.27959	5.61222	6.21331	6.03504	6.89811	6.73151	6.61018	6.7466	6.96254	6.58525	6.7402	6.76266			ENSMUSG00000025144	6.59016	6.03504	6.7466	6.76266
1753	ENSMUSG00000028879	6.69538	6.94428	6.55855	6.73274	6.39816	6.53848	6.13566	6.35744	7.06967	6.28527	6.90059	6.75185	6.04462	6.45878	6.41064	6.30468			ENSMUSG00000028879	6.73274	6.35744	6.75185	6.30468
1754	ENSMUSG00000031375	6.12837	7.56686	7.02409	6.90644	6.48737	6.91525	5.83916	6.41393	5.92119	6.67445	7.30724	6.6343	4.45967	6.22648	5.80031	5.49549			ENSMUSG00000031375	6.90644	6.41393	6.6343	5.49549
1755	ENSMUSG00000031751	6.53519	6.66222	6.31689	6.50477	6.71295	6.49983	6.40666	6.53981	6.71862	6.68827	6.55254	6.65314	6.40412	6.72099	6.4829	6.536			ENSMUSG00000031751	6.50477	6.53981	6.65314	6.536
1756	ENSMUSG00000040339	6.46293	7.46463	5.88501	6.60419	7.23749	6.47426	6.44603	6.71926	6.3553	7.09858	7.13034	6.86141	5.02826	5.94894	5.67508	5.55076			ENSMUSG00000040339	6.60419	6.71926	6.86141	5.55076
1757	ENSMUSG00000028291	6.69057	6.27422	6.09846	6.35442	6.59907	6.3619	6.58436	6.51511	6.58978	6.67492	6.45383	6.57284	6.65803	6.79466	6.80668	6.75313			ENSMUSG00000028291	6.35442	6.51511	6.57284	6.75313
1758	ENSMUSG00000001380	6.5007	6.55133	6.36513	6.47239	6.28445	5.98523	6.0843	6.11799	6.80323	6.3775	6.64307	6.60793	6.61651	7.11417	6.98437	6.90502			ENSMUSG00000001380	6.47239	6.11799	6.60793	6.90502
1759	ENSMUSG00000038976	6.33484	6.91818	6.31823	6.52375	6.95152	6.6775	6.12156	6.58353	6.86036	6.73902	6.72185	6.77374	5.90271	6.59718	6.26134	6.25374			ENSMUSG00000038976	6.52375	6.58353	6.77374	6.25374
1760	ENSMUSG00000074578	6.77437	6.88153	6.34731	6.66773	6.77145	6.61876	7.32367	6.90463	6.0651	6.64883	6.28238	6.3321	6.3153	5.97437	5.91793	6.0692			ENSMUSG00000074578	6.66773	6.90463	6.3321	6.0692
1761	ENSMUSG00000028763	6.03985	6.98666	6.40099	6.47583	6.81999	6.66135	6.04225	6.50786	6.47013	6.97135	6.87338	6.77162	5.93642	6.69009	6.36429	6.33027			ENSMUSG00000028763	6.47583	6.50786	6.77162	6.33027
1762	ENSMUSG00000026111	6.63103	6.2903	6.44164	6.45433	6.69129	6.38561	6.54292	6.53994	6.63336	6.54223	6.49084	6.55548	6.54979	6.72817	6.65477	6.64425			ENSMUSG00000026111	6.45433	6.53994	6.55548	6.64425
1763	ENSMUSG00000028426	6.3396	6.28072	6.55376	6.39136	6.42192	6.17491	6.26458	6.28713	6.6922	6.27602	6.33885	6.43569	6.55008	7.17541	7.07228	6.93259			ENSMUSG00000028426	6.39136	6.28713	6.43569	6.93259
1764	ENSMUSG00000034341	6.75741	6.65182	6.26634	6.55852	6.36223	6.68665	6.35842	6.4691	7.00728	6.62839	6.62337	6.75301	6.64049	6.21758	6.29555	6.38454			ENSMUSG00000034341	6.55852	6.4691	6.75301	6.38454
1765	novel.11	6.31312	5.59651	7.82901	6.57955	4.62875	6.35004	4.01392	4.99757	5.7086	7.67128	6.78608	6.72198	6.67706	5.96447	6.43755	6.35969			novel.11	6.57955	4.99757	6.72198	6.35969
1766	ENSMUSG00000028821	6.75064	6.68703	6.2534	6.56369	6.77479	6.52098	6.52815	6.60797	6.68356	6.70974	6.66939	6.68757	6.30179	6.31871	6.38609	6.33553			ENSMUSG00000028821	6.56369	6.60797	6.68757	6.33553
1767	ENSMUSG00000021973	6.7547	6.44919	6.61546	6.60645	6.45913	6.55856	6.5418	6.51983	6.48077	6.71557	6.54126	6.5792	6.12439	6.59076	6.63186	6.449			ENSMUSG00000021973	6.60645	6.51983	6.5792	6.449
1768	ENSMUSG00000059355	6.78339	6.38145	6.08073	6.41519	6.34765	5.9113	6.36251	6.20715	6.66064	6.41453	6.44246	6.50588	7.2868	6.79719	6.68887	6.92429			ENSMUSG00000059355	6.41519	6.20715	6.50588	6.92429
1769	ENSMUSG00000023094	6.1985	6.40532	7.43183	6.67855	5.89463	6.1806	5.52094	5.86539	6.0618	7.14451	6.14025	6.44885	5.62417	7.30683	6.73757	6.55619			ENSMUSG00000023094	6.67855	5.86539	6.44885	6.55619
1770	ENSMUSG00000024513	6.61851	6.18004	6.63003	6.47619	6.45716	6.57833	6.71557	6.58369	6.34915	6.40723	6.26431	6.34023	6.50598	6.72137	6.80074	6.67603			ENSMUSG00000024513	6.47619	6.58369	6.34023	6.67603
1771	ENSMUSG00000015247	6.59431	6.35272	6.7425	6.56318	6.37387	6.54177	6.84043	6.58536	6.52264	6.20454	6.15085	6.29268	6.64598	6.50904	6.68101	6.61201			ENSMUSG00000015247	6.56318	6.58536	6.29268	6.61201
1772	ENSMUSG00000019710	6.54347	6.45302	6.24094	6.41248	6.71182	6.7038	6.81272	6.74278	6.49346	6.63972	6.47302	6.5354	6.59705	6.34097	6.39663	6.44488			ENSMUSG00000019710	6.41248	6.74278	6.5354	6.44488
1773	ENSMUSG00000017421	6.57331	6.56528	6.36296	6.50052	6.59967	6.00435	6.41087	6.3383	6.76291	6.46522	6.6223	6.61681	6.57866	6.66604	6.82679	6.69049			ENSMUSG00000017421	6.50052	6.3383	6.61681	6.69049
1774	ENSMUSG00000020720	6.61829	6.46181	6.34872	6.47627	6.42788	6.11961	6.31203	6.28651	6.72798	6.31341	6.46882	6.50341	6.56163	6.95571	6.97059	6.82931			ENSMUSG00000020720	6.47627	6.28651	6.50341	6.82931
1775	ENSMUSG00000034917	5.70618	4.39322	7.34421	5.81454	6.59278	7.25166	7.16838	7.00428	5.98722	5.39864	4.49867	5.29484	6.67204	6.46384	6.91178	6.68255			ENSMUSG00000034917	5.81454	7.00428	5.29484	6.68255
1776	ENSMUSG00000048234	6.52294	5.98312	6.78498	6.43035	6.55579	6.44101	6.85457	6.61712	6.04507	6.34698	6.14285	6.1783	6.89824	6.63267	6.6803	6.73707			ENSMUSG00000048234	6.43035	6.61712	6.1783	6.73707
1777	ENSMUSG00000026170	6.84976	7.4179	5.44857	6.57208	6.55184	7.09958	6.21377	6.62173	6.57722	6.80054	7.33889	6.90555	5.87602	5.30127	5.24041	5.47256			ENSMUSG00000026170	6.57208	6.62173	6.90555	5.47256
1778	ENSMUSG00000028032	6.89125	6.79631	6.15659	6.61472	6.48168	6.14822	6.03001	6.21997	6.74194	6.94334	6.91187	6.86572	6.06571	6.53366	6.59745	6.39894			ENSMUSG00000028032	6.61472	6.21997	6.86572	6.39894
1779	ENSMUSG00000038416	6.48841	6.67542	6.23357	6.4658	6.39865	5.98901	6.27471	6.22079	6.67296	6.4602	6.67706	6.60341	6.40684	7.02537	6.9497	6.79397			ENSMUSG00000038416	6.4658	6.22079	6.60341	6.79397
1780	ENSMUSG00000036908	6.33405	6.25818	6.77963	6.45728	7.03584	7.39105	6.70026	7.04238	5.79111	6.22848	6.20926	6.07628	6.80098	5.65688	5.87857	6.11214			ENSMUSG00000036908	6.45728	7.04238	6.07628	6.11214
1781	ENSMUSG00000040459	7.01891	6.53629	5.63314	6.39611	6.59144	6.25391	6.53657	6.46064	6.98561	6.70594	6.69712	6.79622	6.43154	6.54039	6.34086	6.4376			ENSMUSG00000040459	6.39611	6.46064	6.79622	6.4376
1782	ENSMUSG00000002222	6.76932	6.65617	6.26275	6.56275	6.42849	6.71913	6.37207	6.50656	6.74995	6.85938	6.65429	6.75454	6.24801	6.26991	6.33016	6.28269			ENSMUSG00000002222	6.56275	6.50656	6.75454	6.28269
1783	ENSMUSG00000024480	6.44348	6.08109	7.13847	6.55434	6.4224	6.72659	6.74431	6.6311	6.09704	6.15833	5.98423	6.07987	6.50945	6.57163	6.68014	6.58707			ENSMUSG00000024480	6.55434	6.6311	6.07987	6.58707
1784	ENSMUSG00000031948	6.36317	6.57291	6.41975	6.45194	6.59231	6.35552	6.4858	6.47787	6.54448	6.40544	6.69585	6.54859	6.46522	6.69735	6.74787	6.63681			ENSMUSG00000031948	6.45194	6.47787	6.54859	6.63681
1785	ENSMUSG00000019312	6.39626	5.19961	6.41692	6.00426	6.49912	6.8752	6.8855	6.75327	6.18145	6.11236	5.45342	5.91574	7.16651	6.48364	7.12376	6.92464			ENSMUSG00000019312	6.00426	6.75327	5.91574	6.92464
1786	ENSMUSG00000056313	6.26892	5.48029	6.9853	6.24484	6.79866	7.0386	7.06013	6.9658	6.16912	6.15756	5.95251	6.09306	6.36706	6.54887	6.27164	6.39586			ENSMUSG00000056313	6.24484	6.9658	6.09306	6.39586
1787	ENSMUSG00000025289	6.36709	6.59846	6.63301	6.53285	6.35945	6.2271	6.4132	6.33325	5.90641	6.62323	6.56662	6.36542	6.47078	6.85672	6.97338	6.76696			ENSMUSG00000025289	6.53285	6.33325	6.36542	6.76696
1788	ENSMUSG00000043969	6.62373	6.12076	6.14256	6.29568	6.69411	6.5278	6.38494	6.53562	6.44449	6.59679	6.47327	6.50485	6.87743	6.58023	6.74536	6.73434			ENSMUSG00000043969	6.29568	6.53562	6.50485	6.73434
1789	ENSMUSG00000009293	6.06896	6.38281	7.14549	6.53242	6.37482	6.05338	5.87787	6.10202	6.60799	6.47236	6.27235	6.4509	6.38411	7.13826	6.74773	6.7567			ENSMUSG00000009293	6.53242	6.10202	6.4509	6.7567
1790	ENSMUSG00000074797	6.6253	6.38103	6.30255	6.43629	6.44682	5.84376	6.27583	6.18881	6.73458	6.24071	6.51118	6.49549	6.79079	6.88255	6.99434	6.88922			ENSMUSG00000074797	6.43629	6.18881	6.49549	6.88922
1791	ENSMUSG00000009470	6.86856	6.7555	6.34717	6.65708	6.37722	6.14699	6.11414	6.21278	7.06038	6.34827	6.89792	6.76886	6.21478	6.40225	6.61753	6.41152			ENSMUSG00000009470	6.65708	6.21278	6.76886	6.41152
1792	ENSMUSG00000010830	6.43172	6.75558	6.05735	6.41488	5.67777	5.51707	4.76122	5.31869	6.88062	6.65438	6.93358	6.82286	4.20202	7.75754	7.36901	6.44285			ENSMUSG00000010830	6.41488	5.31869	6.82286	6.44285
1793	ENSMUSG00000027893	6.66604	6.42071	6.31433	6.46703	6.53249	6.36253	6.58553	6.49352	6.59506	6.42445	6.63022	6.54991	6.78702	6.46733	6.52386	6.59274			ENSMUSG00000027893	6.46703	6.49352	6.54991	6.59274
1794	ENSMUSG00000029050	6.42694	6.90188	6.13885	6.48922	6.79227	6.15698	6.1298	6.35968	6.66302	6.69254	6.90683	6.75413	6.31328	6.60851	6.5309	6.48423			ENSMUSG00000029050	6.48922	6.35968	6.75413	6.48423
1795	ENSMUSG00000019158	6.5562	6.4222	6.5537	6.5107	6.56866	6.21882	6.72884	6.50544	6.3522	6.26708	6.43478	6.35135	7.04829	6.48492	6.41837	6.65053			ENSMUSG00000019158	6.5107	6.50544	6.35135	6.65053
1796	ENSMUSG00000005611	5.58711	6.48384	6.58053	6.21716	7.11139	6.66998	6.50384	6.76174	6.15276	7.31044	6.55078	6.67133	5.77516	6.50921	6.21739	6.16725			ENSMUSG00000005611	6.21716	6.76174	6.67133	6.16725
1797	ENSMUSG00000073982	6.50671	6.64433	6.56478	6.57194	6.55294	6.95687	6.50853	6.67278	6.3711	6.39676	6.51239	6.42675	6.51853	6.32946	6.21913	6.35571			ENSMUSG00000073982	6.57194	6.67278	6.42675	6.35571
1798	ENSMUSG00000027996	7.81008	6.92922	3.76584	6.16838	6.75063	7.03508	4.92233	6.23601	7.21432	6.38073	7.89491	7.16332	3.91686	4.41603	4.20821	4.18037			ENSMUSG00000027996	6.16838	6.23601	7.16332	4.18037
1799	ENSMUSG00000028790	6.71226	6.2406	6.09265	6.3485	6.41893	6.32629	6.45235	6.39919	6.48916	6.57069	6.58256	6.54747	6.59195	6.82423	6.84062	6.75227			ENSMUSG00000028790	6.3485	6.39919	6.54747	6.75227
1800	ENSMUSG00000028063	6.29086	6.61638	6.43439	6.44721	6.61963	5.63403	6.18804	6.14723	6.69635	6.5738	6.54932	6.60649	6.43173	7.06317	6.82118	6.77203			ENSMUSG00000028063	6.44721	6.14723	6.60649	6.77203
1801	ENSMUSG00000070923	6.57011	6.51975	6.31265	6.4675	6.70981	6.21675	6.48667	6.47108	6.77029	6.46368	6.58548	6.60648	6.30011	6.68772	6.61922	6.53569			ENSMUSG00000070923	6.4675	6.47108	6.60648	6.53569
1802	ENSMUSG00000031555	6.13096	6.28206	7.43941	6.61748	6.44098	6.50959	6.31077	6.42045	5.90179	6.55951	6.29492	6.25207	5.986	6.75103	6.5402	6.42574			ENSMUSG00000031555	6.61748	6.42045	6.25207	6.42574
1803	ENSMUSG00000059159	7.29558	6.79316	6.4808	6.85651	5.56883	4.625	6.60422	5.59935	6.0135	5.93036	6.13659	6.02681	7.82108	5.66711	6.64908	6.71242			ENSMUSG00000059159	6.85651	5.59935	6.02681	6.71242
1804	ENSMUSG00000023348	6.37474	6.48601	6.56401	6.47492	6.42989	6.21905	6.11976	6.25623	6.70042	6.64139	6.57107	6.63762	6.51918	6.73427	6.77367	6.67571			ENSMUSG00000023348	6.47492	6.25623	6.63762	6.67571
1805	ENSMUSG00000036114	6.55542	6.32279	6.27838	6.38553	6.51263	5.97851	6.5202	6.33711	6.756	6.44612	6.35314	6.51842	7.12918	6.43237	6.70114	6.75423			ENSMUSG00000036114	6.38553	6.33711	6.51842	6.75423
1806	ENSMUSG00000036372	6.47207	6.66303	6.86448	6.66653	6.31845	6.20206	6.37774	6.29942	6.37533	6.39414	6.45293	6.40747	6.41371	6.7798	6.65799	6.61717			ENSMUSG00000036372	6.66653	6.29942	6.40747	6.61717
1807	ENSMUSG00000049339	6.6759	6.55872	6.08268	6.4391	6.63241	6.67246	6.31458	6.53982	6.68265	6.78014	6.61287	6.69189	6.62193	6.22461	6.32826	6.3916			ENSMUSG00000049339	6.4391	6.53982	6.69189	6.3916
1808	ENSMUSG00000027597	5.94725	6.24771	6.52135	6.23877	6.36133	6.41982	6.37258	6.38458	6.06034	6.4677	6.37259	6.30021	6.60623	7.0489	7.17005	6.94173			ENSMUSG00000027597	6.23877	6.38458	6.30021	6.94173
1809	ENSMUSG00000026837	5.36597	7.08988	7.00789	6.48791	5.66693	5.68338	4.51325	5.28785	5.86898	6.82798	6.69572	6.46423	4.39862	7.81197	7.16903	6.45987			ENSMUSG00000026837	6.48791	5.28785	6.46423	6.45987
1810	ENSMUSG00000033813	6.42149	6.50951	6.1161	6.34903	6.64276	6.17068	6.27275	6.36207	6.7843	6.46956	6.69044	6.6481	6.15674	6.91982	6.90931	6.66195			ENSMUSG00000033813	6.34903	6.36207	6.6481	6.66195
1811	ENSMUSG00000020180	6.47406	6.47117	6.09222	6.34582	6.47169	5.62777	6.12524	6.0749	6.75193	6.11544	6.61185	6.49307	6.72001	7.06497	7.13441	6.97313			ENSMUSG00000020180	6.34582	6.0749	6.49307	6.97313
1812	ENSMUSG00000027479	6.45764	6.50149	6.29756	6.4189	6.50132	6.10771	6.21759	6.27554	6.67814	6.37251	6.50128	6.51731	6.478	6.98641	6.92312	6.79585			ENSMUSG00000027479	6.4189	6.27554	6.51731	6.79585
1813	ENSMUSG00000005417	6.14072	6.83914	6.2232	6.40102	6.92453	6.53092	6.51169	6.65571	6.80445	6.61139	6.69882	6.70488	6.21213	6.41859	6.14004	6.25692			ENSMUSG00000005417	6.40102	6.65571	6.70488	6.25692
1814	ENSMUSG00000031486	6.34051	7.12628	6.34633	6.60437	6.76936	6.40945	5.4293	6.20271	6.60934	6.92441	7.13532	6.88969	5.00789	6.80091	6.20704	6.00528			ENSMUSG00000031486	6.60437	6.20271	6.88969	6.00528
1815	ENSMUSG00000032637	6.38209	6.5937	6.03046	6.33542	6.73738	6.44844	6.38247	6.52276	6.74983	6.49903	6.6117	6.62019	6.75924	6.51688	6.46047	6.57887			ENSMUSG00000032637	6.33542	6.52276	6.62019	6.57887
1816	ENSMUSG00000031871	6.9609	7.66802	5.62062	6.74985	6.28274	6.19513	5.37459	5.95082	7.20794	6.62441	7.14427	6.9922	3.97508	6.56696	6.01555	5.5192			ENSMUSG00000031871	6.74985	5.95082	6.9922	5.5192
1817	ENSMUSG00000027820	7.82494	7.8351	3.21838	6.29281	5.42189	3.40763	3.69675	4.17543	8.23524	6.09527	7.61369	7.31473	4.41276	4.96219	4.72582	4.70026			ENSMUSG00000027820	6.29281	4.17543	7.31473	4.70026
1818	ENSMUSG00000041378	6.73551	6.60454	5.08592	6.14199	6.83693	6.76742	7.28349	6.96261	6.89428	7.16143	6.29967	6.78512	5.77779	5.71248	5.56993	5.68673			ENSMUSG00000041378	6.14199	6.96261	6.78512	5.68673
1819	ENSMUSG00000021243	6.62654	6.28156	6.27801	6.39537	6.49533	6.1277	6.64357	6.4222	6.53403	6.35532	6.54808	6.47915	6.96456	6.66537	6.49108	6.707			ENSMUSG00000021243	6.39537	6.4222	6.47915	6.707
1820	ENSMUSG00000038633	6.30865	6.81823	6.61208	6.57965	6.53517	6.48994	6.18216	6.40242	6.69017	6.57781	6.92154	6.72984	6.00041	6.58461	6.24815	6.27772			ENSMUSG00000038633	6.57965	6.40242	6.72984	6.27772
1821	ENSMUSG00000026377	6.45524	6.37354	6.32111	6.3833	6.31769	5.77405	6.28347	6.12507	6.826	6.37916	6.54744	6.5842	6.45075	7.09654	6.95609	6.83446			ENSMUSG00000026377	6.3833	6.12507	6.5842	6.83446
1822	ENSMUSG00000051989	6.71342	6.50789	6.02352	6.41494	6.38695	6.12932	6.3623	6.29286	6.98021	6.7624	6.46963	6.73741	6.60412	6.54855	6.59354	6.58207			ENSMUSG00000051989	6.41494	6.29286	6.73741	6.58207
1823	ENSMUSG00000093904	6.76808	6.61777	6.2764	6.55408	6.39991	6.07105	6.52447	6.33181	6.76791	6.54473	6.53927	6.61731	6.32698	6.62605	6.64372	6.53225			ENSMUSG00000093904	6.55408	6.33181	6.61731	6.53225
1824	ENSMUSG00000023915	7.08457	7.05624	6.17952	6.77344	6.43871	6.48228	5.48518	6.13539	7.47262	5.7282	7.72927	6.9767	5.8251	5.01303	5.01049	5.28287			ENSMUSG00000023915	6.77344	6.13539	6.9767	5.28287
1825	ENSMUSG00000028657	7.01561	6.88396	6.05565	6.65174	6.58749	6.38119	6.07141	6.3467	6.65462	6.71806	6.78864	6.72044	6.5901	6.08802	6.11001	6.26271			ENSMUSG00000028657	6.65174	6.3467	6.72044	6.26271
1826	ENSMUSG00000020075	5.99423	6.36963	6.22053	6.1948	6.55891	5.75202	6.09485	6.13526	7.00535	6.20257	6.6473	6.61841	6.40355	7.20492	7.03042	6.87963			ENSMUSG00000020075	6.1948	6.13526	6.61841	6.87963
1827	ENSMUSG00000015994	6.54125	6.4838	6.4942	6.50642	6.43826	6.45218	6.40487	6.43177	6.56697	6.58667	6.51511	6.55625	6.31097	6.63029	6.66102	6.53409			ENSMUSG00000015994	6.50642	6.43177	6.55625	6.53409
1828	ENSMUSG00000040242	6.6057	6.52187	6.50306	6.54354	6.40139	6.17067	6.31609	6.29605	6.88	6.48844	6.42842	6.59895	6.36465	6.70039	6.64162	6.56889			ENSMUSG00000040242	6.54354	6.29605	6.59895	6.56889
1829	ENSMUSG00000023460	6.66803	6.59884	6.31228	6.52638	6.7607	6.52317	6.4978	6.59389	6.55111	6.733	6.66385	6.64932	6.04032	6.37448	6.30131	6.2387			ENSMUSG00000023460	6.52638	6.59389	6.64932	6.2387
1830	ENSMUSG00000026479	6.48409	4.77045	7.62942	6.29466	6.39263	7.15881	7.33496	6.96214	5.76323	5.01519	5.21314	5.33052	6.16797	6.10657	6.08198	6.11884			ENSMUSG00000026479	6.29466	6.96214	5.33052	6.11884
1831	ENSMUSG00000032504	6.35729	6.2065	6.73671	6.4335	6.53121	6.658	6.3768	6.522	6.47088	6.39415	6.38297	6.416	6.41409	6.66817	6.64385	6.57537			ENSMUSG00000032504	6.4335	6.522	6.416	6.57537
1832	ENSMUSG00000031825	4.37393	5.44631	7.70209	5.84078	6.09607	6.90062	5.43955	6.14541	5.60679	6.88729	5.3566	5.95023	5.40618	7.50167	6.78935	6.56573			ENSMUSG00000031825	5.84078	6.14541	5.95023	6.56573
1833	ENSMUSG00000005469	6.61796	6.78934	6.27192	6.55974	6.34909	6.05018	6.07603	6.15843	6.5972	6.61032	6.7698	6.65911	6.42461	6.69424	6.72704	6.6153			ENSMUSG00000005469	6.55974	6.15843	6.65911	6.6153
1834	ENSMUSG00000039481	5.25345	4.73094	8.02087	6.00175	5.60605	7.00018	5.80273	6.13632	5.23389	5.93036	4.72758	5.29728	6.42073	7.2373	6.67569	6.77791			ENSMUSG00000039481	6.00175	6.13632	5.29728	6.77791
1835	novel.92	6.77515	5.78068	7.9687	6.84151	5.85897	7.21445	6.6116	6.56167	6.26698	4.96354	5.98462	5.73838	6.49853	4.52535	4.70508	5.24299			novel.92	6.84151	6.56167	5.73838	5.24299
1836	ENSMUSG00000040463	6.28085	6.43968	5.87358	6.19804	6.35417	5.7466	6.14462	6.0818	6.90725	6.45661	6.68055	6.68147	6.62843	7.05972	7.00073	6.89629			ENSMUSG00000040463	6.19804	6.0818	6.68147	6.89629
1837	ENSMUSG00000024900	6.62216	6.42957	6.38366	6.47846	6.68022	6.8449	6.27547	6.60019	6.21808	6.59745	6.36443	6.39332	6.29652	6.54366	6.58016	6.47345			ENSMUSG00000024900	6.47846	6.60019	6.39332	6.47345
1838	ENSMUSG00000031504	6.78393	6.06167	6.41058	6.41873	6.01125	6.37914	6.0726	6.15433	6.78897	6.72048	5.90589	6.47178	6.8405	6.72944	6.79778	6.78924			ENSMUSG00000031504	6.41873	6.15433	6.47178	6.78924
1839	ENSMUSG00000005204	6.5282	6.34365	6.0432	6.30502	6.76589	6.28905	6.51405	6.523	6.75949	6.30442	6.52338	6.5291	6.73335	6.55256	6.57309	6.61967			ENSMUSG00000005204	6.30502	6.523	6.5291	6.61967
1840	ENSMUSG00000029163	5.84194	7.27337	6.4894	6.5349	6.74204	6.22593	5.71444	6.22747	6.37998	6.62582	7.07152	6.69244	5.47765	6.84077	6.41995	6.24612			ENSMUSG00000029163	6.5349	6.22747	6.69244	6.24612
1841	ENSMUSG00000024927	6.5907	6.33131	6.38578	6.43593	6.74052	6.53098	6.59971	6.62374	6.43367	6.62538	6.34299	6.46735	6.69544	6.29346	6.31215	6.43368			ENSMUSG00000024927	6.43593	6.62374	6.46735	6.43368
1842	ENSMUSG00000015961	6.56353	6.27644	6.12162	6.32053	6.4395	6.29938	6.6482	6.46236	6.41249	6.40937	6.43855	6.42013	6.81208	6.66751	6.73142	6.73701			ENSMUSG00000015961	6.32053	6.46236	6.42013	6.73701
1843	ENSMUSG00000025950	5.95233	6.0946	7.64621	6.56438	6.15761	6.66902	6.25884	6.36183	5.461	6.02739	6.03778	5.84206	5.65373	7.05501	6.69345	6.4674			ENSMUSG00000025950	6.56438	6.36183	5.84206	6.4674
1844	ENSMUSG00000021484	6.29558	6.32903	6.51711	6.38057	6.60866	6.44576	6.29027	6.44823	6.59841	6.4036	6.533	6.51167	6.66509	6.61177	6.56859	6.61515			ENSMUSG00000021484	6.38057	6.44823	6.51167	6.61515
1845	ENSMUSG00000007029	6.47506	6.12703	6.34456	6.31555	6.32289	6.07644	6.08264	6.16066	6.74664	6.2349	6.53919	6.50691	7.01455	6.68753	6.9266	6.87623			ENSMUSG00000007029	6.31555	6.16066	6.50691	6.87623
1846	ENSMUSG00000063019	6.60311	6.36631	6.24292	6.40412	6.60957	6.40891	6.26662	6.42837	6.56635	6.66939	6.54574	6.59383	6.521	6.69122	6.46392	6.55871			ENSMUSG00000063019	6.40412	6.42837	6.59383	6.55871
1847	ENSMUSG00000032194	6.06969	6.73063	6.28923	6.36318	6.72561	7.03038	6.05531	6.60377	6.58914	6.85049	6.73976	6.72646	5.62556	6.54202	6.15275	6.10677			ENSMUSG00000032194	6.36318	6.60377	6.72646	6.10677
1848	ENSMUSG00000034108	6.69582	6.64756	6.03844	6.46061	6.53949	6.25813	6.20781	6.33514	6.6275	6.71921	6.84613	6.73095	6.65597	6.43436	6.23426	6.44153			ENSMUSG00000034108	6.46061	6.33514	6.73095	6.44153
1849	ENSMUSG00000028560	6.40907	6.47609	5.57153	6.15223	6.29261	5.58122	5.67864	5.85082	6.65432	6.58806	6.70027	6.64755	6.48813	7.20782	7.32159	7.00585			ENSMUSG00000028560	6.15223	5.85082	6.64755	7.00585
1850	ENSMUSG00000092203	6.53606	6.59504	5.79702	6.30937	6.73388	6.498	6.96631	6.73273	6.33209	6.43055	6.20378	6.32214	6.75392	6.39011	6.38865	6.51089			ENSMUSG00000092203	6.30937	6.73273	6.32214	6.51089
1851	ENSMUSG00000034168	6.62985	6.0599	6.37246	6.35407	6.37632	6.66353	6.32654	6.45546	6.5505	6.81538	6.07182	6.47923	6.36224	6.62766	6.77783	6.58924			ENSMUSG00000034168	6.35407	6.45546	6.47923	6.58924
1852	ENSMUSG00000020053	6.04773	7.95514	6.58165	6.86151	5.89845	3.75037	4.18056	4.60979	5.84347	6.13356	7.65106	6.5427	4.85697	7.32504	6.40122	6.19441			ENSMUSG00000020053	6.86151	4.60979	6.5427	6.19441
1853	ENSMUSG00000061353	6.32898	7.07642	6.04774	6.48438	6.67207	6.66702	6.25426	6.53112	6.37406	7.31993	7.37137	7.02178	4.57607	5.97768	5.44374	5.3325			ENSMUSG00000061353	6.48438	6.53112	7.02178	5.3325
1854	ENSMUSG00000029066	6.34638	6.24329	6.32249	6.30405	6.4265	5.75581	6.44438	6.2089	6.65096	6.21151	6.43811	6.43353	6.63841	7.02311	6.95323	6.87158			ENSMUSG00000029066	6.30405	6.2089	6.43353	6.87158
1855	ENSMUSG00000020863	6.72863	6.49267	5.94728	6.38953	6.66488	6.16106	6.43664	6.42086	6.96425	6.46927	6.53044	6.65465	6.45836	6.44703	6.51364	6.47301			ENSMUSG00000020863	6.38953	6.42086	6.65465	6.47301
1856	ENSMUSG00000007721	6.43512	6.19053	6.21948	6.28171	6.57252	5.87732	6.41082	6.28689	6.64932	6.17171	6.37776	6.3996	7.08349	6.6909	6.79473	6.85637			ENSMUSG00000007721	6.28171	6.28689	6.3996	6.85637
1857	ENSMUSG00000094724	5.96399	5.77	7.608	6.44733	6.64453	7.20472	6.73704	6.8621	5.22866	5.6606	5.7386	5.54262	6.40343	6.05974	6.08534	6.18283			ENSMUSG00000094724	6.44733	6.8621	5.54262	6.18283
1858	ENSMUSG00000032232	6.70517	6.32759	6.69707	6.57661	6.48062	6.69406	5.61063	6.26177	6.50332	6.92766	6.42478	6.61859	5.50807	6.64737	6.66051	6.27198			ENSMUSG00000032232	6.57661	6.26177	6.61859	6.27198
1859	ENSMUSG00000029829	3.35966	4.53637	7.95532	5.28378	5.3773	7.72236	5.98796	6.36254	3.7893	6.52315	3.35741	4.55662	6.39401	6.80984	6.40905	6.53764			ENSMUSG00000029829	5.28378	6.36254	4.55662	6.53764
1860	ENSMUSG00000019768	6.7038	6.3556	6.35771	6.47237	6.13112	6.45974	5.97595	6.18894	6.55811	6.85762	6.70484	6.70686	5.97078	6.80752	6.6542	6.4775			ENSMUSG00000019768	6.47237	6.18894	6.70686	6.4775
1861	ENSMUSG00000110057	6.40659	6.89839	6.2323	6.51243	6.34192	5.98692	6.49593	6.27492	6.71519	6.76654	6.58222	6.68798	5.93781	6.61677	6.64375	6.39944			ENSMUSG00000110057	6.51243	6.27492	6.68798	6.39944
1862	ENSMUSG00000030093	6.74889	4.37641	4.01495	5.04675	6.75778	4.69231	6.69833	6.04947	6.86668	5.97224	3.54063	5.45985	8.12811	6.55142	7.07032	7.24995			ENSMUSG00000030093	5.04675	6.04947	5.45985	7.24995
1863	ENSMUSG00000000711	6.21062	6.70701	6.48291	6.46685	6.72518	6.87477	6.46818	6.68938	6.36409	6.70189	6.61896	6.56165	5.82209	6.27235	6.20855	6.10099			ENSMUSG00000000711	6.46685	6.68938	6.56165	6.10099
1864	ENSMUSG00000032508	6.67832	7.64813	5.83194	6.71946	5.78626	5.67568	5.66744	5.70979	7.52762	6.01902	7.37163	6.97276	5.8192	5.98293	5.79607	5.86607			ENSMUSG00000032508	6.71946	5.70979	6.97276	5.86607
1865	ENSMUSG00000020456	6.36811	6.55817	6.35066	6.42565	6.40846	6.16156	5.91465	6.16156	6.64195	6.58182	6.76867	6.66415	6.51489	6.73404	6.65563	6.63485			ENSMUSG00000020456	6.42565	6.16156	6.66415	6.63485
1866	ENSMUSG00000091957	6.00524	6.1629	6.04136	6.06983	6.25084	6.7308	6.30755	6.42973	6.43779	6.99991	7.03164	6.82311	5.66864	6.8436	6.68826	6.40017			ENSMUSG00000091957	6.06983	6.42973	6.82311	6.40017
1867	ENSMUSG00000027189	6.53479	6.83972	6.06855	6.48102	6.71325	5.98334	5.98489	6.22716	6.86964	6.64267	6.84649	6.78626	5.91665	6.68495	6.44583	6.34914			ENSMUSG00000027189	6.48102	6.22716	6.78626	6.34914
1868	ENSMUSG00000071180	6.45608	6.64019	6.22804	6.44144	6.53866	6.46344	6.3586	6.45357	6.5966	6.62525	6.70503	6.64229	5.92649	6.67554	6.46061	6.35422			ENSMUSG00000071180	6.44144	6.45357	6.64229	6.35422
1869	ENSMUSG00000051671	6.51169	6.49155	6.17614	6.39313	6.46747	6.11235	6.4253	6.33504	6.40679	6.6952	6.40917	6.50372	6.47877	6.67929	6.81228	6.65678			ENSMUSG00000051671	6.39313	6.33504	6.50372	6.65678
1870	ENSMUSG00000075232	5.98313	6.15948	6.11257	6.08506	6.17885	5.67568	5.78647	5.88033	7.22897	6.13958	6.39589	6.58815	6.67446	7.26372	7.07056	7.00292			ENSMUSG00000075232	6.08506	5.88033	6.58815	7.00292
1871	ENSMUSG00000042212	0.851852	0	8.63477	3.16221	4.95742	5.25822	7.92688	6.04751	0.331535	0	0.342338	0.224625	7.77851	3.17653	1.27705	4.07736			ENSMUSG00000042212	3.16221	6.04751	0.224625	4.07736
1872	ENSMUSG00000060601	6.48492	6.41214	6.38179	6.42628	6.76296	6.71003	6.55336	6.67545	6.46069	6.61161	6.40033	6.49088	6.52638	5.99568	6.25065	6.25757			ENSMUSG00000060601	6.42628	6.67545	6.49088	6.25757
1873	ENSMUSG00000024560	6.52243	6.62792	5.94627	6.36554	6.70114	6.15727	6.36246	6.40696	6.68482	6.52905	6.70763	6.6405	6.63012	6.33183	6.50935	6.49043			ENSMUSG00000024560	6.36554	6.40696	6.6405	6.49043
1874	ENSMUSG00000062397	6.40428	6.28185	6.23701	6.30771	6.62055	6.19614	6.30101	6.37257	6.59682	6.42155	6.45276	6.49038	6.70005	6.62763	6.78579	6.70449			ENSMUSG00000062397	6.30771	6.37257	6.49038	6.70449
1875	ENSMUSG00000039759	7.06735	6.42282	5.5975	6.36256	6.44442	6.26647	6.5797	6.43019	6.86133	6.6046	6.59342	6.68645	6.94427	5.80491	6.04252	6.2639			ENSMUSG00000039759	6.36256	6.43019	6.68645	6.2639
1876	ENSMUSG00000036138	6.85516	6.54181	6.10609	6.50102	6.36352	6.24834	6.27587	6.29591	6.90424	6.66119	6.80817	6.7912	6.59056	6.10532	6.11475	6.27021			ENSMUSG00000036138	6.50102	6.29591	6.7912	6.27021
1877	ENSMUSG00000026457	6.55349	6.56812	6.4152	6.51227	6.38932	6.59851	6.41894	6.46893	6.61138	6.43013	6.55214	6.53122	6.45421	6.31038	6.36918	6.37792			ENSMUSG00000026457	6.51227	6.46893	6.53122	6.37792
1878	ENSMUSG00000058056	6.22753	6.63977	6.17035	6.34589	6.96199	6.57645	6.48118	6.6732	6.36644	6.98822	6.90978	6.75482	5.55403	6.3615	5.99206	5.9692			ENSMUSG00000058056	6.34589	6.6732	6.75482	5.9692
1879	ENSMUSG00000045996	6.82933	6.39652	6.34988	6.52525	6.38048	5.6754	6.71068	6.25552	6.50688	6.02922	6.3671	6.30107	6.51852	6.76161	6.79489	6.69167			ENSMUSG00000045996	6.52525	6.25552	6.30107	6.69167
1880	ENSMUSG00000032336	6.47908	6.4501	6.56372	6.49764	6.26572	6.5218	6.2079	6.33181	6.12811	6.44211	6.73632	6.43551	6.2873	6.70757	6.70068	6.56518			ENSMUSG00000032336	6.49764	6.33181	6.43551	6.56518
1881	ENSMUSG00000060261	6.85151	6.7315	5.75131	6.44478	6.56191	6.05594	6.11204	6.2433	6.90578	6.64259	6.88878	6.81238	6.39998	6.3381	6.29361	6.3439			ENSMUSG00000060261	6.44478	6.2433	6.81238	6.3439
1882	ENSMUSG00000027375	6.86234	5.60858	5.47587	5.98226	6.78017	6.05203	6.7823	6.53816	6.29147	6.38416	5.82957	6.1684	7.38572	6.49406	6.61393	6.83124			ENSMUSG00000027375	5.98226	6.53816	6.1684	6.83124
1883	ENSMUSG00000022403	6.63971	6.02687	5.77973	6.14877	6.87482	5.82417	6.54139	6.41346	6.88454	6.22322	6.25739	6.45505	6.8518	6.56646	6.77362	6.73063			ENSMUSG00000022403	6.14877	6.41346	6.45505	6.73063
1884	ENSMUSG00000025103	6.45691	6.47286	6.42196	6.45058	6.47176	6.23622	6.20825	6.30541	6.90951	6.39681	6.45532	6.58721	6.25622	6.6093	6.67313	6.51288			ENSMUSG00000025103	6.45058	6.30541	6.58721	6.51288
1885	ENSMUSG00000070529	5.91422	4.67636	5.34096	5.31051	7.32634	7.10817	7.56346	7.33266	5.99689	5.19679	5.15253	5.44874	7.67363	4.83741	5.9761	6.16238			ENSMUSG00000070529	5.31051	7.33266	5.44874	6.16238
1886	ENSMUSG00000051236	5.82394	6.87084	6.53968	6.41149	6.61034	6.50295	6.09196	6.40175	6.46462	6.80624	6.74041	6.67042	5.40465	6.75937	6.41433	6.19279			ENSMUSG00000051236	6.41149	6.40175	6.67042	6.19279
1887	ENSMUSG00000027215	6.51611	5.87845	6.76629	6.38695	6.39367	6.87813	6.34807	6.53996	6.48138	6.57195	5.98344	6.34559	6.34107	6.38205	6.56708	6.43006			ENSMUSG00000027215	6.38695	6.53996	6.34559	6.43006
1888	ENSMUSG00000012350	6.55586	5.86856	6.96973	6.46472	5.67777	6.84451	6.00881	6.17703	6.89796	6.66758	6.51057	6.69204	6.31941	6.04041	6.39598	6.25193			ENSMUSG00000012350	6.46472	6.17703	6.69204	6.25193
1889	ENSMUSG00000031197	6.61348	6.49893	6.18188	6.43143	6.3799	6.16595	6.22648	6.25744	6.46043	6.58303	6.47474	6.50607	6.15544	6.78665	6.92376	6.62195			ENSMUSG00000031197	6.43143	6.25744	6.50607	6.62195
1890	ENSMUSG00000029231	6.29386	7.57328	6.40736	6.75817	6.9571	6.65406	5.45627	6.35581	5.8538	6.69732	7.64902	6.73338	3.79653	5.65064	5.08849	4.84522			ENSMUSG00000029231	6.75817	6.35581	6.73338	4.84522
1891	ENSMUSG00000035215	6.73079	6.4609	5.73325	6.30832	5.93343	5.2779	6.23	5.81378	6.86006	6.11325	6.64375	6.53902	6.83123	6.88448	7.06719	6.92763			ENSMUSG00000035215	6.30832	5.81378	6.53902	6.92763
1892	ENSMUSG00000031309	6.30617	5.86456	6.34363	6.17145	6.49894	6.24521	6.67742	6.47386	6.21235	6.26286	5.87966	6.11829	6.55209	6.84322	7.19365	6.86299			ENSMUSG00000031309	6.17145	6.47386	6.11829	6.86299
1893	ENSMUSG00000030103	5.36009	4.03228	7.69561	5.69599	6.50809	7.46636	7.05566	7.01004	5.07871	4.68412	4.64352	4.80211	6.29561	6.39295	6.33446	6.34101			ENSMUSG00000030103	5.69599	7.01004	4.80211	6.34101
1894	ENSMUSG00000041737	6.14026	3.3741	7.03064	5.515	6.58174	7.56023	7.30728	7.14975	4.87673	5.26188	4.16578	4.76813	7.14362	5.75483	6.19503	6.36449			ENSMUSG00000041737	5.515	7.14975	4.76813	6.36449
1895	ENSMUSG00000038776	6.54645	5.71732	6.70452	6.32276	6.41843	7.08922	6.65589	6.72118	5.72708	6.83114	5.97748	6.17857	6.59718	6.15217	6.16333	6.30423			ENSMUSG00000038776	6.32276	6.72118	6.17857	6.30423
1896	ENSMUSG00000024529	4.57223	5.69289	7.10614	5.79042	7.36764	7.12551	6.72884	7.074	4.4276	7.06326	5.60357	5.69815	3.67788	7.02124	5.97967	5.5596			ENSMUSG00000024529	5.79042	7.074	5.69815	5.5596
1897	ENSMUSG00000028676	6.47733	6.29181	5.97442	6.24785	6.58104	5.5587	6.08832	6.07602	6.90518	6.32869	6.43591	6.55659	6.81023	6.84176	6.8669	6.83963			ENSMUSG00000028676	6.24785	6.07602	6.55659	6.83963
1898	ENSMUSG00000018707	6.38092	6.51414	5.94458	6.27988	6.86538	6.68284	6.41658	6.65494	6.66498	6.46375	6.55039	6.5597	6.51021	6.17814	6.29668	6.32834			ENSMUSG00000018707	6.27988	6.65494	6.5597	6.32834
1899	ENSMUSG00000003039	6.55433	6.32022	6.19207	6.35554	6.64892	6.30108	6.65477	6.53492	6.30547	6.61975	6.46334	6.46285	6.75385	6.31254	6.34881	6.47173			ENSMUSG00000003039	6.35554	6.53492	6.46285	6.47173
1900	ENSMUSG00000018849	6.29254	5.71715	6.11754	6.04241	6.01375	6.53249	6.45515	6.33379	6.68622	6.48304	6.11134	6.42687	6.42808	7.00893	7.06075	6.83259			ENSMUSG00000018849	6.04241	6.33379	6.42687	6.83259
1901	ENSMUSG00000026880	5.29253	6.2062	7.48577	6.32817	6.79885	7.66609	6.58574	7.01689	5.38847	6.15145	6.06324	5.86772	4.95664	5.86456	5.36171	5.3943			ENSMUSG00000026880	6.32817	7.01689	5.86772	5.3943
1902	ENSMUSG00000001761	6.33962	6.7767	5.81332	6.30988	6.79386	6.28604	6.17921	6.4197	6.54193	6.62695	6.84364	6.67084	6.20723	6.58706	6.45617	6.41682			ENSMUSG00000001761	6.30988	6.4197	6.67084	6.41682
1903	ENSMUSG00000030847	6.58042	6.45016	6.6196	6.55006	6.45155	6.0434	6.25007	6.24834	7.1861	6.4564	6.413	6.68516	6.43343	6.26202	6.13551	6.27699			ENSMUSG00000030847	6.55006	6.24834	6.68516	6.27699
1904	ENSMUSG00000080268	6.3666	5.96998	6.66571	6.3341	6.60988	6.56753	6.73152	6.63631	6.12998	6.15664	5.97461	6.08707	6.88957	6.38583	6.5071	6.59417			ENSMUSG00000080268	6.3341	6.63631	6.08707	6.59417
1905	ENSMUSG00000020547	6.10445	6.42112	6.63129	6.38562	6.21764	6.4627	6.41906	6.36646	6.45051	6.1473	6.44212	6.34664	6.59779	6.71831	6.6348	6.6503			ENSMUSG00000020547	6.38562	6.36646	6.34664	6.6503
1906	ENSMUSG00000024767	6.66533	6.39781	6.06745	6.37686	6.4119	6.01653	6.43462	6.28768	6.60127	6.4273	6.43569	6.48809	6.83526	6.54519	6.59019	6.65688			ENSMUSG00000024767	6.37686	6.28768	6.48809	6.65688
1907	ENSMUSG00000055436	6.68937	6.44767	5.72452	6.28719	6.60186	6.01008	6.46135	6.35776	6.82426	6.39977	6.53663	6.58688	6.79187	6.46081	6.44107	6.56458			ENSMUSG00000055436	6.28719	6.35776	6.58688	6.56458
1908	ENSMUSG00000021144	6.46218	6.66482	5.93607	6.35436	6.38496	6.14688	6.14236	6.22473	6.74595	6.63239	6.72788	6.70207	6.54746	6.61437	6.46241	6.54141			ENSMUSG00000021144	6.35436	6.22473	6.70207	6.54141
1909	ENSMUSG00000022204	6.44682	6.29753	6.19993	6.31476	6.4479	5.9695	6.22697	6.21479	6.65836	6.33055	6.27371	6.42087	6.80442	6.81784	6.79055	6.80427			ENSMUSG00000022204	6.31476	6.21479	6.42087	6.80427
1910	ENSMUSG00000070462	6.1409	6.27707	6.81943	6.41247	6.53318	6.80819	6.23071	6.52402	6.28163	6.4935	6.30159	6.35891	6.40297	6.53484	6.27811	6.4053			ENSMUSG00000070462	6.41247	6.52402	6.35891	6.4053
1911	ENSMUSG00000026042	5.68803	7.54632	6.4869	6.57375	6.31188	6.478	5.87622	6.22203	5.90808	6.87648	6.73211	6.50555	5.0272	6.83985	6.21022	6.02576			ENSMUSG00000026042	6.57375	6.22203	6.50555	6.02576
1912	ENSMUSG00000015461	6.40417	6.35654	6.30617	6.35563	6.69862	6.03893	6.24852	6.32869	6.59578	6.386	6.5041	6.49529	6.64396	6.60579	6.62648	6.62541			ENSMUSG00000015461	6.35563	6.32869	6.49529	6.62541
1913	ENSMUSG00000028953	6.10524	6.39701	6.15201	6.21809	6.53188	5.71411	6.17325	6.13975	6.81896	6.10739	6.44247	6.45627	6.8431	6.95692	6.78939	6.86314			ENSMUSG00000028953	6.21809	6.13975	6.45627	6.86314
1914	ENSMUSG00000015714	6.45327	6.59695	6.17819	6.40947	6.55501	5.95634	6.06501	6.19212	6.75831	6.57193	6.61316	6.6478	6.52218	6.65549	6.4883	6.55532			ENSMUSG00000015714	6.40947	6.19212	6.6478	6.55532
1915	ENSMUSG00000044627	6.3235	6.30998	6.57869	6.40406	6.32699	5.81182	6.23955	6.12612	6.49994	6.31787	6.31152	6.37645	6.5244	6.94563	6.88264	6.78422			ENSMUSG00000044627	6.40406	6.12612	6.37645	6.78422
1916	ENSMUSG00000027293	6.16421	7.03785	6.55739	6.58649	6.35978	6.60588	6.03696	6.33421	6.43662	6.52546	6.58276	6.51495	5.29513	6.76885	6.46024	6.17474			ENSMUSG00000027293	6.58649	6.33421	6.51495	6.17474
1917	ENSMUSG00000032812	6.53827	7.00483	5.6691	6.40406	6.10747	6.00288	5.54994	5.88676	7.00133	7.08894	7.29317	7.12782	5.56015	6.4955	6.17106	6.07557			ENSMUSG00000032812	6.40406	5.88676	7.12782	6.07557
1918	ENSMUSG00000022265	6.44013	6.51047	7.38733	6.77931	5.78584	6.69265	5.67808	6.05219	6.89883	5.80046	6.64633	6.44854	5.88957	6.29647	6.01334	6.06646			ENSMUSG00000022265	6.77931	6.05219	6.44854	6.06646
1919	ENSMUSG00000033272	6.32778	6.36717	6.42945	6.3748	6.17343	5.91612	6.04168	6.04374	6.62133	6.335	6.51647	6.49093	6.70263	6.81924	6.87312	6.79833			ENSMUSG00000033272	6.3748	6.04374	6.49093	6.79833
1920	ENSMUSG00000026281	6.55212	6.40122	5.57956	6.17763	6.15859	5.10762	5.92902	5.73174	6.86153	6.37398	6.51181	6.58244	7.16463	6.8482	6.96128	6.99137			ENSMUSG00000026281	6.17763	5.73174	6.58244	6.99137
1921	ENSMUSG00000008859	6.36935	6.32159	6.50657	6.39917	6.6148	6.40773	6.55493	6.52582	6.54955	6.28946	6.20531	6.34811	6.16369	6.60755	6.6579	6.47638			ENSMUSG00000008859	6.39917	6.52582	6.34811	6.47638
1922	ENSMUSG00000027405	6.1735	6.04688	5.56244	5.9276	6.27178	5.04561	5.91223	5.74321	7.01211	6.05435	6.19051	6.41899	7.17984	7.15554	7.2165	7.18396			ENSMUSG00000027405	5.9276	5.74321	6.41899	7.18396
1923	ENSMUSG00000031673	6.59417	6.96033	6.3468	6.63377	6.49494	6.2883	5.65168	6.14497	6.74956	6.52651	6.7688	6.68162	3.72725	7.02344	6.45472	5.73513			ENSMUSG00000031673	6.63377	6.14497	6.68162	5.73513
1924	ENSMUSG00000063171	6.99446	5.75249	6.27823	6.34173	6.03964	6.22836	6.13948	6.13583	7.00901	6.15044	6.14605	6.43517	7.16345	5.94514	6.70235	6.60365			ENSMUSG00000063171	6.34173	6.13583	6.43517	6.60365
1925	ENSMUSG00000007670	6.39176	6.45765	6.0056	6.285	6.6197	6.06462	6.12581	6.27004	6.70722	6.38507	6.6153	6.5692	6.79278	6.48213	6.64445	6.63979			ENSMUSG00000007670	6.285	6.27004	6.5692	6.63979
1926	ENSMUSG00000021576	6.48597	6.1435	6.38967	6.33972	6.33513	6.32347	6.52953	6.39604	6.40033	6.35518	6.26713	6.34088	6.77356	6.51463	6.67135	6.65318			ENSMUSG00000021576	6.33972	6.39604	6.34088	6.65318
1927	ENSMUSG00000038762	6.51468	6.36196	6.28269	6.38644	6.42841	6.19439	6.2478	6.2902	6.63374	6.32191	6.57802	6.51123	6.55422	6.59244	6.62933	6.592			ENSMUSG00000038762	6.38644	6.2902	6.51123	6.592
1928	ENSMUSG00000024143	6.20632	6.33364	6.93488	6.49161	6.56635	7.0987	6.43594	6.70033	5.72923	6.45169	6.42433	6.20175	5.83906	6.11417	6.31927	6.09083			ENSMUSG00000024143	6.49161	6.70033	6.20175	6.09083
1929	ENSMUSG00000078377	6.40276	6.57502	6.41935	6.46571	6.23807	6.51324	6.48329	6.41153	6.24934	6.83452	6.61662	6.56683	5.93064	6.36429	6.54469	6.27987			ENSMUSG00000078377	6.46571	6.41153	6.56683	6.27987
1930	ENSMUSG00000054408	6.33822	6.21257	6.51849	6.35643	6.36686	6.22524	6.12591	6.23934	6.77781	6.27182	6.3974	6.48234	6.44663	6.79448	6.6686	6.63657			ENSMUSG00000054408	6.35643	6.23934	6.48234	6.63657
1931	ENSMUSG00000066315	6.72192	6.39723	6.36	6.49305	5.7366	6.00971	6.4908	6.07904	6.67981	6.82436	6.61782	6.70733	6.28478	6.53533	6.4364	6.41884			ENSMUSG00000066315	6.49305	6.07904	6.70733	6.41884
1932	ENSMUSG00000014195	6.61361	6.19528	5.9526	6.25383	6.54956	6.2196	6.54672	6.43863	6.77527	6.20095	6.23877	6.405	6.88227	6.41474	6.53646	6.61115			ENSMUSG00000014195	6.25383	6.43863	6.405	6.61115
1933	ENSMUSG00000004460	6.11973	6.11865	6.47851	6.23896	6.70464	5.88574	5.82162	6.13734	6.95778	5.95815	6.28516	6.40036	6.67484	6.95734	6.75476	6.79565			ENSMUSG00000004460	6.23896	6.13734	6.40036	6.79565
1934	ENSMUSG00000028780	6.42542	6.46164	6.05457	6.31388	6.29166	6.59721	6.59765	6.49551	5.82687	6.91788	6.07549	6.27341	6.89583	6.4971	6.22342	6.53878			ENSMUSG00000028780	6.31388	6.49551	6.27341	6.53878
1935	ENSMUSG00000020430	6.36842	6.30542	6.22747	6.30044	6.36308	6.0633	6.41003	6.2788	6.53075	6.30079	6.50274	6.44476	6.65633	6.72989	6.72548	6.7039			ENSMUSG00000020430	6.30044	6.2788	6.44476	6.7039
1936	ENSMUSG00000062300	6.70271	6.08951	6.13686	6.30969	6.4711	6.33996	6.81945	6.5435	6.58977	6.22603	5.85408	6.22329	6.95201	6.34213	6.34385	6.546			ENSMUSG00000062300	6.30969	6.5435	6.22329	6.546
1937	ENSMUSG00000028465	6.07899	6.80064	6.4831	6.45424	6.64633	6.49123	5.9685	6.36869	6.42653	6.6594	6.71783	6.60125	5.8403	6.57842	6.3342	6.25097			ENSMUSG00000028465	6.45424	6.36869	6.60125	6.25097
1938	ENSMUSG00000079614	6.4727	6.30023	6.37343	6.38212	6.5144	6.11318	6.25764	6.29507	6.57703	6.39784	6.39577	6.45688	6.32708	6.78104	6.68662	6.59825			ENSMUSG00000079614	6.38212	6.29507	6.45688	6.59825
1939	ENSMUSG00000049940	6.67218	6.80529	5.9434	6.47362	6.38879	6.183	5.98693	6.18624	6.76234	6.50389	6.76458	6.67694	6.48126	6.39737	6.30903	6.39589			ENSMUSG00000049940	6.47362	6.18624	6.67694	6.39589
1940	ENSMUSG00000060073	6.48961	6.26352	6.41233	6.38849	6.384	5.96012	6.29582	6.21331	6.49415	6.35936	6.37439	6.4093	6.50845	6.79783	6.75268	6.68632			ENSMUSG00000060073	6.38849	6.21331	6.4093	6.68632
1941	ENSMUSG00000028494	6.74938	6.24097	5.88421	6.29152	7.10058	6.46516	6.62738	6.73104	6.24114	6.36041	6.19446	6.26534	6.84916	6.11104	5.98802	6.31607			ENSMUSG00000028494	6.29152	6.73104	6.26534	6.31607
1942	ENSMUSG00000038733	6.51216	6.52712	6.12973	6.38967	6.63123	6.61164	6.27579	6.50622	6.62003	6.44195	6.56102	6.541	6.11289	6.46342	6.33024	6.30218			ENSMUSG00000038733	6.38967	6.50622	6.541	6.30218
1943	ENSMUSG00000046756	6.42623	6.34705	6.29367	6.35565	6.26861	5.93919	6.20042	6.13607	6.65007	6.26177	6.2987	6.40351	6.91272	6.59456	6.79061	6.76596			ENSMUSG00000046756	6.35565	6.13607	6.40351	6.76596
1944	ENSMUSG00000011096	6.37003	6.38445	6.20929	6.32126	6.65563	6.66869	6.51235	6.61222	6.27105	6.57368	6.40646	6.41706	6.35129	6.34173	6.40918	6.3674			ENSMUSG00000011096	6.32126	6.61222	6.41706	6.3674
1945	ENSMUSG00000058587	6.69365	6.05744	5.86086	6.20398	6.5406	5.85526	6.63832	6.34473	6.55086	6.16778	5.95432	6.22432	6.74321	6.71261	6.95409	6.8033			ENSMUSG00000058587	6.20398	6.34473	6.22432	6.8033
1946	ENSMUSG00000102070	6.26027	6.07664	6.63323	6.32338	6.10657	6.24865	6.75565	6.37029	6.40439	6.44095	6.322	6.38911	7.17996	5.88995	6.25629	6.44207			ENSMUSG00000102070	6.32338	6.37029	6.38911	6.44207
1947	ENSMUSG00000095567	6.06782	6.23725	6.05894	6.12134	6.40504	5.8866	6.24798	6.17987	6.89342	6.20081	6.50799	6.53407	6.464	6.88763	6.96156	6.77107			ENSMUSG00000095567	6.12134	6.17987	6.53407	6.77107
1948	ENSMUSG00000021709	6.49129	6.42509	6.25236	6.38958	6.70966	6.5863	6.39531	6.56376	6.52971	6.66958	6.5195	6.57293	5.83169	6.29448	6.35994	6.16203			ENSMUSG00000021709	6.38958	6.56376	6.57293	6.16203
1949	ENSMUSG00000022761	6.39954	6.77691	5.91717	6.36454	6.70469	6.44639	6.25609	6.46906	6.43902	6.70666	6.70082	6.6155	6.42437	6.20246	6.13558	6.25414			ENSMUSG00000022761	6.36454	6.46906	6.6155	6.25414
1950	ENSMUSG00000051319	6.70667	6.56304	6.24621	6.50531	5.98864	6.0656	6.42161	6.15862	6.4281	6.47859	6.60633	6.50434	6.5081	6.52219	6.5374	6.52256			ENSMUSG00000051319	6.50531	6.15862	6.50434	6.52256
1951	ENSMUSG00000030298	6.23687	6.33054	6.35544	6.30762	6.1883	5.70916	6.22352	6.04033	6.61109	6.17191	6.49206	6.42502	6.49038	7.07729	6.83866	6.80211			ENSMUSG00000030298	6.30762	6.04033	6.42502	6.80211
1952	ENSMUSG00000024487	6.30614	6.36651	6.51438	6.39567	6.46852	5.99856	6.0789	6.18199	6.52991	6.27311	6.41907	6.40737	6.17487	7.03727	6.69095	6.63436			ENSMUSG00000024487	6.39567	6.18199	6.40737	6.63436
1953	ENSMUSG00000079941	6.33334	6.41145	6.7793	6.50803	6.33331	5.76674	6.12128	6.07377	6.03365	6.36122	6.45142	6.2821	6.61483	6.61432	6.87026	6.6998			ENSMUSG00000079941	6.50803	6.07377	6.2821	6.6998
1954	ENSMUSG00000020133	6.39771	6.17368	6.31542	6.2956	6.58336	6.25998	6.53342	6.45892	6.47436	6.24737	6.35293	6.35822	6.72318	6.51561	6.45462	6.56447			ENSMUSG00000020133	6.2956	6.45892	6.35822	6.56447
1955	ENSMUSG00000029994	6.68685	6.46663	6.34984	6.50111	6.35764	6.17285	6.28275	6.27108	6.76198	6.3021	6.62365	6.56257	6.22986	6.31372	6.54557	6.36305			ENSMUSG00000029994	6.50111	6.27108	6.56257	6.36305
1956	ENSMUSG00000029319	6.48593	6.39277	6.02261	6.30043	6.33733	5.87101	6.1167	6.10835	6.81983	6.4866	6.60382	6.63675	6.73529	6.46263	6.67728	6.62507			ENSMUSG00000029319	6.30043	6.10835	6.63675	6.62507
1957	ENSMUSG00000045193	7.28911	6.05643	5.95982	6.43512	5.93446	5.9957	6.88609	6.27209	6.10364	6.96151	6.63827	6.56781	6.43808	6.05858	6.0637	6.18679			ENSMUSG00000045193	6.43512	6.27209	6.56781	6.18679
1958	ENSMUSG00000044477	6.43149	6.61099	6.2824	6.44163	6.72711	6.41946	6.37823	6.50827	6.34451	6.428	6.61557	6.46269	6.25847	6.37922	6.23717	6.29162			ENSMUSG00000044477	6.44163	6.50827	6.46269	6.29162
[truncated: 31,641 more rows]
