# Supplementary material for: Dynamic Transcriptomic Profiling of Mouse Endometrium Across the Estrous Cycle Reveals Phase‐Specific Regulatory Networks Underlying Cyclic Remodelling
Source: J Cell Mol Med. 2026 Jun 26;30(12):e71265. doi: 10.1111/jcmm.71265 (PMC13309392; doi:10.1111/jcmm.71265)
Supplement: Supplementary file 5 — Table S5: Lists of DEGs (Symbol ID) selected based on adj p below 0.05. [file JCMM-30-e71265-s001.xlsx]

## Sheet: Sheet1
	Symbol ID	FC	adjP-Value	Cluster
1	Txnip	2.2086	0.0366294	E VS PRO
2	Calb1	0.152606	0.0125784	E VS PRO
3	Mme	0.14336	0.0309094	E VS PRO
4	Cyb5r3	0.475385	0.0370028	E VS PRO
5	Cnn3	0.468042	0.00981463	E VS PRO
6	Slc25a48	0.192535	0.0102764	E VS PRO
7	Sec23b	0.440541	0.0491791	E VS PRO
8	Gstm2	0.139721	0.00543234	E VS PRO
9	Hif1a	0.451516	0.0236321	E VS PRO
10	Hdc	0.179537	0.0387806	E VS PRO
11	Lrp2	0.0252209	0.00252599	E VS PRO
12	Hsd11b2	0.136201	0.0257184	E VS PRO
13	Col16a1	0.421676	0.0178184	E VS PRO
14	Sox4	3.03139	1.17512E-06	E VS PRO
15	Entrep1	0.463184	0.0489477	E VS PRO
16	Mmp11	11.5823	3.95472E-07	E VS PRO
17	Top2a	0.224366	0.00914441	E VS PRO
18	Sptssa	0.474716	0.0478123	E VS PRO
19	Rin2	2.33287	0.0169798	E VS PRO
20	BC039771	2.33287	0.0169798	E VS PRO
21	Mki67	0.189325	0.00181431	E VS PRO
22	Pkdcc	0.189448	0.0345643	E VS PRO
23	Scube1	0.207747	0.0363597	E VS PRO
24	Acot7	0.148546	0.0387806	E VS PRO
25	Npl	0.0439432	0.0223171	E VS PRO
26	Pcx	0.145141	2.97601E-06	E VS PRO
27	Meis1	2.12566	0.00227715	E VS PRO
28	Lbh	2.33051	0.00147291	E VS PRO
29	S100g	0.232346	0.00178201	E VS PRO
30	Vcan	0.19335	0.0387806	E VS PRO
31	Thrsp	0.215671	0.0156663	E VS PRO
32	C1qtnf3	4.0961	0.00571253	E VS PRO
33	Slc24a3	2.91519	0.000282843	E VS PRO
34	Olfm1	4.98062	0.000826801	E VS PRO
35	Maob	0.0897139	0.0113754	E VS PRO
36	Wfdc1	0.276264	0.0215888	E VS PRO
37	Fndc1	5.01535	0.000454226	E VS PRO
38	H2ax	0.45368	0.00457232	E VS PRO
39	Glce	0.490621	0.00154395	E VS PRO
40	Npr1	2.65704	0.0331192	E VS PRO
41	Myc	0.439935	0.0262728	E VS PRO
42	Rspo3	2.88954	0.00417676	E VS PRO
43	Gcnt3	0.384063	0.0120491	E VS PRO
44	Pclaf	0.255011	0.011035	E VS PRO
45	Mylip	2.24154	0.00681706	E VS PRO
46	Wdfy1	0.457931	0.0399305	E VS PRO
47	Gpt2	0.473568	0.0419367	E VS PRO
48	Ripor2	0.163976	0.0284889	E VS PRO
49	Bambi	0.29446	0.0251242	E VS PRO
50	Elovl6	0.457004	0.0372455	E VS PRO
51	Cdk1	0.220375	0.000503322	E VS PRO
52	Kctd15	2.11943	0.00571235	E VS PRO
53	Ube2c	0.134786	1.11045E-05	E VS PRO
54	Tnfaip2	3.21821	0.0206453	E VS PRO
55	Ccna2	0.18196	0.000559558	E VS PRO
56	C1qtnf6	0.292631	0.00203015	E VS PRO
57	Tpx2	0.152758	2.07858E-05	E VS PRO
58	Cited4	0.281692	1.00238E-06	E VS PRO
59	Slc4a4	2.39871	0.0457849	E VS PRO
60	Slc2a12	0.286532	0.000289413	E VS PRO
61	Dock11	2.55922	0.0145948	E VS PRO
62	Cenpf	0.120011	0.00034541	E VS PRO
63	Fcsk	0.449821	0.0489477	E VS PRO
64	Racgap1	0.227965	0.00472203	E VS PRO
65	Anln	0.320967	0.0241947	E VS PRO
66	Wee1	0.368001	0.00914441	E VS PRO
67	Inmt	4.53432	0.0158668	E VS PRO
68	Rims3	0.015089	0.00034541	E VS PRO
69	Nudt19	0.366656	1.00238E-06	E VS PRO
70	Mex3b	2.27429	0.00905677	E VS PRO
71	Prc1	0.195709	0.000289413	E VS PRO
72	Ammecr1	0.464901	0.0276233	E VS PRO
73	Znhit6	0.337777	0.00360514	E VS PRO
74	Gpx2	0.323538	0.0044698	E VS PRO
75	Vangl1	0.470948	7.074E-05	E VS PRO
76	Tpd52l1	0.404222	0.0259265	E VS PRO
77	Col27a1	0.475362	0.0145948	E VS PRO
78	Cks1b	0.357349	8.60538E-08	E VS PRO
79	Ect2	0.259696	0.0154883	E VS PRO
80	Tagap	2.18667	0.0387806	E VS PRO
81	Neto2	3.72519	2.39964E-05	E VS PRO
82	Nusap1	0.229381	0.00613045	E VS PRO
83	Cdc20	0.153554	0.000137283	E VS PRO
84	Pdk3	0.453493	0.0306162	E VS PRO
85	Kif23	0.340371	0.0262549	E VS PRO
86	Thbs2	2.68946	0.0317864	E VS PRO
87	Ccnb1	0.0830613	8.74884E-06	E VS PRO
88	Gm5805	2.80111	0.000959116	E VS PRO
89	Tk1	0.413104	0.0460928	E VS PRO
90	Cenpe	0.249983	0.00948157	E VS PRO
91	Acod1	0.0377047	0.000559558	E VS PRO
92	Cenpa	0.329081	0.0173514	E VS PRO
93	Pbk	0.226139	0.00457232	E VS PRO
94	Aspm	0.174773	0.00390336	E VS PRO
95	Sox5	0.260871	0.00310477	E VS PRO
96	Syndig1	3.03597	0.0305808	E VS PRO
97	Cpxm2	0.164423	0.0241947	E VS PRO
98	Ncaph	0.2876	0.0218035	E VS PRO
99	Tacc3	0.353633	0.0259265	E VS PRO
100	Thrb	2.58848	0.00168592	E VS PRO
101	Cdca8	0.349835	0.0125147	E VS PRO
102	Dhcr7	0.483494	0.0138367	E VS PRO
103	Ccnb2	0.134908	5.48377E-05	E VS PRO
104	Spc25	0.262225	0.0206434	E VS PRO
105	Chchd10	2.65349	0.02874	E VS PRO
106	Cks2	0.402561	0.00911459	E VS PRO
107	Gria4	0.0910584	0.0139644	E VS PRO
108	Mthfd2	0.300963	0.0104934	E VS PRO
109	Cdca3	0.198031	0.00323447	E VS PRO
110	Asns	0.469803	0.0457849	E VS PRO
111	Gadd45b	3.25391	0.000826801	E VS PRO
112	Acat2	0.429089	0.0301919	E VS PRO
113	Kif15	0.263264	0.0411927	E VS PRO
114	Pmvk	0.448978	0.0174516	E VS PRO
115	Rrm2	0.271782	6.47652E-05	E VS PRO
116	Mastl	0.376915	0.00269944	E VS PRO
117	Ptgr1	0.29336	8.74884E-06	E VS PRO
118	Plk1	0.200898	0.0016104	E VS PRO
119	Tex15	0.160512	0.0206453	E VS PRO
120	Birc5	0.182209	0.000416165	E VS PRO
121	Hopx	0.204663	0.0483258	E VS PRO
122	Knstrn	0.202028	0.000848108	E VS PRO
123	Ckap2l	0.299186	0.0271182	E VS PRO
124	Foxm1	0.235322	0.000826801	E VS PRO
125	Pla2g10	0.0132675	0.00393927	E VS PRO
126	Hmmr	0.163929	0.0024842	E VS PRO
127	Kif22	0.32882	0.033963	E VS PRO
128	Pgap4	0.464995	0.0251242	E VS PRO
129	Kif20a	0.285011	0.0328156	E VS PRO
130	Ccdc187	0.22941	0.0374452	E VS PRO
131	Susd2	0.36401	0.00309865	E VS PRO
132	Adam8	3.07686	0.0243062	E VS PRO
133	Lamc3	0.132335	0.0178184	E VS PRO
134	Myrip	0.408338	0.0118843	E VS PRO
135	Iqgap3	0.175169	0.00521943	E VS PRO
136	Aurkb	0.191981	0.00114341	E VS PRO
137	Ncapg	0.16992	0.00116946	E VS PRO
138	Ccnf	0.297539	0.0269503	E VS PRO
139	Spc24	0.221787	0.00319255	E VS PRO
140	Knl1	0.148152	0.000570632	E VS PRO
141	Bub1	0.162009	0.000750396	E VS PRO
142	Adamts19	0.291343	0.00347276	E VS PRO
143	Slc16a12	0.289479	0.0178458	E VS PRO
144	B3gnt5	0.107049	0.0209259	E VS PRO
145	Cep55	0.211191	0.00203015	E VS PRO
146	Kifc1	0.225914	0.00959463	E VS PRO
147	Ang	2.81962	0.0120491	E VS PRO
148	Crispld1	0.231061	0.0363597	E VS PRO
149	Aurka	0.264454	0.0019253	E VS PRO
150	Slit2	2.7202	0.0210566	E VS PRO
151	Cdca2	0.255018	0.00188582	E VS PRO
152	Slc5a11	0.00550141	0.00111923	E VS PRO
153	Syn2	0.20818	0.0103265	E VS PRO
154	Sh3tc2	0.258261	0.000570632	E VS PRO
155	Suox	0.407234	0.0209259	E VS PRO
156	Ckap2	0.202855	0.000835844	E VS PRO
157	Nuf2	0.166787	0.00118575	E VS PRO
158	Spag5	0.247981	0.00725395	E VS PRO
159	Mest	0.176066	0.0259265	E VS PRO
160	Dlgap5	0.294528	0.0375663	E VS PRO
161	Kif4	0.207324	0.00796083	E VS PRO
162	Tcaf2	0.436357	0.0259265	E VS PRO
163	Kif2c	0.162118	0.000835844	E VS PRO
164	Cpne5	0.188411	0.00953424	E VS PRO
165	Shcbp1	0.203581	0.00374025	E VS PRO
166	Wfdc10	3.93432	0.0453241	E VS PRO
167	Sytl2	2.7883	0.0116954	E VS PRO
168	Acyp2	0.303007	0.00227715	E VS PRO
169	Asf1b	0.383105	0.0215888	E VS PRO
170	Il15ra	0.410931	0.0133503	E VS PRO
171	Slc13a5	0.00379947	0.000193296	E VS PRO
172	Smim41	0.105886	0.00959463	E VS PRO
173	Abcb1b	3.71809	0.0426636	E VS PRO
174	Mustn1	2.55668	0.0106236	E VS PRO
175	Depdc1a	0.131068	0.000948666	E VS PRO
176	Kif14	0.13336	0.000193296	E VS PRO
177	Zmynd15	2.46088	0.0206653	E VS PRO
178	Pimreg	0.111424	0.0019253	E VS PRO
179	Trip13	0.446614	0.0251242	E VS PRO
180	Gamt	0.298487	0.0200527	E VS PRO
181	Gpr137b	2.32107	0.0217123	E VS PRO
182	Prrx2	0.236259	0.0276233	E VS PRO
183	Sgo1	0.248545	0.0215298	E VS PRO
184	Il13ra2	0.0167349	0.002714	E VS PRO
185	Ttk	0.199313	0.0223171	E VS PRO
186	Magix	0.202167	0.0113754	E VS PRO
187	Diaph3	0.202697	0.00321348	E VS PRO
188	Tnfrsf22	0.482394	0.0189086	E VS PRO
189	Hoxc6	2.88989	0.0258408	E VS PRO
190	N4bp2l1	2.06955	0.0255732	E VS PRO
191	Rcan2	2.14975	0.0489477	E VS PRO
192	Them5	0.100903	0.0319098	E VS PRO
193	Stil	0.272167	0.00762622	E VS PRO
194	Clic6	0.31574	0.0364367	E VS PRO
195	Rab40b	0.252285	0.0217123	E VS PRO
196	Olfml1	3.8957	0.00662554	E VS PRO
197	Kif18b	0.214395	0.0110725	E VS PRO
198	Fam83d	0.129071	0.000267941	E VS PRO
199	Samd5	0.272111	0.00374025	E VS PRO
200	Stmnd1	2.7713	0.0095792	E VS PRO
201	Efhd1	0.234379	0.0262728	E VS PRO
202	Cntn3	0.0789855	0.033963	E VS PRO
203	Pcbd1	0.435996	0.0204442	E VS PRO
204	Neil3	0.164168	0.000848108	E VS PRO
205	Gm3756	0.411269	0.0139644	E VS PRO
206	Bbs7	0.457425	0.00735518	E VS PRO
207	Cenpi	0.283868	0.0016104	E VS PRO
208	Ska3	0.183663	0.0046224	E VS PRO
209	Myzap	0.477987	0.00457232	E VS PRO
210	Dusp4	4.36121	0.00034541	E VS PRO
211	Sidt1	0.241577	0.0212561	E VS PRO
212	Pycr1	0.230711	0.00762622	E VS PRO
213	Has2	0.0222093	0.00953424	E VS PRO
214	Ube2ql1	0.179803	0.0118277	E VS PRO
215	E130102H24Rik	2.8689	0.00219384	E VS PRO
216	Dusp26	5.21944	0.0178184	E VS PRO
217	Crabp1	0.0595083	0.0115772	E VS PRO
218	Sybu	0.0806811	8.60538E-08	E VS PRO
219	Depp1	4.16946	0.0180864	E VS PRO
220	Ddah1	0.182242	0.0103265	E VS PRO
221	A330023F24Rik	4.21302	0.00457585	E VS PRO
222	Sfxn5	0.448573	0.0174516	E VS PRO
223	Nog	0.155143	0.0387806	E VS PRO
224	Panct2	0.227376	0.0131176	E VS PRO
225	Cfap95	6.3995	0.00472203	E VS PRO
226	Parpbp	0.253792	0.0206453	E VS PRO
227	Begain	0.207623	0.00266232	E VS PRO
228	Tmem140	2.60298	0.0217123	E VS PRO
229	Gm32592	0.0666408	0.0233605	E VS PRO
230	Sapcd2	0.219904	0.0104934	E VS PRO
231	Col26a1	0.16941	0.0206453	E VS PRO
232	Ankle1	0.208765	0.000523861	E VS PRO
233	Cxcl5	11.9333	0.0326087	E VS PRO
234	Pif1	0.149815	0.00147612	E VS PRO
235	Igfbp2	0.0465463	0.00118575	E VS PRO
236	Mxd3	0.194488	0.00527677	E VS PRO
237	Minar1	0.135167	0.002449	E VS PRO
238	Pcnx2	2.66036	0.0131176	E VS PRO
239	Ska1	0.148252	0.00123787	E VS PRO
240	Vstm2a	0.0495135	0.000103092	E VS PRO
241	Slc9a5	0.343762	0.0322073	E VS PRO
242	Scml2	0.304049	0.00260017	E VS PRO
243	Ggt6	0.096637	7.20528E-05	E VS PRO
244	Phf19	0.247099	0.00762622	E VS PRO
245	Hcar1	4.34517	0.0113754	E VS PRO
246	Lefty1	0.358702	0.0489477	E VS PRO
247	Slc6a13	0.0774615	0.0277806	E VS PRO
248	Hrob	0.155129	0.00065287	E VS PRO
249	Cdh10	0.105918	0.0259265	E VS PRO
250	Enox1	0.308231	0.00266232	E VS PRO
251	Wfdc3	0.092734	0.0021674	E VS PRO
252	Cdkn3	0.156232	0.000103092	E VS PRO
253	AI854703	3.28608	0.0120491	E VS PRO
254	Piwil2	0.382933	0.00034541	E VS PRO
255	Gm14230	0.337358	0.0326087	E VS PRO
256	Dleu7	0.189541	0.0387806	E VS PRO
257	Ppfia2	0.103078	0.0315867	E VS PRO
258	Itgbl1	2.73036	0.0212561	E VS PRO
259	Col22a1	0.0913272	0.038	E VS PRO
260	Igdcc3	0.277586	0.00203015	E VS PRO
261	Tvp23a	0.289276	0.00951607	E VS PRO
262	Hapln1	0.0914471	0.00203015	E VS PRO
263	Nalcn	0.089725	0.0158668	E VS PRO
264	Gm3571	0.197626	0.0421323	E VS PRO
265	Cdc25c	0.0833746	0.000416165	E VS PRO
266	Slc14a1	4.85177	0.0298216	E VS PRO
267	Troap	0.231703	0.0431615	E VS PRO
268	Rab26os	0.340999	0.000295902	E VS PRO
269	Vkorc1	0.448448	0.0329135	E VS PRO
270	Crmp1	5.4259	0.000947584	E VS PRO
271	Tmc7	0.459114	0.0482561	E VS PRO
272	Gm5084	3.06809	0.0251407	E VS PRO
273	Spin2c	0.459254	0.038	E VS PRO
274	Gm15867	2.27466	0.0171686	E VS PRO
275	H4c8	3.039	0.038	E VS PRO
276	Mexis	5.83132	0.0450641	E VS PRO
277	Mcoln2	0.29423	0.0023036	E VS PRO
278	Derl3	3.89329	0.00065287	E VS PRO
279	Lrrc3b	0.185433	0.0289166	E VS PRO
280	Vnn1	4.14615	0.0118277	E VS PRO
281	Cyp4x1	0.0429432	0.00472247	E VS PRO
282	Clec2i	2.47569	0.0102764	E VS PRO
283	Ptx3	0.145905	0.000150031	E VS PRO
284	Adamtsl2	0.10195	0.00116946	E VS PRO
285	Pcsk9	0.14764	0.0151771	E VS PRO
286	Bean1	0.15148	0.00214917	E VS PRO
287	Slc51a	0.00257204	0.0331192	E VS PRO
288	Zbtb8b	0.174099	0.00188073	E VS PRO
289	H4c12	2.53049	0.0491791	E VS PRO
290	Elapor2	0.175789	0.0342773	E VS PRO
291	Srpk3	0.364826	0.0489477	E VS PRO
292	Pga5	0.0159538	0.00911459	E VS PRO
293	Hnf1a	0.221571	0.0259265	E VS PRO
294	Xkr4	0.250253	0.00390336	E VS PRO
295	Rbp7	0.112468	0.0104934	E VS PRO
296	Iglc2	0.153622	0.0430255	E VS PRO
297	Gsg1l	0.142106	0.0478123	E VS PRO
298	5033430I15Rik	2.44788	0.0132349	E VS PRO
299	Lgi3	0.127906	0.0349247	E VS PRO
300	Phyhipl	0.13594	0.0178184	E VS PRO
301	D630013N20Rik	0.13594	0.0178184	E VS PRO
302	Myoc	12.1184	0.00516326	E VS PRO
303	Hoxc10	3.15399	0.0277806	E VS PRO
304	Igkv10-96	0.114617	0.00613045	E VS PRO
305	Spock3	0.0136486	0.0049754	E VS PRO
306	Rp1	0.112897	0.0125784	E VS PRO
307	Susd5	3.0517	0.000835844	E VS PRO
308	Itgb2l	2.91981	0.000559558	E VS PRO
309	Drd4	0.00831887	0.00388884	E VS PRO
310	Thsd7b	0.0619154	0.00953424	E VS PRO
311	Gm11827	2.77874	0.0139644	E VS PRO
312	Plppr5	0.0530579	0.00673741	E VS PRO
313	Kcnab3	0.2639	0.0339141	E VS PRO
314	Xkr5	0.132331	0.0138567	E VS PRO
315	Frmd3	0.0613757	0.00124059	E VS PRO
316	9330159F19Rik	0.0963023	0.0259265	E VS PRO
317	Gm35028	0.110857	0.00147291	E VS PRO
318	Cyp3a59	0.0047257	0.0343456	E VS PRO
319	Gsta2	0.253975	0.00189313	E VS PRO
320	Plk4	0.152084	0.00943165	E VS PRO
321	D630033O11Rik	0.130588	0.00673741	E VS PRO
322	Ece2	0.203904	0.0178184	E VS PRO
323	Gm34643	0.0814104	0.0345643	E VS PRO
324	Erbb4	23.0211	0.00214917	E VS PRO
325	Hc	6.79408	0.00203015	E VS PRO
326	Pgpep1l	5.79133	0.00133249	E VS PRO
327	Gm15706	0.305144	0.00434134	E VS PRO
328	Mc4r	0.019205	0.0209259	E VS PRO
329	Entrep2	0.0618554	0.0399305	E VS PRO
330	8430419K02Rik	3.4303	0.0266524	E VS PRO
331	Ighg2b	0.0627432	0.0223809	E VS PRO
332	Acbd7	0.0217732	0.0215888	E VS PRO
333	Catsperz	0.162094	0.00480029	E VS PRO
334	Cldn11	3.1644	0.0350606	E VS PRO
335	Gm13217	3.10541	0.0489477	E VS PRO
336	Sdr16c6	0.0600727	0.00571253	E VS PRO
337	Draxin	0.135728	0.0334871	E VS PRO
338	Cyb5r2	5.18408	0.00280021	E VS PRO
339	Gpr37	0.161928	0.0207033	E VS PRO
340	4930562F07Rik	7.35219	0.000562887	E VS PRO
341	Ankfn1	0.0163302	0.0161283	E VS PRO
342	Aox2	0.281847	0.0460734	E VS PRO
343	Igkv12-46	0.00603149	0.000103092	E VS PRO
344	Pde4c	6.20133	0.0358118	E VS PRO
345	Igkv5-48	0.0170594	0.0117022	E VS PRO
346	Eef1a2	77.0645	0.000755096	E VS PRO
347	Icam5	0.195335	0.0027257	E VS PRO
348	Pcdh10	0.192682	0.0350606	E VS PRO
349	Lrrc2	5.96353	0.023489	E VS PRO
350	Nmrk2	4.733	0.0188003	E VS PRO
351	Gm49607	0.00904365	0.0115772	E VS PRO
352	Spink2	0.0801454	0.0387806	E VS PRO
353	Gm39090	0.109943	0.0261007	E VS PRO
354	Ighv1-55	0.0233053	0.0258408	E VS PRO
355	Igkv17-121	0.0172365	0.024135	E VS PRO
356	Klhl34	13.614	0.000454226	E VS PRO
357	Nr0b1	0.00910493	0.0387806	E VS PRO
358	Cntnap5a	12.3238	0.0298216	E VS PRO
359	Igkv8-21	0.0554272	0.0090349	E VS PRO
360	Gm35533	0.0233807	0.0406372	E VS PRO
361	Gdpd2	0.0657711	0.0489477	E VS PRO
362	Igkv5-39	0.0185456	0.0152348	E VS PRO
363	Prss33	0.0260271	0.038487	E VS PRO
364	Prss29	0.00755654	0.0494633	E VS PRO
365	Fbxo43	0.0600495	0.038	E VS PRO
366	Gm867	25.7632	0.0118995	E VS PRO
367	C3	0.011778	0.000476064	MET VS E
368	Ltf	0.022182	0.0259034	MET VS E
369	Lcn2	0.00403489	0.00201807	MET VS E
370	Clca1	0.00797757	0.00556092	MET VS E
371	Prap1	0.00115851	0.000131644	MET VS E
372	Ctsd	3.06947	0.0456047	MET VS E
373	H2-D1	0.442635	0.021243	MET VS E
374	B2m	0.437154	0.0019751	MET VS E
375	Ctsl	0.107302	0.00496117	MET VS E
376	Sprr2f	0.0334925	0.0368298	MET VS E
377	Cfh	0.28297	0.0314264	MET VS E
378	Ly6e	0.339329	0.00575258	MET VS E
379	Pigr	0.0716907	0.0248932	MET VS E
380	Plet1	0.139283	0.0269167	MET VS E
381	Prom1	0.109551	0.00691442	MET VS E
382	Ly6a	0.0742681	8.31809E-05	MET VS E
383	Serpina1e	0.142731	0.00483403	MET VS E
384	Calb1	10.031	0.000779542	MET VS E
385	Plac8	0.234884	0.0183946	MET VS E
386	Pgr	2.76368	0.00779206	MET VS E
387	Slc40a1	0.0819131	0.00756185	MET VS E
388	Rnf213	0.463187	0.0411716	MET VS E
389	Mme	8.13012	0.00937906	MET VS E
390	Grn	0.477366	0.0376567	MET VS E
391	Tuba1b	2.1416	0.000532924	MET VS E
392	Cyb5r3	2.37828	0.00577342	MET VS E
393	Elf3	0.140822	0.0207332	MET VS E
394	Cnn3	2.06383	0.00908485	MET VS E
395	Etnk1	2.20353	0.0326584	MET VS E
396	Slc25a48	7.30033	0.000702201	MET VS E
397	Sat1	0.254101	0.0147297	MET VS E
398	Arg1	0.0028173	0.00092522	MET VS E
399	Sec23b	2.62592	0.00746186	MET VS E
400	Abca1	0.341174	0.0106893	MET VS E
401	Wnt5a	2.41328	0.0447097	MET VS E
402	Rnase4	0.341887	0.00829322	MET VS E
403	Pam	0.38003	0.00860657	MET VS E
404	Gstm2	9.7875	0.000603951	MET VS E
405	Npc2	0.473301	0.00468052	MET VS E
406	Hif1a	2.27608	0.010258	MET VS E
407	Arap1	2.07535	0.0167712	MET VS E
408	Hdc	7.4891	0.00584278	MET VS E
409	St14	0.285272	0.0346084	MET VS E
410	Zmpste24	3.84037	0.015673	MET VS E
411	Lrp2	69.7854	0.00023348	MET VS E
412	Lgals3bp	0.287377	0.00586825	MET VS E
413	Lamc2	0.26837	0.0352101	MET VS E
414	Jam2	6.29396	0.0195141	MET VS E
415	Btg1	0.493248	0.000165278	MET VS E
416	Ctsh	0.321579	0.0126456	MET VS E
417	Trpv6	0.03062	0.00398047	MET VS E
418	Samd9l	0.301045	0.0296907	MET VS E
419	Fbln1	0.314734	0.0117349	MET VS E
420	Chp1	0.33086	0.0302118	MET VS E
421	Pla2g4a	2.31315	0.0491487	MET VS E
422	Ceacam1	0.0883575	0.00867648	MET VS E
423	Trim25	0.493704	0.0207332	MET VS E
424	Ctsa	0.437038	0.0368298	MET VS E
425	Muc1	0.104938	0.00516888	MET VS E
426	Gabrp	0.0634929	0.0262868	MET VS E
427	Col16a1	2.30312	0.0142774	MET VS E
428	Tgfbi	2.76934	0.0462101	MET VS E
429	Ptch1	3.30911	0.0479054	MET VS E
430	Sftpd	0.0407756	0.0359653	MET VS E
431	Sox4	0.287241	1.7331E-08	MET VS E
432	Mal2	0.135752	0.0178491	MET VS E
433	Tacstd2	0.170872	0.0400039	MET VS E
434	Ncoa7	0.207164	0.0299395	MET VS E
435	Entrep1	2.39149	0.0104459	MET VS E
436	Mmp11	0.101551	1.93245E-06	MET VS E
437	Top2a	4.17617	0.00832571	MET VS E
438	Armc10	0.448825	0.02876	MET VS E
439	Shisa5	0.471926	0.0256489	MET VS E
440	Aoc1	0.00456884	0.00201807	MET VS E
441	Cd47	0.462668	0.0239148	MET VS E
442	Rin2	0.382279	0.00294064	MET VS E
443	BC039771	0.382279	0.00294064	MET VS E
444	Trp53inp1	0.34226	0.0439481	MET VS E
445	Aldh7a1	2.06885	0.0208462	MET VS E
446	Capn5	0.190459	0.00832571	MET VS E
447	Egln3	0.0150221	0.00092522	MET VS E
448	Parp14	0.344798	0.00382237	MET VS E
449	Ahcyl2	0.235281	0.0339042	MET VS E
450	Mki67	4.74929	0.00294851	MET VS E
451	Hmgn2	2.34753	0.0258873	MET VS E
452	Fut2	0.185455	0.0302005	MET VS E
453	H2-T23	0.266303	0.00479365	MET VS E
454	Klhl24	0.427063	0.0162365	MET VS E
455	Oasl2	0.278587	0.003864	MET VS E
456	Tmem45b	0.161337	0.0126456	MET VS E
457	Cfi	0.0426927	0.00507447	MET VS E
458	Bhlhe40	0.175396	0.0188198	MET VS E
459	Pglyrp1	0.0459049	0.0141554	MET VS E
460	Tnfsf10	0.257451	0.0133625	MET VS E
461	Gjb2	0.108277	0.0109068	MET VS E
462	Pkdcc	6.55135	0.00710906	MET VS E
463	Tspan1	0.144645	0.0208376	MET VS E
464	Scube1	7.66069	0.00193598	MET VS E
465	Cyba	0.341488	0.0170643	MET VS E
466	Itgav	0.422346	0.0352101	MET VS E
467	Cd55	0.367484	0.0222673	MET VS E
468	Ier3	0.129417	0.035259	MET VS E
469	Irf7	0.148329	0.00146389	MET VS E
470	Acot7	7.92582	0.011661	MET VS E
471	Fuca2	0.429368	0.0193396	MET VS E
472	Spp1	0.0508891	0.000940865	MET VS E
473	Npl	29.5842	0.00624317	MET VS E
474	Cxcl17	0.0737954	0.00529908	MET VS E
475	Pcx	8.49224	6.71796E-08	MET VS E
476	Cln5	3.10164	0.0155353	MET VS E
477	Lgmn	0.394287	0.00440835	MET VS E
478	Bmf	0.386764	0.0263458	MET VS E
479	Adgrl1	2.14823	0.011661	MET VS E
480	Gli1	8.18834	0.0316436	MET VS E
481	Trp53inp2	0.239441	0.00306115	MET VS E
482	Steap2	0.122818	0.000611533	MET VS E
483	S100g	3.08157	0.0176005	MET VS E
484	Thy1	3.13597	0.0326509	MET VS E
485	Vcan	4.76325	0.0323574	MET VS E
486	Galm	5.28922	0.00493051	MET VS E
487	Il17rb	5.48121	0.0159002	MET VS E
488	Ctss	0.319802	0.0092122	MET VS E
489	Bche	2.86742	0.0133721	MET VS E
490	Mthfd1	3.02065	0.00140755	MET VS E
491	C1qa	0.38843	0.0246138	MET VS E
492	Thrsp	5.54779	0.00322175	MET VS E
493	Met	0.261161	0.00382237	MET VS E
494	Slc24a3	0.40961	0.00255748	MET VS E
495	Fut9	0.154895	0.0176216	MET VS E
496	Aspg	0.129443	0.0183946	MET VS E
497	Olfm1	0.190207	0.000360671	MET VS E
498	Parp9	0.42544	0.0216903	MET VS E
499	Tgif1	0.449851	0.0317137	MET VS E
500	Unc93b1	0.437855	0.0341176	MET VS E
501	Myo1d	0.288867	0.0457311	MET VS E
502	Cd200	2.40038	0.0251586	MET VS E
503	Mmp7	0.00413721	0.00428784	MET VS E
504	Nfkbiz	0.169904	0.0107955	MET VS E
505	Micall1	2.31826	0.0153772	MET VS E
506	Stx18	2.2837	0.042227	MET VS E
507	Sp100	0.400696	0.015437	MET VS E
508	Serinc2	0.181838	0.0207332	MET VS E
509	Osbpl3	0.205221	0.00306115	MET VS E
510	Pmepa1	0.335733	0.0347321	MET VS E
511	Ptprj	0.393265	0.0209353	MET VS E
512	Ptk2b	2.25985	0.0472206	MET VS E
513	Junb	0.370719	0.00857217	MET VS E
514	Xdh	0.223399	0.0192596	MET VS E
515	Ero1a	0.213116	0.0487209	MET VS E
516	Nde1	3.13759	0.0208557	MET VS E
517	Maob	9.44383	0.0129828	MET VS E
518	Irf1	0.455706	0.000612724	MET VS E
519	Atp2b2	3.1519	0.00318477	MET VS E
520	Fmo1	3.18969	0.0336106	MET VS E
521	Wfdc1	4.30584	0.00382237	MET VS E
522	Lyn	0.316157	0.0448666	MET VS E
523	Usp3	0.464715	0.0244562	MET VS E
524	Fndc1	0.311708	0.0133625	MET VS E
525	Tent5a	0.250162	0.0293509	MET VS E
526	Cebpd	0.225491	0.018759	MET VS E
527	Sting1	0.237831	0.00779206	MET VS E
528	Plce1	0.380658	0.0237512	MET VS E
529	Hmgn2-ps	2.06016	0.00174696	MET VS E
530	Rnaset2b	0.340843	0.046033	MET VS E
531	Crtap	2.29882	0.0256431	MET VS E
532	Acaca	2.5767	0.0176216	MET VS E
533	H2ax	2.71491	8.31809E-05	MET VS E
534	Rhpn2	0.32673	0.0285617	MET VS E
535	Gbp3	0.301606	0.00230162	MET VS E
536	Glce	2.21199	0.000207926	MET VS E
537	Dtx3l	0.41348	0.0163536	MET VS E
538	Socs7	2.10818	0.0266765	MET VS E
539	Oas2	0.190033	0.00401449	MET VS E
540	Paox	0.287642	0.0335753	MET VS E
541	Myc	2.62926	0.00347204	MET VS E
542	Lgals3	0.246921	0.0130462	MET VS E
543	Tcn2	0.424709	0.00969312	MET VS E
544	C1qc	0.372271	0.0465975	MET VS E
545	Stat2	0.425753	0.0342985	MET VS E
546	Cd248	4.10766	0.0442429	MET VS E
547	Rtp4	0.254433	0.000940865	MET VS E
548	Eogt	2.34506	0.0192596	MET VS E
549	Slc6a2	7.79048	0.0154702	MET VS E
550	Cftr	0.133163	0.0173474	MET VS E
551	Pfn2	2.53376	0.0304554	MET VS E
552	Gcnt3	3.48984	0.000260028	MET VS E
553	Rras2	0.346411	0.0180355	MET VS E
554	Mycn	0.0827264	0.0341176	MET VS E
555	Pclaf	3.64353	0.0108554	MET VS E
556	Rnasel	0.347655	0.00422094	MET VS E
557	Mtr	2.16878	0.0230945	MET VS E
558	Rab32	0.477628	0.0232468	MET VS E
559	Map2	5.18249	0.0402671	MET VS E
560	Epsti1	0.235667	0.0042453	MET VS E
561	Ifit1	0.215989	0.0019751	MET VS E
562	Sox7	0.274727	0.0291791	MET VS E
563	Bach1	0.474586	0.00807828	MET VS E
564	Cxcl16	0.194539	0.00201807	MET VS E
565	Tmprss4	0.170137	0.0393815	MET VS E
566	Ifi27l2a	0.169017	0.00300138	MET VS E
567	Chi3l1	0.00110196	0.0104459	MET VS E
568	Hgfac	0.0670454	0.0434724	MET VS E
569	Nceh1	0.313197	0.015673	MET VS E
570	Srm	2.4198	0.0339042	MET VS E
571	Sfn	0.119428	0.0142774	MET VS E
572	Gpt2	2.09782	0.0259034	MET VS E
573	Gbp2	0.389508	0.0323775	MET VS E
574	Naip1	0.107237	0.015437	MET VS E
575	Galnt3	0.194614	0.0357495	MET VS E
576	Fam3d	0.162173	0.0210082	MET VS E
577	Isg15	0.221713	0.00137228	MET VS E
578	Muc20	0.0320125	0.0104459	MET VS E
579	Slc28a3	0.148565	0.0343295	MET VS E
580	Bambi	4.36401	0.00252038	MET VS E
581	Iigp1	0.434672	0.0113674	MET VS E
582	Osmr	0.256329	0.0159002	MET VS E
583	Cdk1	4.32493	0.000604543	MET VS E
584	Wnt4	0.178239	0.010258	MET VS E
585	Mxd1	0.178605	0.00449201	MET VS E
586	Ilvbl	2.59987	0.0259034	MET VS E
587	Oas1a	0.239854	0.00742193	MET VS E
588	Angptl4	0.363301	0.000344911	MET VS E
589	Slc35g1	0.339183	0.0367083	MET VS E
590	Skap2	0.459681	0.0323574	MET VS E
591	Ube2c	7.27652	1.10117E-05	MET VS E
592	Ifi44	0.149329	0.000319932	MET VS E
593	Itga2	0.0880539	4.74658E-05	MET VS E
594	Gsta4	2.37097	0.0275044	MET VS E
595	Tnfaip2	0.260394	0.00311406	MET VS E
596	Ccna2	5.31224	0.000587719	MET VS E
597	Dbt	2.03017	0.00483403	MET VS E
598	Acer3	0.335703	0.0166606	MET VS E
599	Snx7	0.217756	0.0084837	MET VS E
600	C1qtnf6	2.46756	0.0276224	MET VS E
601	Casp6	0.458794	0.00493051	MET VS E
602	Tpx2	5.78035	7.83802E-05	MET VS E
603	Birc3	0.355816	0.00993871	MET VS E
604	Cited4	3.40798	1.91943E-06	MET VS E
605	Casp4	0.374642	0.00769269	MET VS E
606	Gda	0.161398	0.015673	MET VS E
607	Trp53i11	0.36838	3.56804E-05	MET VS E
608	Galc	0.428656	0.0210082	MET VS E
609	B3gnt3	0.306017	0.0193478	MET VS E
610	Cx3cl1	0.27686	0.00577342	MET VS E
611	Ifit3	0.122931	0.00092522	MET VS E
612	Slc4a4	0.292238	0.00092522	MET VS E
613	Phf11d	0.304042	0.00519561	MET VS E
614	Fgfrl1	0.371891	0.0453581	MET VS E
615	Gstt2	0.324412	0.0216903	MET VS E
616	Slc2a12	3.33356	0.000362792	MET VS E
617	Tnfrsf1b	0.236095	0.00118049	MET VS E
618	Dock11	0.30854	0.000717232	MET VS E
619	Ptgs2	0.0793123	0.00092522	MET VS E
620	Tyms	2.61362	0.0217611	MET VS E
621	Cenpf	9.28693	8.31809E-05	MET VS E
622	Asl	2.3163	0.0368658	MET VS E
623	Fcsk	2.63395	0.00562404	MET VS E
624	Racgap1	4.3396	0.00347204	MET VS E
625	Cblc	0.203597	0.0314464	MET VS E
626	Ccdc88b	0.143537	0.00418935	MET VS E
627	Anln	3.04677	0.0167712	MET VS E
628	Pmaip1	0.165593	0.0104459	MET VS E
629	Wee1	2.36697	0.0204293	MET VS E
630	Inmt	0.266398	0.027355	MET VS E
631	Rims3	93.6971	5.76292E-05	MET VS E
632	Trim30a	0.341261	0.0187195	MET VS E
633	Peg10	0.0763319	0.00361801	MET VS E
634	Sccpdh	2.09678	0.0146128	MET VS E
635	Nupr1	0.182479	0.00388836	MET VS E
636	Synpo	2.56695	0.0205777	MET VS E
637	Csf1	0.395602	0.0421135	MET VS E
638	Zbp1	0.112668	0.00202883	MET VS E
639	Cyp2j6	0.375378	0.0342709	MET VS E
640	Nudt19	2.30221	8.31809E-05	MET VS E
641	Ttc9	0.135104	0.00422666	MET VS E
642	Prc1	5.24564	0.000131644	MET VS E
643	Lpar3	3.00548	0.0467723	MET VS E
644	Card10	0.409151	0.0364	MET VS E
645	Pim1	0.219777	0.0259204	MET VS E
646	Emid1	2.8229	0.0439481	MET VS E
647	Fgd3	0.217968	0.00572722	MET VS E
648	Irgm1	0.429825	0.00905096	MET VS E
649	Ippk	2.30013	0.0417789	MET VS E
650	Gpx2	2.689	0.0107532	MET VS E
651	Dlx6os1	0.238394	0.00562404	MET VS E
652	Specc1	0.382254	0.00347204	MET VS E
653	Ifih1	0.482847	0.0222673	MET VS E
654	Col27a1	2.15583	0.00627128	MET VS E
655	Pla1a	0.133586	0.0444963	MET VS E
656	Cks1b	2.54804	1.79253E-06	MET VS E
657	Mgat4a	0.279576	0.0302118	MET VS E
658	Fpgs	2.04084	0.00278874	MET VS E
659	Cd276	0.317436	8.31809E-05	MET VS E
660	Sox12	2.1515	0.0272041	MET VS E
661	Ect2	4.23896	0.00479365	MET VS E
662	Neto2	0.443399	0.0147308	MET VS E
663	Nusap1	4.81008	0.00201807	MET VS E
664	Slc34a2	0.0218266	0.00738344	MET VS E
665	Cdc20	6.83604	5.88186E-05	MET VS E
666	Pdk3	2.36173	0.00864522	MET VS E
667	Kif23	2.7475	0.0256431	MET VS E
668	Trim12a	0.456261	0.00294064	MET VS E
669	Thbs2	0.3544	0.0126456	MET VS E
670	Ccnb1	11.5436	1.09296E-05	MET VS E
671	Nlrc5	0.436113	0.00941137	MET VS E
672	Ncam1	0.386931	0.0444	MET VS E
673	Cadm4	0.286817	0.0248932	MET VS E
674	Tk1	2.30562	0.0384836	MET VS E
675	Lpin3	0.424829	0.0487209	MET VS E
676	Cenpe	3.58601	0.0118916	MET VS E
677	Ifit2	0.263127	0.00190772	MET VS E
678	Acod1	21.386	0.00108126	MET VS E
679	Cenpa	2.68602	0.0259087	MET VS E
680	Urah	0.118324	0.0232661	MET VS E
681	Pbk	5.30921	0.000727088	MET VS E
682	Aspm	5.51029	0.00347204	MET VS E
683	Sox5	4.25296	0.000891837	MET VS E
684	Stc1	5.77573	0.0296907	MET VS E
685	Phgdh	4.69836	0.013585	MET VS E
686	Osr1	3.24465	0.042873	MET VS E
687	Cpxm2	4.66744	0.0439481	MET VS E
688	Ncald	2.47249	0.00296805	MET VS E
689	Ncaph	4.12419	0.00382237	MET VS E
690	Neurl3	0.377624	0.00730031	MET VS E
691	Cd68	0.158997	0.00347204	MET VS E
692	Thrb	0.483758	0.0181152	MET VS E
693	Cdca8	2.61217	0.0167712	MET VS E
694	Ddx60	0.268621	0.00351948	MET VS E
695	Ugt1a7c	0.109599	0.0199088	MET VS E
696	Slc5a8	0.0930805	0.0160872	MET VS E
697	Dpep1	0.0621079	0.0263458	MET VS E
698	Ccnb2	6.60068	0.000109197	MET VS E
699	Spc25	4.37846	0.00473337	MET VS E
700	Chchd10	0.351336	0.0092122	MET VS E
701	Cks2	2.07492	0.0331651	MET VS E
702	Cbs	2.89501	0.0222508	MET VS E
703	Fcrl2	0.338306	0.0457395	MET VS E
704	Gria4	10.884	0.00857217	MET VS E
705	Oasl1	0.112316	0.00185211	MET VS E
706	Aqp11	7.53544	0.0133625	MET VS E
707	Inpp1	2.16679	0.00757379	MET VS E
708	Wnt7b	0.168939	0.0149574	MET VS E
709	Mthfd2	4.44212	0.000476064	MET VS E
710	Cdca3	4.71536	0.00375358	MET VS E
711	Asns	2.4187	0.00713546	MET VS E
712	Mpzl3	0.305672	0.0242241	MET VS E
713	Rsad2	0.411751	0.0373257	MET VS E
714	Gadd45b	0.240028	1.55052E-05	MET VS E
715	Dhx58	0.224236	0.00663024	MET VS E
716	Tiam1	0.321465	0.0264518	MET VS E
717	Cmpk2	0.395424	0.0042453	MET VS E
718	Parp8	0.492879	0.00347204	MET VS E
719	Kif15	3.82323	0.0228422	MET VS E
720	Tlr2	0.27095	0.0263458	MET VS E
721	Upk3bl	0.0121586	0.0013742	MET VS E
722	Oas3	0.086849	0.00170817	MET VS E
723	Rrm2	2.72728	0.00294064	MET VS E
724	Usp18	0.327698	0.0217611	MET VS E
725	Zc3h12a	0.0956858	0.00926165	MET VS E
726	Fos	0.168594	0.00622876	MET VS E
727	Mastl	2.18157	0.0176005	MET VS E
728	C2cd4a	0.207005	0.0446229	MET VS E
729	Chn2	0.296837	0.00294064	MET VS E
730	Slc26a9	0.0266808	0.0025097	MET VS E
731	Trpm6	0.122886	0.00633396	MET VS E
732	Itpripl1	2.42207	0.00909024	MET VS E
733	Ptgr1	2.95315	0.000100419	MET VS E
734	Plk1	5.30536	0.000696411	MET VS E
735	Plch1	0.24209	0.0454645	MET VS E
736	Tex15	6.88629	0.00732192	MET VS E
737	Gdpd1	0.28375	0.011182	MET VS E
738	Dctd	2.31292	0.04972	MET VS E
739	Rnf186	0.0161802	0.00282311	MET VS E
740	Birc5	4.87584	0.000896273	MET VS E
741	Arhgef38	0.154899	0.0222673	MET VS E
742	Hopx	4.96776	0.0259034	MET VS E
743	Knstrn	4.50318	0.00157078	MET VS E
744	Ckap2l	3.44648	0.0129828	MET VS E
745	Bcl3	0.270344	0.0167907	MET VS E
746	Lpin1	0.430085	0.0184608	MET VS E
747	Foxm1	4.09968	0.000891837	MET VS E
748	Aldoc	0.0808248	0.00562404	MET VS E
749	Pla2g10	110.685	0.000940865	MET VS E
750	Sik1	0.413107	0.0142804	MET VS E
751	Eda	2.01201	0.0247161	MET VS E
752	Hmmr	5.66178	0.00300348	MET VS E
753	Kif22	2.93075	0.0256181	MET VS E
754	Ifit1bl1	0.0111576	4.71403E-07	MET VS E
755	Ass1	0.151549	0.0356573	MET VS E
756	Lrrc8b	0.375198	0.0129828	MET VS E
757	Sgpp2	0.296518	0.0496256	MET VS E
758	Slc16a3	0.137808	0.00633396	MET VS E
759	Pgap4	2.18947	0.011783	MET VS E
760	Kif20a	4.0613	0.00730031	MET VS E
761	Sfxn2	2.32585	0.00760356	MET VS E
762	Tnfaip3	0.261943	0.00294064	MET VS E
763	Clca3a2	0.0180438	0.00631581	MET VS E
764	Gprc5a	0.247657	0.012846	MET VS E
765	Fndc4	2.41303	0.0356573	MET VS E
766	Ccdc187	5.22013	0.00832571	MET VS E
767	Abcg1	0.495609	0.0154702	MET VS E
768	Adam8	0.156755	1.09296E-05	MET VS E
769	Lamc3	7.78625	0.00908713	MET VS E
770	Slc5a1	0.0765443	0.00562404	MET VS E
771	Trim30d	0.309496	0.0106482	MET VS E
772	Myrip	2.63779	0.00325562	MET VS E
773	Slc37a1	0.170899	0.0302118	MET VS E
774	Pik3r5	0.205821	0.00964382	MET VS E
775	Bckdhb	2.84358	0.00852805	MET VS E
776	Clic5	0.45413	0.0489894	MET VS E
777	Iqgap3	5.79775	0.0032515	MET VS E
778	Aurkb	4.99833	0.00121334	MET VS E
779	Ncapg	5.43752	0.00170817	MET VS E
780	C3ar1	0.387312	0.0259034	MET VS E
781	Galnt6	0.0580477	0.000120487	MET VS E
782	Tbc1d9	0.461932	0.0421942	MET VS E
783	Nt5dc2	2.98517	0.0339042	MET VS E
784	Ccnf	3.32129	0.0175241	MET VS E
785	Tro	3.35305	0.0457395	MET VS E
786	Il36a	0.0217807	0.0192509	MET VS E
787	Slc27a2	0.102338	0.0208551	MET VS E
788	Apol9a	0.171493	0.00713172	MET VS E
789	Spc24	3.76771	0.00832571	MET VS E
790	9530014B07Rik	6.63286	0.0111077	MET VS E
791	Knl1	6.18351	0.000891837	MET VS E
792	Bora	2.46048	0.0204439	MET VS E
793	Slc45a3	0.217801	0.0459642	MET VS E
794	Oas1g	0.255006	0.0218445	MET VS E
795	Bub1	6.59769	0.000305183	MET VS E
796	Ccn3	0.159012	0.0361821	MET VS E
797	Adamts19	3.32952	0.00327808	MET VS E
798	Fer1l4	0.0509518	0.0357846	MET VS E
799	Slc16a12	4.49263	0.00148183	MET VS E
800	B3gnt5	10.2118	0.00852805	MET VS E
801	Cep55	4.58112	0.00202883	MET VS E
802	Kifc1	4.16533	0.00852805	MET VS E
803	Ang	0.311744	0.00230162	MET VS E
804	Crispld1	4.06804	0.0291001	MET VS E
805	Mx1	0.163966	0.00431413	MET VS E
806	Aurka	3.45454	0.0032515	MET VS E
807	Dnah14	8.79937	0.00764893	MET VS E
808	Trim34a	0.452993	0.0313769	MET VS E
809	Slit2	0.282101	0.00105833	MET VS E
810	Cdca2	3.88731	0.00153255	MET VS E
811	Prkar2b	0.429566	0.0316094	MET VS E
812	Herc6	0.498491	0.0160126	MET VS E
813	Vcam1	0.357786	0.019924	MET VS E
814	Nptx1	3.87667	0.0220847	MET VS E
815	Gch1	0.155682	0.0280478	MET VS E
816	Slc5a11	313.422	0.000152027	MET VS E
817	Slco4a1	0.0380047	0.00908485	MET VS E
818	Cdh24	0.431288	0.043363	MET VS E
819	Cfb	0.0321653	0.000362792	MET VS E
820	Apol9b	0.225071	0.00577342	MET VS E
821	Syn2	6.98123	0.000476064	MET VS E
822	Runx1	0.41113	0.0172374	MET VS E
823	Rbm20	2.08316	0.000463684	MET VS E
824	Sh3tc2	3.63079	0.000895965	MET VS E
825	Siglec1	0.148488	0.0276524	MET VS E
826	Il10ra	0.49602	0.0142774	MET VS E
827	Rem1	2.03595	0.0434931	MET VS E
828	Suox	2.62425	0.00622876	MET VS E
829	Ckap2	4.12987	0.00294064	MET VS E
830	Mis18bp1	3.53515	0.025896	MET VS E
831	Nuf2	4.46553	0.00686328	MET VS E
832	Spag5	3.32704	0.0176216	MET VS E
833	Tifa	0.38428	0.0118551	MET VS E
834	Mest	4.42449	0.0456047	MET VS E
835	A930011G23Rik	0.357144	0.0236959	MET VS E
836	Rasgef1b	0.357144	0.0236959	MET VS E
837	Kyat3	2.12346	0.0116267	MET VS E
838	Mcub	0.127844	0.00104363	MET VS E
839	Exoc3l2	2.9861	0.0208551	MET VS E
840	Ifit3b	0.150054	0.00122401	MET VS E
841	Apobr	0.293795	0.0453947	MET VS E
842	Dlgap5	3.15215	0.0338891	MET VS E
843	Cuzd1	0.00019743	0.0013742	MET VS E
844	Gm35019	0.141491	0.0479054	MET VS E
845	Kif4	4.67457	0.00588787	MET VS E
846	Scn2b	3.22386	0.0340012	MET VS E
847	Tcaf2	2.21503	0.0209353	MET VS E
848	Saa3	0.00494266	0.011723	MET VS E
849	Kif2c	5.24177	0.00222252	MET VS E
850	Adap1	0.418709	0.0071782	MET VS E
851	Osbpl6	2.66682	0.0337169	MET VS E
852	Cpne5	9.45316	8.31809E-05	MET VS E
853	Shcbp1	4.33785	0.00601526	MET VS E
854	9930111J21Rik2	0.474054	0.0175241	MET VS E
855	Hsd17b2	0.00795495	0.0295008	MET VS E
856	Tmprss11d	0.0047712	0.0148874	MET VS E
857	Slc26a4	0.00363716	0.00278874	MET VS E
858	Raver2	2.25488	0.0426144	MET VS E
859	Il36b	0.118089	0.00426343	MET VS E
860	Ercc6l	2.6891	0.0200713	MET VS E
861	Wfdc10	0.23981	0.0193396	MET VS E
862	Sytl2	0.347507	0.00521918	MET VS E
863	Rgs10	0.465401	0.00622876	MET VS E
864	Ptger2	4.44742	0.0348702	MET VS E
865	C2	0.276779	0.0182192	MET VS E
866	Acyp2	2.79146	0.00832571	MET VS E
867	Asf1b	2.68104	0.00959975	MET VS E
868	Serpinb6b	0.404648	0.0084837	MET VS E
869	Irag2	0.221312	0.0217611	MET VS E
870	Atg9b	0.0635722	0.0439481	MET VS E
871	Cemip	0.282081	0.0195141	MET VS E
872	Dnph1	3.05251	0.0191483	MET VS E
873	Dipk1b	2.6798	0.029709	MET VS E
874	Slc13a5	348.802	5.14986E-05	MET VS E
875	Smim41	10.6076	0.00347204	MET VS E
876	Pla2g2e	0.00567922	0.00431413	MET VS E
877	Abcb1b	0.223686	0.0084441	MET VS E
878	Gper1	4.66539	0.0462943	MET VS E
879	Mustn1	0.46647	0.0330565	MET VS E
880	Depdc1a	7.3526	0.00092522	MET VS E
881	Chst7	0.257962	0.0019751	MET VS E
882	A630001G21Rik	0.416421	0.0336106	MET VS E
883	Kif14	10.1544	4.74971E-06	MET VS E
884	Pde4b	0.453698	0.0208223	MET VS E
885	Elovl7	0.397057	0.0188392	MET VS E
886	Aif1	0.435082	0.021689	MET VS E
887	Ccne2	2.38648	0.00601526	MET VS E
888	Zmynd15	0.472765	0.0444	MET VS E
889	Wfdc18	0.0246138	0.00749782	MET VS E
890	Trim15	0.017071	0.00347204	MET VS E
891	Fcgr1	0.272341	0.0482903	MET VS E
892	Pip5k1b	2.05974	0.029435	MET VS E
893	Pimreg	5.1995	0.0223653	MET VS E
894	Lipg	4.56731	0.0279622	MET VS E
895	Akap17b	2.44373	0.0467145	MET VS E
896	2200002D01Rik	0.285218	0.0129828	MET VS E
897	Il1a	0.00682936	0.00613242	MET VS E
898	Slc2a6	0.272025	0.021243	MET VS E
899	Gamt	3.6568	0.00601526	MET VS E
900	Gpat3	0.27241	0.0317137	MET VS E
901	Togaram2	0.178294	0.0367	MET VS E
902	Gpr137b	0.492881	0.0439481	MET VS E
903	Prrx2	5.87097	0.00236425	MET VS E
904	Sgo1	4.46692	0.0062961	MET VS E
905	Sdcbp2	0.141165	0.0108874	MET VS E
906	Napsa	0.309933	0.0137222	MET VS E
907	Morrbid	0.0925077	0.0191128	MET VS E
908	Ltbp2	0.0840671	0.00185211	MET VS E
909	Chst10	7.14077	0.0118916	MET VS E
910	Il13ra2	58.9062	0.00214928	MET VS E
911	Ttk	4.53124	0.0218445	MET VS E
912	Mkrn2os	0.0722381	0.0129828	MET VS E
913	Prrg4	0.344516	0.0346197	MET VS E
914	Magix	7.03084	0.000696411	MET VS E
915	Slco4c1	6.55599	0.0219385	MET VS E
916	Diaph3	4.29908	0.00589698	MET VS E
917	Cda	0.170476	0.00586312	MET VS E
918	Tnfrsf22	2.186	0.00562404	MET VS E
919	Rcan2	0.471094	0.0308046	MET VS E
920	Neurl1a	2.30719	0.0025828	MET VS E
921	Degs2	3.60444	0.0367	MET VS E
922	Them5	11.9346	0.00954826	MET VS E
923	Clca3b	0.0120099	0.00631581	MET VS E
924	Plaur	0.365342	0.0248932	MET VS E
925	Glb1l2	2.06664	0.0340772	MET VS E
926	Nrg4	3.55738	0.0142804	MET VS E
927	Mx2	0.302478	0.00393565	MET VS E
928	Nfkbie	0.457923	0.000727088	MET VS E
929	Hhip	13.1554	0.0176216	MET VS E
930	Acot6	2.04106	0.00852805	MET VS E
931	Slc7a4	2.46214	0.0284149	MET VS E
932	Stil	3.32215	0.0100677	MET VS E
933	Sh3rf2	4.56784	0.0286681	MET VS E
934	Gtse1	2.87331	0.0288348	MET VS E
935	Ticrr	2.52849	0.0317137	MET VS E
936	Rab40b	4.17724	0.00908485	MET VS E
937	Alox12	2.14264	0.00347204	MET VS E
938	E2f7	3.42204	0.0352101	MET VS E
939	Olfml1	0.349046	0.0339042	MET VS E
940	Tmsb10b	0.446345	0.011723	MET VS E
941	Kif18b	4.95077	0.00454978	MET VS E
942	Fam83d	7.16363	0.000344911	MET VS E
943	Nhs	2.67696	0.0436845	MET VS E
944	Samd5	3.88558	0.00168655	MET VS E
945	Kank4	5.01302	0.0217611	MET VS E
946	Sp140	0.378137	0.0486621	MET VS E
947	Efhd1	4.92946	0.00663024	MET VS E
948	Gldc	22.9613	0.0394426	MET VS E
949	Cntn3	11.16	0.0287921	MET VS E
950	Pcbd1	2.07138	0.0317137	MET VS E
951	Cd72	0.305376	0.000243787	MET VS E
952	Ajap1	3.77779	0.0471644	MET VS E
953	Ankrd37	0.0641243	0.0013742	MET VS E
954	Nod2	0.186581	0.0192596	MET VS E
955	Lrrn2	3.4362	0.0119864	MET VS E
956	Gm14137	0.120873	0.0164467	MET VS E
957	Neil3	5.74843	0.00102429	MET VS E
958	Cox6b2	2.37403	0.0293623	MET VS E
959	Bbs7	2.28301	0.00261815	MET VS E
960	Cenpi	3.0842	0.0042453	MET VS E
961	Tnip3	0.0215738	0.0116267	MET VS E
962	Fez1	3.62705	0.0352128	MET VS E
963	Ska3	5.76694	0.00222252	MET VS E
964	Gvin2	0.164372	0.00973996	MET VS E
965	Atp6v1c1	6.14606	0.0490837	MET VS E
966	Myzap	2.17237	0.00178332	MET VS E
967	Dusp4	0.200761	5.14233E-05	MET VS E
968	Apol7a	0.0278317	0.0263458	MET VS E
969	Sidt1	4.16227	0.0118551	MET VS E
970	P2ry6	0.444902	0.0416977	MET VS E
971	Pycr1	3.4756	0.0204338	MET VS E
972	Angpt1	3.49464	0.0439481	MET VS E
973	Tnfsf13	0.314351	0.0344308	MET VS E
974	Has2	46.2687	0.00533889	MET VS E
975	Ube2ql1	7.83744	0.00092522	MET VS E
976	Crabp1	11.8437	0.0213584	MET VS E
977	Klhl32	2.66895	0.0467145	MET VS E
978	Rnft2	4.35124	0.0057286	MET VS E
979	Sybu	13.0146	2.12798E-08	MET VS E
980	F830016B08Rik	0.32201	0.0013742	MET VS E
981	Depp1	0.210742	0.00479365	MET VS E
982	Ddah1	4.27505	0.0239148	MET VS E
983	Sfxn5	2.22001	0.0103895	MET VS E
984	Gvin1	0.172566	0.0274254	MET VS E
985	Apln	4.09576	0.011661	MET VS E
986	Lrrc3	3.09348	0.0135037	MET VS E
987	Panct2	5.28404	0.002471	MET VS E
988	Parpbp	3.3666	0.030398	MET VS E
989	Begain	7.39443	3.56804E-05	MET VS E
990	Cenpm	2.83135	0.0454452	MET VS E
991	Flvcr2	4.00244	0.00431413	MET VS E
992	Gm32592	15.226	0.0129828	MET VS E
993	Sapcd2	4.411	0.00749782	MET VS E
994	Fam107a	6.12255	0.0228422	MET VS E
995	Hvcn1	0.409959	0.0191291	MET VS E
996	Col26a1	5.61719	0.0153772	MET VS E
997	Ankle1	4.51557	0.000671467	MET VS E
998	Tmprss11e	0.0198547	0.0330573	MET VS E
999	Epha3	5.93934	0.00873418	MET VS E
1000	Cxcl5	0.0149861	3.42458E-05	MET VS E
1001	Ptprh	0.0561199	0.0113037	MET VS E
1002	Rnf183	0.0923932	0.00766334	MET VS E
1003	Pou2f2	0.399845	0.0106482	MET VS E
1004	Pif1	7.13831	0.000671467	MET VS E
1005	Nwd1	4.29146	0.00622876	MET VS E
1006	Cd55os	0.41781	0.0323172	MET VS E
1007	Slc6a15	4.74934	0.0276524	MET VS E
1008	Mxd3	4.48844	0.00832571	MET VS E
1009	Ifne	0.091654	0.012846	MET VS E
1010	Minar1	4.83674	0.018759	MET VS E
1011	Slfn2	0.29663	0.00483403	MET VS E
1012	Fancb	2.89324	0.0360167	MET VS E
1013	Sez6l	7.75379	0.00832571	MET VS E
1014	Ska1	5.46611	0.00382237	MET VS E
1015	Efhb	0.420897	0.0457395	MET VS E
1016	Slamf9	0.403139	8.31809E-05	MET VS E
1017	Btc	0.397156	0.0322911	MET VS E
1018	Vstm2a	20.0397	8.31809E-05	MET VS E
1019	Gramd2a	3.61231	0.00266564	MET VS E
1020	Krt20	0.0102034	0.00622876	MET VS E
1021	Sema4g	2.23872	0.0302118	MET VS E
1022	Zfhx4	3.1747	0.0146128	MET VS E
1023	Lrrc55	8.16438	0.0366034	MET VS E
1024	Slc1a3	4.3706	0.0320623	MET VS E
1025	Pigz	0.227999	0.0204619	MET VS E
1026	Scml2	2.88842	0.00634644	MET VS E
1027	Anxa8	0.143273	0.0454452	MET VS E
1028	Ggt6	14.2763	1.91943E-06	MET VS E
1029	Adgrf1	0.00352263	0.00379177	MET VS E
1030	Phf19	3.04128	0.0323574	MET VS E
1031	Grin2b	18.7067	0.0471941	MET VS E
1032	Ppp1r36	3.11954	0.0452051	MET VS E
1033	Lefty1	2.99097	0.0172482	MET VS E
1034	Adra2c	8.57723	0.0210087	MET VS E
1035	Txlnb	0.379879	0.00862031	MET VS E
1036	Kifc5b	3.24127	0.013453	MET VS E
1037	Gm13398	0.0301908	0.00273363	MET VS E
1038	Tll1	2.83477	0.0434724	MET VS E
1039	Slc6a13	9.02066	0.0471644	MET VS E
1040	Crppa	2.19539	0.0207332	MET VS E
1041	Eme1	2.90669	0.0356573	MET VS E
1042	Hrob	6.25978	0.000611533	MET VS E
1043	Cdh10	11.4833	0.00719876	MET VS E
1044	Gnaz	3.15517	0.0319893	MET VS E
1045	Hsh2d	0.203495	0.0248932	MET VS E
1046	Arxes2	3.94614	0.00227376	MET VS E
1047	Tmem178	0.0602157	0.0028442	MET VS E
1048	Enox1	2.51378	0.0205959	MET VS E
1049	Spmip11	0.129298	0.0167712	MET VS E
1050	Wfdc3	8.62332	0.00483403	MET VS E
1051	Tram1l1	2.96923	0.0477377	MET VS E
1052	Cdkn3	4.27234	0.00336132	MET VS E
1053	Lingo1	3.08071	0.0418921	MET VS E
1054	Piwil2	2.73069	8.31809E-05	MET VS E
1055	Sptbn4	2.88073	0.0345724	MET VS E
1056	Gm14230	3.28913	0.0084837	MET VS E
1057	Dleu7	6.29184	0.00986111	MET VS E
1058	Col22a1	8.41155	0.0486083	MET VS E
1059	Muc13	0.00541848	0.0123086	MET VS E
1060	Igdcc3	4.5632	8.31809E-05	MET VS E
1061	Guca2b	0.0988607	0.0185043	MET VS E
1062	C5ar1	0.319207	0.0173223	MET VS E
1063	Cdkn2b	0.131921	0.00549642	MET VS E
1064	Lst1	0.420437	0.0256431	MET VS E
1065	Tvp23a	4.44541	0.000611533	MET VS E
1066	Hapln1	8.49677	0.00519561	MET VS E
1067	Lemd1	0.187396	0.0160126	MET VS E
1068	Nalcn	14.1641	0.00375358	MET VS E
1069	Omp	0.128994	0.0327269	MET VS E
1070	Fcgr4	0.252354	0.00422094	MET VS E
1071	Tlr5	0.24781	0.043128	MET VS E
1072	Cdc25c	9.15079	0.00170817	MET VS E
1073	Troap	3.93668	0.0384809	MET VS E
1074	Slc5a5	9.20772	0.0220644	MET VS E
1075	Dnah1	2.93746	0.0206229	MET VS E
1076	Trpm3	4.32173	0.0490837	MET VS E
1077	Prss32	1.06943E-07	3.51507E-12	MET VS E
1078	Nrarp	2.35687	0.0423014	MET VS E
1079	Crmp1	0.263669	0.00838995	MET VS E
1080	Col28a1	4.10967	0.0027308	MET VS E
1081	Hmga1b	0.403724	0.0357111	MET VS E
1082	Hcar2	0.0575299	0.0195141	MET VS E
1083	2010204K13Rik	2.42778	0.049369	MET VS E
1084	Foxl3	0.0129096	0.0291791	MET VS E
1085	Pmel	0.153347	0.00709389	MET VS E
1086	Gm5431	0.2254	0.00393565	MET VS E
1087	Btbd17	0.0618713	0.0192771	MET VS E
1088	Tnfsfm13	0.392489	0.025896	MET VS E
1089	Adamdec1	0.17748	0.00086925	MET VS E
1090	Gm5084	0.367936	0.0318557	MET VS E
1091	Ntng1	5.32926	0.0356573	MET VS E
1092	Smim33	0.156431	0.0263458	MET VS E
1093	Gm15867	0.489402	0.0269746	MET VS E
1094	Mexis	0.157483	0.0185107	MET VS E
1095	Ceacam19	0.0571023	0.0251586	MET VS E
1096	Derl3	0.414854	0.0285814	MET VS E
1097	Cox4i2	3.23105	0.0459642	MET VS E
1098	Gm36161	0.208472	0.0140576	MET VS E
1099	Lrrc3b	4.9152	0.0260159	MET VS E
1100	Vnn1	0.259088	0.0106482	MET VS E
1101	Prr16	2.11879	0.0434724	MET VS E
1102	Akr1c18	0.0178152	0.00291785	MET VS E
1103	Gcat	3.75349	0.0100677	MET VS E
1104	Ly6g6e	0.403617	0.0259077	MET VS E
1105	Pcdh11x	2.57474	0.0377686	MET VS E
1106	Unc5c	4.81601	0.0433169	MET VS E
1107	Cd300ld	0.361189	0.0402993	MET VS E
1108	Cyp4x1	27.8395	0.00185211	MET VS E
1109	Vstm5	0.219589	0.0159002	MET VS E
1110	Clec2i	0.465135	0.0220847	MET VS E
1111	Ptx3	4.05673	0.00782956	MET VS E
1112	Adamtsl2	9.59661	0.000965296	MET VS E
1113	Pcsk9	7.54335	0.00525121	MET VS E
1114	Bean1	4.82736	0.010585	MET VS E
1115	Slc51a	619.851	0.0102807	MET VS E
1116	Retnla	0.113887	0.0305287	MET VS E
1117	Susd3	0.407853	0.0244562	MET VS E
1118	Srpk3	2.80247	0.0232764	MET VS E
1119	Pga5	109.162	0.00138653	MET VS E
1120	Hnf1a	5.88464	0.0032515	MET VS E
1121	Xkr4	3.79553	0.00398047	MET VS E
1122	Cited1	0.129215	0.0457395	MET VS E
1123	Rbp7	6.83993	0.019693	MET VS E
1124	Iglc2	7.44296	0.0146128	MET VS E
1125	Gm47754	0.0432532	0.0302005	MET VS E
1126	A530013C23Rik	0.0929919	0.0154702	MET VS E
1127	Or2v1	0.188682	0.017149	MET VS E
1128	Lgi3	9.90757	0.00799487	MET VS E
1129	Htr1b	4.97603	0.0488856	MET VS E
1130	A530040E14Rik	0.153814	0.00483403	MET VS E
1131	Igkv3-7	815.269	0.0317137	MET VS E
1132	Zfp354b	2.32372	0.0426508	MET VS E
1133	Lrrc15	0.110782	0.0201163	MET VS E
1134	Trpv5	0.0102323	0.000600433	MET VS E
1135	Slc23a3	0.207618	0.00202647	MET VS E
1136	Rnf223	4.89842	0.0402993	MET VS E
1137	Slc38a5	4.87688	0.015438	MET VS E
1138	Hspa4l	4.60647	0.0196618	MET VS E
1139	Hoxc10	0.313853	0.0148874	MET VS E
1140	Igkv10-96	7.41767	0.00848298	MET VS E
1141	Plcxd3	0.0576062	0.00361801	MET VS E
1142	Prtn3	0.197221	0.00402495	MET VS E
1143	Spock3	33.4607	0.0211664	MET VS E
1144	Gm26797	0.373745	0.0471644	MET VS E
1145	Trim40	0.00954678	0.0477288	MET VS E
1146	Sec1	0.0852101	0.00347204	MET VS E
1147	Rp1	12.1428	0.00190772	MET VS E
1148	Ms4a8a	8.05898	0.00832571	MET VS E
1149	Susd5	0.419073	0.00701189	MET VS E
1150	Itgb2l	0.466964	0.0106482	MET VS E
1151	Dmkn	0.00331381	0.000459286	MET VS E
1152	Drd4	72.3874	0.00832571	MET VS E
1153	Thsd7b	12.0946	0.0156447	MET VS E
1154	Gm11827	0.447297	0.0431709	MET VS E
1155	Plppr5	22.7179	0.00222252	MET VS E
1156	Arxes1	5.18133	0.029487	MET VS E
1157	Xkr5	6.50019	0.0165029	MET VS E
1158	Fam228b	2.7948	0.0092122	MET VS E
1159	Frmd3	16.7977	0.00084302	MET VS E
1160	Col25a1	3.60917	0.0291791	MET VS E
1161	Alas2	3.76355	0.00522793	MET VS E
1162	Igkv12-44	88.8152	0.0486621	MET VS E
1163	9330159F19Rik	7.26082	0.0490602	MET VS E
1164	Gm35028	5.31382	0.0187195	MET VS E
1165	Cxcl2	0.00804817	0.000304291	MET VS E
1166	Cyp3a59	109.951	0.048605	MET VS E
1167	Gsta2	3.54768	0.00347204	MET VS E
1168	Aqp4	0.157252	0.0305869	MET VS E
1169	Mzb1	2.89317	0.0341176	MET VS E
1170	D630033O11Rik	7.47332	0.00479365	MET VS E
1171	Ly6i	0.0444304	0.0281688	MET VS E
1172	Tnf	0.176472	0.00701189	MET VS E
1173	Plxna4os1	0.433548	0.043128	MET VS E
1174	Ces2c	0.119571	0.0373992	MET VS E
1175	Trim17	0.410336	0.0109068	MET VS E
1176	Ece2	5.02969	0.00873418	MET VS E
1177	Gm34643	26.4432	0.00148017	MET VS E
1178	Cxcl1	0.0311238	0.000200172	MET VS E
1179	Erbb4	0.129377	0.0354991	MET VS E
1180	Hc	0.293019	0.0476687	MET VS E
1181	Pgpep1l	0.294332	0.0218445	MET VS E
1182	Rflna	8.64757	0.0121815	MET VS E
1183	Pkd1l2	0.116801	0.00864522	MET VS E
1184	Gnmt	4.58716	0.0173474	MET VS E
1185	Gm15706	3.25852	0.00299114	MET VS E
1186	Mc4r	41.3572	0.0201814	MET VS E
1187	Snai3	0.251472	0.0189244	MET VS E
1188	BC106179	0.261132	0.0442028	MET VS E
1189	Ighg2b	13.601	0.0210082	MET VS E
1190	Krt25	0.024566	0.00262101	MET VS E
1191	Acbd7	34.8135	0.0228422	MET VS E
1192	Olah	238.731	0.0439481	MET VS E
1193	Klrg2	0.15308	0.00455415	MET VS E
1194	Catsperz	4.81378	0.0137597	MET VS E
1195	Lrrtm1	13.5632	0.0174879	MET VS E
1196	Iglv2	11.4917	0.0317137	MET VS E
1197	Frmpd3	0.14741	0.0385581	MET VS E
1198	Gm8369	0.126169	0.0198542	MET VS E
1199	Cyb5r2	0.267433	0.0117151	MET VS E
1200	Gm13030	0.0513848	0.00086915	MET VS E
1201	Irs3	3.64247	0.0191483	MET VS E
1202	Trim30b	0.158796	0.0269167	MET VS E
1203	Gm38525	0.158796	0.0269167	MET VS E
1204	Gpr37	5.03092	0.0304459	MET VS E
1205	Rem2	0.164694	0.0227642	MET VS E
1206	Trim10	0.0853152	0.0133625	MET VS E
1207	Ankfn1	35.8274	0.0293623	MET VS E
1208	Aox2	3.93323	0.0136886	MET VS E
1209	Fgfr4	14.9559	0.0342985	MET VS E
1210	Igkv12-46	22.0031	0.0326509	MET VS E
1211	Lypd8l	0.0269233	0.0317137	MET VS E
1212	Nrip3	2.92454	0.0400039	MET VS E
1213	Nlgn3	5.4276	0.044178	MET VS E
1214	Gm35215	9.39433	0.013634	MET VS E
1215	Meig1	19.4258	0.0296907	MET VS E
1216	Igkv5-48	30.9953	0.0291791	MET VS E
1217	Rxfp3	0.0647181	0.0470828	MET VS E
1218	Gm11767	3.27214	0.0423808	MET VS E
1219	Eef1a2	0.121696	0.0186294	MET VS E
1220	St6galnac1	0.105941	0.00505513	MET VS E
1221	Slc6a12	6.26785	0.021557	MET VS E
1222	Icam5	4.09576	0.00949134	MET VS E
1223	Kcnh5	12.8031	0.040502	MET VS E
1224	Acot4	3.30894	0.0191128	MET VS E
1225	Cdsn	0.117447	0.00458744	MET VS E
1226	B230206L02Rik	3.75457	0.0496256	MET VS E
1227	A630023A22Rik	0.021382	0.0222288	MET VS E
1228	Dnase1l3	0.262313	0.0326509	MET VS E
1229	Igkv9-120	24.2774	0.0213584	MET VS E
1230	Gm11496	0.0664394	0.00898253	MET VS E
1231	3300005D01Rik	0.180634	0.0296907	MET VS E
1232	4933417E11Rik	7.21861	0.0192771	MET VS E
1233	Marchf4	0.0189707	0.0438653	MET VS E
1234	Ighg2c	15.8037	0.0299687	MET VS E
1235	Unc13c	5.40667	0.0385488	MET VS E
1236	F930017D23Rik	0.105634	0.0226807	MET VS E
1237	Fut1	0.092783	0.00202883	MET VS E
1238	Gm49607	117.829	0.00601526	MET VS E
1239	Fsip1	13.6215	0.019924	MET VS E
1240	Igkv3-2	35.2898	0.00185211	MET VS E
1241	Gm39090	8.39933	0.0206805	MET VS E
1242	Adamts20	13.2097	0.010585	MET VS E
1243	Klhl34	0.258747	0.019924	MET VS E
1244	Il17c	0.0275279	0.0129828	MET VS E
1245	Ptgs2os2	0.0876009	0.00696424	MET VS E
1246	Tmem212	0.0185295	0.0106482	MET VS E
1247	Tcstv6a	20.5032	0.00886997	MET VS E
1248	Rln1	40.4331	0.020591	MET VS E
1249	Gm11716	4.83676	0.0453947	MET VS E
1250	Nr0b1	79.6987	0.0367055	MET VS E
1251	Cntnap5a	0.0288661	0.00324725	MET VS E
1252	Igkv12-98	102.603	0.029709	MET VS E
1253	Igkv8-21	16.0042	0.00799487	MET VS E
1254	Pramel51	0.0258403	0.0327212	MET VS E
1255	2210404E10Rik	9.54391	0.0354991	MET VS E
1256	Gm35533	40.5255	0.0262655	MET VS E
1257	Antxrl	0.0182774	0.0295008	MET VS E
1258	Gsdmc	29.1427	0.0208259	MET VS E
1259	Llcfc1	0.0459198	0.0256431	MET VS E
1260	Kel	0.0265369	0.0262237	MET VS E
1261	Igkv5-39	27.4458	0.0388347	MET VS E
1262	Gm32633	8.44162	0.0443725	MET VS E
1263	Prss33	32.3022	0.0317137	MET VS E
1264	9530059O14Rik	70.6515	0.0167712	MET VS E
1265	Fbxo43	15.2548	0.0279622	MET VS E
1266	Igkv2-109	79.5815	0.0103546	MET VS E
1267	Psca	0.0091093	0.0137769	MET VS E
1268	Ros1	20.3115	0.0491487	MET VS E
1269	Nxph4	0.0939138	0.0340772	MET VS E
1270	Gm867	0.0526154	0.00562404	MET VS E
1271	Lcn2	86.1786	0.0119313	DI VS MET
1272	Prap1	101.896	0.0112188	DI VS MET
1273	Cd24a	3.72201	0.0227042	DI VS MET
1274	Ctsd	0.293698	0.0199282	DI VS MET
1275	Sparcl1	0.385792	0.00408057	DI VS MET
1276	Txnip	0.438942	0.0122838	DI VS MET
1277	Car2	4.4287	0.0182765	DI VS MET
1278	Ly6a	5.5455	0.0120363	DI VS MET
1279	Epcam	3.2524	0.0416899	DI VS MET
1280	Nbl1	0.494152	0.00914109	DI VS MET
1281	Slc40a1	6.57813	0.0464436	DI VS MET
1282	Zbtb20	0.304069	0.00913035	DI VS MET
1283	Eno1	2.40122	0.0425158	DI VS MET
1284	Mme	0.151388	0.0174022	DI VS MET
1285	Ran	2.0256	0.000633626	DI VS MET
1286	Elf3	5.61749	0.0377775	DI VS MET
1287	Etnk1	0.433438	0.0172359	DI VS MET
1288	Pdgfra	0.295571	0.0309376	DI VS MET
1289	Mmp2	0.379229	0.0299316	DI VS MET
1290	Txnrd1	2.22447	0.0365461	DI VS MET
1291	Pam	2.55935	0.00859517	DI VS MET
1292	Cxcl12	0.350153	0.00509051	DI VS MET
1293	St14	3.15907	0.0454662	DI VS MET
1294	Lrp2	0.0584214	0.0165513	DI VS MET
1295	Igfbp6	0.382495	0.0294601	DI VS MET
1296	Jam2	0.137487	0.00788798	DI VS MET
1297	Igfbp3	0.198687	0.000473171	DI VS MET
1298	C1s1	0.403087	0.00918323	DI VS MET
1299	Tubb4b	2.3612	0.000153197	DI VS MET
1300	Tnxb	0.314277	0.0212123	DI VS MET
1301	Sema5a	0.300451	0.020671	DI VS MET
1302	Sult1d1	0.191479	0.00525957	DI VS MET
1303	Clu	2.89507	0.0347097	DI VS MET
1304	Thbs1	0.449134	0.00111107	DI VS MET
1305	Smarca2	0.392247	0.00237275	DI VS MET
1306	Eeig2	0.4464	0.0327272	DI VS MET
1307	Muc1	5.8249	0.0295062	DI VS MET
1308	Hmgb2	3.05076	0.000674188	DI VS MET
1309	Osr2	0.281101	0.026702	DI VS MET
1310	Tgfbi	0.358231	0.0339401	DI VS MET
1311	Ptch1	0.234151	0.00905414	DI VS MET
1312	Itpr2	0.415938	0.03919	DI VS MET
1313	Mal2	5.84442	0.0323753	DI VS MET
1314	Tacstd2	5.19503	0.0464849	DI VS MET
1315	Entrep1	0.371934	0.0020438	DI VS MET
1316	Top2a	4.282	0.0052385	DI VS MET
1317	Armc10	2.20349	0.0247348	DI VS MET
1318	Gsr	2.76185	0.00165552	DI VS MET
1319	Aoc1	53.75	0.0234393	DI VS MET
1320	Pcna	2.41055	1.09825E-05	DI VS MET
1321	Vldlr	0.448226	0.0449575	DI VS MET
1322	Galnt15	0.296682	0.0348794	DI VS MET
1323	Mki67	3.56061	0.0144012	DI VS MET
1324	Pde5a	0.362776	0.0126704	DI VS MET
1325	Pglyrp1	18.5469	0.0165857	DI VS MET
1326	Sned1	0.323961	0.0113398	DI VS MET
1327	Stmn1	3.03334	0.0317105	DI VS MET
1328	Gjb2	15.302	0.000787056	DI VS MET
1329	Ppp1r14b	2.31639	0.00262941	DI VS MET
1330	Pkdcc	0.181426	0.0127017	DI VS MET
1331	Jpt1	2.9439	2.50561E-05	DI VS MET
1332	Acot7	0.174585	0.031997	DI VS MET
1333	Fuca2	2.54933	0.00611557	DI VS MET
1334	Spp1	12.6326	0.00443928	DI VS MET
1335	Npl	0.0662319	0.0289152	DI VS MET
1336	Rrm1	3.47057	3.29918E-08	DI VS MET
1337	Pcx	0.250668	0.00100289	DI VS MET
1338	Efemp1	0.23991	0.0191062	DI VS MET
1339	Cln5	0.286936	0.00490704	DI VS MET
1340	Kpna2	3.55538	1.34095E-06	DI VS MET
1341	Jpt2	2.1283	0.00115444	DI VS MET
1342	Tnfrsf21	0.302173	0.00835808	DI VS MET
1343	Cdca7	2.50145	0.00524287	DI VS MET
1344	St6gal1	2.63656	0.0119911	DI VS MET
1345	Colec12	0.357553	0.0391217	DI VS MET
1346	Rangap1	2.28468	9.59611E-05	DI VS MET
1347	Mcm6	2.94271	0.00149672	DI VS MET
1348	Lmnb1	3.4751	1.16906E-05	DI VS MET
1349	Steap2	4.25061	0.020671	DI VS MET
1350	Tfrc	4.86802	0.00835808	DI VS MET
1351	S100g	0.397809	0.0489802	DI VS MET
1352	Tuba1c	2.81024	2.05469E-07	DI VS MET
1353	Grb7	2.26436	0.0432227	DI VS MET
1354	Tsc22d3	0.421045	0.000899279	DI VS MET
1355	Dnmt1	2.1001	0.00509051	DI VS MET
1356	Plpp2	3.57593	0.0169006	DI VS MET
1357	Sulf1	0.336095	0.000470695	DI VS MET
1358	Met	2.76802	0.0296694	DI VS MET
1359	Mcm7	2.17381	0.0250915	DI VS MET
1360	Mamdc2	0.214884	2.69562E-05	DI VS MET
1361	Zfp516	0.498659	4.48014E-06	DI VS MET
1362	Pgpep1	2.45126	0.0291078	DI VS MET
1363	Nasp	2.39774	0.007289	DI VS MET
1364	Cycs	2.05773	0.0200186	DI VS MET
1365	Ano1	0.347955	0.0258663	DI VS MET
1366	Ube2s	2.20144	4.34296E-08	DI VS MET
1367	Smc4	2.58184	0.000282425	DI VS MET
1368	Mmp7	140.475	0.00869592	DI VS MET
1369	Stard9	0.428672	0.0414397	DI VS MET
1370	Topbp1	2.22138	0.00168513	DI VS MET
1371	Serinc2	4.82682	0.0282247	DI VS MET
1372	Zbtb4	0.496359	0.00518837	DI VS MET
1373	Me2	2.47275	4.22717E-05	DI VS MET
1374	Pmepa1	3.37902	0.012138	DI VS MET
1375	Gprasp1	0.408104	0.0469885	DI VS MET
1376	Ptk2b	0.379486	0.0107307	DI VS MET
1377	BC048679	4.19762	0.0451979	DI VS MET
1378	Maob	0.0908653	0.00541548	DI VS MET
1379	Nherf1	2.15556	0.0293228	DI VS MET
1380	Egfr	0.451367	0.00743792	DI VS MET
1381	Mcm2	2.91261	0.000776371	DI VS MET
1382	Fmo1	0.301587	0.021304	DI VS MET
1383	Wfdc1	0.325478	0.0273215	DI VS MET
1384	Hmgcs1	3.10851	0.0144012	DI VS MET
1385	Clmn	0.375976	0.0119128	DI VS MET
1386	Hmgcs2	0.208427	0.0187525	DI VS MET
1387	Scara5	0.183256	0.0424744	DI VS MET
1388	Mcm3	3.622	0.000761629	DI VS MET
1389	H2ax	2.13054	0.00309276	DI VS MET
1390	Cyp51	4.49489	0.0318879	DI VS MET
1391	Pltp	0.35205	0.0489968	DI VS MET
1392	Socs7	0.481077	0.0238441	DI VS MET
1393	Snrpd1	2.00081	0.00398405	DI VS MET
1394	Sesn1	0.490805	0.0228837	DI VS MET
1395	Bbx	0.47569	0.0067309	DI VS MET
1396	Cyp27a1	0.406902	0.0293784	DI VS MET
1397	Bak1	2.06117	0.0398378	DI VS MET
1398	Sfrp2	0.124682	0.00212629	DI VS MET
1399	Rtp4	2.32277	0.0499496	DI VS MET
1400	Rspo3	0.396778	0.00859867	DI VS MET
1401	Mcm4	2.71125	0.00023401	DI VS MET
1402	Cftr	7.68975	0.0119667	DI VS MET
1403	Itgb8	0.341639	0.0031565	DI VS MET
1404	Pfn2	0.427278	0.0416899	DI VS MET
1405	Ddx39a	2.74687	0.000256232	DI VS MET
1406	Rras2	2.5465	0.0330189	DI VS MET
1407	C1ra	0.444462	0.0390609	DI VS MET
1408	Tbc1d16	0.436116	0.00324749	DI VS MET
1409	Stard4	2.73991	0.0247348	DI VS MET
1410	Smc2	2.89652	0.00616894	DI VS MET
1411	F2r	0.265108	0.0111553	DI VS MET
1412	Cyb561	2.35408	0.0495338	DI VS MET
1413	Uhrf1	5.14625	0.000915186	DI VS MET
1414	Pclaf	5.37644	0.000282835	DI VS MET
1415	Tuba4a	2.49838	0.00913694	DI VS MET
1416	Lipa	0.439469	0.0130255	DI VS MET
1417	Padi4	4.2338	0.0272771	DI VS MET
1418	Epsti1	3.95354	0.00524287	DI VS MET
1419	Slfn9	5.1655	9.29326E-10	DI VS MET
1420	Gdf7	0.175141	0.0332688	DI VS MET
1421	Rfc2	2.021	0.00318257	DI VS MET
1422	Sox7	3.21947	0.0423869	DI VS MET
1423	Clip3	0.413883	0.0349831	DI VS MET
1424	Ppa1	2.2306	0.0167675	DI VS MET
1425	Tmem132c	0.164694	0.0250437	DI VS MET
1426	Ncapd2	2.96648	0.0144012	DI VS MET
1427	Mcm5	3.92377	0.00068345	DI VS MET
1428	Hmgb3	2.67339	0.007289	DI VS MET
1429	Chi3l1	1354.82	0.00467999	DI VS MET
1430	Crebrf	0.421563	0.000321452	DI VS MET
1431	Angptl7	0.0169306	0.000761629	DI VS MET
1432	Pdzrn3	0.426013	0.00017101	DI VS MET
1433	Abi3bp	0.305256	0.00790439	DI VS MET
1434	Tmtc1	0.275537	0.00100918	DI VS MET
1435	Sfn	8.85694	0.00859867	DI VS MET
1436	Hand2os1	0.397611	0.0473781	DI VS MET
1437	Kcnj8	0.438309	0.0191062	DI VS MET
1438	Galnt3	5.14326	0.0283162	DI VS MET
1439	Dnajc9	2.6248	1.04401E-08	DI VS MET
1440	Peli2	0.48801	0.0467264	DI VS MET
1441	Gm6498	0.48801	0.0467264	DI VS MET
1442	Hmgcr	2.90401	0.0425877	DI VS MET
1443	Ppil1	2.02054	0.00835808	DI VS MET
1444	Casp3	2.05405	0.0014187	DI VS MET
1445	Pknox2	0.421767	0.0330057	DI VS MET
1446	Muc20	16.0427	0.0391217	DI VS MET
1447	Arhgap27	2.45926	0.0454662	DI VS MET
1448	Lig1	3.59611	1.14395E-05	DI VS MET
1449	Ank2	0.369414	0.0384278	DI VS MET
1450	Cdc34	2.02694	0.00865109	DI VS MET
1451	Cdk1	4.43643	0.000194062	DI VS MET
1452	Ilvbl	0.387606	0.0214678	DI VS MET
1453	Nudcd2	2.15103	0.000770397	DI VS MET
1454	Fmo2	0.236824	0.00146197	DI VS MET
1455	Mad2l1	4.14737	5.82283E-05	DI VS MET
1456	Mturn	0.305336	0.0409393	DI VS MET
1457	Slc35g1	4.03863	0.00318257	DI VS MET
1458	Cul9	0.488776	0.0144012	DI VS MET
1459	Adcy7	0.437914	0.0299994	DI VS MET
1460	Ube2c	4.8471	0.000384949	DI VS MET
1461	Cep85l	0.420064	0.0219851	DI VS MET
1462	Itga2	3.6808	0.0411203	DI VS MET
1463	Ccna2	4.17706	0.00218304	DI VS MET
1464	Enpp2	0.387462	0.0497742	DI VS MET
1465	Incenp	2.79627	0.000464464	DI VS MET
1466	Snx7	3.36994	0.036373	DI VS MET
1467	Gprc5b	0.311604	0.00897612	DI VS MET
1468	Tpx2	4.38131	0.00057115	DI VS MET
1469	Cited4	0.467506	0.00529123	DI VS MET
1470	Rcc1	2.89459	1.97575E-09	DI VS MET
1471	Bub1b	3.35488	0.0104284	DI VS MET
1472	B3gnt3	2.93929	0.028992	DI VS MET
1473	Tmod2	0.212456	0.00133066	DI VS MET
1474	Sema6a	0.432215	0.0225084	DI VS MET
1475	Epb41l3	0.353433	0.0486437	DI VS MET
1476	Gem	0.460787	0.0342168	DI VS MET
1477	Hat1	2.24074	4.33765E-06	DI VS MET
1478	Fdft1	3.27348	0.0453695	DI VS MET
1479	Fgfrl1	3.07669	0.0144235	DI VS MET
1480	Slc2a12	0.223607	8.57643E-07	DI VS MET
1481	Tyms	2.23868	0.0491445	DI VS MET
1482	Cenpf	3.41109	0.0399151	DI VS MET
1483	Plxdc2	0.354266	0.0287977	DI VS MET
1484	Asl	0.450039	0.0398378	DI VS MET
1485	Racgap1	3.90228	0.00501141	DI VS MET
1486	Steap4	0.274568	0.0451979	DI VS MET
1487	Anln	3.63574	0.00271858	DI VS MET
1488	Tenm3	0.309186	0.0336109	DI VS MET
1489	Inmt	0.207393	0.00528467	DI VS MET
1490	Rims3	0.0176647	0.000243778	DI VS MET
1491	Mill2	0.381971	0.00185678	DI VS MET
1492	Plcb4	0.495905	0.0319227	DI VS MET
1493	Hells	3.7938	0.00865109	DI VS MET
1494	Evc2	0.49506	0.0434968	DI VS MET
1495	Mr1	0.472144	0.0161042	DI VS MET
1496	Cdc25a	2.09103	0.000503769	DI VS MET
1497	Sord	0.360186	0.0355204	DI VS MET
1498	Rbl1	2.3348	4.8661E-06	DI VS MET
1499	Dut	2.70462	0.0115956	DI VS MET
1500	Ttc9	4.40004	0.0365601	DI VS MET
1501	Prc1	3.80705	0.00168997	DI VS MET
1502	Ccn2	0.319076	0.00923025	DI VS MET
1503	Ldlr	5.35058	0.0473021	DI VS MET
1504	Cdkn1c	0.414221	0.0469953	DI VS MET
1505	Dync2h1	0.449912	0.0385426	DI VS MET
1506	Hmga2	2.54703	0.0335843	DI VS MET
1507	Peg13	0.459209	0.00237275	DI VS MET
1508	Dlx6os1	5.54717	0.000404916	DI VS MET
1509	Tspan11	0.200932	0.00213182	DI VS MET
1510	Plekha7	2.24096	0.0487377	DI VS MET
1511	Specc1	2.09343	0.0257951	DI VS MET
1512	Cks1b	3.29989	1.46044E-12	DI VS MET
1513	Cd276	3.74134	8.02221E-07	DI VS MET
1514	Lrp3	0.44359	0.00117825	DI VS MET
1515	Ect2	4.63151	0.00139481	DI VS MET
1516	Trim59	2.59998	0.00312575	DI VS MET
1517	Ezh2	2.26371	0.00168341	DI VS MET
1518	Sqle	4.96838	0.012782	DI VS MET
1519	Msmo1	4.4808	0.0482453	DI VS MET
1520	Cry2	0.422877	4.91687E-07	DI VS MET
1521	Nup210	2.5421	0.00913035	DI VS MET
1522	Nusap1	3.57153	0.0102091	DI VS MET
1523	Ncapg2	2.88362	0.00779738	DI VS MET
1524	Cdc20	4.11576	0.00266535	DI VS MET
1525	Ppm1e	0.394243	0.0237062	DI VS MET
1526	Ctsf	0.35746	0.00483203	DI VS MET
1527	Lpcat4	2.80342	0.0386296	DI VS MET
1528	Pex11a	0.278953	0.0284562	DI VS MET
1529	Eda2r	0.283588	0.0446463	DI VS MET
1530	Nme1	2.48137	0.0135972	DI VS MET
1531	Kif23	3.86602	0.000849752	DI VS MET
1532	Snrpa1	2.12169	0.00826246	DI VS MET
1533	Shmt1	2.03742	0.000180992	DI VS MET
1534	Ccnb1	4.7253	0.00562252	DI VS MET
1535	Ndc1	2.20098	0.0150709	DI VS MET
1536	Svep1	0.347177	0.0215696	DI VS MET
1537	Rfc5	2.90691	8.64938E-05	DI VS MET
1538	Tk1	3.63772	0.000248967	DI VS MET
1539	Evc	0.404614	0.00680085	DI VS MET
1540	Gstt1	0.346795	0.0017004	DI VS MET
1541	Shc2	0.441756	0.0230614	DI VS MET
1542	Cenpe	4.56942	0.00113323	DI VS MET
1543	Acod1	0.0353341	0.000166465	DI VS MET
1544	Cenpa	3.54426	0.00165552	DI VS MET
1545	Pals2	2.18177	0.000562083	DI VS MET
1546	Pbk	5.20486	0.000358358	DI VS MET
1547	Arhgap28	0.41462	0.0008533	DI VS MET
1548	Hmga1	4.35341	0.000493499	DI VS MET
1549	Aspm	3.82186	0.0199282	DI VS MET
1550	Uchl5	2.13383	1.73214E-05	DI VS MET
1551	Sox5	0.34979	0.0166172	DI VS MET
1552	Galnt12	4.01124	0.0325477	DI VS MET
1553	Dkk2	0.390676	0.0135972	DI VS MET
1554	Pcdhb9	0.330548	0.0335209	DI VS MET
1555	Prr33	0.368993	0.0377775	DI VS MET
1556	Fam111a	2.40551	0.0131034	DI VS MET
1557	Lsm2	2.17072	0.000378803	DI VS MET
1558	Syndig1	0.363884	0.0280706	DI VS MET
1559	Ganc	0.372357	0.015053	DI VS MET
1560	Arhgap11a	3.45095	0.000390042	DI VS MET
1561	Hhipl1	0.302804	0.00452059	DI VS MET
1562	Mall	5.61222	0.022425	DI VS MET
1563	Ncaph	2.67643	0.0458633	DI VS MET
1564	Tacc3	4.30275	0.000132394	DI VS MET
1565	Atp1b2	0.484971	0.0432227	DI VS MET
1566	Cdca8	5.14868	8.57643E-07	DI VS MET
1567	Cacna1e	0.216349	0.0359832	DI VS MET
1568	Cd83	0.117495	0.000269073	DI VS MET
1569	Ccnb2	3.89635	0.00510845	DI VS MET
1570	Arhgap19	2.69007	0.0336048	DI VS MET
1571	Dzip1	0.400173	0.0130191	DI VS MET
1572	Tmem120a	2.06308	0.00212629	DI VS MET
1573	Sh2d4a	3.31352	0.0384661	DI VS MET
1574	Efnb3	0.262454	0.0323753	DI VS MET
1575	Rpa2	2.42924	7.68632E-05	DI VS MET
1576	Spc25	4.01152	0.00541548	DI VS MET
1577	Reep4	2.08498	4.65908E-07	DI VS MET
1578	Tmem238	2.39893	0.00736041	DI VS MET
1579	Cks2	3.87269	1.34095E-06	DI VS MET
1580	Cd302	0.359153	0.0328728	DI VS MET
1581	Uchl3	2.07829	0.0111553	DI VS MET
1582	Wnt7b	4.72452	0.030711	DI VS MET
1583	Usp2	0.31757	0.0219851	DI VS MET
1584	Cdca3	5.16402	0.000915186	DI VS MET
1585	Rora	0.400513	0.00192902	DI VS MET
1586	Acsf2	0.435157	0.0279705	DI VS MET
1587	Kif20b	3.74659	0.00212629	DI VS MET
1588	Gadd45b	2.25104	0.0217617	DI VS MET
1589	Acat2	2.23898	0.0191062	DI VS MET
1590	Ndp	0.0477034	0.000183598	DI VS MET
1591	Tiam1	2.99527	0.0262158	DI VS MET
1592	Pmf1	2.85149	1.69503E-07	DI VS MET
1593	Abca8a	0.192134	0.00281468	DI VS MET
1594	Cbr3	0.424907	0.00518837	DI VS MET
1595	Kif15	3.89333	0.0144639	DI VS MET
1596	Dbf4	4.18187	2.45116E-11	DI VS MET
1597	Crebl2	0.451816	0.00134189	DI VS MET
1598	Kbtbd11	0.366713	0.00744749	DI VS MET
1599	Rrm2	4.63059	5.03636E-08	DI VS MET
1600	Dck	2.1341	8.15222E-05	DI VS MET
1601	Mastl	2.41901	0.00341192	DI VS MET
1602	Tipin	2.37667	0.00318257	DI VS MET
1603	Tnfrsf12a	3.75755	0.012138	DI VS MET
1604	Slc26a9	11.7245	0.0444421	DI VS MET
1605	Pinx1	2.0476	0.0139504	DI VS MET
1606	Cip2a	3.31367	0.000915186	DI VS MET
1607	Plk1	4.75913	0.000716795	DI VS MET
1608	Plch1	4.63804	0.0213822	DI VS MET
1609	Lgi2	2.5256	0.000700035	DI VS MET
1610	Birc5	4.42742	0.000830576	DI VS MET
1611	Timeless	2.54905	9.58167E-05	DI VS MET
1612	Dab1	0.470136	0.0449418	DI VS MET
1613	Knstrn	3.23992	0.011071	DI VS MET
1614	Ckap2l	3.8636	0.00346626	DI VS MET
1615	Shisa2	6.40606	0.0320654	DI VS MET
1616	Trpv4	2.1848	0.0144012	DI VS MET
1617	Foxm1	3.26864	0.00350735	DI VS MET
1618	Aldoc	6.89625	0.0345851	DI VS MET
1619	Pla2g10	0.0251156	0.0086801	DI VS MET
1620	Hmmr	4.63755	0.00597502	DI VS MET
1621	Chek2	2.11418	0.000787056	DI VS MET
1622	Ebpl	0.482033	0.0444171	DI VS MET
1623	Dtl	3.68134	0.00911259	DI VS MET
1624	Kif22	3.01423	0.0144235	DI VS MET
1625	Tedc1	2.84086	0.0354338	DI VS MET
1626	Ifit1bl1	8.46227	0.0316995	DI VS MET
1627	Hgf	0.185379	0.0354338	DI VS MET
1628	Pof1b	0.422082	0.0214678	DI VS MET
1629	Ass1	6.18526	0.0347097	DI VS MET
1630	Melk	5.05394	5.96465E-05	DI VS MET
1631	Lrrc8b	2.39261	0.0247348	DI VS MET
1632	Klf15	0.452211	0.0312897	DI VS MET
1633	Dolpp1	2.12492	0.0248463	DI VS MET
1634	Cdca7l	2.3356	0.0111704	DI VS MET
1635	Cbfa2t3	0.473065	0.020671	DI VS MET
1636	Dixdc1	0.415092	0.00773146	DI VS MET
1637	Fst	0.0387845	0.000474926	DI VS MET
1638	Tcf19	3.13531	0.000456328	DI VS MET
1639	Syt13	0.256067	0.0377775	DI VS MET
1640	Kif20a	3.37862	0.016217	DI VS MET
1641	Rfc3	2.75065	0.00318257	DI VS MET
1642	Kcnn4	5.75007	0.015628	DI VS MET
1643	B130024G19Rik	0.330126	0.0243496	DI VS MET
1644	Gprc5a	3.95896	0.011071	DI VS MET
1645	Acss3	0.24442	0.0167207	DI VS MET
1646	Chaf1a	3.08834	0.00130239	DI VS MET
1647	Ednrb	0.310435	0.044704	DI VS MET
1648	L3hypdh	0.451471	0.00913035	DI VS MET
1649	Cdt1	2.95176	0.000405019	DI VS MET
1650	Brca1	3.92375	0.015053	DI VS MET
1651	Idi1	5.60076	0.0452807	DI VS MET
1652	Epha2	2.12573	0.00191249	DI VS MET
1653	Iqgap3	3.50385	0.0337527	DI VS MET
1654	Aurkb	4.17905	0.00214461	DI VS MET
1655	Ncapg	4.42014	0.00335616	DI VS MET
1656	Hlf	0.25458	0.0144013	DI VS MET
1657	Dhfr	3.76291	0.000248495	DI VS MET
1658	Ung	4.05232	6.73763E-07	DI VS MET
1659	Ccnf	4.63712	0.000700035	DI VS MET
1660	Spc24	5.36705	0.000183598	DI VS MET
1661	Knl1	3.97053	0.00913035	DI VS MET
1662	Bora	2.38079	0.0182765	DI VS MET
1663	Dclre1c	0.460656	0.033122	DI VS MET
1664	Irs2	0.241282	0.00398405	DI VS MET
1665	Podxl2	0.428909	0.0405411	DI VS MET
1666	Bub1	4.47176	0.00253876	DI VS MET
1667	Arhgef26	0.483494	0.0069616	DI VS MET
1668	Pappa	0.264487	0.0319971	DI VS MET
1669	Rad51	4.44954	0.00212629	DI VS MET
1670	Chaf1b	4.42806	3.62608E-07	DI VS MET
1671	Fignl1	4.25146	0.000115326	DI VS MET
1672	Runx1t1	0.422089	0.0278506	DI VS MET
1673	Nmral1	2.05251	0.00497664	DI VS MET
1674	Cep55	4.17254	0.00186462	DI VS MET
1675	Kifc1	3.23201	0.0266345	DI VS MET
1676	Crispld1	0.240564	0.0204601	DI VS MET
1677	Aurka	4.63987	3.55191E-05	DI VS MET
1678	Fbxo5	2.84452	0.00793396	DI VS MET
1679	Aff3	0.340628	0.0144235	DI VS MET
1680	Itga8	0.351352	0.0142003	DI VS MET
1681	Mis18a	2.87184	2.81736E-07	DI VS MET
1682	Wdhd1	3.66735	0.0014803	DI VS MET
1683	Pole	2.76306	0.0376917	DI VS MET
1684	Cdca2	4.49238	8.66642E-05	DI VS MET
1685	Atad5	2.2177	0.00398405	DI VS MET
1686	Scin	0.350493	0.0329384	DI VS MET
1687	Nptx1	0.141548	0.00027441	DI VS MET
1688	Mindy4	0.435543	0.0250915	DI VS MET
1689	Slc5a11	0.0151038	0.00411695	DI VS MET
1690	Adamtsl4	0.458393	0.024869	DI VS MET
1691	Sult1a1	0.249648	0.0225524	DI VS MET
1692	Cdh24	2.70335	0.00941752	DI VS MET
1693	Tmem54	5.13984	0.0258863	DI VS MET
1694	Adcy9	0.330498	0.00392408	DI VS MET
1695	Apol9b	3.05182	0.0418248	DI VS MET
1696	Ddo	0.469658	0.0173304	DI VS MET
1697	Ypel4	0.380627	0.0424296	DI VS MET
1698	Runx1	2.28944	0.022426	DI VS MET
1699	Sh3tc2	0.353168	0.00676564	DI VS MET
1700	Mms22l	3.26167	0.000761358	DI VS MET
1701	Espl1	4.08778	0.00274545	DI VS MET
1702	Bdh2	0.294983	0.00786191	DI VS MET
1703	Prrg3	0.364684	0.0439577	DI VS MET
1704	BC034090	0.496631	0.0167207	DI VS MET
1705	Ckap2	2.81295	0.0269662	DI VS MET
1706	Mis18bp1	3.39406	0.0221516	DI VS MET
1707	Prim2	2.16438	0.000787056	DI VS MET
1708	Nuf2	3.92684	0.00907023	DI VS MET
1709	Spag5	4.56224	0.000768184	DI VS MET
1710	Armh4	0.275328	0.00319596	DI VS MET
1711	Cdc6	4.48106	8.57643E-07	DI VS MET
1712	Gmnn	4.18547	9.88802E-13	DI VS MET
1713	Mcm10	6.22213	2.27297E-05	DI VS MET
1714	Ndc80	4.43985	0.00312575	DI VS MET
1715	Rfc4	2.28808	0.00281657	DI VS MET
1716	Fanca	3.82403	0.000801277	DI VS MET
1717	Mir22hg	2.62715	0.0220374	DI VS MET
1718	Fam13a	0.369811	0.0260147	DI VS MET
1719	Kntc1	2.98032	0.0365461	DI VS MET
1720	Tmem97	2.9254	0.00751876	DI VS MET
1721	Dlgap5	3.80764	0.00664581	DI VS MET
1722	Gprasp2	0.275753	0.0141414	DI VS MET
1723	Cuzd1	227.948	0.0477309	DI VS MET
1724	Usp43	3.4564	0.0188656	DI VS MET
1725	Rad18	2.67658	0.00352258	DI VS MET
1726	Gins2	3.29851	1.07669E-05	DI VS MET
1727	Clspn	4.27064	0.00524287	DI VS MET
1728	Kif4	3.92974	0.0101187	DI VS MET
1729	Scn2b	0.327738	0.0356517	DI VS MET
1730	Phf21b	2.78115	0.0323449	DI VS MET
1731	Sla	0.364683	0.0260363	DI VS MET
1732	E2f8	5.08612	3.66132E-05	DI VS MET
1733	Bmp4	0.497475	0.00941752	DI VS MET
1734	Kif2c	4.30231	0.00398405	DI VS MET
1735	Hmgcll1	3.78172	0.0423869	DI VS MET
1736	Adap1	2.91976	0.000377002	DI VS MET
1737	Bicdl1	0.487942	0.0351004	DI VS MET
1738	E2f1	3.36278	0.00249654	DI VS MET
1739	Pask	2.72885	0.000385872	DI VS MET
1740	Cpne5	0.171341	0.0019682	DI VS MET
1741	Shcbp1	3.9176	0.00673479	DI VS MET
1742	Nrm	2.74815	0.00924861	DI VS MET
1743	Tmprss11d	80.7119	0.0439365	DI VS MET
1744	Cit	2.80455	0.00280313	DI VS MET
1745	Scx	4.32949	0.0279481	DI VS MET
1746	Prdm5	0.499003	0.0162239	DI VS MET
1747	Zwilch	2.86498	0.0101536	DI VS MET
1748	Ntng2	0.389169	0.0180261	DI VS MET
1749	Rad54l	3.08818	0.0131049	DI VS MET
1750	Mlkl	2.45072	0.0327272	DI VS MET
1751	Il36b	4.69513	0.0423869	DI VS MET
1752	Kif1a	0.306377	0.0434584	DI VS MET
1753	Hs3st3b1	2.31725	5.96465E-05	DI VS MET
1754	Ercc6l	3.96247	0.00019946	DI VS MET
1755	Cracr2a	0.225862	0.0144538	DI VS MET
1756	Lrp8	11.0205	3.13731E-05	DI VS MET
1757	Lef1	0.174729	0.034133	DI VS MET
1758	Asf1b	5.00366	2.05469E-07	DI VS MET
1759	Syne4	2.7029	0.0215696	DI VS MET
1760	Ano9	4.28128	0.0147358	DI VS MET
1761	Esco2	4.05484	0.025416	DI VS MET
1762	Ror1	0.465771	0.0329724	DI VS MET
1763	Zfr2	0.445806	0.000464464	DI VS MET
1764	Scn7a	0.435164	0.026484	DI VS MET
1765	Atg9b	15.7772	0.0336109	DI VS MET
1766	Slc13a5	0.00544323	8.51156E-05	DI VS MET
1767	Adcy3	0.434604	0.0336109	DI VS MET
1768	Dna2	3.3677	0.000455214	DI VS MET
1769	Cdc45	3.57541	0.00161434	DI VS MET
1770	Exo1	5.32337	0.000738743	DI VS MET
1771	Wdr76	2.37114	0.012138	DI VS MET
1772	Prr11	3.22399	0.0162239	DI VS MET
1773	Gm29683	0.263063	0.0254481	DI VS MET
1774	Depdc1a	3.56512	0.0316995	DI VS MET
1775	Vash2	0.462442	0.0293581	DI VS MET
1776	Chst7	2.97008	0.0122854	DI VS MET
1777	Chek1	2.76712	0.0114605	DI VS MET
1778	Ccne2	2.53044	0.00127924	DI VS MET
1779	Nsg2	0.151239	0.000131448	DI VS MET
1780	Dynlt1f	2.14622	0.0301378	DI VS MET
1781	Hsd17b7	3.56253	0.0122838	DI VS MET
1782	Dsn1	2.24738	0.0480915	DI VS MET
1783	Hmcn1	0.271813	0.0491445	DI VS MET
1784	Tnfaip8l1	2.12875	0.0144012	DI VS MET
1785	Gimap3	0.471766	0.00182729	DI VS MET
1786	Masp1	0.238895	0.0218078	DI VS MET
1787	Car11	0.411135	0.035019	DI VS MET
1788	Tmem26	0.435467	0.0449418	DI VS MET
1789	Cgas	2.01438	0.0179049	DI VS MET
1790	Trip13	4.03265	2.05469E-07	DI VS MET
1791	Plcl1	0.354681	0.00764505	DI VS MET
1792	Togaram2	5.02812	0.0429639	DI VS MET
1793	Cenpw	2.49479	0.00172017	DI VS MET
1794	Sgo1	3.67402	0.012138	DI VS MET
1795	E2f2	2.15202	0.000246414	DI VS MET
1796	Dyrk3	2.00314	0.0434696	DI VS MET
1797	Cys1	0.159794	0.000358358	DI VS MET
1798	Gfpt2	0.226349	0.0342168	DI VS MET
1799	Blm	2.76151	0.000194272	DI VS MET
1800	Cdca5	4.48655	0.000779454	DI VS MET
1801	Gjb3	4.74284	0.035803	DI VS MET
1802	Lonrf2	0.390642	0.0264951	DI VS MET
1803	Morrbid	7.29656	0.0469625	DI VS MET
1804	Spdl1	3.74264	0.000700035	DI VS MET
1805	Snx29	0.468405	0.0339401	DI VS MET
1806	Letm2	0.454662	0.018369	DI VS MET
1807	Cenpl	2.73237	0.000787056	DI VS MET
1808	Ttk	3.86355	0.0298075	DI VS MET
1809	Zgrf1	2.23141	0.0250915	DI VS MET
1810	Mybl2	3.9199	0.000131448	DI VS MET
1811	Coch	0.108431	0.000256232	DI VS MET
1812	Ccdc170	0.309392	0.0280989	DI VS MET
1813	Prrg4	2.701	0.0420331	DI VS MET
1814	Magix	0.226314	0.00913035	DI VS MET
1815	Slco4c1	0.19772	0.0442946	DI VS MET
1816	Eml6	0.48418	0.0019682	DI VS MET
1817	Wt1os	0.439791	0.0286463	DI VS MET
1818	Diaph3	2.78523	0.048028	DI VS MET
1819	Rad51ap1	4.25351	0.00168211	DI VS MET
1820	Mttp	0.377962	0.0213486	DI VS MET
1821	Cda	4.20394	0.0256159	DI VS MET
1822	Syce2	2.72995	0.00501782	DI VS MET
1823	N4bp2l1	0.47439	0.0116608	DI VS MET
1824	Rcan2	0.390962	0.00527458	DI VS MET
1825	Ano2	0.0338576	0.0417407	DI VS MET
1826	Ppih	2.40894	0.0248664	DI VS MET
1827	Gm11585	2.01998	0.0213486	DI VS MET
1828	Kcnab1	0.319459	0.00551244	DI VS MET
1829	Brip1	2.89774	0.00338078	DI VS MET
1830	Ccne1	6.23031	0.00117825	DI VS MET
1831	Polq	3.7554	0.00168842	DI VS MET
1832	Fmo5	0.266009	0.000167979	DI VS MET
1833	Zfp660	0.409276	0.0242603	DI VS MET
1834	Rgs1	0.326708	0.00941752	DI VS MET
1835	Acot6	0.423581	0.000761629	DI VS MET
1836	Stil	3.65145	0.00202887	DI VS MET
1837	Gtse1	4.10618	0.000744856	DI VS MET
1838	Hdnr	0.386886	0.0318624	DI VS MET
1839	Firrm	2.72656	0.000502029	DI VS MET
1840	Clic6	0.343798	0.0294601	DI VS MET
1841	Ticrr	4.70842	1.05065E-05	DI VS MET
1842	Rab40b	0.316179	0.0345262	DI VS MET
1843	Sgo2a	4.02544	0.000787056	DI VS MET
1844	Zfp30	0.433137	0.0266681	DI VS MET
1845	Ptprz1	0.252803	0.047367	DI VS MET
1846	Gins1	3.64634	0.00165019	DI VS MET
1847	Tex30	2.42443	0.00233736	DI VS MET
1848	Kif18b	3.67399	0.0144012	DI VS MET
1849	Bard1	3.62365	2.5707E-05	DI VS MET
1850	Pkmyt1	2.93143	0.000761358	DI VS MET
1851	Fam83d	3.46816	0.0180261	DI VS MET
1852	Gen1	2.75371	0.0235079	DI VS MET
1853	Suv39h2	2.51574	0.0225546	DI VS MET
1854	Stmnd1	0.304965	0.000884433	DI VS MET
1855	Gins3	2.39118	0.00142531	DI VS MET
1856	Stx1b	0.335718	0.00467999	DI VS MET
1857	Cntn3	0.0930572	0.0249567	DI VS MET
1858	Adamts16	0.113579	0.0164583	DI VS MET
1859	Adhfe1	0.469868	0.00188924	DI VS MET
1860	Neil3	3.01615	0.0322093	DI VS MET
1861	Hykk	0.442753	0.0379415	DI VS MET
1862	Nsl1	2.939	0.0131034	DI VS MET
1863	Cenpi	3.87211	5.82283E-05	DI VS MET
1864	Syt8	3.49362	0.0405046	DI VS MET
1865	Trhde	0.259792	0.00172017	DI VS MET
1866	Kif18a	3.15493	0.0219851	DI VS MET
1867	Klhdc1	0.476458	0.0073916	DI VS MET
1868	6330403K07Rik	0.297176	0.0496813	DI VS MET
1869	Ska3	4.0324	0.00835808	DI VS MET
1870	Eif3j2	2.31466	0.0316995	DI VS MET
1871	Scn2a	0.40281	0.0389561	DI VS MET
1872	Agbl3	0.482925	0.0386614	DI VS MET
1873	Dzank1	0.299851	0.00531914	DI VS MET
1874	Runx2	0.484023	0.0451525	DI VS MET
1875	Dusp4	3.05708	0.00611689	DI VS MET
1876	Zfp286	0.470702	0.0444527	DI VS MET
1877	Traip	3.41677	0.0100515	DI VS MET
1878	Cytip	0.462265	0.0166471	DI VS MET
1879	Fancd2	3.55389	0.00793475	DI VS MET
1880	Cenpn	2.90638	0.0124315	DI VS MET
1881	Ube2ql1	0.219693	0.0144012	DI VS MET
1882	E130102H24Rik	0.406307	0.00816938	DI VS MET
1883	Scart1	0.298212	0.0358065	DI VS MET
1884	Dusp26	0.138754	0.00144808	DI VS MET
1885	Gm30075	0.383276	0.0164583	DI VS MET
1886	Chtf18	3.37526	0.00657123	DI VS MET
1887	Haspin	3.60683	3.29918E-08	DI VS MET
1888	Poc1a	2.98806	0.00177535	DI VS MET
1889	Cenph	4.37771	0.00811621	DI VS MET
1890	Hectd2	0.34747	0.0148653	DI VS MET
1891	Dhtkd1	0.338741	0.0324268	DI VS MET
1892	Arhgef39	2.70526	0.00106044	DI VS MET
1893	Pianp	0.407213	0.032725	DI VS MET
1894	Palb2	2.3184	0.0114252	DI VS MET
1895	Tnfsf13b	0.36241	0.00312278	DI VS MET
1896	Klf12	0.298726	0.0398471	DI VS MET
1897	Pik3r2	0.167033	0.0238441	DI VS MET
1898	A330023F24Rik	0.276672	0.00817354	DI VS MET
1899	Kcnd2	0.0490355	0.00316588	DI VS MET
1900	Map3k13	0.227071	0.00463784	DI VS MET
1901	Tmem196	0.182238	0.00888057	DI VS MET
1902	H4c9	2.14425	0.0302139	DI VS MET
1903	Cenpk	3.49048	0.00661879	DI VS MET
1904	Lrrc3	0.403403	0.0449418	DI VS MET
1905	Pole2	2.47495	0.0023684	DI VS MET
1906	0610009L18Rik	0.47945	0.0100006	DI VS MET
1907	Panct2	0.25883	0.0123091	DI VS MET
1908	Cfap95	0.209381	0.0148653	DI VS MET
1909	Exph5	0.313545	0.00212629	DI VS MET
1910	Parpbp	3.30561	0.0191498	DI VS MET
1911	Begain	0.278846	0.00905414	DI VS MET
1912	Cenpm	3.89764	0.00212629	DI VS MET
1913	P2ry2	5.43383	0.047367	DI VS MET
1914	Sbsn	0.454431	6.44486E-05	DI VS MET
1915	Stac2	0.28231	0.0498971	DI VS MET
1916	Hrk	0.0655196	0.00189347	DI VS MET
1917	4933412E12Rik	0.493507	0.00852721	DI VS MET
1918	D630029K05Rik	0.493507	0.00852721	DI VS MET
1919	Prss22	15.2807	0.00788798	DI VS MET
1920	Sapcd2	5.56015	0.000267375	DI VS MET
1921	Cenps	3.86042	0.000134689	DI VS MET
1922	Mgam	4.59561	0.0351828	DI VS MET
1923	Fam131b	0.242055	0.0199282	DI VS MET
1924	Gipc2	4.70718	0.018015	DI VS MET
1925	Mns1	3.63124	0.00711317	DI VS MET
1926	Apod	0.185192	0.000474207	DI VS MET
1927	Tmem134	3.71024	0.0162239	DI VS MET
1928	Ankle1	4.42323	5.20106E-05	DI VS MET
1929	Ube2t	3.4534	0.00057115	DI VS MET
1930	Clstn2	0.299767	0.0381254	DI VS MET
1931	Abtb3	0.483567	0.00469458	DI VS MET
1932	Rtn4rl1	0.485549	0.017758	DI VS MET
1933	Lrrc4b	0.350805	0.0491445	DI VS MET
1934	Nrn1	0.34666	0.0338633	DI VS MET
1935	Mybl1	2.65014	0.0294601	DI VS MET
1936	Pif1	3.94567	0.00824762	DI VS MET
1937	Nr3c2	0.455338	0.0474647	DI VS MET
1938	Nwd1	0.20346	0.00170557	DI VS MET
1939	Cd209a	0.300392	0.0241191	DI VS MET
1940	Pllp	0.203028	0.0181609	DI VS MET
1941	Kif24	3.47835	8.46132E-05	DI VS MET
1942	Slc6a15	0.222454	0.0273215	DI VS MET
1943	Sez6l	0.161102	0.0163738	DI VS MET
1944	Ttpa	2.08534	0.0019682	DI VS MET
1945	Kctd4	0.393681	0.00758673	DI VS MET
1946	Ska1	5.24036	0.000920565	DI VS MET
1947	Efhc1	0.495318	0.00619937	DI VS MET
1948	Ryr2	0.31011	0.0163351	DI VS MET
1949	Btc	2.27895	0.0495755	DI VS MET
1950	Kcnb2	0.130305	0.0052385	DI VS MET
1951	Abcg4	0.427503	0.0458633	DI VS MET
1952	Sema4g	0.4406	0.021304	DI VS MET
1953	Echdc3	0.459381	0.00179543	DI VS MET
1954	Gm14418	2.28116	0.0486814	DI VS MET
1955	Zfp174	0.383383	0.0146847	DI VS MET
1956	Kcnh3	0.349772	0.0150178	DI VS MET
1957	Ggt6	0.199954	0.00409018	DI VS MET
1958	Rad54b	3.40173	0.0466737	DI VS MET
1959	Itgb3bp	3.0811	0.000463708	DI VS MET
1960	Kcnip2	0.123057	0.00173957	DI VS MET
1961	Ptpro	0.241206	0.00177535	DI VS MET
1962	Gm16576	0.435013	0.0202205	DI VS MET
1963	Txlnb	0.343185	0.00563299	DI VS MET
1964	Kifc5b	2.90271	0.0132631	DI VS MET
1965	Fn3k	0.213487	0.0333579	DI VS MET
1966	Tll1	0.218587	0.00116539	DI VS MET
1967	Oip5	3.16578	0.0309146	DI VS MET
1968	4930447C04Rik	0.282654	0.0392873	DI VS MET
1969	Eme1	4.9792	8.07708E-05	DI VS MET
1970	Hrob	3.38062	0.0108326	DI VS MET
1971	Ddias	3.93053	1.67424E-07	DI VS MET
1972	Edn3	0.14725	0.00236597	DI VS MET
1973	Amy1	0.379489	0.0469953	DI VS MET
1974	Cdh10	0.159645	0.0426007	DI VS MET
1975	Scn4b	0.166535	0.0215696	DI VS MET
1976	H2-Ob	0.488739	0.0110902	DI VS MET
1977	Hsh2d	4.06836	0.0432921	DI VS MET
1978	Gm19391	0.49174	0.0391217	DI VS MET
1979	Mtfr2	5.98314	1.01128E-06	DI VS MET
1980	Cdkn3	4.56518	0.000149254	DI VS MET
1981	Mctp1	0.399008	0.0347097	DI VS MET
1982	Recql4	2.79216	0.0314895	DI VS MET
1983	Rgs22	0.232457	0.043105	DI VS MET
1984	Sptbn4	0.379703	0.0451182	DI VS MET
1985	Kcnc4	0.0773854	0.0165513	DI VS MET
1986	Vipr2	0.212866	0.0227819	DI VS MET
1987	Il27ra	0.435931	0.0377891	DI VS MET
1988	Carinh	0.487448	0.0213486	DI VS MET
1989	Col6a5	2.7551	0.0458633	DI VS MET
1990	Fam229b	0.453349	0.0392352	DI VS MET
1991	Itgbl1	0.146504	2.81736E-07	DI VS MET
1992	Wdr62	2.39838	0.00324749	DI VS MET
1993	Krt84	39.0875	0.046727	DI VS MET
1994	Hrh1	9.20465	0.0257951	DI VS MET
1995	Tvp23a	0.401683	0.0369202	DI VS MET
1996	Lemd1	8.47501	0.000790299	DI VS MET
1997	Nalcn	0.0466996	0.000470695	DI VS MET
1998	Fosl1	0.499605	0.0131034	DI VS MET
1999	Gkn3	0.256443	0.0426473	DI VS MET
[truncated: 949 more rows]
