# Supplementary material for: Dynamic Transcriptomic Profiling of Mouse Endometrium Across the Estrous Cycle Reveals Phase‐Specific Regulatory Networks Underlying Cyclic Remodelling
Source: J Cell Mol Med. 2026 Jun 26;30(12):e71265. doi: 10.1111/jcmm.71265 (PMC13309392; doi:10.1111/jcmm.71265)
Supplement: Supplementary file 6 — Table S6: Lists of differential gene KEGG enrichment analysis results (Q values below 0.05). [file JCMM-30-e71265-s012.xlsx]

## Sheet: Sheet1
ID	Description	Count	GeneRatio	Qvalue	Clusters
mmu04110	Cell cycle	12	0.099	0.00024	E vs PRO
mmu04114	Oocyte meiosis	10	0.088	0.0027	E vs PRO
mmu04914	Progesterone mediated oocyte maturation	9	0.1	0.0027	E vs PRO
mmu01100	Metabolic pathways	96	0.0626	0.0012	MET vs E
mmu04668	TNF signaling pathway	17	0.1518	0.0012	MET vs E
mmu04610	Complement and coagulation cascades	14	0.1538	0.0036	MET vs E
mmu04110	Cell cycle	15	0.124	0.0074	MET vs E
mmu00260	Glycine, serine and threonine metabolism	8	0.2105	0.0105	MET vs E
mmu01230	Biosynthesis of amino acids	11	0.1429	0.0116	MET vs E
mmu04621	NOD-like receptor signaling pathway	19	0.0984	0.0116	MET vs E
mmu04064	NF-kappa B signaling pathway	12	0.1212	0.0187	MET vs E
mmu00601	Glycosphingolipid biosynthesis - lacto and neolacto series	6	0.2308	0.0199	MET vs E
mmu04114	Oocyte meiosis	12	0.1053	0.0392	MET vs E
mmu05205	Proteoglycans in cancer	17	0.0867	0.0392	MET vs E
mmu04210	Apoptosis	13	0.0963	0.0471	MET vs E
mmu04657	IL-17 signaling pathway	10	0.1124	0.048	MET vs E
mmu04914	Progesterone-mediated oocyte maturation	10	0.1111	0.0496	MET vs E
mmu04979	Cholesterol metabolism	7	0.1458	0.0496	MET vs E
mmu04060	Cytokine-cytokine receptor interaction	21	0.075	0.0498	MET vs E
mmu04110	Cell cycle	34	0.281	1.95e-14	DI vs MET
mmu03030	DNA replication	18	0.5143	6.43e-11	DI vs MET
mmu04114	Oocyte meiosis	20	0.1754	1.74e-05	DI vs MET
mmu04115	p53 signaling pathway	15	0.2113	6.01e-05	DI vs MET
mmu03440	Homologous recombination	11	0.275	0.00013	DI vs MET
mmu03460	Fanconi anemia pathway	12	0.24	0.00013	DI vs MET
mmu04914	Progesterone-mediated oocyte maturation	16	0.1778	0.00013	DI vs MET
mmu03430	Mismatch repair	8	0.3636	0.00042	DI vs MET
mmu04218	Cellular senescence	20	0.119	0.001	DI vs MET
mmu05166	Human T-cell leukemia virus 1 infection	24	0.1034	0.0013	DI vs MET
mmu03420	Nucleotide excision repair	9	0.2093	0.0036	DI vs MET
mmu00072	Synthesis and degradation of ketone bodies	5	0.4167	0.0082	DI vs MET
mmu00100	Steroid biosynthesis	6	0.3	0.0082	DI vs MET
mmu03410	Base excision repair	7	0.2121	0.0132	DI vs MET
mmu04540	Gap junction	11	0.131	0.0169	DI vs MET
mmu04110	Cell cycle	30	0.2479	1.09e-13	DI vs PRO
mmu03030	DNA replication	19	0.5429	1.8e-13	DI vs PRO
mmu03440	Homologous recombination	13	0.325	6.31e-07	DI vs PRO
mmu03430	Mismatch repair	10	0.4545	2.17e-06	DI vs PRO
mmu03420	Nucleotide excision repair	12	0.2791	6e-06	DI vs PRO
mmu04114	Oocyte meiosis	17	0.1491	2.97e-05	DI vs PRO
mmu03410	Base excision repair	9	0.2727	0.00016	DI vs PRO
mmu04914	Progesterone-mediated oocyte maturation	14	0.1556	0.00016	DI vs PRO
mmu05166	Human T-cell leukemia virus 1 infection	23	0.0991	0.00016	DI vs PRO
mmu04115	p53 signaling pathway	11	0.15499	0.0012	DI vs PRO
mmu04210	Apoptosis	13	0.0963	0.018	DI vs PRO
mmu04218	Cellular senescence	14	0.0833	0.0339	DI vs PRO
