# Supplementary material for: Dynamic Transcriptomic Profiling of Mouse Endometrium Across the Estrous Cycle Reveals Phase‐Specific Regulatory Networks Underlying Cyclic Remodelling
Source: J Cell Mol Med. 2026 Jun 26;30(12):e71265. doi: 10.1111/jcmm.71265 (PMC13309392; doi:10.1111/jcmm.71265)
Supplement: Supplementary file 7 — Table S7: Lists of 10 clusters of 33,599 genes under the MFUZZ. [file JCMM-30-e71265-s003.xlsx]

## Sheet: Sheet1
Cluster1	Cluster2	Cluster3	Cluster4	Cluster5	Cluster6	Cluster7	Cluster8	Cluster9	Cluster10
ENSMUSG00000050621	ENSMUSG00000007892	ENSMUSG00000063457	ENSMUSG00000025467	ENSMUSG00000060126	ENSMUSG00000004951	ENSMUSG00000064351	ENSMUSG00000064370	ENSMUSG00000064345	ENSMUSG00000028081
ENSMUSG00000113948	ENSMUSG00000031320	ENSMUSG00000050635	ENSMUSG00000032496	ENSMUSG00000024608	ENSMUSG00000023150	ENSMUSG00000049775	ENSMUSG00000064341	ENSMUSG00000026238	ENSMUSG00000067274
ENSMUSG00000099764	ENSMUSG00000012848	ENSMUSG00000060802	ENSMUSG00000081895	ENSMUSG00000084319	ENSMUSG00000026185	ENSMUSG00000064363	ENSMUSG00000003970	ENSMUSG00000025492	ENSMUSG00000093674
ENSMUSG00000067038	ENSMUSG00000036256	ENSMUSG00000034994	ENSMUSG00000064372	ENSMUSG00000002985	ENSMUSG00000021134	ENSMUSG00000047139	ENSMUSG00000044533	ENSMUSG00000023944	ENSMUSG00000064367
ENSMUSG00000045128	ENSMUSG00000047675	ENSMUSG00000024661	ENSMUSG00000028255	ENSMUSG00000083596	ENSMUSG00000018819	ENSMUSG00000029580	ENSMUSG00000057322	ENSMUSG00000015656	ENSMUSG00000064368
ENSMUSG00000095597	ENSMUSG00000058546	ENSMUSG00000038274	ENSMUSG00000025068	ENSMUSG00000029309	ENSMUSG00000035818	ENSMUSG00000027907	ENSMUSG00000032518	ENSMUSG00000035885	ENSMUSG00000057863
ENSMUSG00000057036	ENSMUSG00000000740	ENSMUSG00000026822	ENSMUSG00000050708	ENSMUSG00000019929	ENSMUSG00000004665	ENSMUSG00000017723	ENSMUSG00000069682	ENSMUSG00000036438	ENSMUSG00000032399
ENSMUSG00000046721	ENSMUSG00000039001	ENSMUSG00000024164	ENSMUSG00000075602	ENSMUSG00000067870	novel.623	ENSMUSG00000079523	ENSMUSG00000048758	ENSMUSG00000056201	ENSMUSG00000017404
ENSMUSG00000060419	ENSMUSG00000068220	ENSMUSG00000003429	ENSMUSG00000015932	ENSMUSG00000020719	ENSMUSG00000027620	ENSMUSG00000049382	ENSMUSG00000062933	ENSMUSG00000028639	ENSMUSG00000028495
ENSMUSG00000081051	ENSMUSG00000007891	ENSMUSG00000062825	ENSMUSG00000032068	ENSMUSG00000038393	ENSMUSG00000020644	ENSMUSG00000041571	ENSMUSG00000071644	ENSMUSG00000024644	ENSMUSG00000057841
ENSMUSG00000024248	ENSMUSG00000025794	ENSMUSG00000008682	ENSMUSG00000064337	ENSMUSG00000024610	ENSMUSG00000055093	ENSMUSG00000023175	ENSMUSG00000070436	ENSMUSG00000020460	ENSMUSG00000035783
ENSMUSG00000026574	ENSMUSG00000038900	ENSMUSG00000061232	ENSMUSG00000072849	ENSMUSG00000041120	ENSMUSG00000098098	ENSMUSG00000020911	ENSMUSG00000041697	ENSMUSG00000057113	ENSMUSG00000107176
ENSMUSG00000023046	ENSMUSG00000026043	ENSMUSG00000073411	ENSMUSG00000064339	ENSMUSG00000031765	novel.163	ENSMUSG00000022982	ENSMUSG00000025508	ENSMUSG00000078812	ENSMUSG00000049517
ENSMUSG00000031328	ENSMUSG00000009927	ENSMUSG00000019505	ENSMUSG00000022587	ENSMUSG00000092341	ENSMUSG00000023972	ENSMUSG00000033307	ENSMUSG00000039062	ENSMUSG00000016559	ENSMUSG00000043716
ENSMUSG00000026879	ENSMUSG00000060591	ENSMUSG00000026421	ENSMUSG00000026417	ENSMUSG00000064373	ENSMUSG00000002504	ENSMUSG00000021660	ENSMUSG00000041959	ENSMUSG00000048076	ENSMUSG00000037563
ENSMUSG00000030218	ENSMUSG00000030122	ENSMUSG00000004207	ENSMUSG00000060143	ENSMUSG00000022884	ENSMUSG00000023951	ENSMUSG00000045394	ENSMUSG00000025130	ENSMUSG00000027248	ENSMUSG00000025362
ENSMUSG00000095098	ENSMUSG00000040808	ENSMUSG00000025150	ENSMUSG00000006932	ENSMUSG00000060586	ENSMUSG00000038502	ENSMUSG00000031438	ENSMUSG00000055839	ENSMUSG00000045799	ENSMUSG00000067818
ENSMUSG00000024425	ENSMUSG00000070473	ENSMUSG00000022108	ENSMUSG00000031447	ENSMUSG00000022836	ENSMUSG00000053062	ENSMUSG00000029810	ENSMUSG00000025491	ENSMUSG00000080921	ENSMUSG00000060938
ENSMUSG00000032216	ENSMUSG00000058135	ENSMUSG00000029322	ENSMUSG00000021876	ENSMUSG00000017466	ENSMUSG00000018012	ENSMUSG00000027562	ENSMUSG00000001506	ENSMUSG00000033161	ENSMUSG00000061787
ENSMUSG00000096210	ENSMUSG00000076609	ENSMUSG00000046718	ENSMUSG00000086583	ENSMUSG00000081406	ENSMUSG00000105703	ENSMUSG00000024659	ENSMUSG00000020267	ENSMUSG00000025203	ENSMUSG00000061477
ENSMUSG00000026728	ENSMUSG00000078126	ENSMUSG00000062006	ENSMUSG00000021477	ENSMUSG00000085442	ENSMUSG00000064369	ENSMUSG00000063229	ENSMUSG00000071866	ENSMUSG00000042712	ENSMUSG00000006333
ENSMUSG00000006373	ENSMUSG00000036446	ENSMUSG00000047215	ENSMUSG00000006519	ENSMUSG00000055065	ENSMUSG00000021910	ENSMUSG00000023043	ENSMUSG00000025393	ENSMUSG00000001525	ENSMUSG00000008668
ENSMUSG00000054364	ENSMUSG00000031451	ENSMUSG00000031818	ENSMUSG00000001289	ENSMUSG00000073421	ENSMUSG00000069972	ENSMUSG00000006699	ENSMUSG00000018293	ENSMUSG00000037894	ENSMUSG00000034892
ENSMUSG00000008683	ENSMUSG00000017493	ENSMUSG00000027447	ENSMUSG00000000346	ENSMUSG00000094989	ENSMUSG00000048878	ENSMUSG00000028692	ENSMUSG00000055302	ENSMUSG00000036751	ENSMUSG00000037805
ENSMUSG00000027239	ENSMUSG00000040562	ENSMUSG00000064349	ENSMUSG00000034708	ENSMUSG00000004655	ENSMUSG00000055538	ENSMUSG00000047945	ENSMUSG00000026864	ENSMUSG00000028691	ENSMUSG00000046330
ENSMUSG00000062353	ENSMUSG00000030647	ENSMUSG00000069516	ENSMUSG00000063015	ENSMUSG00000092981	ENSMUSG00000001911	ENSMUSG00000070493	ENSMUSG00000023004	ENSMUSG00000016319	ENSMUSG00000073702
ENSMUSG00000004988	ENSMUSG00000004035	ENSMUSG00000021939	ENSMUSG00000015837	ENSMUSG00000087412	ENSMUSG00000015605	ENSMUSG00000029632	ENSMUSG00000043483	ENSMUSG00000051695	ENSMUSG00000020585
ENSMUSG00000063354	ENSMUSG00000001270	ENSMUSG00000022312	ENSMUSG00000023367	ENSMUSG00000036594	ENSMUSG00000020850	ENSMUSG00000063882	ENSMUSG00000078193	ENSMUSG00000030357	ENSMUSG00000060036
ENSMUSG00000031740	ENSMUSG00000083061	ENSMUSG00000086841	ENSMUSG00000037852	ENSMUSG00000052957	ENSMUSG00000034009	ENSMUSG00000022193	ENSMUSG00000030057	ENSMUSG00000014769	ENSMUSG00000090733
ENSMUSG00000000938	ENSMUSG00000086503	ENSMUSG00000018339	ENSMUSG00000000957	ENSMUSG00000031996	ENSMUSG00000089715	ENSMUSG00000034127	ENSMUSG00000105388	ENSMUSG00000020849	ENSMUSG00000062328
ENSMUSG00000084416	ENSMUSG00000048450	ENSMUSG00000021792	ENSMUSG00000018623	ENSMUSG00000018102	ENSMUSG00000015291	ENSMUSG00000034868	ENSMUSG00000046434	ENSMUSG00000020358	ENSMUSG00000071415
ENSMUSG00000033022	novel.472	ENSMUSG00000068240	ENSMUSG00000042784	ENSMUSG00000020427	ENSMUSG00000022961	ENSMUSG00000036309	ENSMUSG00000026223	ENSMUSG00000025132	ENSMUSG00000029614
ENSMUSG00000044258	ENSMUSG00000042436	ENSMUSG00000017707	ENSMUSG00000048644	ENSMUSG00000061848	ENSMUSG00000040459	ENSMUSG00000003051	ENSMUSG00000021270	ENSMUSG00000036781	ENSMUSG00000062997
ENSMUSG00000040488	ENSMUSG00000053931	ENSMUSG00000018830	ENSMUSG00000029086	ENSMUSG00000078429	ENSMUSG00000020863	ENSMUSG00000035530	ENSMUSG00000035242	ENSMUSG00000007836	ENSMUSG00000030744
ENSMUSG00000063556	ENSMUSG00000001025	ENSMUSG00000037266	ENSMUSG00000028128	ENSMUSG00000036181	ENSMUSG00000091957	ENSMUSG00000084838	ENSMUSG00000020048	ENSMUSG00000028367	ENSMUSG00000071528
ENSMUSG00000044313	ENSMUSG00000050912	ENSMUSG00000060188	ENSMUSG00000021795	ENSMUSG00000065592	ENSMUSG00000001761	ENSMUSG00000042043	ENSMUSG00000031799	ENSMUSG00000059796	ENSMUSG00000090841
ENSMUSG00000038521	ENSMUSG00000028222	ENSMUSG00000025809	ENSMUSG00000087590	ENSMUSG00000020439	ENSMUSG00000032812	ENSMUSG00000061877	ENSMUSG00000032959	ENSMUSG00000031353	ENSMUSG00000063856
ENSMUSG00000037206	ENSMUSG00000014313	ENSMUSG00000018567	ENSMUSG00000030161	ENSMUSG00000029030	ENSMUSG00000030770	ENSMUSG00000021024	ENSMUSG00000004044	ENSMUSG00000056612	ENSMUSG00000079641
ENSMUSG00000026193	ENSMUSG00000021509	ENSMUSG00000030695	ENSMUSG00000020390	ENSMUSG00000031636	ENSMUSG00000020810	ENSMUSG00000018569	ENSMUSG00000047676	ENSMUSG00000027712	ENSMUSG00000046364
ENSMUSG00000024782	ENSMUSG00000024538	ENSMUSG00000028478	ENSMUSG00000025232	ENSMUSG00000075702	ENSMUSG00000041417	ENSMUSG00000006304	ENSMUSG00000014294	ENSMUSG00000019362	ENSMUSG00000063316
ENSMUSG00000021756	ENSMUSG00000029273	ENSMUSG00000062456	ENSMUSG00000058952	ENSMUSG00000034160	ENSMUSG00000041801	ENSMUSG00000038467	ENSMUSG00000029661	ENSMUSG00000030246	ENSMUSG00000018593
ENSMUSG00000053898	ENSMUSG00000023886	ENSMUSG00000058655	ENSMUSG00000021127	ENSMUSG00000062611	ENSMUSG00000019841	ENSMUSG00000026547	ENSMUSG00000004980	ENSMUSG00000041203	ENSMUSG00000012405
ENSMUSG00000020467	ENSMUSG00000022816	ENSMUSG00000005054	ENSMUSG00000000901	ENSMUSG00000023092	ENSMUSG00000051451	ENSMUSG00000005610	ENSMUSG00000019370	ENSMUSG00000034024	ENSMUSG00000030432
ENSMUSG00000040652	ENSMUSG00000016382	ENSMUSG00000030342	ENSMUSG00000034993	ENSMUSG00000041731	ENSMUSG00000024940	ENSMUSG00000033940	ENSMUSG00000001349	ENSMUSG00000022234	ENSMUSG00000052146
ENSMUSG00000007039	ENSMUSG00000095079	ENSMUSG00000023456	ENSMUSG00000035342	ENSMUSG00000039218	ENSMUSG00000025246	ENSMUSG00000052397	ENSMUSG00000059534	ENSMUSG00000031422	ENSMUSG00000025967
ENSMUSG00000002844	ENSMUSG00000018042	ENSMUSG00000019987	ENSMUSG00000062554	ENSMUSG00000042675	ENSMUSG00000035828	ENSMUSG00000028416	ENSMUSG00000073676	ENSMUSG00000029430	ENSMUSG00000058558
ENSMUSG00000095478	ENSMUSG00000048578	ENSMUSG00000064348	ENSMUSG00000081049	ENSMUSG00000037166	ENSMUSG00000113599	ENSMUSG00000075706	ENSMUSG00000025980	ENSMUSG00000000171	ENSMUSG00000059291
ENSMUSG00000025035	ENSMUSG00000019539	ENSMUSG00000007041	ENSMUSG00000045817	ENSMUSG00000002395	ENSMUSG00000021327	ENSMUSG00000071655	ENSMUSG00000028333	ENSMUSG00000076432	ENSMUSG00000079435
ENSMUSG00000022257	ENSMUSG00000112441	ENSMUSG00000079017	ENSMUSG00000020159	ENSMUSG00000024132	ENSMUSG00000032788	ENSMUSG00000031311	ENSMUSG00000020163	ENSMUSG00000075217	ENSMUSG00000020372
ENSMUSG00000029455	ENSMUSG00000039221	ENSMUSG00000008475	ENSMUSG00000000278	ENSMUSG00000009281	ENSMUSG00000031508	ENSMUSG00000047459	ENSMUSG00000027593	ENSMUSG00000024844	ENSMUSG00000061983
ENSMUSG00000051483	ENSMUSG00000014846	ENSMUSG00000028618	ENSMUSG00000029070	ENSMUSG00000047514	ENSMUSG00000031665	ENSMUSG00000000787	ENSMUSG00000032572	ENSMUSG00000067719	ENSMUSG00000041841
ENSMUSG00000069833	ENSMUSG00000026678	ENSMUSG00000023010	ENSMUSG00000032359	ENSMUSG00000026342	ENSMUSG00000032997	ENSMUSG00000023020	ENSMUSG00000020571	ENSMUSG00000101188	ENSMUSG00000001119
ENSMUSG00000069763	ENSMUSG00000026576	ENSMUSG00000003541	ENSMUSG00000025223	ENSMUSG00000022553	ENSMUSG00000030002	ENSMUSG00000003072	ENSMUSG00000081684	ENSMUSG00000068466	ENSMUSG00000003814
ENSMUSG00000050368	ENSMUSG00000007655	ENSMUSG00000025781	ENSMUSG00000067212	ENSMUSG00000031613	ENSMUSG00000048826	ENSMUSG00000024740	ENSMUSG00000081485	ENSMUSG00000021520	ENSMUSG00000025290
ENSMUSG00000096956	ENSMUSG00000083411	ENSMUSG00000037706	ENSMUSG00000022892	ENSMUSG00000031875	ENSMUSG00000025608	ENSMUSG00000037815	ENSMUSG00000001175	ENSMUSG00000002015	ENSMUSG00000059430
ENSMUSG00000079018	ENSMUSG00000005397	ENSMUSG00000062070	ENSMUSG00000020485	ENSMUSG00000022665	ENSMUSG00000029657	ENSMUSG00000051397	ENSMUSG00000031924	ENSMUSG00000029390	ENSMUSG00000017778
ENSMUSG00000032135	ENSMUSG00000071604	ENSMUSG00000025283	ENSMUSG00000110841	ENSMUSG00000019907	ENSMUSG00000055148	ENSMUSG00000019818	ENSMUSG00000025351	ENSMUSG00000032330	ENSMUSG00000081344
ENSMUSG00000040415	ENSMUSG00000029781	ENSMUSG00000003380	ENSMUSG00000040128	ENSMUSG00000069237	ENSMUSG00000025261	ENSMUSG00000030934	ENSMUSG00000040681	ENSMUSG00000036752	ENSMUSG00000059070
ENSMUSG00000002602	ENSMUSG00000091337	ENSMUSG00000030747	ENSMUSG00000006369	ENSMUSG00000026034	ENSMUSG00000020894	ENSMUSG00000000303	ENSMUSG00000072235	ENSMUSG00000034566	ENSMUSG00000028936
ENSMUSG00000039349	ENSMUSG00000005973	ENSMUSG00000031029	ENSMUSG00000073409	ENSMUSG00000025784	ENSMUSG00000026739	ENSMUSG00000028656	ENSMUSG00000041046	ENSMUSG00000062683	ENSMUSG00000067288
ENSMUSG00000020326	ENSMUSG00000028517	ENSMUSG00000058603	ENSMUSG00000019877	ENSMUSG00000040152	ENSMUSG00000032046	ENSMUSG00000005161	ENSMUSG00000029767	ENSMUSG00000053317	ENSMUSG00000028234
ENSMUSG00000043342	ENSMUSG00000091561	ENSMUSG00000041736	ENSMUSG00000025993	ENSMUSG00000030782	ENSMUSG00000019039	ENSMUSG00000039016	ENSMUSG00000018770	ENSMUSG00000024097	ENSMUSG00000072940
ENSMUSG00000066152	ENSMUSG00000019989	ENSMUSG00000016256	ENSMUSG00000037242	ENSMUSG00000039081	ENSMUSG00000025145	ENSMUSG00000094392	ENSMUSG00000047187	ENSMUSG00000021546	ENSMUSG00000058600
ENSMUSG00000032766	ENSMUSG00000025902	ENSMUSG00000028843	ENSMUSG00000022564	ENSMUSG00000038976	ENSMUSG00000000827	ENSMUSG00000025503	ENSMUSG00000028851	ENSMUSG00000013593	ENSMUSG00000040952
ENSMUSG00000029860	ENSMUSG00000018474	ENSMUSG00000020473	ENSMUSG00000025921	ENSMUSG00000005611	ENSMUSG00000078794	ENSMUSG00000074227	ENSMUSG00000032349	ENSMUSG00000038462	ENSMUSG00000106037
ENSMUSG00000034290	ENSMUSG00000036880	ENSMUSG00000028822	ENSMUSG00000036478	ENSMUSG00000049339	ENSMUSG00000021943	ENSMUSG00000004285	ENSMUSG00000007850	ENSMUSG00000041355	ENSMUSG00000028464
ENSMUSG00000029106	ENSMUSG00000028937	ENSMUSG00000023224	ENSMUSG00000031586	ENSMUSG00000005417	ENSMUSG00000089317	ENSMUSG00000019173	ENSMUSG00000020496	ENSMUSG00000020402	ENSMUSG00000090862
ENSMUSG00000098557	ENSMUSG00000032050	ENSMUSG00000036275	ENSMUSG00000047501	ENSMUSG00000041378	ENSMUSG00000038406	ENSMUSG00000046229	ENSMUSG00000020612	ENSMUSG00000029713	ENSMUSG00000068396
ENSMUSG00000074743	ENSMUSG00000051255	ENSMUSG00000026365	ENSMUSG00000047843	ENSMUSG00000023460	ENSMUSG00000002763	ENSMUSG00000054091	ENSMUSG00000024991	ENSMUSG00000030654	ENSMUSG00000022283
ENSMUSG00000036103	ENSMUSG00000039953	ENSMUSG00000021508	ENSMUSG00000017760	ENSMUSG00000032194	ENSMUSG00000021413	ENSMUSG00000011752	ENSMUSG00000054452	ENSMUSG00000092086	ENSMUSG00000036402
ENSMUSG00000028530	ENSMUSG00000102869	ENSMUSG00000074800	ENSMUSG00000016344	ENSMUSG00000071180	ENSMUSG00000030410	ENSMUSG00000025544	ENSMUSG00000020708	ENSMUSG00000017188	ENSMUSG00000031059
ENSMUSG00000037712	ENSMUSG00000038210	ENSMUSG00000036887	ENSMUSG00000050335	ENSMUSG00000058056	ENSMUSG00000005483	ENSMUSG00000038612	ENSMUSG00000020368	ENSMUSG00000010376	ENSMUSG00000032231
ENSMUSG00000024381	ENSMUSG00000025260	ENSMUSG00000028745	ENSMUSG00000038646	ENSMUSG00000021709	ENSMUSG00000040569	ENSMUSG00000030413	ENSMUSG00000024012	ENSMUSG00000029064	ENSMUSG00000026473
ENSMUSG00000031375	ENSMUSG00000020077	ENSMUSG00000002233	ENSMUSG00000024750	ENSMUSG00000022761	ENSMUSG00000020482	ENSMUSG00000029304	ENSMUSG00000009549	ENSMUSG00000054766	ENSMUSG00000037820
ENSMUSG00000040339	ENSMUSG00000016494	ENSMUSG00000039899	ENSMUSG00000095526	ENSMUSG00000028759	ENSMUSG00000025666	ENSMUSG00000002778	ENSMUSG00000024966	ENSMUSG00000086922	ENSMUSG00000026208
ENSMUSG00000028763	ENSMUSG00000023336	ENSMUSG00000050299	ENSMUSG00000020388	ENSMUSG00000024597	ENSMUSG00000003184	ENSMUSG00000031827	ENSMUSG00000020321	ENSMUSG00000025823	ENSMUSG00000084349
ENSMUSG00000034341	ENSMUSG00000024975	ENSMUSG00000054619	ENSMUSG00000056851	ENSMUSG00000030772	ENSMUSG00000028248	ENSMUSG00000030738	ENSMUSG00000063065	ENSMUSG00000004897	ENSMUSG00000020241
ENSMUSG00000026170	ENSMUSG00000041548	ENSMUSG00000033880	ENSMUSG00000027333	ENSMUSG00000017754	ENSMUSG00000043252	ENSMUSG00000026341	ENSMUSG00000051234	ENSMUSG00000006728	ENSMUSG00000032366
ENSMUSG00000002222	ENSMUSG00000001891	ENSMUSG00000060743	ENSMUSG00000052837	ENSMUSG00000042670	ENSMUSG00000001280	ENSMUSG00000007682	ENSMUSG00000040078	ENSMUSG00000042079	ENSMUSG00000018340
ENSMUSG00000027996	ENSMUSG00000014606	ENSMUSG00000027423	ENSMUSG00000058914	ENSMUSG00000052911	ENSMUSG00000029375	ENSMUSG00000063524	ENSMUSG00000018326	ENSMUSG00000060373	ENSMUSG00000021361
ENSMUSG00000038633	ENSMUSG00000018217	ENSMUSG00000025381	ENSMUSG00000003534	ENSMUSG00000113294	ENSMUSG00000028484	ENSMUSG00000023904	ENSMUSG00000025151	ENSMUSG00000025613	ENSMUSG00000001794
ENSMUSG00000023915	ENSMUSG00000033629	ENSMUSG00000035212	ENSMUSG00000051154	ENSMUSG00000055322	ENSMUSG00000034673	ENSMUSG00000079037	ENSMUSG00000056076	ENSMUSG00000024359	ENSMUSG00000036305
ENSMUSG00000061353	ENSMUSG00000021794	ENSMUSG00000020376	ENSMUSG00000076431	ENSMUSG00000047965	ENSMUSG00000004056	ENSMUSG00000007458	ENSMUSG00000032966	ENSMUSG00000022285	ENSMUSG00000018585
ENSMUSG00000039759	ENSMUSG00000022330	ENSMUSG00000036905	ENSMUSG00000025220	ENSMUSG00000049288	ENSMUSG00000041995	ENSMUSG00000034880	ENSMUSG00000042745	ENSMUSG00000005779	ENSMUSG00000081094
ENSMUSG00000051236	ENSMUSG00000059775	ENSMUSG00000052681	ENSMUSG00000066306	ENSMUSG00000033863	ENSMUSG00000031988	ENSMUSG00000021807	ENSMUSG00000091537	ENSMUSG00000051223	ENSMUSG00000060636
ENSMUSG00000029231	ENSMUSG00000031870	ENSMUSG00000021025	ENSMUSG00000039405	ENSMUSG00000029096	novel.527	ENSMUSG00000024091	ENSMUSG00000031839	ENSMUSG00000068882	ENSMUSG00000031633
ENSMUSG00000078377	ENSMUSG00000024247	ENSMUSG00000038642	ENSMUSG00000022636	ENSMUSG00000004558	ENSMUSG00000003344	ENSMUSG00000007739	ENSMUSG00000032199	ENSMUSG00000001056	ENSMUSG00000031891
ENSMUSG00000028465	ENSMUSG00000033917	ENSMUSG00000034484	ENSMUSG00000045767	ENSMUSG00000025369	ENSMUSG00000054648	ENSMUSG00000031538	ENSMUSG00000064366	ENSMUSG00000020483	ENSMUSG00000062647
ENSMUSG00000045193	ENSMUSG00000035493	ENSMUSG00000035692	ENSMUSG00000051076	ENSMUSG00000030516	ENSMUSG00000017176	ENSMUSG00000002768	ENSMUSG00000007564	ENSMUSG00000002477	ENSMUSG00000028757
ENSMUSG00000045954	ENSMUSG00000001435	ENSMUSG00000051439	ENSMUSG00000028173	ENSMUSG00000039262	ENSMUSG00000051790	ENSMUSG00000009630	ENSMUSG00000034120	ENSMUSG00000008036	ENSMUSG00000072692
ENSMUSG00000057738	ENSMUSG00000031972	ENSMUSG00000016534	ENSMUSG00000027750	ENSMUSG00000005371	ENSMUSG00000038437	ENSMUSG00000068267	ENSMUSG00000028820	ENSMUSG00000040731	ENSMUSG00000032294
ENSMUSG00000022324	ENSMUSG00000027429	ENSMUSG00000030157	ENSMUSG00000024349	ENSMUSG00000075334	ENSMUSG00000004677	ENSMUSG00000087260	ENSMUSG00000038991	ENSMUSG00000020440	ENSMUSG00000032412
ENSMUSG00000022124	ENSMUSG00000042737	ENSMUSG00000027602	ENSMUSG00000027502	ENSMUSG00000048096	ENSMUSG00000045680	ENSMUSG00000068523	ENSMUSG00000001783	ENSMUSG00000014867	ENSMUSG00000114003
ENSMUSG00000021288	ENSMUSG00000071847	ENSMUSG00000005881	ENSMUSG00000028849	ENSMUSG00000027803	ENSMUSG00000020695	ENSMUSG00000031146	ENSMUSG00000071172	ENSMUSG00000061904	ENSMUSG00000039450
ENSMUSG00000027187	ENSMUSG00000022125	ENSMUSG00000035199	ENSMUSG00000020009	ENSMUSG00000035545	ENSMUSG00000040234	ENSMUSG00000028788	ENSMUSG00000065126	ENSMUSG00000060904	ENSMUSG00000025329
ENSMUSG00000024083	ENSMUSG00000021109	ENSMUSG00000052310	ENSMUSG00000079620	ENSMUSG00000022201	ENSMUSG00000044345	ENSMUSG00000029622	ENSMUSG00000010406	ENSMUSG00000015092	ENSMUSG00000079477
ENSMUSG00000033207	ENSMUSG00000015053	ENSMUSG00000027170	ENSMUSG00000019487	ENSMUSG00000014470	ENSMUSG00000024442	ENSMUSG00000052151	ENSMUSG00000059734	ENSMUSG00000027404	ENSMUSG00000016427
ENSMUSG00000029571	ENSMUSG00000085939	ENSMUSG00000064215	ENSMUSG00000025337	ENSMUSG00000024501	ENSMUSG00000059981	ENSMUSG00000031078	ENSMUSG00000026032	ENSMUSG00000080893	ENSMUSG00000032562
ENSMUSG00000058297	ENSMUSG00000037660	ENSMUSG00000028249	ENSMUSG00000024063	ENSMUSG00000027875	ENSMUSG00000040940	ENSMUSG00000022037	ENSMUSG00000038014	ENSMUSG00000061315	ENSMUSG00000044408
ENSMUSG00000046470	ENSMUSG00000095041	ENSMUSG00000028716	ENSMUSG00000015745	ENSMUSG00000095524	ENSMUSG00000085396	ENSMUSG00000020190	ENSMUSG00000024393	ENSMUSG00000024853	ENSMUSG00000054871
ENSMUSG00000083022	ENSMUSG00000035686	ENSMUSG00000028419	ENSMUSG00000022964	ENSMUSG00000022912	ENSMUSG00000110185	ENSMUSG00000021610	ENSMUSG00000091478	ENSMUSG00000026895	ENSMUSG00000031231
ENSMUSG00000040249	ENSMUSG00000032431	ENSMUSG00000073639	ENSMUSG00000031751	ENSMUSG00000061780	ENSMUSG00000020607	ENSMUSG00000079197	ENSMUSG00000067847	ENSMUSG00000016921	ENSMUSG00000027828
ENSMUSG00000026353	ENSMUSG00000025026	ENSMUSG00000024953	ENSMUSG00000019710	ENSMUSG00000041935	ENSMUSG00000065445	ENSMUSG00000067995	ENSMUSG00000009013	ENSMUSG00000031954	ENSMUSG00000039105
ENSMUSG00000025579	ENSMUSG00000035473	ENSMUSG00000024474	ENSMUSG00000056313	ENSMUSG00000080848	ENSMUSG00000022420	ENSMUSG00000018924	ENSMUSG00000020361	ENSMUSG00000071072	ENSMUSG00000021390
ENSMUSG00000021978	ENSMUSG00000029103	ENSMUSG00000053565	ENSMUSG00000024927	ENSMUSG00000024620	ENSMUSG00000050397	ENSMUSG00000024479	ENSMUSG00000024789	ENSMUSG00000032249	ENSMUSG00000037499
ENSMUSG00000050315	ENSMUSG00000024026	ENSMUSG00000022216	ENSMUSG00000092203	ENSMUSG00000006676	ENSMUSG00000021193	ENSMUSG00000031584	ENSMUSG00000030678	ENSMUSG00000061613	ENSMUSG00000096942
ENSMUSG00000020717	ENSMUSG00000042684	ENSMUSG00000024308	ENSMUSG00000060601	ENSMUSG00000030733	ENSMUSG00000022228	ENSMUSG00000064354	ENSMUSG00000059208	ENSMUSG00000018286	ENSMUSG00000033916
ENSMUSG00000031239	ENSMUSG00000040212	ENSMUSG00000029311	ENSMUSG00000070529	ENSMUSG00000019880	ENSMUSG00000006134	ENSMUSG00000044147	ENSMUSG00000017009	ENSMUSG00000078713	ENSMUSG00000024048
ENSMUSG00000048027	ENSMUSG00000027428	ENSMUSG00000040462	ENSMUSG00000041737	ENSMUSG00000059326	ENSMUSG00000095668	ENSMUSG00000037824	ENSMUSG00000035478	ENSMUSG00000021178	ENSMUSG00000031246
ENSMUSG00000052534	ENSMUSG00000070803	ENSMUSG00000022010	ENSMUSG00000038776	ENSMUSG00000030247	ENSMUSG00000046785	ENSMUSG00000046402	ENSMUSG00000074457	ENSMUSG00000025016	ENSMUSG00000003955
ENSMUSG00000057657	ENSMUSG00000026278	ENSMUSG00000035105	ENSMUSG00000024529	ENSMUSG00000005936	ENSMUSG00000025409	ENSMUSG00000019087	ENSMUSG00000046432	ENSMUSG00000028452	ENSMUSG00000021760
ENSMUSG00000019843	ENSMUSG00000027360	ENSMUSG00000008540	ENSMUSG00000018707	ENSMUSG00000001663	ENSMUSG00000060510	ENSMUSG00000004455	ENSMUSG00000028648	ENSMUSG00000028609	ENSMUSG00000031502
ENSMUSG00000043964	ENSMUSG00000031207	ENSMUSG00000037058	ENSMUSG00000028494	ENSMUSG00000048572	ENSMUSG00000044795	ENSMUSG00000033998	ENSMUSG00000029247	ENSMUSG00000054808	ENSMUSG00000049760
ENSMUSG00000030352	ENSMUSG00000033953	ENSMUSG00000042613	ENSMUSG00000038733	ENSMUSG00000036840	ENSMUSG00000003581	ENSMUSG00000033379	ENSMUSG00000048126	ENSMUSG00000042406	ENSMUSG00000016252
ENSMUSG00000055172	ENSMUSG00000001700	ENSMUSG00000029465	ENSMUSG00000011096	ENSMUSG00000002625	ENSMUSG00000001334	ENSMUSG00000002980	ENSMUSG00000015970	ENSMUSG00000024194	ENSMUSG00000019804
ENSMUSG00000022947	ENSMUSG00000028339	ENSMUSG00000113061	ENSMUSG00000035413	ENSMUSG00000073557	ENSMUSG00000021156	ENSMUSG00000038235	ENSMUSG00000070713	ENSMUSG00000045983	ENSMUSG00000038370
ENSMUSG00000021775	ENSMUSG00000024942	ENSMUSG00000024098	ENSMUSG00000015094	ENSMUSG00000026426	ENSMUSG00000034064	ENSMUSG00000046352	ENSMUSG00000019432	ENSMUSG00000018965	ENSMUSG00000044424
ENSMUSG00000050212	ENSMUSG00000066357	ENSMUSG00000019872	ENSMUSG00000021796	ENSMUSG00000040666	ENSMUSG00000028047	ENSMUSG00000021124	ENSMUSG00000026385	ENSMUSG00000021290	ENSMUSG00000020484
ENSMUSG00000026664	ENSMUSG00000058709	ENSMUSG00000028699	ENSMUSG00000001768	ENSMUSG00000027589	ENSMUSG00000037104	ENSMUSG00000102824	ENSMUSG00000029840	ENSMUSG00000029048	ENSMUSG00000024870
ENSMUSG00000022517	ENSMUSG00000022808	ENSMUSG00000038387	ENSMUSG00000036390	ENSMUSG00000026674	ENSMUSG00000024294	ENSMUSG00000019132	ENSMUSG00000029447	ENSMUSG00000021917	ENSMUSG00000000753
ENSMUSG00000062980	ENSMUSG00000021994	ENSMUSG00000022450	ENSMUSG00000002365	ENSMUSG00000010663	ENSMUSG00000054387	ENSMUSG00000020458	ENSMUSG00000001924	ENSMUSG00000061518	ENSMUSG00000025868
ENSMUSG00000024781	ENSMUSG00000030168	ENSMUSG00000023048	ENSMUSG00000034928	ENSMUSG00000001248	ENSMUSG00000021379	ENSMUSG00000020152	ENSMUSG00000056629	ENSMUSG00000030062	ENSMUSG00000066116
ENSMUSG00000026773	ENSMUSG00000024507	ENSMUSG00000031591	ENSMUSG00000040997	ENSMUSG00000038132	ENSMUSG00000025423	ENSMUSG00000054428	ENSMUSG00000020088	ENSMUSG00000028832	ENSMUSG00000039168
ENSMUSG00000024354	ENSMUSG00000023022	ENSMUSG00000029868	ENSMUSG00000079316	ENSMUSG00000031865	ENSMUSG00000030178	ENSMUSG00000035929	ENSMUSG00000079139	ENSMUSG00000021486	ENSMUSG00000096842
ENSMUSG00000024236	ENSMUSG00000032011	ENSMUSG00000057522	ENSMUSG00000015647	ENSMUSG00000026389	ENSMUSG00000027751	ENSMUSG00000025228	ENSMUSG00000000001	ENSMUSG00000068749	ENSMUSG00000013584
ENSMUSG00000036570	ENSMUSG00000026638	ENSMUSG00000025510	ENSMUSG00000003031	ENSMUSG00000047866	ENSMUSG00000036817	ENSMUSG00000024576	ENSMUSG00000024587	ENSMUSG00000028837	ENSMUSG00000078453
ENSMUSG00000020700	ENSMUSG00000074364	ENSMUSG00000014077	ENSMUSG00000035770	ENSMUSG00000020902	ENSMUSG00000055707	ENSMUSG00000029621	ENSMUSG00000028410	ENSMUSG00000063902	ENSMUSG00000069662
ENSMUSG00000033565	ENSMUSG00000043207	ENSMUSG00000013698	ENSMUSG00000003477	ENSMUSG00000037664	ENSMUSG00000032561	ENSMUSG00000022186	ENSMUSG00000020029	ENSMUSG00000096544	ENSMUSG00000032288
ENSMUSG00000025511	ENSMUSG00000021266	ENSMUSG00000041560	ENSMUSG00000027247	ENSMUSG00000056708	ENSMUSG00000018547	ENSMUSG00000022890	ENSMUSG00000006589	ENSMUSG00000075700	ENSMUSG00000082691
ENSMUSG00000028104	ENSMUSG00000022043	ENSMUSG00000029811	ENSMUSG00000037443	ENSMUSG00000036333	ENSMUSG00000091449	ENSMUSG00000036606	ENSMUSG00000061111	ENSMUSG00000071650	ENSMUSG00000071532
ENSMUSG00000054435	ENSMUSG00000020315	ENSMUSG00000091845	ENSMUSG00000034908	ENSMUSG00000083087	ENSMUSG00000092889	ENSMUSG00000032437	ENSMUSG00000058799	ENSMUSG00000029467	ENSMUSG00000041453
ENSMUSG00000013076	ENSMUSG00000000420	ENSMUSG00000057411	ENSMUSG00000081534	ENSMUSG00000021200	ENSMUSG00000062115	ENSMUSG00000020386	ENSMUSG00000006360	ENSMUSG00000031701	ENSMUSG00000082536
ENSMUSG00000058756	ENSMUSG00000028879	ENSMUSG00000004843	ENSMUSG00000032624	ENSMUSG00000051285	ENSMUSG00000044791	ENSMUSG00000016528	ENSMUSG00000024099	ENSMUSG00000006356	ENSMUSG00000083833
ENSMUSG00000031516	novel.11	ENSMUSG00000002064	ENSMUSG00000037686	ENSMUSG00000065431	ENSMUSG00000048218	ENSMUSG00000048277	ENSMUSG00000000563	ENSMUSG00000001918	ENSMUSG00000028675
ENSMUSG00000032334	ENSMUSG00000028032	ENSMUSG00000031987	ENSMUSG00000040713	ENSMUSG00000021262	ENSMUSG00000030822	ENSMUSG00000020629	ENSMUSG00000001017	ENSMUSG00000030268	ENSMUSG00000030403
ENSMUSG00000048376	ENSMUSG00000009470	ENSMUSG00000020423	ENSMUSG00000024515	ENSMUSG00000021279	ENSMUSG00000021285	ENSMUSG00000029068	ENSMUSG00000001847	ENSMUSG00000027566	ENSMUSG00000037060
ENSMUSG00000029162	ENSMUSG00000029050	ENSMUSG00000028756	ENSMUSG00000034850	ENSMUSG00000024962	ENSMUSG00000026203	ENSMUSG00000027002	ENSMUSG00000025066	ENSMUSG00000044894	ENSMUSG00000028998
ENSMUSG00000030123	ENSMUSG00000031486	ENSMUSG00000095687	ENSMUSG00000036442	ENSMUSG00000075415	ENSMUSG00000020455	ENSMUSG00000036835	ENSMUSG00000050856	ENSMUSG00000025364	ENSMUSG00000006205
ENSMUSG00000030551	ENSMUSG00000031871	ENSMUSG00000001123	ENSMUSG00000026641	ENSMUSG00000004105	ENSMUSG00000085645	ENSMUSG00000029063	ENSMUSG00000001473	ENSMUSG00000027342	ENSMUSG00000036299
ENSMUSG00000024253	ENSMUSG00000027820	ENSMUSG00000047730	ENSMUSG00000015243	ENSMUSG00000020198	ENSMUSG00000031722	ENSMUSG00000038525	ENSMUSG00000071014	ENSMUSG00000032301	ENSMUSG00000054312
ENSMUSG00000036644	ENSMUSG00000028657	ENSMUSG00000056973	ENSMUSG00000071379	ENSMUSG00000081214	ENSMUSG00000036270	ENSMUSG00000037503	ENSMUSG00000019054	ENSMUSG00000030189	ENSMUSG00000035674
ENSMUSG00000060657	ENSMUSG00000029163	ENSMUSG00000042682	ENSMUSG00000020097	ENSMUSG00000030946	ENSMUSG00000028962	ENSMUSG00000021282	ENSMUSG00000026021	ENSMUSG00000005566	ENSMUSG00000020149
ENSMUSG00000032024	ENSMUSG00000034108	ENSMUSG00000021190	ENSMUSG00000026399	ENSMUSG00000022180	ENSMUSG00000031600	ENSMUSG00000061665	ENSMUSG00000027067	ENSMUSG00000026234	ENSMUSG00000021577
ENSMUSG00000048120	ENSMUSG00000020053	ENSMUSG00000026003	ENSMUSG00000044857	ENSMUSG00000035967	ENSMUSG00000023007	ENSMUSG00000024758	ENSMUSG00000016541	ENSMUSG00000025630	ENSMUSG00000028927
ENSMUSG00000039199	ENSMUSG00000110057	novel.148	ENSMUSG00000039304	ENSMUSG00000091811	ENSMUSG00000019842	ENSMUSG00000035150	ENSMUSG00000024208	ENSMUSG00000020737	ENSMUSG00000027808
ENSMUSG00000049076	ENSMUSG00000032508	ENSMUSG00000054693	ENSMUSG00000026833	ENSMUSG00000027227	ENSMUSG00000055200	ENSMUSG00000100862	ENSMUSG00000029838	ENSMUSG00000022551	ENSMUSG00000070343
ENSMUSG00000053929	ENSMUSG00000027189	ENSMUSG00000039682	ENSMUSG00000011114	ENSMUSG00000019916	ENSMUSG00000087497	ENSMUSG00000063511	ENSMUSG00000063888	ENSMUSG00000058569	ENSMUSG00000038650
ENSMUSG00000038332	ENSMUSG00000036138	ENSMUSG00000025647	ENSMUSG00000064350	ENSMUSG00000083282	ENSMUSG00000021033	ENSMUSG00000028392	ENSMUSG00000015165	ENSMUSG00000038965	ENSMUSG00000084106
ENSMUSG00000027858	ENSMUSG00000060261	ENSMUSG00000030579	ENSMUSG00000031812	ENSMUSG00000042659	ENSMUSG00000032185	ENSMUSG00000019851	ENSMUSG00000071052	ENSMUSG00000022427	ENSMUSG00000024914
ENSMUSG00000029338	ENSMUSG00000012350	ENSMUSG00000008393	ENSMUSG00000055447	ENSMUSG00000033327	ENSMUSG00000022203	ENSMUSG00000030591	ENSMUSG00000016024	ENSMUSG00000090553	ENSMUSG00000024997
ENSMUSG00000034220	ENSMUSG00000030847	ENSMUSG00000001472	ENSMUSG00000032594	ENSMUSG00000020859	ENSMUSG00000029505	ENSMUSG00000027406	ENSMUSG00000015143	ENSMUSG00000071659	ENSMUSG00000036199
ENSMUSG00000037573	ENSMUSG00000031673	ENSMUSG00000021242	ENSMUSG00000002455	ENSMUSG00000020814	ENSMUSG00000021143	ENSMUSG00000063904	ENSMUSG00000007872	ENSMUSG00000021453	ENSMUSG00000090223
ENSMUSG00000022091	ENSMUSG00000066315	ENSMUSG00000040659	ENSMUSG00000035873	ENSMUSG00000042903	ENSMUSG00000058013	ENSMUSG00000046722	ENSMUSG00000049932	ENSMUSG00000054717	ENSMUSG00000090136
ENSMUSG00000044475	ENSMUSG00000049940	ENSMUSG00000060572	ENSMUSG00000029552	ENSMUSG00000030034	ENSMUSG00000085334	ENSMUSG00000017776	ENSMUSG00000040048	ENSMUSG00000079111	ENSMUSG00000032097
ENSMUSG00000033326	ENSMUSG00000068747	ENSMUSG00000013160	ENSMUSG00000027522	ENSMUSG00000034902	ENSMUSG00000070738	ENSMUSG00000014956	ENSMUSG00000032314	ENSMUSG00000006998	ENSMUSG00000020803
ENSMUSG00000048832	ENSMUSG00000056220	ENSMUSG00000022895	ENSMUSG00000039852	ENSMUSG00000033763	ENSMUSG00000057551	ENSMUSG00000006169	ENSMUSG00000028798	ENSMUSG00000001729	ENSMUSG00000028070
ENSMUSG00000030849	ENSMUSG00000052298	ENSMUSG00000031532	ENSMUSG00000044674	ENSMUSG00000110458	ENSMUSG00000028608	ENSMUSG00000020091	ENSMUSG00000009079	ENSMUSG00000022956	ENSMUSG00000030884
ENSMUSG00000020044	ENSMUSG00000053644	ENSMUSG00000030341	ENSMUSG00000017969	ENSMUSG00000025404	ENSMUSG00000034152	ENSMUSG00000025982	ENSMUSG00000041126	ENSMUSG00000002102	ENSMUSG00000031503
ENSMUSG00000074794	ENSMUSG00000020738	ENSMUSG00000024096	ENSMUSG00000074754	ENSMUSG00000022098	ENSMUSG00000018401	ENSMUSG00000005656	ENSMUSG00000003346	ENSMUSG00000001440	ENSMUSG00000037072
ENSMUSG00000016458	ENSMUSG00000074129	ENSMUSG00000000743	ENSMUSG00000070720	ENSMUSG00000034675	ENSMUSG00000020610	ENSMUSG00000036620	ENSMUSG00000071662	ENSMUSG00000063787	ENSMUSG00000030409
ENSMUSG00000026116	ENSMUSG00000000296	ENSMUSG00000021248	ENSMUSG00000021903	ENSMUSG00000040540	ENSMUSG00000000085	ENSMUSG00000079426	ENSMUSG00000021606	ENSMUSG00000059119	ENSMUSG00000044080
ENSMUSG00000028672	ENSMUSG00000024286	ENSMUSG00000009291	ENSMUSG00000026970	ENSMUSG00000032875	ENSMUSG00000060227	ENSMUSG00000010277	ENSMUSG00000034932	ENSMUSG00000022841	ENSMUSG00000043131
ENSMUSG00000020621	ENSMUSG00000040147	ENSMUSG00000028111	ENSMUSG00000026984	ENSMUSG00000053080	ENSMUSG00000050144	ENSMUSG00000020733	ENSMUSG00000009863	ENSMUSG00000024346	ENSMUSG00000041881
ENSMUSG00000035901	ENSMUSG00000032324	ENSMUSG00000033059	ENSMUSG00000019734	ENSMUSG00000039536	ENSMUSG00000023495	ENSMUSG00000050628	ENSMUSG00000064317	ENSMUSG00000030224	ENSMUSG00000056820
ENSMUSG00000024639	ENSMUSG00000025268	ENSMUSG00000028673	ENSMUSG00000062382	ENSMUSG00000010110	ENSMUSG00000028101	ENSMUSG00000020476	ENSMUSG00000022200	ENSMUSG00000026176	ENSMUSG00000026566
ENSMUSG00000096401	ENSMUSG00000022751	ENSMUSG00000002014	ENSMUSG00000024242	ENSMUSG00000034462	ENSMUSG00000023411	ENSMUSG00000004394	ENSMUSG00000025162	ENSMUSG00000040945	ENSMUSG00000026360
ENSMUSG00000038227	ENSMUSG00000032047	ENSMUSG00000068290	ENSMUSG00000025509	ENSMUSG00000028871	ENSMUSG00000045382	ENSMUSG00000024335	ENSMUSG00000008140	ENSMUSG00000021131	ENSMUSG00000052684
ENSMUSG00000030613	ENSMUSG00000022744	ENSMUSG00000027206	ENSMUSG00000015652	ENSMUSG00000037126	ENSMUSG00000022899	ENSMUSG00000028382	ENSMUSG00000061032	ENSMUSG00000006498	ENSMUSG00000091498
ENSMUSG00000033319	ENSMUSG00000029581	ENSMUSG00000022817	ENSMUSG00000033420	ENSMUSG00000024299	ENSMUSG00000039715	ENSMUSG00000070372	ENSMUSG00000078619	ENSMUSG00000027940	ENSMUSG00000024601
ENSMUSG00000002808	ENSMUSG00000046897	ENSMUSG00000022336	ENSMUSG00000077450	ENSMUSG00000066036	ENSMUSG00000006276	ENSMUSG00000028847	ENSMUSG00000054675	ENSMUSG00000032042	ENSMUSG00000083621
ENSMUSG00000028383	ENSMUSG00000051727	ENSMUSG00000060032	ENSMUSG00000018428	ENSMUSG00000029422	ENSMUSG00000042138	ENSMUSG00000056692	ENSMUSG00000031167	ENSMUSG00000041028	ENSMUSG00000019139
ENSMUSG00000025354	ENSMUSG00000026814	ENSMUSG00000010607	ENSMUSG00000040093	ENSMUSG00000028799	ENSMUSG00000040760	ENSMUSG00000064358	ENSMUSG00000027133	ENSMUSG00000037373	ENSMUSG00000024646
ENSMUSG00000021987	ENSMUSG00000050288	ENSMUSG00000027131	ENSMUSG00000040158	ENSMUSG00000015149	ENSMUSG00000028582	ENSMUSG00000068798	ENSMUSG00000109324	ENSMUSG00000004849	ENSMUSG00000020108
ENSMUSG00000034353	novel.394	ENSMUSG00000003420	ENSMUSG00000050697	ENSMUSG00000016933	ENSMUSG00000037669	ENSMUSG00000029755	ENSMUSG00000056209	ENSMUSG00000022452	ENSMUSG00000047126
ENSMUSG00000028161	ENSMUSG00000000149	ENSMUSG00000051853	ENSMUSG00000021690	ENSMUSG00000020385	ENSMUSG00000007570	ENSMUSG00000054405	ENSMUSG00000028800	ENSMUSG00000011179	ENSMUSG00000053332
ENSMUSG00000039461	ENSMUSG00000019467	ENSMUSG00000000308	ENSMUSG00000027954	ENSMUSG00000013921	ENSMUSG00000036698	ENSMUSG00000004864	ENSMUSG00000020577	ENSMUSG00000006315	ENSMUSG00000028062
ENSMUSG00000022512	ENSMUSG00000038619	ENSMUSG00000029761	ENSMUSG00000029171	ENSMUSG00000010453	ENSMUSG00000074909	ENSMUSG00000021218	ENSMUSG00000014226	ENSMUSG00000027642	ENSMUSG00000004032
ENSMUSG00000026463	ENSMUSG00000034403	ENSMUSG00000060739	ENSMUSG00000019528	ENSMUSG00000036533	ENSMUSG00000020770	ENSMUSG00000071649	ENSMUSG00000003038	ENSMUSG00000019179	novel.234
ENSMUSG00000025477	ENSMUSG00000024665	ENSMUSG00000036241	ENSMUSG00000027188	ENSMUSG00000022898	ENSMUSG00000049577	ENSMUSG00000082908	ENSMUSG00000029472	ENSMUSG00000023089	ENSMUSG00000031299
ENSMUSG00000020788	ENSMUSG00000031021	ENSMUSG00000015839	ENSMUSG00000062901	ENSMUSG00000037606	ENSMUSG00000025870	ENSMUSG00000027422	ENSMUSG00000114277	ENSMUSG00000028964	ENSMUSG00000075705
ENSMUSG00000040043	ENSMUSG00000015966	ENSMUSG00000056737	ENSMUSG00000006143	ENSMUSG00000061410	ENSMUSG00000053483	ENSMUSG00000090877	ENSMUSG00000028398	ENSMUSG00000020219	ENSMUSG00000020676
ENSMUSG00000042364	ENSMUSG00000029432	ENSMUSG00000018171	ENSMUSG00000045973	ENSMUSG00000005442	ENSMUSG00000050234	ENSMUSG00000003032	ENSMUSG00000027091	ENSMUSG00000020869	ENSMUSG00000033715
ENSMUSG00000037148	ENSMUSG00000017817	ENSMUSG00000004771	ENSMUSG00000039157	ENSMUSG00000038025	ENSMUSG00000031993	ENSMUSG00000021832	ENSMUSG00000057278	ENSMUSG00000068706	ENSMUSG00000070394
ENSMUSG00000022812	ENSMUSG00000053617	ENSMUSG00000047731	ENSMUSG00000042524	ENSMUSG00000058793	ENSMUSG00000020453	ENSMUSG00000023232	ENSMUSG00000031708	ENSMUSG00000064360	ENSMUSG00000038615
ENSMUSG00000020773	ENSMUSG00000028989	ENSMUSG00000015575	ENSMUSG00000031950	ENSMUSG00000021373	ENSMUSG00000062526	ENSMUSG00000024812	ENSMUSG00000018677	ENSMUSG00000070319	ENSMUSG00000028603
ENSMUSG00000031540	ENSMUSG00000056481	ENSMUSG00000047735	ENSMUSG00000022178	ENSMUSG00000034354	ENSMUSG00000048154	ENSMUSG00000020250	ENSMUSG00000039952	ENSMUSG00000032381	ENSMUSG00000073616
ENSMUSG00000001419	ENSMUSG00000022661	ENSMUSG00000022965	ENSMUSG00000018899	ENSMUSG00000018425	ENSMUSG00000020086	ENSMUSG00000089782	ENSMUSG00000019428	ENSMUSG00000019433	ENSMUSG00000027706
ENSMUSG00000008976	ENSMUSG00000030116	ENSMUSG00000036427	ENSMUSG00000037169	ENSMUSG00000053965	ENSMUSG00000097072	ENSMUSG00000032434	ENSMUSG00000035585	ENSMUSG00000070934	ENSMUSG00000029234
ENSMUSG00000032580	ENSMUSG00000072704	ENSMUSG00000052459	ENSMUSG00000058838	ENSMUSG00000045962	novel.229	ENSMUSG00000107002	ENSMUSG00000006095	ENSMUSG00000049866	ENSMUSG00000034926
ENSMUSG00000024924	ENSMUSG00000030759	ENSMUSG00000022755	ENSMUSG00000030095	ENSMUSG00000021819	ENSMUSG00000022801	ENSMUSG00000044496	ENSMUSG00000050608	ENSMUSG00000038803	ENSMUSG00000107383
ENSMUSG00000028986	ENSMUSG00000034285	ENSMUSG00000003458	ENSMUSG00000040813	ENSMUSG00000000531	ENSMUSG00000073471	ENSMUSG00000043998	ENSMUSG00000020736	ENSMUSG00000091896	ENSMUSG00000028447
ENSMUSG00000005078	ENSMUSG00000022346	ENSMUSG00000039159	ENSMUSG00000063873	ENSMUSG00000036501	ENSMUSG00000042520	ENSMUSG00000025208	ENSMUSG00000006941	ENSMUSG00000020671	ENSMUSG00000047878
ENSMUSG00000048310	ENSMUSG00000028138	ENSMUSG00000024197	ENSMUSG00000023830	ENSMUSG00000024193	ENSMUSG00000025737	ENSMUSG00000025795	ENSMUSG00000022354	ENSMUSG00000039067	ENSMUSG00000031176
ENSMUSG00000076934	ENSMUSG00000049090	ENSMUSG00000009185	ENSMUSG00000021388	ENSMUSG00000026121	ENSMUSG00000027166	ENSMUSG00000022365	ENSMUSG00000021377	ENSMUSG00000083394	ENSMUSG00000059923
ENSMUSG00000032340	ENSMUSG00000030096	ENSMUSG00000022443	ENSMUSG00000018920	ENSMUSG00000035863	ENSMUSG00000060600	ENSMUSG00000063628	ENSMUSG00000074748	ENSMUSG00000033047	ENSMUSG00000021395
ENSMUSG00000031075	ENSMUSG00000081400	ENSMUSG00000040848	ENSMUSG00000039958	ENSMUSG00000028552	ENSMUSG00000001150	ENSMUSG00000022136	ENSMUSG00000020990	ENSMUSG00000022314	ENSMUSG00000028413
ENSMUSG00000028878	ENSMUSG00000007036	ENSMUSG00000032440	ENSMUSG00000029922	ENSMUSG00000047264	ENSMUSG00000077192	ENSMUSG00000070697	ENSMUSG00000029777	ENSMUSG00000013787	ENSMUSG00000032383
ENSMUSG00000049659	ENSMUSG00000002059	ENSMUSG00000032353	ENSMUSG00000031154	ENSMUSG00000030917	ENSMUSG00000046574	ENSMUSG00000030704	ENSMUSG00000024414	ENSMUSG00000057561	ENSMUSG00000020844
ENSMUSG00000047793	ENSMUSG00000031278	ENSMUSG00000031983	ENSMUSG00000046818	ENSMUSG00000029714	ENSMUSG00000037656	ENSMUSG00000029642	ENSMUSG00000059058	ENSMUSG00000005846	ENSMUSG00000060438
ENSMUSG00000039879	ENSMUSG00000022678	ENSMUSG00000019920	ENSMUSG00000036565	ENSMUSG00000023980	ENSMUSG00000021476	ENSMUSG00000015120	ENSMUSG00000022820	ENSMUSG00000024360	ENSMUSG00000053012
ENSMUSG00000039982	ENSMUSG00000024892	ENSMUSG00000005514	ENSMUSG00000015846	ENSMUSG00000070509	ENSMUSG00000050199	ENSMUSG00000047281	ENSMUSG00000063358	ENSMUSG00000017221	ENSMUSG00000028967
ENSMUSG00000024921	ENSMUSG00000021286	ENSMUSG00000021749	ENSMUSG00000035781	ENSMUSG00000032402	ENSMUSG00000022668	ENSMUSG00000000088	ENSMUSG00000029538	ENSMUSG00000034681	ENSMUSG00000000385
ENSMUSG00000024101	ENSMUSG00000032492	ENSMUSG00000049401	ENSMUSG00000026074	ENSMUSG00000054640	ENSMUSG00000096126	ENSMUSG00000013662	ENSMUSG00000000120	ENSMUSG00000020018	ENSMUSG00000024712
ENSMUSG00000059824	ENSMUSG00000034118	ENSMUSG00000036896	ENSMUSG00000003435	ENSMUSG00000062031	ENSMUSG00000018537	ENSMUSG00000079884	ENSMUSG00000006299	ENSMUSG00000022774	ENSMUSG00000042834
ENSMUSG00000032377	ENSMUSG00000037235	ENSMUSG00000022051	ENSMUSG00000005198	ENSMUSG00000037111	ENSMUSG00000022515	ENSMUSG00000031897	ENSMUSG00000058922	ENSMUSG00000081603	ENSMUSG00000104960
ENSMUSG00000030231	ENSMUSG00000055053	ENSMUSG00000024140	ENSMUSG00000040711	ENSMUSG00000034957	ENSMUSG00000026349	ENSMUSG00000028643	ENSMUSG00000040824	ENSMUSG00000069744	ENSMUSG00000037095
ENSMUSG00000005034	ENSMUSG00000022863	ENSMUSG00000021996	ENSMUSG00000097815	ENSMUSG00000041775	ENSMUSG00000036087	ENSMUSG00000046668	ENSMUSG00000029328	ENSMUSG00000046691	ENSMUSG00000115584
ENSMUSG00000057637	ENSMUSG00000025034	ENSMUSG00000074715	ENSMUSG00000022474	ENSMUSG00000018412	ENSMUSG00000068551	ENSMUSG00000001300	ENSMUSG00000031776	ENSMUSG00000038690	ENSMUSG00000004945
ENSMUSG00000019997	ENSMUSG00000001946	ENSMUSG00000031357	ENSMUSG00000043510	ENSMUSG00000021482	ENSMUSG00000067942	ENSMUSG00000008601	ENSMUSG00000017781	ENSMUSG00000030751	ENSMUSG00000084817
ENSMUSG00000039100	ENSMUSG00000067149	ENSMUSG00000015733	ENSMUSG00000003352	ENSMUSG00000065434	ENSMUSG00000042446	ENSMUSG00000046203	ENSMUSG00000062867	ENSMUSG00000033685	ENSMUSG00000074207
ENSMUSG00000048537	ENSMUSG00000031835	ENSMUSG00000029076	ENSMUSG00000038175	ENSMUSG00000034472	ENSMUSG00000021125	ENSMUSG00000037379	ENSMUSG00000023272	ENSMUSG00000031007	ENSMUSG00000022477
ENSMUSG00000046982	ENSMUSG00000009073	ENSMUSG00000020674	ENSMUSG00000003660	ENSMUSG00000038604	ENSMUSG00000021244	ENSMUSG00000012017	ENSMUSG00000076437	ENSMUSG00000030435	ENSMUSG00000031400
ENSMUSG00000018415	ENSMUSG00000031431	ENSMUSG00000058835	ENSMUSG00000040146	ENSMUSG00000001211	ENSMUSG00000095562	ENSMUSG00000021493	ENSMUSG00000075701	ENSMUSG00000063870	ENSMUSG00000008348
ENSMUSG00000020747	ENSMUSG00000054702	ENSMUSG00000006418	ENSMUSG00000029684	ENSMUSG00000001870	ENSMUSG00000081944	ENSMUSG00000022771	ENSMUSG00000062963	ENSMUSG00000027184	ENSMUSG00000081087
ENSMUSG00000041236	ENSMUSG00000024588	ENSMUSG00000074272	ENSMUSG00000024066	ENSMUSG00000020978	ENSMUSG00000079334	ENSMUSG00000065037	ENSMUSG00000011257	ENSMUSG00000021771	ENSMUSG00000028955
ENSMUSG00000041530	ENSMUSG00000026411	ENSMUSG00000030824	ENSMUSG00000051495	ENSMUSG00000046822	ENSMUSG00000038205	ENSMUSG00000038366	ENSMUSG00000036850	ENSMUSG00000004096	ENSMUSG00000007815
ENSMUSG00000063382	ENSMUSG00000025040	ENSMUSG00000028779	ENSMUSG00000055435	ENSMUSG00000002249	ENSMUSG00000027122	ENSMUSG00000022451	ENSMUSG00000024150	ENSMUSG00000000690	ENSMUSG00000094344
ENSMUSG00000032449	ENSMUSG00000018211	ENSMUSG00000006717	ENSMUSG00000039831	ENSMUSG00000003948	ENSMUSG00000014873	ENSMUSG00000038722	ENSMUSG00000041740	ENSMUSG00000015759	ENSMUSG00000025871
ENSMUSG00000017485	ENSMUSG00000037643	ENSMUSG00000098234	ENSMUSG00000036805	ENSMUSG00000105906	ENSMUSG00000022019	ENSMUSG00000040322	ENSMUSG00000055044	ENSMUSG00000043091	ENSMUSG00000026478
ENSMUSG00000006010	ENSMUSG00000026154	ENSMUSG00000062081	ENSMUSG00000028266	ENSMUSG00000052707	ENSMUSG00000114184	ENSMUSG00000017802	ENSMUSG00000025935	ENSMUSG00000018583	ENSMUSG00000071654
ENSMUSG00000008305	ENSMUSG00000039883	ENSMUSG00000021870	ENSMUSG00000047990	ENSMUSG00000042423	ENSMUSG00000020196	ENSMUSG00000031441	ENSMUSG00000019777	ENSMUSG00000079562	ENSMUSG00000113902
ENSMUSG00000007817	ENSMUSG00000027680	ENSMUSG00000056429	ENSMUSG00000035356	ENSMUSG00000034163	ENSMUSG00000028134	ENSMUSG00000055762	ENSMUSG00000026966	ENSMUSG00000014349	ENSMUSG00000081855
ENSMUSG00000048285	ENSMUSG00000033287	ENSMUSG00000025278	ENSMUSG00000020263	ENSMUSG00000024395	ENSMUSG00000006777	ENSMUSG00000068823	ENSMUSG00000046841	ENSMUSG00000002741	ENSMUSG00000041870
ENSMUSG00000028649	ENSMUSG00000030275	ENSMUSG00000027775	ENSMUSG00000049422	ENSMUSG00000041075	ENSMUSG00000021866	ENSMUSG00000031995	ENSMUSG00000005683	ENSMUSG00000053119	ENSMUSG00000032382
ENSMUSG00000036775	ENSMUSG00000002881	ENSMUSG00000025410	ENSMUSG00000023055	ENSMUSG00000031169	ENSMUSG00000019831	ENSMUSG00000022462	ENSMUSG00000024213	ENSMUSG00000005873	ENSMUSG00000031770
ENSMUSG00000001366	ENSMUSG00000025407	ENSMUSG00000017831	ENSMUSG00000027012	ENSMUSG00000021895	ENSMUSG00000050520	ENSMUSG00000030082	ENSMUSG00000020265	ENSMUSG00000042541	ENSMUSG00000049892
ENSMUSG00000035173	ENSMUSG00000046768	ENSMUSG00000058715	ENSMUSG00000040225	ENSMUSG00000023977	ENSMUSG00000062729	ENSMUSG00000037351	ENSMUSG00000053560	ENSMUSG00000071646	ENSMUSG00000075611
ENSMUSG00000037369	ENSMUSG00000061981	ENSMUSG00000025498	ENSMUSG00000079215	ENSMUSG00000047181	ENSMUSG00000021608	ENSMUSG00000020594	ENSMUSG00000036748	ENSMUSG00000025580	ENSMUSG00000058672
ENSMUSG00000034522	ENSMUSG00000024909	ENSMUSG00000013622	ENSMUSG00000031729	ENSMUSG00000044134	ENSMUSG00000024566	ENSMUSG00000028797	ENSMUSG00000005312	ENSMUSG00000100007	ENSMUSG00000024072
ENSMUSG00000039706	ENSMUSG00000027800	ENSMUSG00000033355	ENSMUSG00000040746	ENSMUSG00000022822	ENSMUSG00000031986	ENSMUSG00000020307	ENSMUSG00000020946	ENSMUSG00000100514	ENSMUSG00000032369
ENSMUSG00000046546	ENSMUSG00000027007	ENSMUSG00000062929	ENSMUSG00000028082	ENSMUSG00000093686	ENSMUSG00000010057	ENSMUSG00000061144	ENSMUSG00000010097	ENSMUSG00000019494	ENSMUSG00000068348
ENSMUSG00000002103	ENSMUSG00000021192	ENSMUSG00000042626	ENSMUSG00000024926	ENSMUSG00000003847	ENSMUSG00000027854	ENSMUSG00000029149	ENSMUSG00000071041	ENSMUSG00000037070	ENSMUSG00000060019
ENSMUSG00000043795	ENSMUSG00000044338	ENSMUSG00000020432	ENSMUSG00000037972	ENSMUSG00000022024	ENSMUSG00000027652	ENSMUSG00000047238	ENSMUSG00000058076	ENSMUSG00000022698	ENSMUSG00000040548
ENSMUSG00000032009	ENSMUSG00000060703	ENSMUSG00000000275	ENSMUSG00000056579	ENSMUSG00000037003	ENSMUSG00000074733	ENSMUSG00000023039	ENSMUSG00000005981	ENSMUSG00000064357	ENSMUSG00000030805
ENSMUSG00000022032	ENSMUSG00000051116	ENSMUSG00000074578	ENSMUSG00000060550	ENSMUSG00000010362	ENSMUSG00000031791	ENSMUSG00000020515	ENSMUSG00000032348	ENSMUSG00000042462	ENSMUSG00000021973
ENSMUSG00000020521	ENSMUSG00000018501	ENSMUSG00000028821	ENSMUSG00000106734	ENSMUSG00000024240	ENSMUSG00000021589	ENSMUSG00000031590	ENSMUSG00000001416	ENSMUSG00000019579	ENSMUSG00000023094
ENSMUSG00000023044	ENSMUSG00000038127	ENSMUSG00000036908	ENSMUSG00000032737	ENSMUSG00000040998	ENSMUSG00000044730	ENSMUSG00000028291	ENSMUSG00000020171	ENSMUSG00000020680	ENSMUSG00000031555
ENSMUSG00000087006	ENSMUSG00000026380	ENSMUSG00000024480	ENSMUSG00000030717	ENSMUSG00000020415	ENSMUSG00000030016	ENSMUSG00000026111	ENSMUSG00000030662	ENSMUSG00000068039	ENSMUSG00000036372
ENSMUSG00000021559	ENSMUSG00000050989	ENSMUSG00000073982	ENSMUSG00000015312	ENSMUSG00000006920	ENSMUSG00000038914	ENSMUSG00000024513	ENSMUSG00000015749	ENSMUSG00000040842	ENSMUSG00000093904
ENSMUSG00000034761	ENSMUSG00000038193	ENSMUSG00000026479	ENSMUSG00000029174	ENSMUSG00000027210	ENSMUSG00000014232	ENSMUSG00000015247	ENSMUSG00000026553	ENSMUSG00000030120	ENSMUSG00000039481
ENSMUSG00000024780	ENSMUSG00000033965	ENSMUSG00000024900	ENSMUSG00000066705	ENSMUSG00000038861	ENSMUSG00000031365	ENSMUSG00000034917	ENSMUSG00000038812	ENSMUSG00000034807	novel.92
ENSMUSG00000107283	ENSMUSG00000021501	ENSMUSG00000094724	ENSMUSG00000015889	ENSMUSG00000074736	ENSMUSG00000046909	ENSMUSG00000048234	ENSMUSG00000034088	ENSMUSG00000030663	ENSMUSG00000025950
ENSMUSG00000022708	ENSMUSG00000028597	ENSMUSG00000029829	ENSMUSG00000024521	ENSMUSG00000035258	ENSMUSG00000012640	ENSMUSG00000031948	ENSMUSG00000057506	ENSMUSG00000041084	ENSMUSG00000032232
ENSMUSG00000010290	ENSMUSG00000100215	ENSMUSG00000000711	ENSMUSG00000059495	ENSMUSG00000021669	ENSMUSG00000031631	ENSMUSG00000019312	ENSMUSG00000025156	ENSMUSG00000021607	ENSMUSG00000026042
ENSMUSG00000043300	ENSMUSG00000015189	ENSMUSG00000042212	ENSMUSG00000019189	ENSMUSG00000024325	ENSMUSG00000014303	ENSMUSG00000043969	ENSMUSG00000045948	ENSMUSG00000001383	ENSMUSG00000027293
ENSMUSG00000094551	ENSMUSG00000053329	ENSMUSG00000026457	ENSMUSG00000110528	ENSMUSG00000021319	ENSMUSG00000016262	ENSMUSG00000027893	ENSMUSG00000115987	ENSMUSG00000039680	ENSMUSG00000022265
ENSMUSG00000026585	ENSMUSG00000045573	ENSMUSG00000027215	ENSMUSG00000032690	ENSMUSG00000034560	ENSMUSG00000000359	ENSMUSG00000019158	ENSMUSG00000018446	ENSMUSG00000047260	ENSMUSG00000029994
ENSMUSG00000029461	ENSMUSG00000032184	ENSMUSG00000030103	ENSMUSG00000030315	ENSMUSG00000029004	ENSMUSG00000025505	ENSMUSG00000070923	ENSMUSG00000030007	ENSMUSG00000004264	ENSMUSG00000032328
ENSMUSG00000038967	ENSMUSG00000043099	ENSMUSG00000026880	ENSMUSG00000022141	ENSMUSG00000030655	ENSMUSG00000018661	ENSMUSG00000032637	ENSMUSG00000030800	ENSMUSG00000060992	ENSMUSG00000067148
ENSMUSG00000044250	ENSMUSG00000073987	ENSMUSG00000070462	ENSMUSG00000035498	ENSMUSG00000008855	ENSMUSG00000035845	ENSMUSG00000015994	ENSMUSG00000038539	ENSMUSG00000044502	ENSMUSG00000028766
ENSMUSG00000021302	ENSMUSG00000073889	ENSMUSG00000024143	ENSMUSG00000042726	ENSMUSG00000030269	ENSMUSG00000003378	ENSMUSG00000032504	ENSMUSG00000039515	ENSMUSG00000038845	ENSMUSG00000063696
ENSMUSG00000059890	ENSMUSG00000049792	ENSMUSG00000044477	ENSMUSG00000095690	ENSMUSG00000020889	ENSMUSG00000026975	ENSMUSG00000005204	ENSMUSG00000058704	ENSMUSG00000052833	ENSMUSG00000011837
ENSMUSG00000042821	ENSMUSG00000024908	ENSMUSG00000028980	ENSMUSG00000034422	ENSMUSG00000002028	ENSMUSG00000091971	ENSMUSG00000015961	ENSMUSG00000020821	ENSMUSG00000024258	ENSMUSG00000022205
ENSMUSG00000021238	ENSMUSG00000029125	ENSMUSG00000047714	ENSMUSG00000021759	ENSMUSG00000046618	ENSMUSG00000094441	ENSMUSG00000021484	ENSMUSG00000110686	ENSMUSG00000081738	ENSMUSG00000031198
ENSMUSG00000029723	ENSMUSG00000027435	ENSMUSG00000003316	novel.440	ENSMUSG00000042099	ENSMUSG00000078570	ENSMUSG00000034168	ENSMUSG00000024181	ENSMUSG00000024067	ENSMUSG00000028337
ENSMUSG00000058881	ENSMUSG00000027805	ENSMUSG00000047423	ENSMUSG00000007613	ENSMUSG00000055632	ENSMUSG00000074682	ENSMUSG00000027375	ENSMUSG00000021957	ENSMUSG00000035227	ENSMUSG00000023571
ENSMUSG00000036943	ENSMUSG00000056121	ENSMUSG00000082284	ENSMUSG00000001348	ENSMUSG00000026103	ENSMUSG00000037787	ENSMUSG00000022403	ENSMUSG00000024271	ENSMUSG00000041459	ENSMUSG00000024759
ENSMUSG00000031616	ENSMUSG00000031166	ENSMUSG00000035547	ENSMUSG00000030967	ENSMUSG00000035569	ENSMUSG00000053137	ENSMUSG00000031309	ENSMUSG00000018287	ENSMUSG00000020592	ENSMUSG00000028563
ENSMUSG00000020954	ENSMUSG00000043421	ENSMUSG00000021556	ENSMUSG00000047407	ENSMUSG00000040123	ENSMUSG00000011306	ENSMUSG00000003039	ENSMUSG00000006740	ENSMUSG00000030603	ENSMUSG00000002900
ENSMUSG00000018909	ENSMUSG00000029536	ENSMUSG00000007034	ENSMUSG00000021367	ENSMUSG00000041328	ENSMUSG00000024073	ENSMUSG00000080268	ENSMUSG00000024045	ENSMUSG00000023939	ENSMUSG00000032373
ENSMUSG00000024070	ENSMUSG00000032320	ENSMUSG00000074896	ENSMUSG00000008958	ENSMUSG00000040840	ENSMUSG00000026207	ENSMUSG00000020547	ENSMUSG00000091086	ENSMUSG00000030541	ENSMUSG00000029413
ENSMUSG00000014763	ENSMUSG00000034487	ENSMUSG00000014905	ENSMUSG00000000253	ENSMUSG00000004798	ENSMUSG00000035597	ENSMUSG00000008859	ENSMUSG00000084830	ENSMUSG00000028792	ENSMUSG00000004936
ENSMUSG00000040370	ENSMUSG00000027984	ENSMUSG00000026796	ENSMUSG00000062078	ENSMUSG00000043644	ENSMUSG00000004565	ENSMUSG00000021576	ENSMUSG00000069565	ENSMUSG00000032575	ENSMUSG00000084786
ENSMUSG00000020792	ENSMUSG00000022440	ENSMUSG00000055978	ENSMUSG00000024014	ENSMUSG00000040022	ENSMUSG00000020776	ENSMUSG00000014195	ENSMUSG00000006442	ENSMUSG00000062248	ENSMUSG00000027162
ENSMUSG00000100131	ENSMUSG00000023156	ENSMUSG00000020523	ENSMUSG00000022433	ENSMUSG00000027677	ENSMUSG00000032727	ENSMUSG00000028780	ENSMUSG00000036315	ENSMUSG00000065990	ENSMUSG00000042312
ENSMUSG00000047867	ENSMUSG00000030763	ENSMUSG00000075010	ENSMUSG00000038546	ENSMUSG00000018476	ENSMUSG00000020288	ENSMUSG00000062300	ENSMUSG00000008035	ENSMUSG00000035203	ENSMUSG00000032905
ENSMUSG00000031010	ENSMUSG00000018398	ENSMUSG00000022453	ENSMUSG00000069495	ENSMUSG00000079547	ENSMUSG00000032396	ENSMUSG00000102070	ENSMUSG00000020153	ENSMUSG00000027937	ENSMUSG00000031483
ENSMUSG00000028476	ENSMUSG00000022565	ENSMUSG00000010307	ENSMUSG00000003617	ENSMUSG00000025939	ENSMUSG00000026211	ENSMUSG00000020133	ENSMUSG00000020664	ENSMUSG00000042747	ENSMUSG00000008763
ENSMUSG00000022231	ENSMUSG00000046562	ENSMUSG00000024811	ENSMUSG00000072115	ENSMUSG00000028053	ENSMUSG00000027272	ENSMUSG00000005103	ENSMUSG00000070167	ENSMUSG00000002767	ENSMUSG00000013465
ENSMUSG00000022150	ENSMUSG00000034300	ENSMUSG00000033684	ENSMUSG00000022770	ENSMUSG00000031024	ENSMUSG00000097375	ENSMUSG00000014402	ENSMUSG00000031065	ENSMUSG00000018362	ENSMUSG00000028961
ENSMUSG00000006386	ENSMUSG00000006538	ENSMUSG00000071074	ENSMUSG00000048696	ENSMUSG00000027878	ENSMUSG00000046351	ENSMUSG00000078784	ENSMUSG00000082044	ENSMUSG00000027193	ENSMUSG00000063838
ENSMUSG00000019820	ENSMUSG00000027102	ENSMUSG00000019873	ENSMUSG00000029832	ENSMUSG00000019478	ENSMUSG00000025764	ENSMUSG00000057789	ENSMUSG00000055681	ENSMUSG00000037197	ENSMUSG00000014177
ENSMUSG00000015396	ENSMUSG00000066877	ENSMUSG00000052776	ENSMUSG00000022974	ENSMUSG00000090935	ENSMUSG00000031878	ENSMUSG00000027111	ENSMUSG00000020167	ENSMUSG00000003345	ENSMUSG00000068732
ENSMUSG00000033065	ENSMUSG00000022893	ENSMUSG00000059195	ENSMUSG00000025225	ENSMUSG00000027365	ENSMUSG00000032525	ENSMUSG00000021072	ENSMUSG00000040269	ENSMUSG00000015671	ENSMUSG00000041895
ENSMUSG00000097328	ENSMUSG00000020955	ENSMUSG00000052296	ENSMUSG00000005069	ENSMUSG00000036057	ENSMUSG00000042831	ENSMUSG00000006273	ENSMUSG00000049299	ENSMUSG00000078652	ENSMUSG00000021215
ENSMUSG00000060198	ENSMUSG00000021916	ENSMUSG00000046805	ENSMUSG00000021948	ENSMUSG00000033446	ENSMUSG00000068854	ENSMUSG00000020271	ENSMUSG00000029148	ENSMUSG00000054604	ENSMUSG00000060450
ENSMUSG00000056492	ENSMUSG00000003033	ENSMUSG00000024404	ENSMUSG00000039285	ENSMUSG00000107962	ENSMUSG00000024163	ENSMUSG00000037089	ENSMUSG00000029146	ENSMUSG00000024165	ENSMUSG00000064080
ENSMUSG00000033577	ENSMUSG00000047379	ENSMUSG00000030605	ENSMUSG00000027931	ENSMUSG00000020605	ENSMUSG00000005886	ENSMUSG00000037035	ENSMUSG00000087679	ENSMUSG00000010095	ENSMUSG00000015806
ENSMUSG00000021567	ENSMUSG00000057367	ENSMUSG00000042506	ENSMUSG00000025464	ENSMUSG00000033478	ENSMUSG00000025036	ENSMUSG00000019471	ENSMUSG00000027006	ENSMUSG00000071533	ENSMUSG00000032398
ENSMUSG00000051615	ENSMUSG00000027257	ENSMUSG00000024338	ENSMUSG00000018363	ENSMUSG00000105359	ENSMUSG00000033972	ENSMUSG00000018821	ENSMUSG00000030754	ENSMUSG00000020780	ENSMUSG00000064246
ENSMUSG00000021054	ENSMUSG00000009894	ENSMUSG00000024678	ENSMUSG00000018166	ENSMUSG00000026696	ENSMUSG00000026853	ENSMUSG00000032002	ENSMUSG00000044600	ENSMUSG00000050552	ENSMUSG00000002732
ENSMUSG00000026932	ENSMUSG00000022390	ENSMUSG00000028557	ENSMUSG00000031622	ENSMUSG00000032333	ENSMUSG00000040363	ENSMUSG00000008301	ENSMUSG00000024785	ENSMUSG00000063480	ENSMUSG00000048307
ENSMUSG00000022000	ENSMUSG00000023191	ENSMUSG00000020308	ENSMUSG00000109336	ENSMUSG00000037622	ENSMUSG00000057541	ENSMUSG00000006024	ENSMUSG00000003200	ENSMUSG00000030682	ENSMUSG00000003464
ENSMUSG00000093661	ENSMUSG00000032307	ENSMUSG00000028868	ENSMUSG00000023074	ENSMUSG00000031661	ENSMUSG00000029587	ENSMUSG00000017677	ENSMUSG00000049124	ENSMUSG00000027195	novel.311
ENSMUSG00000020801	ENSMUSG00000000058	ENSMUSG00000032604	ENSMUSG00000101304	ENSMUSG00000029501	ENSMUSG00000048106	ENSMUSG00000030029	ENSMUSG00000002010	ENSMUSG00000073838	ENSMUSG00000024955
ENSMUSG00000021028	ENSMUSG00000037260	ENSMUSG00000023186	ENSMUSG00000028751	ENSMUSG00000002996	ENSMUSG00000037455	ENSMUSG00000091549	ENSMUSG00000041168	ENSMUSG00000011884	ENSMUSG00000028277
ENSMUSG00000052040	ENSMUSG00000036737	ENSMUSG00000020078	ENSMUSG00000020183	ENSMUSG00000050222	ENSMUSG00000006705	ENSMUSG00000005823	ENSMUSG00000030983	ENSMUSG00000038482	ENSMUSG00000061306
ENSMUSG00000040785	ENSMUSG00000056917	ENSMUSG00000050092	ENSMUSG00000058638	ENSMUSG00000031858	ENSMUSG00000084519	ENSMUSG00000035621	ENSMUSG00000026655	ENSMUSG00000022210	ENSMUSG00000029484
ENSMUSG00000026150	ENSMUSG00000037487	ENSMUSG00000085438	ENSMUSG00000006288	ENSMUSG00000034525	ENSMUSG00000038902	ENSMUSG00000015750	ENSMUSG00000025940	ENSMUSG00000024583	ENSMUSG00000083716
ENSMUSG00000020170	ENSMUSG00000028469	ENSMUSG00000031556	ENSMUSG00000002948	ENSMUSG00000032127	ENSMUSG00000040446	ENSMUSG00000040188	ENSMUSG00000022757	ENSMUSG00000024309	ENSMUSG00000040447
ENSMUSG00000022750	ENSMUSG00000032479	ENSMUSG00000030105	ENSMUSG00000029385	ENSMUSG00000035697	ENSMUSG00000076598	ENSMUSG00000056501	ENSMUSG00000026766	ENSMUSG00000017721	ENSMUSG00000040859
ENSMUSG00000018750	ENSMUSG00000023921	ENSMUSG00000002812	ENSMUSG00000044968	ENSMUSG00000032393	ENSMUSG00000028532	ENSMUSG00000036398	ENSMUSG00000001105	ENSMUSG00000002658	ENSMUSG00000020900
ENSMUSG00000090523	ENSMUSG00000041124	ENSMUSG00000024146	ENSMUSG00000034614	ENSMUSG00000027339	ENSMUSG00000041415	ENSMUSG00000029535	ENSMUSG00000025144	ENSMUSG00000013822	ENSMUSG00000004070
ENSMUSG00000040584	ENSMUSG00000058070	ENSMUSG00000022175	ENSMUSG00000057982	ENSMUSG00000063450	ENSMUSG00000078517	ENSMUSG00000044221	ENSMUSG00000001380	ENSMUSG00000030127	ENSMUSG00000062054
ENSMUSG00000069895	ENSMUSG00000041058	ENSMUSG00000021814	ENSMUSG00000027598	ENSMUSG00000032531	ENSMUSG00000020092	ENSMUSG00000019832	ENSMUSG00000017421	ENSMUSG00000026701	ENSMUSG00000020536
ENSMUSG00000018604	ENSMUSG00000036832	ENSMUSG00000030629	ENSMUSG00000039286	ENSMUSG00000030787	ENSMUSG00000044098	ENSMUSG00000097971	ENSMUSG00000038416	ENSMUSG00000005625	ENSMUSG00000058173
ENSMUSG00000030451	ENSMUSG00000028607	ENSMUSG00000004040	ENSMUSG00000033159	ENSMUSG00000097059	ENSMUSG00000040102	ENSMUSG00000022014	ENSMUSG00000009293	ENSMUSG00000038721	ENSMUSG00000021136
ENSMUSG00000008734	ENSMUSG00000086427	ENSMUSG00000029061	ENSMUSG00000020472	ENSMUSG00000032898	ENSMUSG00000094088	ENSMUSG00000029998	ENSMUSG00000010830	ENSMUSG00000018559	ENSMUSG00000038668
ENSMUSG00000008822	ENSMUSG00000060923	ENSMUSG00000020519	ENSMUSG00000028019	ENSMUSG00000027763	ENSMUSG00000052137	ENSMUSG00000066150	ENSMUSG00000028063	ENSMUSG00000004270	ENSMUSG00000026220
ENSMUSG00000018395	ENSMUSG00000010025	ENSMUSG00000019210	ENSMUSG00000016940	ENSMUSG00000040481	ENSMUSG00000090110	ENSMUSG00000028743	ENSMUSG00000059159	ENSMUSG00000020477	ENSMUSG00000074516
ENSMUSG00000032855	ENSMUSG00000059325	ENSMUSG00000000078	ENSMUSG00000052566	ENSMUSG00000051242	ENSMUSG00000055980	ENSMUSG00000024392	ENSMUSG00000023348	ENSMUSG00000066551	ENSMUSG00000017843
ENSMUSG00000020230	ENSMUSG00000035093	ENSMUSG00000021665	ENSMUSG00000031790	ENSMUSG00000025408	ENSMUSG00000067928	ENSMUSG00000020743	ENSMUSG00000026837	ENSMUSG00000030339	ENSMUSG00000022681
ENSMUSG00000059970	ENSMUSG00000025037	ENSMUSG00000047370	ENSMUSG00000029213	ENSMUSG00000030201	ENSMUSG00000034449	ENSMUSG00000030035	ENSMUSG00000026377	ENSMUSG00000024590	ENSMUSG00000030421
ENSMUSG00000009633	ENSMUSG00000025860	ENSMUSG00000110679	ENSMUSG00000038024	ENSMUSG00000055024	ENSMUSG00000025083	ENSMUSG00000060512	ENSMUSG00000051989	ENSMUSG00000020917	ENSMUSG00000031913
ENSMUSG00000031749	ENSMUSG00000020451	ENSMUSG00000003161	ENSMUSG00000068735	ENSMUSG00000097296	ENSMUSG00000024241	ENSMUSG00000101111	ENSMUSG00000020075	ENSMUSG00000024571	ENSMUSG00000027848
ENSMUSG00000046532	ENSMUSG00000078695	ENSMUSG00000028343	ENSMUSG00000092607	ENSMUSG00000022529	ENSMUSG00000030780	ENSMUSG00000029152	ENSMUSG00000040242	ENSMUSG00000028010	ENSMUSG00000025745
ENSMUSG00000022723	ENSMUSG00000034875	ENSMUSG00000022500	ENSMUSG00000029178	ENSMUSG00000022307	ENSMUSG00000066235	ENSMUSG00000027433	ENSMUSG00000005469	ENSMUSG00000071451	ENSMUSG00000050627
ENSMUSG00000023827	ENSMUSG00000030207	ENSMUSG00000001018	ENSMUSG00000001751	ENSMUSG00000043940	ENSMUSG00000063160	ENSMUSG00000028436	ENSMUSG00000040463	ENSMUSG00000021111	ENSMUSG00000027177
ENSMUSG00000027430	ENSMUSG00000009030	ENSMUSG00000000682	ENSMUSG00000014444	ENSMUSG00000062373	ENSMUSG00000038244	ENSMUSG00000023905	ENSMUSG00000031504	ENSMUSG00000063576	ENSMUSG00000054008
ENSMUSG00000029787	ENSMUSG00000027332	ENSMUSG00000027363	ENSMUSG00000038213	ENSMUSG00000024276	ENSMUSG00000024667	ENSMUSG00000015217	ENSMUSG00000028560	ENSMUSG00000002660	ENSMUSG00000024959
ENSMUSG00000058318	ENSMUSG00000109222	ENSMUSG00000034936	ENSMUSG00000092274	ENSMUSG00000038119	ENSMUSG00000030979	ENSMUSG00000059248	ENSMUSG00000019768	ENSMUSG00000003873	ENSMUSG00000035048
ENSMUSG00000037475	ENSMUSG00000023942	ENSMUSG00000034707	ENSMUSG00000018209	ENSMUSG00000037938	ENSMUSG00000039253	ENSMUSG00000025451	ENSMUSG00000020456	ENSMUSG00000021737	ENSMUSG00000019055
ENSMUSG00000041445	ENSMUSG00000034450	ENSMUSG00000002147	ENSMUSG00000003721	ENSMUSG00000000538	ENSMUSG00000041528	ENSMUSG00000041936	ENSMUSG00000075232	ENSMUSG00000052456	ENSMUSG00000008730
ENSMUSG00000038886	ENSMUSG00000049521	ENSMUSG00000002580	ENSMUSG00000042419	ENSMUSG00000033233	ENSMUSG00000039713	ENSMUSG00000014856	ENSMUSG00000025103	ENSMUSG00000034685	ENSMUSG00000066407
ENSMUSG00000013833	ENSMUSG00000022389	ENSMUSG00000029426	ENSMUSG00000019947	ENSMUSG00000021253	ENSMUSG00000037750	ENSMUSG00000020224	ENSMUSG00000031197	ENSMUSG00000055612	ENSMUSG00000063684
ENSMUSG00000056870	ENSMUSG00000020422	ENSMUSG00000026946	ENSMUSG00000041577	ENSMUSG00000035799	ENSMUSG00000007805	ENSMUSG00000029038	ENSMUSG00000035215	ENSMUSG00000005575	ENSMUSG00000085342
ENSMUSG00000024451	ENSMUSG00000033191	ENSMUSG00000025888	ENSMUSG00000021549	ENSMUSG00000036989	ENSMUSG00000057894	ENSMUSG00000006800	ENSMUSG00000028676	ENSMUSG00000002372	ENSMUSG00000020823
ENSMUSG00000022016	ENSMUSG00000044949	ENSMUSG00000032091	ENSMUSG00000047881	ENSMUSG00000034297	ENSMUSG00000048371	ENSMUSG00000030868	ENSMUSG00000021144	ENSMUSG00000083097	ENSMUSG00000044217
ENSMUSG00000034636	ENSMUSG00000040811	ENSMUSG00000025481	ENSMUSG00000001909	ENSMUSG00000021096	ENSMUSG00000087672	ENSMUSG00000039529	ENSMUSG00000015714	ENSMUSG00000024387	ENSMUSG00000026078
ENSMUSG00000032198	ENSMUSG00000031229	ENSMUSG00000056116	ENSMUSG00000032633	ENSMUSG00000035824	ENSMUSG00000059895	ENSMUSG00000037253	ENSMUSG00000033272	ENSMUSG00000028670	ENSMUSG00000022867
ENSMUSG00000024201	ENSMUSG00000065954	ENSMUSG00000018774	ENSMUSG00000035696	ENSMUSG00000031453	ENSMUSG00000030213	ENSMUSG00000020936	ENSMUSG00000026281	ENSMUSG00000001910	ENSMUSG00000058594
ENSMUSG00000031089	ENSMUSG00000028684	ENSMUSG00000058064	ENSMUSG00000026821	ENSMUSG00000053581	ENSMUSG00000044982	ENSMUSG00000003402	ENSMUSG00000063171	ENSMUSG00000082127	ENSMUSG00000054277
ENSMUSG00000079487	ENSMUSG00000022683	ENSMUSG00000028211	ENSMUSG00000027994	ENSMUSG00000032560	ENSMUSG00000060181	ENSMUSG00000114540	ENSMUSG00000054408	ENSMUSG00000039640	ENSMUSG00000022280
ENSMUSG00000036158	ENSMUSG00000023277	ENSMUSG00000034459	ENSMUSG00000062822	ENSMUSG00000008429	ENSMUSG00000042508	ENSMUSG00000029513	ENSMUSG00000051319	ENSMUSG00000037916	ENSMUSG00000029287
ENSMUSG00000019978	ENSMUSG00000067344	ENSMUSG00000003644	ENSMUSG00000021945	ENSMUSG00000034189	ENSMUSG00000001995	ENSMUSG00000028140	ENSMUSG00000030298	ENSMUSG00000024925	ENSMUSG00000038312
ENSMUSG00000038068	ENSMUSG00000068522	ENSMUSG00000027078	ENSMUSG00000034190	ENSMUSG00000098259	ENSMUSG00000003549	ENSMUSG00000039367	ENSMUSG00000079941	ENSMUSG00000022858	ENSMUSG00000039234
ENSMUSG00000057766	ENSMUSG00000040209	ENSMUSG00000017057	ENSMUSG00000024483	ENSMUSG00000033943	ENSMUSG00000097392	ENSMUSG00000021681	ENSMUSG00000029319	ENSMUSG00000024556	ENSMUSG00000044734
ENSMUSG00000042594	ENSMUSG00000025017	ENSMUSG00000071711	ENSMUSG00000001844	ENSMUSG00000040506	ENSMUSG00000088139	ENSMUSG00000034075	ENSMUSG00000040374	ENSMUSG00000004937	ENSMUSG00000029545
ENSMUSG00000039457	ENSMUSG00000039740	ENSMUSG00000033429	ENSMUSG00000028468	ENSMUSG00000030873	ENSMUSG00000043587	ENSMUSG00000043733	ENSMUSG00000024537	ENSMUSG00000079480	ENSMUSG00000054723
ENSMUSG00000045763	ENSMUSG00000024472	ENSMUSG00000006219	ENSMUSG00000024580	ENSMUSG00000081992	ENSMUSG00000076672	ENSMUSG00000023068	ENSMUSG00000022769	ENSMUSG00000020349	ENSMUSG00000031513
ENSMUSG00000046329	ENSMUSG00000027792	ENSMUSG00000005447	ENSMUSG00000024260	ENSMUSG00000022758	ENSMUSG00000030284	ENSMUSG00000026029	ENSMUSG00000030795	ENSMUSG00000063412	ENSMUSG00000024978
ENSMUSG00000040520	ENSMUSG00000000340	ENSMUSG00000038781	ENSMUSG00000034573	ENSMUSG00000042286	ENSMUSG00000033454	ENSMUSG00000050530	ENSMUSG00000021764	ENSMUSG00000081272	ENSMUSG00000050359
ENSMUSG00000005803	ENSMUSG00000034612	ENSMUSG00000060147	ENSMUSG00000052369	ENSMUSG00000055320	ENSMUSG00000045180	ENSMUSG00000004364	ENSMUSG00000029672	ENSMUSG00000051391	ENSMUSG00000078238
ENSMUSG00000040987	ENSMUSG00000021360	ENSMUSG00000017119	ENSMUSG00000036856	ENSMUSG00000028245	ENSMUSG00000050668	ENSMUSG00000096215	ENSMUSG00000031347	ENSMUSG00000029686	ENSMUSG00000031782
ENSMUSG00000030557	ENSMUSG00000021703	ENSMUSG00000031879	ENSMUSG00000073700	ENSMUSG00000042350	ENSMUSG00000054280	ENSMUSG00000022994	ENSMUSG00000034424	ENSMUSG00000020923	ENSMUSG00000021114
ENSMUSG00000032606	ENSMUSG00000027180	ENSMUSG00000026688	ENSMUSG00000027882	ENSMUSG00000034858	ENSMUSG00000036580	ENSMUSG00000027472	ENSMUSG00000019254	ENSMUSG00000038150	ENSMUSG00000086567
ENSMUSG00000047617	ENSMUSG00000038296	ENSMUSG00000037966	ENSMUSG00000037857	ENSMUSG00000039347	ENSMUSG00000029346	ENSMUSG00000030842	ENSMUSG00000024941	ENSMUSG00000032547	ENSMUSG00000020864
ENSMUSG00000029156	ENSMUSG00000069919	ENSMUSG00000024516	ENSMUSG00000066894	ENSMUSG00000050567	ENSMUSG00000108010	ENSMUSG00000025417	ENSMUSG00000084093	ENSMUSG00000043445	ENSMUSG00000082029
ENSMUSG00000070056	ENSMUSG00000004931	ENSMUSG00000015790	ENSMUSG00000005142	ENSMUSG00000035649	ENSMUSG00000078640	ENSMUSG00000053436	ENSMUSG00000022031	ENSMUSG00000006782	ENSMUSG00000026775
ENSMUSG00000027309	ENSMUSG00000048387	ENSMUSG00000000594	ENSMUSG00000031778	ENSMUSG00000026571	ENSMUSG00000025008	ENSMUSG00000068739	ENSMUSG00000037710	ENSMUSG00000030688	ENSMUSG00000022940
ENSMUSG00000042599	ENSMUSG00000039473	ENSMUSG00000056515	ENSMUSG00000044285	ENSMUSG00000029108	ENSMUSG00000046096	ENSMUSG00000032712	ENSMUSG00000000355	ENSMUSG00000026965	ENSMUSG00000025027
ENSMUSG00000038564	ENSMUSG00000027408	ENSMUSG00000028268	ENSMUSG00000028599	ENSMUSG00000064288	ENSMUSG00000026923	ENSMUSG00000018761	ENSMUSG00000026356	ENSMUSG00000061024	ENSMUSG00000002957
ENSMUSG00000020393	ENSMUSG00000071359	ENSMUSG00000050565	ENSMUSG00000084616	ENSMUSG00000084592	ENSMUSG00000101316	ENSMUSG00000066568	ENSMUSG00000063200	ENSMUSG00000056648	ENSMUSG00000045854
ENSMUSG00000031990	ENSMUSG00000021646	ENSMUSG00000028270	ENSMUSG00000019927	ENSMUSG00000025241	ENSMUSG00000053286	ENSMUSG00000033021	ENSMUSG00000020444	ENSMUSG00000003528	novel.128
ENSMUSG00000039976	ENSMUSG00000030301	ENSMUSG00000070327	ENSMUSG00000054611	ENSMUSG00000003233	ENSMUSG00000000184	ENSMUSG00000027315	ENSMUSG00000078974	ENSMUSG00000032458	ENSMUSG00000039530
ENSMUSG00000025558	ENSMUSG00000028223	ENSMUSG00000006642	ENSMUSG00000028960	ENSMUSG00000057722	ENSMUSG00000042202	ENSMUSG00000101249	ENSMUSG00000020766	ENSMUSG00000025487	ENSMUSG00000028776
ENSMUSG00000029474	ENSMUSG00000027070	ENSMUSG00000033335	ENSMUSG00000057706	ENSMUSG00000038002	ENSMUSG00000025104	ENSMUSG00000027465	ENSMUSG00000030079	ENSMUSG00000029817	ENSMUSG00000022800
ENSMUSG00000037353	ENSMUSG00000019970	ENSMUSG00000029561	ENSMUSG00000041161	ENSMUSG00000040170	ENSMUSG00000026944	ENSMUSG00000040822	ENSMUSG00000059278	ENSMUSG00000028044	ENSMUSG00000030718
ENSMUSG00000022526	ENSMUSG00000031534	ENSMUSG00000026687	ENSMUSG00000051343	ENSMUSG00000046139	ENSMUSG00000005682	ENSMUSG00000022781	ENSMUSG00000034845	ENSMUSG00000000399	ENSMUSG00000031274
ENSMUSG00000033444	ENSMUSG00000037221	ENSMUSG00000021676	ENSMUSG00000057421	ENSMUSG00000038065	ENSMUSG00000019861	ENSMUSG00000009741	ENSMUSG00000028322	ENSMUSG00000047213	ENSMUSG00000032374
ENSMUSG00000040097	ENSMUSG00000003559	ENSMUSG00000028214	ENSMUSG00000026985	ENSMUSG00000003154	ENSMUSG00000039834	ENSMUSG00000085795	ENSMUSG00000039615	ENSMUSG00000022752	ENSMUSG00000020993
ENSMUSG00000027341	ENSMUSG00000028572	ENSMUSG00000021496	ENSMUSG00000079557	ENSMUSG00000034520	ENSMUSG00000031982	ENSMUSG00000027864	ENSMUSG00000041598	ENSMUSG00000027613	ENSMUSG00000044434
ENSMUSG00000036667	ENSMUSG00000022684	ENSMUSG00000020463	ENSMUSG00000032376	ENSMUSG00000099881	ENSMUSG00000049532	ENSMUSG00000018907	ENSMUSG00000041057	ENSMUSG00000029404	ENSMUSG00000026842
ENSMUSG00000070858	ENSMUSG00000043391	ENSMUSG00000028630	ENSMUSG00000048799	ENSMUSG00000048874	ENSMUSG00000044150	ENSMUSG00000027356	ENSMUSG00000021748	ENSMUSG00000028426	ENSMUSG00000018574
ENSMUSG00000039178	ENSMUSG00000035245	ENSMUSG00000080776	ENSMUSG00000033450	ENSMUSG00000029392	ENSMUSG00000062906	ENSMUSG00000053559	ENSMUSG00000022571	ENSMUSG00000059355	ENSMUSG00000040774
ENSMUSG00000015085	ENSMUSG00000029775	ENSMUSG00000057554	ENSMUSG00000029512	ENSMUSG00000021371	ENSMUSG00000058006	ENSMUSG00000039183	ENSMUSG00000033955	ENSMUSG00000020720	ENSMUSG00000038156
ENSMUSG00000038587	ENSMUSG00000039844	ENSMUSG00000046519	ENSMUSG00000089727	ENSMUSG00000086782	ENSMUSG00000022160	ENSMUSG00000067071	ENSMUSG00000032745	ENSMUSG00000025289	ENSMUSG00000009090
ENSMUSG00000060376	ENSMUSG00000020462	ENSMUSG00000057530	ENSMUSG00000030499	ENSMUSG00000040407	ENSMUSG00000025159	ENSMUSG00000041958	ENSMUSG00000023971	ENSMUSG00000074797	ENSMUSG00000042460
ENSMUSG00000031714	ENSMUSG00000035232	ENSMUSG00000055976	ENSMUSG00000015305	ENSMUSG00000031808	ENSMUSG00000000732	ENSMUSG00000021929	ENSMUSG00000026245	ENSMUSG00000028790	ENSMUSG00000028466
ENSMUSG00000061455	ENSMUSG00000024423	ENSMUSG00000025332	ENSMUSG00000061207	ENSMUSG00000063952	ENSMUSG00000075040	ENSMUSG00000022261	ENSMUSG00000020290	ENSMUSG00000036114	ENSMUSG00000028195
ENSMUSG00000026031	ENSMUSG00000040841	ENSMUSG00000075312	ENSMUSG00000039735	ENSMUSG00000005534	ENSMUSG00000092713	ENSMUSG00000001552	ENSMUSG00000030111	ENSMUSG00000027597	ENSMUSG00000001424
ENSMUSG00000039233	ENSMUSG00000032867	ENSMUSG00000068874	ENSMUSG00000041375	ENSMUSG00000047153	ENSMUSG00000025816	ENSMUSG00000021264	ENSMUSG00000057236	ENSMUSG00000033813	ENSMUSG00000039050
ENSMUSG00000043004	ENSMUSG00000057614	ENSMUSG00000042650	ENSMUSG00000023572	ENSMUSG00000073725	ENSMUSG00000048304	ENSMUSG00000003309	ENSMUSG00000037361	ENSMUSG00000020180	ENSMUSG00000018846
ENSMUSG00000034342	ENSMUSG00000034158	ENSMUSG00000022651	ENSMUSG00000032220	ENSMUSG00000060301	ENSMUSG00000035614	ENSMUSG00000007038	ENSMUSG00000032527	ENSMUSG00000027479	ENSMUSG00000026667
ENSMUSG00000016918	ENSMUSG00000040138	ENSMUSG00000010358	ENSMUSG00000042978	ENSMUSG00000061740	ENSMUSG00000027523	ENSMUSG00000023170	ENSMUSG00000045427	ENSMUSG00000021243	ENSMUSG00000013846
ENSMUSG00000038418	ENSMUSG00000030061	ENSMUSG00000037062	ENSMUSG00000033237	ENSMUSG00000034621	ENSMUSG00000030505	ENSMUSG00000021540	ENSMUSG00000024454	ENSMUSG00000031825	ENSMUSG00000026519
ENSMUSG00000075268	ENSMUSG00000026181	ENSMUSG00000028412	ENSMUSG00000024621	ENSMUSG00000026604	ENSMUSG00000074405	ENSMUSG00000074656	ENSMUSG00000025825	ENSMUSG00000007029	ENSMUSG00000047330
ENSMUSG00000081998	ENSMUSG00000075254	ENSMUSG00000057092	ENSMUSG00000034981	ENSMUSG00000020015	ENSMUSG00000030762	ENSMUSG00000022885	ENSMUSG00000037236	ENSMUSG00000063019	ENSMUSG00000010392
ENSMUSG00000070420	ENSMUSG00000033436	ENSMUSG00000027346	ENSMUSG00000027698	ENSMUSG00000052763	ENSMUSG00000043065	ENSMUSG00000020069	ENSMUSG00000070572	ENSMUSG00000029066	ENSMUSG00000004451
ENSMUSG00000071337	ENSMUSG00000016763	ENSMUSG00000071637	ENSMUSG00000035900	ENSMUSG00000041685	ENSMUSG00000040661	ENSMUSG00000026277	ENSMUSG00000020257	ENSMUSG00000007721	ENSMUSG00000030588
ENSMUSG00000009569	ENSMUSG00000020253	ENSMUSG00000043336	ENSMUSG00000027665	ENSMUSG00000090958	ENSMUSG00000021692	ENSMUSG00000029518	ENSMUSG00000003199	ENSMUSG00000030093	ENSMUSG00000001098
ENSMUSG00000026727	ENSMUSG00000043535	ENSMUSG00000028646	ENSMUSG00000033318	ENSMUSG00000039967	ENSMUSG00000042105	ENSMUSG00000078681	ENSMUSG00000006736	ENSMUSG00000051671	ENSMUSG00000026737
ENSMUSG00000030255	ENSMUSG00000029313	ENSMUSG00000034757	ENSMUSG00000111686	ENSMUSG00000040524	ENSMUSG00000044617	ENSMUSG00000061887	ENSMUSG00000015869	ENSMUSG00000024560	ENSMUSG00000032679
ENSMUSG00000021573	ENSMUSG00000039357	ENSMUSG00000070661	ENSMUSG00000039849	ENSMUSG00000026131	ENSMUSG00000097042	ENSMUSG00000037204	ENSMUSG00000022404	ENSMUSG00000062397	ENSMUSG00000024503
ENSMUSG00000016495	ENSMUSG00000013033	ENSMUSG00000039477	ENSMUSG00000059689	ENSMUSG00000026988	ENSMUSG00000046962	ENSMUSG00000008398	ENSMUSG00000026526	ENSMUSG00000045996	ENSMUSG00000003662
ENSMUSG00000045482	ENSMUSG00000001039	ENSMUSG00000024357	ENSMUSG00000000282	ENSMUSG00000038290	ENSMUSG00000004896	ENSMUSG00000000826	ENSMUSG00000050148	ENSMUSG00000032336	ENSMUSG00000060063
ENSMUSG00000064340	ENSMUSG00000040720	ENSMUSG00000040605	ENSMUSG00000030533	ENSMUSG00000015542	ENSMUSG00000023861	ENSMUSG00000034616	ENSMUSG00000031392	ENSMUSG00000018849	ENSMUSG00000030101
ENSMUSG00000037788	ENSMUSG00000029559	ENSMUSG00000025862	ENSMUSG00000035284	ENSMUSG00000019699	ENSMUSG00000090873	ENSMUSG00000020166	ENSMUSG00000070003	ENSMUSG00000024767	ENSMUSG00000032702
ENSMUSG00000027223	ENSMUSG00000033004	ENSMUSG00000021686	ENSMUSG00000021754	ENSMUSG00000034245	ENSMUSG00000033799	ENSMUSG00000026335	ENSMUSG00000029185	ENSMUSG00000055436	ENSMUSG00000038324
ENSMUSG00000024298	ENSMUSG00000027082	ENSMUSG00000019998	ENSMUSG00000028126	ENSMUSG00000022550	ENSMUSG00000030257	ENSMUSG00000034435	ENSMUSG00000024527	ENSMUSG00000022204	ENSMUSG00000018669
ENSMUSG00000028031	ENSMUSG00000040181	ENSMUSG00000038375	ENSMUSG00000035521	ENSMUSG00000028917	ENSMUSG00000034911	ENSMUSG00000026991	ENSMUSG00000020994	ENSMUSG00000015461	ENSMUSG00000096255
ENSMUSG00000045205	ENSMUSG00000035078	ENSMUSG00000000959	ENSMUSG00000061666	ENSMUSG00000082321	ENSMUSG00000090015	ENSMUSG00000033184	ENSMUSG00000058355	ENSMUSG00000028953	ENSMUSG00000020448
ENSMUSG00000055633	ENSMUSG00000089682	ENSMUSG00000031696	ENSMUSG00000105100	ENSMUSG00000065599	ENSMUSG00000024206	ENSMUSG00000029726	ENSMUSG00000083327	ENSMUSG00000044627	ENSMUSG00000037049
ENSMUSG00000091562	ENSMUSG00000023961	ENSMUSG00000020846	ENSMUSG00000033174	ENSMUSG00000037552	ENSMUSG00000037892	ENSMUSG00000003037	ENSMUSG00000028857	ENSMUSG00000027405	ENSMUSG00000059714
ENSMUSG00000069729	ENSMUSG00000094335	ENSMUSG00000032698	ENSMUSG00000037936	ENSMUSG00000027582	ENSMUSG00000073968	ENSMUSG00000030748	ENSMUSG00000027953	ENSMUSG00000007670	ENSMUSG00000025702
ENSMUSG00000043090	ENSMUSG00000052419	ENSMUSG00000054455	ENSMUSG00000028073	ENSMUSG00000030249	ENSMUSG00000029670	ENSMUSG00000025060	ENSMUSG00000022706	ENSMUSG00000038762	ENSMUSG00000028228
ENSMUSG00000064210	ENSMUSG00000024431	ENSMUSG00000024038	ENSMUSG00000036820	ENSMUSG00000032295	ENSMUSG00000038241	ENSMUSG00000051403	ENSMUSG00000052915	ENSMUSG00000004460	ENSMUSG00000020130
ENSMUSG00000000804	ENSMUSG00000086784	ENSMUSG00000037419	ENSMUSG00000020160	ENSMUSG00000025584	ENSMUSG00000055660	ENSMUSG00000097195	ENSMUSG00000024614	ENSMUSG00000020430	ENSMUSG00000024963
ENSMUSG00000056342	ENSMUSG00000023806	ENSMUSG00000078853	ENSMUSG00000039568	ENSMUSG00000047648	ENSMUSG00000055799	ENSMUSG00000054716	ENSMUSG00000031820	ENSMUSG00000079614	ENSMUSG00000022844
ENSMUSG00000041483	ENSMUSG00000032714	ENSMUSG00000003546	ENSMUSG00000110218	ENSMUSG00000106847	ENSMUSG00000001065	ENSMUSG00000029265	ENSMUSG00000045690	ENSMUSG00000060073	ENSMUSG00000084067
ENSMUSG00000030087	ENSMUSG00000038264	ENSMUSG00000012114	ENSMUSG00000070733	ENSMUSG00000056938	ENSMUSG00000027274	ENSMUSG00000041164	ENSMUSG00000034781	ENSMUSG00000046756	ENSMUSG00000000530
ENSMUSG00000083012	ENSMUSG00000019966	ENSMUSG00000003363	ENSMUSG00000028909	ENSMUSG00000018931	ENSMUSG00000043909	ENSMUSG00000015755	ENSMUSG00000094483	ENSMUSG00000058587	ENSMUSG00000022671
ENSMUSG00000002496	ENSMUSG00000000881	ENSMUSG00000018736	ENSMUSG00000032872	ENSMUSG00000056214	ENSMUSG00000102976	ENSMUSG00000028040	ENSMUSG00000025153	ENSMUSG00000095567	ENSMUSG00000015013
ENSMUSG00000031402	ENSMUSG00000027204	ENSMUSG00000042228	ENSMUSG00000079339	ENSMUSG00000003134	ENSMUSG00000039585	ENSMUSG00000025534	ENSMUSG00000065530	ENSMUSG00000024487	ENSMUSG00000037960
ENSMUSG00000036782	ENSMUSG00000022126	ENSMUSG00000029135	ENSMUSG00000027678	ENSMUSG00000028229	ENSMUSG00000029208	ENSMUSG00000024006	ENSMUSG00000025869	ENSMUSG00000028393	ENSMUSG00000047557
ENSMUSG00000020173	ENSMUSG00000003153	ENSMUSG00000022426	ENSMUSG00000006307	ENSMUSG00000067336	ENSMUSG00000053647	ENSMUSG00000028923	ENSMUSG00000040690	ENSMUSG00000003068	ENSMUSG00000052593
ENSMUSG00000060675	ENSMUSG00000046058	ENSMUSG00000002847	ENSMUSG00000038780	ENSMUSG00000068479	ENSMUSG00000028565	ENSMUSG00000036225	ENSMUSG00000046865	ENSMUSG00000030286	ENSMUSG00000021224
ENSMUSG00000035357	ENSMUSG00000037349	ENSMUSG00000028581	ENSMUSG00000042485	ENSMUSG00000045098	ENSMUSG00000098731	ENSMUSG00000026087	ENSMUSG00000016257	ENSMUSG00000012483	ENSMUSG00000006221
ENSMUSG00000099083	ENSMUSG00000001036	ENSMUSG00000109901	ENSMUSG00000029468	ENSMUSG00000040557	ENSMUSG00000020807	ENSMUSG00000059555	ENSMUSG00000051579	ENSMUSG00000061684	ENSMUSG00000028536
ENSMUSG00000030852	ENSMUSG00000021466	ENSMUSG00000049470	ENSMUSG00000060216	ENSMUSG00000028708	ENSMUSG00000061833	ENSMUSG00000041782	ENSMUSG00000029394	ENSMUSG00000021037	ENSMUSG00000049881
ENSMUSG00000035798	ENSMUSG00000033585	ENSMUSG00000015095	ENSMUSG00000032487	ENSMUSG00000098893	ENSMUSG00000028467	ENSMUSG00000042369	ENSMUSG00000024570	ENSMUSG00000014959	ENSMUSG00000032112
ENSMUSG00000051351	ENSMUSG00000040297	ENSMUSG00000027506	ENSMUSG00000004934	ENSMUSG00000021982	ENSMUSG00000027474	ENSMUSG00000032312	ENSMUSG00000047036	ENSMUSG00000020392	ENSMUSG00000020919
ENSMUSG00000032086	ENSMUSG00000030850	ENSMUSG00000045594	ENSMUSG00000053470	ENSMUSG00000022419	ENSMUSG00000070583	ENSMUSG00000010045	ENSMUSG00000019689	ENSMUSG00000028409	ENSMUSG00000002332
ENSMUSG00000065591	ENSMUSG00000021488	ENSMUSG00000021171	ENSMUSG00000046447	ENSMUSG00000038056	ENSMUSG00000038268	ENSMUSG00000025239	ENSMUSG00000074506	ENSMUSG00000027944	ENSMUSG00000023963
ENSMUSG00000039191	ENSMUSG00000028703	ENSMUSG00000030659	ENSMUSG00000054302	ENSMUSG00000045555	ENSMUSG00000027217	ENSMUSG00000020570	ENSMUSG00000001054	ENSMUSG00000037029	ENSMUSG00000038775
ENSMUSG00000031755	ENSMUSG00000041720	ENSMUSG00000033306	ENSMUSG00000033628	ENSMUSG00000024383	ENSMUSG00000002799	ENSMUSG00000044279	ENSMUSG00000036323	ENSMUSG00000030208	ENSMUSG00000068391
ENSMUSG00000021972	ENSMUSG00000007097	ENSMUSG00000039163	ENSMUSG00000032733	ENSMUSG00000024074	ENSMUSG00000046753	ENSMUSG00000020132	ENSMUSG00000008450	ENSMUSG00000001445	ENSMUSG00000074445
ENSMUSG00000039850	ENSMUSG00000034463	ENSMUSG00000066026	ENSMUSG00000067736	ENSMUSG00000045730	ENSMUSG00000025326	ENSMUSG00000022132	ENSMUSG00000027804	ENSMUSG00000035890	ENSMUSG00000074182
ENSMUSG00000063077	ENSMUSG00000009076	ENSMUSG00000032388	ENSMUSG00000076617	ENSMUSG00000038417	ENSMUSG00000096422	ENSMUSG00000025575	ENSMUSG00000026260	ENSMUSG00000110331	ENSMUSG00000064284
ENSMUSG00000029126	ENSMUSG00000021820	ENSMUSG00000002052	ENSMUSG00000061689	ENSMUSG00000043542	ENSMUSG00000035868	ENSMUSG00000070643	ENSMUSG00000002379	ENSMUSG00000020238	ENSMUSG00000004885
ENSMUSG00000004612	ENSMUSG00000037071	ENSMUSG00000000532	ENSMUSG00000078670	ENSMUSG00000020623	ENSMUSG00000030815	ENSMUSG00000031358	ENSMUSG00000022559	ENSMUSG00000036707	ENSMUSG00000026393
ENSMUSG00000030064	ENSMUSG00000047250	ENSMUSG00000026554	ENSMUSG00000021281	ENSMUSG00000026698	ENSMUSG00000071855	ENSMUSG00000037935	ENSMUSG00000036112	ENSMUSG00000030753	ENSMUSG00000061119
ENSMUSG00000094910	ENSMUSG00000015522	ENSMUSG00000026123	ENSMUSG00000038866	ENSMUSG00000019951	ENSMUSG00000071267	ENSMUSG00000053110	ENSMUSG00000020841	ENSMUSG00000025731	ENSMUSG00000012428
ENSMUSG00000038855	ENSMUSG00000059482	ENSMUSG00000074884	ENSMUSG00000006850	ENSMUSG00000037649	ENSMUSG00000004994	ENSMUSG00000020634	ENSMUSG00000025858	ENSMUSG00000011958	ENSMUSG00000028042
ENSMUSG00000043943	ENSMUSG00000036249	ENSMUSG00000057963	ENSMUSG00000025612	ENSMUSG00000038369	ENSMUSG00000034111	ENSMUSG00000030538	ENSMUSG00000007338	ENSMUSG00000032026	ENSMUSG00000027540
ENSMUSG00000001802	ENSMUSG00000047454	ENSMUSG00000034042	ENSMUSG00000000983	ENSMUSG00000040761	ENSMUSG00000071176	ENSMUSG00000024858	ENSMUSG00000031848	ENSMUSG00000037331	ENSMUSG00000008384
ENSMUSG00000030397	ENSMUSG00000054555	ENSMUSG00000038507	ENSMUSG00000047777	ENSMUSG00000089817	ENSMUSG00000025077	ENSMUSG00000053094	ENSMUSG00000053841	ENSMUSG00000022972	novel.648
ENSMUSG00000019718	ENSMUSG00000033032	ENSMUSG00000024725	ENSMUSG00000017291	ENSMUSG00000020019	ENSMUSG00000036281	ENSMUSG00000041408	ENSMUSG00000021537	ENSMUSG00000020705	ENSMUSG00000019868
ENSMUSG00000050721	ENSMUSG00000029560	ENSMUSG00000030894	ENSMUSG00000027942	ENSMUSG00000041308	ENSMUSG00000039599	ENSMUSG00000052428	ENSMUSG00000105987	ENSMUSG00000029147	ENSMUSG00000034205
ENSMUSG00000059475	ENSMUSG00000002012	ENSMUSG00000020794	ENSMUSG00000055413	ENSMUSG00000032422	ENSMUSG00000048402	ENSMUSG00000027883	ENSMUSG00000024645	ENSMUSG00000031885	ENSMUSG00000015357
ENSMUSG00000039115	ENSMUSG00000051675	ENSMUSG00000030536	ENSMUSG00000066800	ENSMUSG00000025571	ENSMUSG00000053390	ENSMUSG00000037703	ENSMUSG00000023973	ENSMUSG00000006412	ENSMUSG00000046985
ENSMUSG00000000552	ENSMUSG00000030287	ENSMUSG00000022906	ENSMUSG00000029578	ENSMUSG00000020064	ENSMUSG00000036661	ENSMUSG00000059518	ENSMUSG00000044018	ENSMUSG00000004895	ENSMUSG00000034640
ENSMUSG00000037679	ENSMUSG00000049047	ENSMUSG00000051412	ENSMUSG00000029822	ENSMUSG00000052155	ENSMUSG00000031732	ENSMUSG00000025076	ENSMUSG00000027466	ENSMUSG00000078572	ENSMUSG00000004846
ENSMUSG00000019846	ENSMUSG00000027439	ENSMUSG00000029102	ENSMUSG00000051586	ENSMUSG00000087259	ENSMUSG00000000148	ENSMUSG00000004054	ENSMUSG00000058833	ENSMUSG00000059995	ENSMUSG00000044337
ENSMUSG00000025736	ENSMUSG00000032763	ENSMUSG00000024187	ENSMUSG00000052056	ENSMUSG00000036862	ENSMUSG00000098024	ENSMUSG00000040850	ENSMUSG00000031060	ENSMUSG00000030750	ENSMUSG00000051390
ENSMUSG00000042073	ENSMUSG00000036599	ENSMUSG00000029528	ENSMUSG00000032754	ENSMUSG00000019822	ENSMUSG00000021120	ENSMUSG00000065947	ENSMUSG00000051669	ENSMUSG00000038374	ENSMUSG00000024270
ENSMUSG00000029729	ENSMUSG00000054027	ENSMUSG00000042396	ENSMUSG00000035851	ENSMUSG00000048271	ENSMUSG00000062661	ENSMUSG00000068328	ENSMUSG00000002329	ENSMUSG00000028902	ENSMUSG00000005686
ENSMUSG00000057181	ENSMUSG00000032263	ENSMUSG00000020225	ENSMUSG00000036845	ENSMUSG00000032405	ENSMUSG00000023828	ENSMUSG00000006599	ENSMUSG00000019782	ENSMUSG00000026750	ENSMUSG00000030861
ENSMUSG00000058240	ENSMUSG00000026047	ENSMUSG00000025287	ENSMUSG00000068246	ENSMUSG00000037098	ENSMUSG00000096687	ENSMUSG00000041278	ENSMUSG00000081559	ENSMUSG00000074781	ENSMUSG00000029397
ENSMUSG00000032329	ENSMUSG00000024855	ENSMUSG00000028793	ENSMUSG00000042700	ENSMUSG00000065643	ENSMUSG00000047749	ENSMUSG00000019810	ENSMUSG00000020745	ENSMUSG00000018848	ENSMUSG00000030530
ENSMUSG00000031529	ENSMUSG00000040268	ENSMUSG00000015488	ENSMUSG00000035953	ENSMUSG00000089769	ENSMUSG00000000093	ENSMUSG00000052825	ENSMUSG00000041891	ENSMUSG00000017615	ENSMUSG00000064917
ENSMUSG00000020154	ENSMUSG00000039167	ENSMUSG00000002731	ENSMUSG00000037096	ENSMUSG00000089810	ENSMUSG00000000916	ENSMUSG00000051510	ENSMUSG00000045055	ENSMUSG00000031068	ENSMUSG00000050953
ENSMUSG00000098683	ENSMUSG00000059456	ENSMUSG00000033487	ENSMUSG00000022272	ENSMUSG00000034610	ENSMUSG00000031822	ENSMUSG00000023075	ENSMUSG00000037364	ENSMUSG00000036371	ENSMUSG00000009563
ENSMUSG00000049800	ENSMUSG00000030711	ENSMUSG00000002345	ENSMUSG00000007812	ENSMUSG00000078671	ENSMUSG00000020774	ENSMUSG00000039756	ENSMUSG00000003099	ENSMUSG00000068856	ENSMUSG00000003746
ENSMUSG00000039523	ENSMUSG00000022793	ENSMUSG00000029992	ENSMUSG00000017144	ENSMUSG00000026925	ENSMUSG00000032308	ENSMUSG00000054889	ENSMUSG00000033186	ENSMUSG00000035278	ENSMUSG00000031681
ENSMUSG00000025867	ENSMUSG00000079186	ENSMUSG00000062908	ENSMUSG00000035051	ENSMUSG00000041329	ENSMUSG00000095403	ENSMUSG00000040888	ENSMUSG00000032309	ENSMUSG00000005354	ENSMUSG00000048175
ENSMUSG00000041187	ENSMUSG00000045410	ENSMUSG00000025780	ENSMUSG00000014426	ENSMUSG00000033713	ENSMUSG00000046667	ENSMUSG00000000555	ENSMUSG00000084111	ENSMUSG00000032187	ENSMUSG00000025465
ENSMUSG00000075284	ENSMUSG00000041921	ENSMUSG00000027835	ENSMUSG00000024816	ENSMUSG00000096780	ENSMUSG00000054517	ENSMUSG00000108414	ENSMUSG00000034659	ENSMUSG00000020362	ENSMUSG00000056671
ENSMUSG00000057133	ENSMUSG00000031796	ENSMUSG00000021969	ENSMUSG00000073418	ENSMUSG00000043614	ENSMUSG00000009733	ENSMUSG00000019943	ENSMUSG00000030036	ENSMUSG00000062762	ENSMUSG00000059588
ENSMUSG00000006463	ENSMUSG00000045039	ENSMUSG00000061130	ENSMUSG00000095115	ENSMUSG00000034135	ENSMUSG00000054715	ENSMUSG00000091955	ENSMUSG00000041360	ENSMUSG00000042699	ENSMUSG00000033855
ENSMUSG00000032549	ENSMUSG00000028136	ENSMUSG00000027287	ENSMUSG00000060477	ENSMUSG00000031565	ENSMUSG00000034126	ENSMUSG00000003269	ENSMUSG00000031807	ENSMUSG00000002524	ENSMUSG00000032786
ENSMUSG00000033624	ENSMUSG00000028982	ENSMUSG00000004535	ENSMUSG00000089917	ENSMUSG00000061755	ENSMUSG00000050071	ENSMUSG00000048706	ENSMUSG00000041133	ENSMUSG00000057388	ENSMUSG00000059751
ENSMUSG00000014554	ENSMUSG00000027531	ENSMUSG00000001441	ENSMUSG00000078908	ENSMUSG00000024137	ENSMUSG00000112908	ENSMUSG00000020232	ENSMUSG00000022400	ENSMUSG00000037013	ENSMUSG00000002885
ENSMUSG00000010660	ENSMUSG00000022685	ENSMUSG00000032802	ENSMUSG00000040964	ENSMUSG00000037210	ENSMUSG00000038425	ENSMUSG00000062234	ENSMUSG00000017774	ENSMUSG00000008690	ENSMUSG00000035561
ENSMUSG00000000876	ENSMUSG00000028807	ENSMUSG00000027366	ENSMUSG00000030094	ENSMUSG00000024122	ENSMUSG00000029406	ENSMUSG00000024976	ENSMUSG00000022110	ENSMUSG00000028719	ENSMUSG00000067365
ENSMUSG00000031659	ENSMUSG00000055653	ENSMUSG00000031221	ENSMUSG00000036636	ENSMUSG00000035437	ENSMUSG00000050947	ENSMUSG00000003421	ENSMUSG00000020022	ENSMUSG00000043284	ENSMUSG00000022840
ENSMUSG00000028803	ENSMUSG00000032470	ENSMUSG00000020409	ENSMUSG00000021481	ENSMUSG00000097119	ENSMUSG00000099267	ENSMUSG00000030471	ENSMUSG00000020873	ENSMUSG00000064365	ENSMUSG00000050812
ENSMUSG00000067279	ENSMUSG00000031792	ENSMUSG00000025212	ENSMUSG00000047180	ENSMUSG00000049550	ENSMUSG00000094251	ENSMUSG00000004626	ENSMUSG00000001964	ENSMUSG00000043962	ENSMUSG00000022951
ENSMUSG00000030554	ENSMUSG00000048546	ENSMUSG00000039656	ENSMUSG00000052605	ENSMUSG00000027291	ENSMUSG00000032235	ENSMUSG00000025234	ENSMUSG00000028651	ENSMUSG00000033295	ENSMUSG00000058325
ENSMUSG00000004837	ENSMUSG00000066456	ENSMUSG00000040525	ENSMUSG00000039046	ENSMUSG00000078247	ENSMUSG00000038740	ENSMUSG00000025854	ENSMUSG00000079067	ENSMUSG00000059436	ENSMUSG00000055943
ENSMUSG00000042333	ENSMUSG00000070939	ENSMUSG00000069874	ENSMUSG00000022993	ENSMUSG00000043518	ENSMUSG00000020882	ENSMUSG00000001052	ENSMUSG00000001240	ENSMUSG00000028394	ENSMUSG00000024319
ENSMUSG00000068227	ENSMUSG00000028378	ENSMUSG00000026219	ENSMUSG00000037907	ENSMUSG00000056895	ENSMUSG00000023809	ENSMUSG00000029310	ENSMUSG00000028729	ENSMUSG00000033020	ENSMUSG00000019066
ENSMUSG00000022048	ENSMUSG00000024944	ENSMUSG00000028470	ENSMUSG00000024818	ENSMUSG00000027784	ENSMUSG00000025609	ENSMUSG00000063060	ENSMUSG00000115049	ENSMUSG00000020116	ENSMUSG00000073139
ENSMUSG00000033960	ENSMUSG00000037490	ENSMUSG00000024079	ENSMUSG00000021495	ENSMUSG00000064294	ENSMUSG00000033902	ENSMUSG00000063931	ENSMUSG00000021018	ENSMUSG00000045665	ENSMUSG00000022337
ENSMUSG00000026620	ENSMUSG00000038545	ENSMUSG00000078566	ENSMUSG00000019944	ENSMUSG00000023912	ENSMUSG00000032744	ENSMUSG00000055723	ENSMUSG00000022536	ENSMUSG00000063694	ENSMUSG00000017286
ENSMUSG00000024350	ENSMUSG00000024127	ENSMUSG00000020572	ENSMUSG00000031387	ENSMUSG00000062866	ENSMUSG00000040183	ENSMUSG00000041926	ENSMUSG00000031672	ENSMUSG00000017897	ENSMUSG00000045664
ENSMUSG00000030732	ENSMUSG00000020868	ENSMUSG00000022967	ENSMUSG00000068335	ENSMUSG00000048249	ENSMUSG00000097277	ENSMUSG00000001247	ENSMUSG00000015776	ENSMUSG00000014859	ENSMUSG00000022008
ENSMUSG00000030351	ENSMUSG00000030545	ENSMUSG00000023952	ENSMUSG00000085465	ENSMUSG00000046861	ENSMUSG00000042605	ENSMUSG00000020677	ENSMUSG00000039108	ENSMUSG00000053768	ENSMUSG00000024168
ENSMUSG00000026471	ENSMUSG00000032252	ENSMUSG00000045237	ENSMUSG00000042644	ENSMUSG00000030102	ENSMUSG00000023009	ENSMUSG00000020023	ENSMUSG00000002393	ENSMUSG00000044783	ENSMUSG00000044308
ENSMUSG00000030165	ENSMUSG00000055835	novel.243	ENSMUSG00000020715	ENSMUSG00000087523	ENSMUSG00000050737	ENSMUSG00000030876	ENSMUSG00000001674	ENSMUSG00000008604	ENSMUSG00000113113
ENSMUSG00000036955	ENSMUSG00000000823	ENSMUSG00000028029	ENSMUSG00000015653	ENSMUSG00000041773	ENSMUSG00000115220	ENSMUSG00000062312	ENSMUSG00000056050	ENSMUSG00000015937	ENSMUSG00000073468
ENSMUSG00000076484	ENSMUSG00000024935	ENSMUSG00000002325	ENSMUSG00000028664	ENSMUSG00000034602	ENSMUSG00000098332	ENSMUSG00000067851	ENSMUSG00000061479	ENSMUSG00000004667	ENSMUSG00000032902
ENSMUSG00000056234	ENSMUSG00000039983	ENSMUSG00000025171	ENSMUSG00000020100	ENSMUSG00000039914	ENSMUSG00000047844	ENSMUSG00000042032	ENSMUSG00000035325	ENSMUSG00000026914	ENSMUSG00000017929
ENSMUSG00000076490	ENSMUSG00000026825	ENSMUSG00000037902	ENSMUSG00000078813	ENSMUSG00000040669	ENSMUSG00000028978	ENSMUSG00000040479	ENSMUSG00000066324	ENSMUSG00000044709	ENSMUSG00000004530
ENSMUSG00000040016	ENSMUSG00000032849	ENSMUSG00000055720	ENSMUSG00000021366	ENSMUSG00000022263	ENSMUSG00000021461	ENSMUSG00000045216	ENSMUSG00000024683	ENSMUSG00000019461	ENSMUSG00000065979
ENSMUSG00000024055	ENSMUSG00000022856	ENSMUSG00000022139	ENSMUSG00000063146	ENSMUSG00000002083	ENSMUSG00000024170	ENSMUSG00000073155	ENSMUSG00000029250	ENSMUSG00000038848	ENSMUSG00000006517
ENSMUSG00000028397	ENSMUSG00000042363	ENSMUSG00000049421	ENSMUSG00000018143	ENSMUSG00000106926	ENSMUSG00000028093	ENSMUSG00000019188	ENSMUSG00000031157	ENSMUSG00000044986	ENSMUSG00000025366
ENSMUSG00000047030	ENSMUSG00000055368	ENSMUSG00000050188	ENSMUSG00000028522	ENSMUSG00000063529	ENSMUSG00000047669	ENSMUSG00000029131	ENSMUSG00000047824	ENSMUSG00000037149	ENSMUSG00000013663
ENSMUSG00000028991	ENSMUSG00000033808	ENSMUSG00000038342	ENSMUSG00000020707	ENSMUSG00000015202	ENSMUSG00000112237	ENSMUSG00000033352	ENSMUSG00000022789	ENSMUSG00000030697	ENSMUSG00000098134
ENSMUSG00000038949	ENSMUSG00000029864	ENSMUSG00000038648	ENSMUSG00000036053	ENSMUSG00000050373	ENSMUSG00000020289	ENSMUSG00000015363	ENSMUSG00000050105	ENSMUSG00000060989	ENSMUSG00000022075
ENSMUSG00000021908	ENSMUSG00000038365	ENSMUSG00000029119	ENSMUSG00000036534	ENSMUSG00000096107	ENSMUSG00000021263	ENSMUSG00000028771	ENSMUSG00000032350	ENSMUSG00000020530	ENSMUSG00000035790
ENSMUSG00000075595	ENSMUSG00000033039	ENSMUSG00000063410	ENSMUSG00000089812	ENSMUSG00000071064	ENSMUSG00000029104	ENSMUSG00000090137	ENSMUSG00000049327	ENSMUSG00000039771	ENSMUSG00000032757
ENSMUSG00000030259	ENSMUSG00000032327	ENSMUSG00000022575	ENSMUSG00000035949	ENSMUSG00000054823	ENSMUSG00000029047	ENSMUSG00000028127	ENSMUSG00000028601	ENSMUSG00000024735	ENSMUSG00000028854
ENSMUSG00000042328	ENSMUSG00000042210	ENSMUSG00000054072	ENSMUSG00000027997	ENSMUSG00000095868	ENSMUSG00000033790	ENSMUSG00000027646	ENSMUSG00000047084	ENSMUSG00000013701	ENSMUSG00000025240
ENSMUSG00000038080	ENSMUSG00000031617	ENSMUSG00000039697	ENSMUSG00000042734	ENSMUSG00000035725	ENSMUSG00000086889	ENSMUSG00000003423	ENSMUSG00000029725	ENSMUSG00000022185	ENSMUSG00000036545
ENSMUSG00000051185	ENSMUSG00000024232	ENSMUSG00000001962	ENSMUSG00000058291	ENSMUSG00000021835	ENSMUSG00000032267	ENSMUSG00000013236	ENSMUSG00000038429	ENSMUSG00000024960	ENSMUSG00000056493
ENSMUSG00000049184	ENSMUSG00000032228	ENSMUSG00000029826	ENSMUSG00000041837	ENSMUSG00000051331	ENSMUSG00000056459	ENSMUSG00000060548	ENSMUSG00000060002	ENSMUSG00000027455	ENSMUSG00000052712
ENSMUSG00000032251	ENSMUSG00000040712	ENSMUSG00000069792	ENSMUSG00000034216	ENSMUSG00000042390	ENSMUSG00000097140	ENSMUSG00000020311	ENSMUSG00000001555	ENSMUSG00000028809	ENSMUSG00000056749
ENSMUSG00000014329	ENSMUSG00000034324	ENSMUSG00000019802	ENSMUSG00000020910	ENSMUSG00000025163	ENSMUSG00000045980	ENSMUSG00000032300	ENSMUSG00000028617	ENSMUSG00000025724	ENSMUSG00000031360
ENSMUSG00000033149	ENSMUSG00000042499	ENSMUSG00000035011	ENSMUSG00000035064	ENSMUSG00000053411	ENSMUSG00000077426	ENSMUSG00000002550	ENSMUSG00000079658	ENSMUSG00000022528	ENSMUSG00000026433
ENSMUSG00000021706	ENSMUSG00000021745	ENSMUSG00000025743	ENSMUSG00000032175	ENSMUSG00000043257	ENSMUSG00000078779	ENSMUSG00000039804	ENSMUSG00000024498	ENSMUSG00000042380	ENSMUSG00000037400
ENSMUSG00000078851	ENSMUSG00000032006	ENSMUSG00000031490	ENSMUSG00000020525	ENSMUSG00000041420	ENSMUSG00000114705	ENSMUSG00000038372	ENSMUSG00000028433	ENSMUSG00000028461	ENSMUSG00000026197
ENSMUSG00000024697	ENSMUSG00000036879	ENSMUSG00000027900	ENSMUSG00000004568	ENSMUSG00000005533	ENSMUSG00000048776	ENSMUSG00000019659	ENSMUSG00000021048	ENSMUSG00000059552	ENSMUSG00000028671
ENSMUSG00000046138	ENSMUSG00000026573	ENSMUSG00000042211	ENSMUSG00000027456	ENSMUSG00000049115	ENSMUSG00000026082	ENSMUSG00000001750	ENSMUSG00000041815	ENSMUSG00000029169	ENSMUSG00000028159
ENSMUSG00000032965	ENSMUSG00000029833	ENSMUSG00000018927	ENSMUSG00000026280	ENSMUSG00000026748	ENSMUSG00000080574	ENSMUSG00000031134	ENSMUSG00000033423	ENSMUSG00000027109	ENSMUSG00000067147
ENSMUSG00000018199	ENSMUSG00000008999	ENSMUSG00000009907	ENSMUSG00000020151	ENSMUSG00000026887	ENSMUSG00000071793	ENSMUSG00000028221	ENSMUSG00000027573	ENSMUSG00000020457	ENSMUSG00000021497
ENSMUSG00000033111	ENSMUSG00000078515	ENSMUSG00000021831	ENSMUSG00000025485	ENSMUSG00000058748	ENSMUSG00000039069	ENSMUSG00000024188	ENSMUSG00000015290	ENSMUSG00000034254	ENSMUSG00000074649
ENSMUSG00000048720	ENSMUSG00000024095	ENSMUSG00000042272	ENSMUSG00000052751	ENSMUSG00000041258	ENSMUSG00000036959	ENSMUSG00000059878	ENSMUSG00000042705	ENSMUSG00000036992	ENSMUSG00000001029
ENSMUSG00000026470	ENSMUSG00000043384	ENSMUSG00000026209	ENSMUSG00000026627	novel.345	ENSMUSG00000040818	ENSMUSG00000019590	ENSMUSG00000038683	ENSMUSG00000007777	ENSMUSG00000020689
ENSMUSG00000018001	ENSMUSG00000031700	ENSMUSG00000028480	ENSMUSG00000033170	ENSMUSG00000076487	ENSMUSG00000085037	ENSMUSG00000018882	ENSMUSG00000031232	ENSMUSG00000038975	ENSMUSG00000057342
ENSMUSG00000028914	ENSMUSG00000015437	ENSMUSG00000019969	ENSMUSG00000037075	ENSMUSG00000026803	ENSMUSG00000076498	ENSMUSG00000019960	ENSMUSG00000028156	ENSMUSG00000075053	ENSMUSG00000021417
ENSMUSG00000020189	ENSMUSG00000014243	ENSMUSG00000074738	ENSMUSG00000030083	ENSMUSG00000069678	ENSMUSG00000037370	ENSMUSG00000026305	ENSMUSG00000053279	ENSMUSG00000005698	ENSMUSG00000024205
ENSMUSG00000036257	ENSMUSG00000048332	ENSMUSG00000040365	ENSMUSG00000065408	ENSMUSG00000062627	ENSMUSG00000007617	ENSMUSG00000015112	ENSMUSG00000024687	ENSMUSG00000039128	ENSMUSG00000002324
ENSMUSG00000030766	ENSMUSG00000024177	ENSMUSG00000095320	ENSMUSG00000009681	ENSMUSG00000020032	ENSMUSG00000114375	ENSMUSG00000031753	ENSMUSG00000050043	ENSMUSG00000031985	ENSMUSG00000062098
ENSMUSG00000002413	ENSMUSG00000035778	ENSMUSG00000022089	ENSMUSG00000050002	ENSMUSG00000031889	ENSMUSG00000085622	ENSMUSG00000002981	ENSMUSG00000079104	ENSMUSG00000049354	ENSMUSG00000067780
ENSMUSG00000029469	ENSMUSG00000019854	ENSMUSG00000027810	ENSMUSG00000035835	ENSMUSG00000021712	ENSMUSG00000057948	ENSMUSG00000025555	ENSMUSG00000021951	ENSMUSG00000030942	ENSMUSG00000015027
ENSMUSG00000026781	ENSMUSG00000017670	ENSMUSG00000029007	ENSMUSG00000026889	ENSMUSG00000086328	ENSMUSG00000084899	ENSMUSG00000031367	ENSMUSG00000024981	ENSMUSG00000022174	ENSMUSG00000028295
ENSMUSG00000061731	ENSMUSG00000020817	ENSMUSG00000026484	ENSMUSG00000028958	ENSMUSG00000097729	ENSMUSG00000074575	ENSMUSG00000056204	ENSMUSG00000062619	ENSMUSG00000024007	ENSMUSG00000020522
ENSMUSG00000026000	ENSMUSG00000039942	ENSMUSG00000039770	ENSMUSG00000039959	ENSMUSG00000014361	ENSMUSG00000090290	ENSMUSG00000015478	ENSMUSG00000037152	ENSMUSG00000028861	ENSMUSG00000022214
ENSMUSG00000096910	ENSMUSG00000028906	ENSMUSG00000033933	ENSMUSG00000037415	ENSMUSG00000043415	ENSMUSG00000000439	ENSMUSG00000057193	ENSMUSG00000039960	ENSMUSG00000020328	ENSMUSG00000027742
ENSMUSG00000011427	ENSMUSG00000038485	ENSMUSG00000017858	ENSMUSG00000022843	ENSMUSG00000020740	ENSMUSG00000027663	ENSMUSG00000042492	ENSMUSG00000041231	ENSMUSG00000001158	ENSMUSG00000064647
ENSMUSG00000035601	ENSMUSG00000038884	ENSMUSG00000020186	ENSMUSG00000014599	ENSMUSG00000029166	ENSMUSG00000051359	ENSMUSG00000038400	ENSMUSG00000006390	ENSMUSG00000091989	ENSMUSG00000025607
ENSMUSG00000036019	ENSMUSG00000021217	ENSMUSG00000024456	ENSMUSG00000062753	ENSMUSG00000022914	ENSMUSG00000019878	ENSMUSG00000042572	ENSMUSG00000110545	ENSMUSG00000042502	ENSMUSG00000045136
ENSMUSG00000023965	ENSMUSG00000037012	ENSMUSG00000054843	ENSMUSG00000052632	novel.363	ENSMUSG00000108034	ENSMUSG00000045598	ENSMUSG00000031245	ENSMUSG00000034820	ENSMUSG00000055371
ENSMUSG00000027314	ENSMUSG00000038286	ENSMUSG00000028954	ENSMUSG00000078234	ENSMUSG00000068923	ENSMUSG00000037795	ENSMUSG00000032239	ENSMUSG00000044148	ENSMUSG00000109511	ENSMUSG00000022676
ENSMUSG00000049680	ENSMUSG00000024943	ENSMUSG00000031399	ENSMUSG00000064145	ENSMUSG00000022434	ENSMUSG00000051705	ENSMUSG00000063897	ENSMUSG00000032115	ENSMUSG00000042305	ENSMUSG00000068264
ENSMUSG00000036278	ENSMUSG00000022371	ENSMUSG00000028048	ENSMUSG00000071984	ENSMUSG00000073147	ENSMUSG00000032911	ENSMUSG00000042323	ENSMUSG00000059005	ENSMUSG00000018765	ENSMUSG00000066880
ENSMUSG00000036246	ENSMUSG00000003500	ENSMUSG00000001418	ENSMUSG00000033701	ENSMUSG00000035969	ENSMUSG00000036687	ENSMUSG00000010047	ENSMUSG00000028455	ENSMUSG00000061104	ENSMUSG00000029718
ENSMUSG00000041040	ENSMUSG00000063568	ENSMUSG00000058446	ENSMUSG00000074178	ENSMUSG00000041633	ENSMUSG00000046561	ENSMUSG00000049295	ENSMUSG00000039043	ENSMUSG00000013858	ENSMUSG00000025730
ENSMUSG00000028024	ENSMUSG00000020802	ENSMUSG00000022475	ENSMUSG00000033053	ENSMUSG00000020261	ENSMUSG00000098176	ENSMUSG00000031095	ENSMUSG00000024695	ENSMUSG00000025917	ENSMUSG00000029345
ENSMUSG00000101872	ENSMUSG00000072964	ENSMUSG00000034243	ENSMUSG00000041225	ENSMUSG00000036568	ENSMUSG00000083261	ENSMUSG00000030796	ENSMUSG00000032096	ENSMUSG00000029649	ENSMUSG00000017288
ENSMUSG00000027035	ENSMUSG00000007950	ENSMUSG00000020611	ENSMUSG00000036026	ENSMUSG00000005362	ENSMUSG00000038344	ENSMUSG00000028796	ENSMUSG00000028567	ENSMUSG00000018666	ENSMUSG00000059149
ENSMUSG00000025352	ENSMUSG00000026028	ENSMUSG00000003623	ENSMUSG00000028556	ENSMUSG00000032387	ENSMUSG00000070287	ENSMUSG00000002546	ENSMUSG00000018923	ENSMUSG00000062203	ENSMUSG00000040359
ENSMUSG00000042302	ENSMUSG00000006395	ENSMUSG00000033885	ENSMUSG00000078495	ENSMUSG00000038594	ENSMUSG00000021470	ENSMUSG00000040699	ENSMUSG00000019738	ENSMUSG00000039263	ENSMUSG00000016520
ENSMUSG00000006281	ENSMUSG00000026249	ENSMUSG00000046836	ENSMUSG00000030180	ENSMUSG00000039382	ENSMUSG00000039033	ENSMUSG00000020755	ENSMUSG00000024212	ENSMUSG00000112825	ENSMUSG00000076483
ENSMUSG00000031393	ENSMUSG00000034021	ENSMUSG00000020777	ENSMUSG00000074305	ENSMUSG00000058979	ENSMUSG00000061371	ENSMUSG00000036940	ENSMUSG00000025204	ENSMUSG00000028330	ENSMUSG00000020283
ENSMUSG00000055485	ENSMUSG00000020366	ENSMUSG00000025139	ENSMUSG00000030801	ENSMUSG00000061028	ENSMUSG00000086877	ENSMUSG00000028098	ENSMUSG00000083396	ENSMUSG00000021116	ENSMUSG00000022184
ENSMUSG00000054226	ENSMUSG00000046027	ENSMUSG00000035776	ENSMUSG00000029270	ENSMUSG00000054178	ENSMUSG00000002396	ENSMUSG00000029640	ENSMUSG00000057177	ENSMUSG00000040725	ENSMUSG00000034485
ENSMUSG00000022799	ENSMUSG00000022704	ENSMUSG00000023791	ENSMUSG00000026958	ENSMUSG00000040697	ENSMUSG00000048040	ENSMUSG00000025856	ENSMUSG00000078117	ENSMUSG00000029062	ENSMUSG00000001131
ENSMUSG00000000126	ENSMUSG00000032038	ENSMUSG00000002043	ENSMUSG00000026269	ENSMUSG00000070705	ENSMUSG00000028539	ENSMUSG00000025178	ENSMUSG00000067194	ENSMUSG00000032215	novel.432
ENSMUSG00000021097	ENSMUSG00000035933	ENSMUSG00000038058	ENSMUSG00000032497	ENSMUSG00000039316	ENSMUSG00000071347	ENSMUSG00000032481	ENSMUSG00000020176	ENSMUSG00000063802	ENSMUSG00000034271
ENSMUSG00000084796	ENSMUSG00000024076	ENSMUSG00000021892	ENSMUSG00000005949	ENSMUSG00000099632	ENSMUSG00000064919	ENSMUSG00000049922	ENSMUSG00000027509	ENSMUSG00000029623	ENSMUSG00000031342
ENSMUSG00000038538	ENSMUSG00000034867	ENSMUSG00000020277	ENSMUSG00000049624	ENSMUSG00000063714	ENSMUSG00000026311	ENSMUSG00000096188	ENSMUSG00000026434	ENSMUSG00000022710	ENSMUSG00000021998
ENSMUSG00000029093	ENSMUSG00000005087	ENSMUSG00000022151	ENSMUSG00000079852	ENSMUSG00000022521	ENSMUSG00000094245	ENSMUSG00000025102	ENSMUSG00000086240	ENSMUSG00000014748	ENSMUSG00000076441
ENSMUSG00000047090	ENSMUSG00000056124	ENSMUSG00000055553	ENSMUSG00000020063	ENSMUSG00000032998	novel.259	ENSMUSG00000010054	ENSMUSG00000037458	ENSMUSG00000020514	ENSMUSG00000025373
ENSMUSG00000042035	ENSMUSG00000060671	ENSMUSG00000028108	ENSMUSG00000029859	ENSMUSG00000046731	ENSMUSG00000088108	ENSMUSG00000008090	ENSMUSG00000041915	ENSMUSG00000027881	ENSMUSG00000035840
ENSMUSG00000035620	ENSMUSG00000074916	ENSMUSG00000030707	ENSMUSG00000030865	ENSMUSG00000026199	ENSMUSG00000098286	ENSMUSG00000028347	ENSMUSG00000028405	ENSMUSG00000058301	ENSMUSG00000049516
ENSMUSG00000075273	ENSMUSG00000026600	ENSMUSG00000028645	ENSMUSG00000038582	ENSMUSG00000048732	ENSMUSG00000000600	ENSMUSG00000028580	ENSMUSG00000036860	ENSMUSG00000026509	ENSMUSG00000038034
ENSMUSG00000024910	ENSMUSG00000029722	ENSMUSG00000025887	ENSMUSG00000030587	ENSMUSG00000040430	ENSMUSG00000025245	ENSMUSG00000058690	ENSMUSG00000026617	ENSMUSG00000061360	ENSMUSG00000059461
ENSMUSG00000028152	ENSMUSG00000053477	ENSMUSG00000002289	ENSMUSG00000027630	ENSMUSG00000033671	ENSMUSG00000104231	ENSMUSG00000043866	ENSMUSG00000029577	ENSMUSG00000008333	ENSMUSG00000026586
ENSMUSG00000037652	ENSMUSG00000024462	ENSMUSG00000029634	ENSMUSG00000032085	ENSMUSG00000078485	ENSMUSG00000031398	ENSMUSG00000026972	ENSMUSG00000036430	ENSMUSG00000026355	ENSMUSG00000033460
ENSMUSG00000024277	ENSMUSG00000029762	ENSMUSG00000050088	ENSMUSG00000025470	ENSMUSG00000001143	ENSMUSG00000031762	ENSMUSG00000006005	ENSMUSG00000059409	ENSMUSG00000035152	ENSMUSG00000024535
ENSMUSG00000051427	ENSMUSG00000039308	ENSMUSG00000020303	ENSMUSG00000049739	ENSMUSG00000043631	ENSMUSG00000087795	ENSMUSG00000042167	ENSMUSG00000032180	ENSMUSG00000029710	ENSMUSG00000036499
ENSMUSG00000041734	ENSMUSG00000047694	ENSMUSG00000038708	ENSMUSG00000029188	ENSMUSG00000039463	ENSMUSG00000047767	ENSMUSG00000020309	ENSMUSG00000034437	ENSMUSG00000068141	ENSMUSG00000032932
ENSMUSG00000052688	ENSMUSG00000050957	ENSMUSG00000021823	ENSMUSG00000045210	ENSMUSG00000002108	ENSMUSG00000040820	ENSMUSG00000026083	ENSMUSG00000001833	ENSMUSG00000021811	ENSMUSG00000024069
ENSMUSG00000045176	ENSMUSG00000034269	ENSMUSG00000035247	ENSMUSG00000020744	ENSMUSG00000021662	ENSMUSG00000031145	ENSMUSG00000011877	ENSMUSG00000028633	ENSMUSG00000061650	ENSMUSG00000055817
ENSMUSG00000067629	ENSMUSG00000041117	ENSMUSG00000030560	ENSMUSG00000038055	ENSMUSG00000047804	ENSMUSG00000048997	ENSMUSG00000019923	ENSMUSG00000024429	ENSMUSG00000046062	ENSMUSG00000043067
ENSMUSG00000021738	ENSMUSG00000060681	ENSMUSG00000026466	ENSMUSG00000033540	ENSMUSG00000081787	ENSMUSG00000033760	ENSMUSG00000039703	ENSMUSG00000031446	ENSMUSG00000016946	ENSMUSG00000020134
ENSMUSG00000025321	ENSMUSG00000022540	ENSMUSG00000026623	ENSMUSG00000017390	ENSMUSG00000021431	ENSMUSG00000073236	ENSMUSG00000049969	ENSMUSG00000001100	ENSMUSG00000036646	ENSMUSG00000035279
ENSMUSG00000020312	ENSMUSG00000025533	ENSMUSG00000020782	ENSMUSG00000044813	ENSMUSG00000095407	ENSMUSG00000072893	ENSMUSG00000006058	ENSMUSG00000021728	ENSMUSG00000032803	ENSMUSG00000030793
ENSMUSG00000086043	ENSMUSG00000015711	ENSMUSG00000021687	ENSMUSG00000047098	ENSMUSG00000037822	ENSMUSG00000097792	ENSMUSG00000114251	ENSMUSG00000006931	ENSMUSG00000027076	ENSMUSG00000029570
ENSMUSG00000019817	ENSMUSG00000012076	ENSMUSG00000028437	ENSMUSG00000033590	ENSMUSG00000030583	ENSMUSG00000060336	ENSMUSG00000024290	ENSMUSG00000021102	ENSMUSG00000006476	ENSMUSG00000073643
ENSMUSG00000021846	ENSMUSG00000110275	ENSMUSG00000034112	ENSMUSG00000048497	ENSMUSG00000031511	ENSMUSG00000058385	ENSMUSG00000019779	ENSMUSG00000037570	ENSMUSG00000064030	ENSMUSG00000083992
ENSMUSG00000021140	ENSMUSG00000052305	ENSMUSG00000019326	ENSMUSG00000057409	ENSMUSG00000039205	ENSMUSG00000078552	ENSMUSG00000020346	ENSMUSG00000028180	ENSMUSG00000008892	ENSMUSG00000039633
ENSMUSG00000049807	ENSMUSG00000024084	ENSMUSG00000110669	ENSMUSG00000025495	ENSMUSG00000021271	ENSMUSG00000087174	ENSMUSG00000031628	ENSMUSG00000024049	ENSMUSG00000025024	novel.83
ENSMUSG00000003273	ENSMUSG00000079509	ENSMUSG00000020375	ENSMUSG00000060981	ENSMUSG00000018451	ENSMUSG00000105095	ENSMUSG00000021326	ENSMUSG00000030042	ENSMUSG00000007603	ENSMUSG00000066068
ENSMUSG00000021785	ENSMUSG00000040111	ENSMUSG00000072949	ENSMUSG00000028709	ENSMUSG00000048264	ENSMUSG00000035640	ENSMUSG00000067787	ENSMUSG00000003299	ENSMUSG00000051518	ENSMUSG00000026754
ENSMUSG00000032363	ENSMUSG00000057440	ENSMUSG00000052102	ENSMUSG00000031880	ENSMUSG00000042744	ENSMUSG00000041696	ENSMUSG00000021893	ENSMUSG00000025403	ENSMUSG00000044573	ENSMUSG00000029780
ENSMUSG00000027340	ENSMUSG00000027303	ENSMUSG00000039361	ENSMUSG00000011256	ENSMUSG00000040006	ENSMUSG00000027615	ENSMUSG00000026510	ENSMUSG00000056770	ENSMUSG00000004788	ENSMUSG00000030272
ENSMUSG00000037692	ENSMUSG00000028795	ENSMUSG00000022350	ENSMUSG00000036036	ENSMUSG00000040174	ENSMUSG00000074158	ENSMUSG00000024218	ENSMUSG00000020918	ENSMUSG00000090761	ENSMUSG00000030203
ENSMUSG00000024043	ENSMUSG00000035329	ENSMUSG00000039910	ENSMUSG00000027495	ENSMUSG00000054641	ENSMUSG00000076580	ENSMUSG00000023353	ENSMUSG00000071054	ENSMUSG00000101932	ENSMUSG00000024331
ENSMUSG00000055013	ENSMUSG00000040280	ENSMUSG00000057143	ENSMUSG00000020640	ENSMUSG00000006154	ENSMUSG00000022672	ENSMUSG00000074102	ENSMUSG00000010048	ENSMUSG00000022391	ENSMUSG00000090084
ENSMUSG00000042742	ENSMUSG00000011831	ENSMUSG00000069188	ENSMUSG00000023169	ENSMUSG00000034593	ENSMUSG00000097061	ENSMUSG00000024817	ENSMUSG00000037851	ENSMUSG00000079184	ENSMUSG00000017697
ENSMUSG00000063808	ENSMUSG00000034210	ENSMUSG00000053897	ENSMUSG00000015533	ENSMUSG00000028005	ENSMUSG00000000276	ENSMUSG00000035852	ENSMUSG00000024493	ENSMUSG00000002718	ENSMUSG00000079083
ENSMUSG00000037949	ENSMUSG00000085882	ENSMUSG00000026626	ENSMUSG00000041488	ENSMUSG00000041741	ENSMUSG00000042810	ENSMUSG00000033228	ENSMUSG00000031918	ENSMUSG00000021427	ENSMUSG00000026986
ENSMUSG00000061898	ENSMUSG00000003934	ENSMUSG00000023960	ENSMUSG00000089901	ENSMUSG00000042439	ENSMUSG00000031577	ENSMUSG00000000402	ENSMUSG00000026520	ENSMUSG00000021595	ENSMUSG00000050666
ENSMUSG00000042046	ENSMUSG00000009687	ENSMUSG00000060467	ENSMUSG00000028076	ENSMUSG00000078190	ENSMUSG00000086502	ENSMUSG00000038618	ENSMUSG00000025041	ENSMUSG00000027879	ENSMUSG00000040618
ENSMUSG00000020628	ENSMUSG00000031666	ENSMUSG00000032265	ENSMUSG00000040205	ENSMUSG00000026632	ENSMUSG00000102269	ENSMUSG00000031803	ENSMUSG00000078622	ENSMUSG00000064364	ENSMUSG00000080877
ENSMUSG00000034607	ENSMUSG00000084910	ENSMUSG00000024544	ENSMUSG00000027381	ENSMUSG00000038384	ENSMUSG00000046572	ENSMUSG00000049305	ENSMUSG00000026921	ENSMUSG00000024369	ENSMUSG00000025545
ENSMUSG00000022911	ENSMUSG00000015971	ENSMUSG00000039208	ENSMUSG00000062116	ENSMUSG00000091586	ENSMUSG00000058298	ENSMUSG00000029754	ENSMUSG00000044030	ENSMUSG00000031546	ENSMUSG00000090035
ENSMUSG00000033396	ENSMUSG00000074793	ENSMUSG00000030220	ENSMUSG00000029458	ENSMUSG00000100629	ENSMUSG00000008206	ENSMUSG00000031887	ENSMUSG00000026496	ENSMUSG00000090000	ENSMUSG00000040151
ENSMUSG00000027220	ENSMUSG00000063754	ENSMUSG00000042293	ENSMUSG00000055373	ENSMUSG00000040502	ENSMUSG00000075054	ENSMUSG00000044037	ENSMUSG00000020471	ENSMUSG00000003235	ENSMUSG00000066487
ENSMUSG00000025531	ENSMUSG00000061959	ENSMUSG00000035441	ENSMUSG00000041757	ENSMUSG00000026004	ENSMUSG00000043872	ENSMUSG00000054793	ENSMUSG00000098979	ENSMUSG00000045752	ENSMUSG00000105814
ENSMUSG00000029769	ENSMUSG00000027739	ENSMUSG00000029060	ENSMUSG00000045374	ENSMUSG00000033209	ENSMUSG00000088625	ENSMUSG00000022680	ENSMUSG00000006050	ENSMUSG00000038489	ENSMUSG00000078612
ENSMUSG00000034457	ENSMUSG00000042961	ENSMUSG00000115868	ENSMUSG00000115326	ENSMUSG00000000486	ENSMUSG00000070461	ENSMUSG00000034684	ENSMUSG00000022516	ENSMUSG00000024875	ENSMUSG00000028149
ENSMUSG00000042408	ENSMUSG00000013419	ENSMUSG00000035638	ENSMUSG00000032316	ENSMUSG00000082035	ENSMUSG00000063652	ENSMUSG00000031609	ENSMUSG00000052752	ENSMUSG00000077737	ENSMUSG00000064120
ENSMUSG00000028995	ENSMUSG00000022094	ENSMUSG00000035891	ENSMUSG00000037362	ENSMUSG00000033781	ENSMUSG00000111128	ENSMUSG00000032435	ENSMUSG00000054237	ENSMUSG00000007656	ENSMUSG00000025195
ENSMUSG00000030020	ENSMUSG00000073755	ENSMUSG00000021094	ENSMUSG00000046879	ENSMUSG00000029094	ENSMUSG00000089239	ENSMUSG00000048701	ENSMUSG00000026849	ENSMUSG00000032116	ENSMUSG00000022329
ENSMUSG00000068742	ENSMUSG00000062960	ENSMUSG00000028668	ENSMUSG00000016758	ENSMUSG00000047604	ENSMUSG00000031949	ENSMUSG00000022570	ENSMUSG00000000295	ENSMUSG00000005687	ENSMUSG00000003062
ENSMUSG00000038679	ENSMUSG00000049878	ENSMUSG00000106755	ENSMUSG00000020474	ENSMUSG00000015597	ENSMUSG00000005986	ENSMUSG00000038256	ENSMUSG00000027968	ENSMUSG00000038160	ENSMUSG00000063314
ENSMUSG00000072772	ENSMUSG00000021070	ENSMUSG00000048756	ENSMUSG00000057604	ENSMUSG00000026812	ENSMUSG00000082381	ENSMUSG00000003308	ENSMUSG00000016664	ENSMUSG00000022760	ENSMUSG00000067377
ENSMUSG00000006611	ENSMUSG00000027611	ENSMUSG00000020034	ENSMUSG00000067203	ENSMUSG00000087721	ENSMUSG00000084984	ENSMUSG00000027377	ENSMUSG00000048970	ENSMUSG00000034252	ENSMUSG00000070283
ENSMUSG00000025855	ENSMUSG00000001034	ENSMUSG00000073599	ENSMUSG00000002058	ENSMUSG00000030469	ENSMUSG00000054942	ENSMUSG00000048170	ENSMUSG00000031386	ENSMUSG00000052738	ENSMUSG00000037190
ENSMUSG00000026430	ENSMUSG00000038151	ENSMUSG00000038145	ENSMUSG00000032741	ENSMUSG00000038168	ENSMUSG00000043923	ENSMUSG00000026670	ENSMUSG00000003868	ENSMUSG00000070348	ENSMUSG00000042507
ENSMUSG00000029401	ENSMUSG00000038766	ENSMUSG00000045636	ENSMUSG00000090394	ENSMUSG00000026718	ENSMUSG00000015968	ENSMUSG00000000581	ENSMUSG00000062270	ENSMUSG00000023027	ENSMUSG00000021661
ENSMUSG00000038664	ENSMUSG00000025372	ENSMUSG00000028057	ENSMUSG00000019256	ENSMUSG00000064346	ENSMUSG00000062519	ENSMUSG00000031608	ENSMUSG00000022913	ENSMUSG00000028932	ENSMUSG00000054920
ENSMUSG00000094800	ENSMUSG00000052934	ENSMUSG00000064254	ENSMUSG00000092035	ENSMUSG00000088119	ENSMUSG00000007827	ENSMUSG00000056216	ENSMUSG00000032218	ENSMUSG00000065147	ENSMUSG00000038807
ENSMUSG00000038497	ENSMUSG00000066613	ENSMUSG00000073481	ENSMUSG00000072501	ENSMUSG00000035722	ENSMUSG00000096176	ENSMUSG00000030741	ENSMUSG00000022194	ENSMUSG00000038628	ENSMUSG00000029776
ENSMUSG00000054509	ENSMUSG00000046020	ENSMUSG00000090272	ENSMUSG00000026933	ENSMUSG00000046556	ENSMUSG00000087595	ENSMUSG00000037791	ENSMUSG00000007659	ENSMUSG00000052997	ENSMUSG00000024053
ENSMUSG00000085269	ENSMUSG00000040044	ENSMUSG00000071203	ENSMUSG00000063362	ENSMUSG00000032705	ENSMUSG00000057842	ENSMUSG00000027011	ENSMUSG00000058239	ENSMUSG00000020089	novel.257
ENSMUSG00000049536	ENSMUSG00000048920	ENSMUSG00000032870	ENSMUSG00000042628	ENSMUSG00000044068	ENSMUSG00000038457	ENSMUSG00000015804	ENSMUSG00000085783	ENSMUSG00000046727	ENSMUSG00000021585
ENSMUSG00000049755	ENSMUSG00000051934	ENSMUSG00000040296	ENSMUSG00000035248	ENSMUSG00000032846	ENSMUSG00000026730	ENSMUSG00000032491	ENSMUSG00000032014	ENSMUSG00000029730	ENSMUSG00000020581
ENSMUSG00000037646	ENSMUSG00000032719	ENSMUSG00000022507	ENSMUSG00000032512	ENSMUSG00000028150	ENSMUSG00000035829	ENSMUSG00000031774	ENSMUSG00000026187	ENSMUSG00000024952	ENSMUSG00000083567
ENSMUSG00000020888	ENSMUSG00000051817	ENSMUSG00000029924	ENSMUSG00000071281	ENSMUSG00000033253	ENSMUSG00000006675	ENSMUSG00000039195	ENSMUSG00000028293	ENSMUSG00000027829	ENSMUSG00000042015
ENSMUSG00000033739	ENSMUSG00000050493	ENSMUSG00000000628	ENSMUSG00000034059	ENSMUSG00000040913	ENSMUSG00000107331	ENSMUSG00000032299	ENSMUSG00000062014	ENSMUSG00000023932	ENSMUSG00000028974
ENSMUSG00000026317	ENSMUSG00000062444	ENSMUSG00000019578	ENSMUSG00000026930	ENSMUSG00000065191	ENSMUSG00000043183	ENSMUSG00000028060	ENSMUSG00000032897	ENSMUSG00000016554	ENSMUSG00000062376
ENSMUSG00000051375	ENSMUSG00000038072	ENSMUSG00000038843	ENSMUSG00000038095	ENSMUSG00000055737	ENSMUSG00000110360	ENSMUSG00000021638	ENSMUSG00000021500	ENSMUSG00000041130	ENSMUSG00000032114
ENSMUSG00000041515	ENSMUSG00000021375	ENSMUSG00000017837	ENSMUSG00000009739	ENSMUSG00000022687	ENSMUSG00000027086	ENSMUSG00000032475	ENSMUSG00000026848	ENSMUSG00000026112	ENSMUSG00000042190
ENSMUSG00000028893	ENSMUSG00000043664	ENSMUSG00000073563	ENSMUSG00000034105	ENSMUSG00000021009	ENSMUSG00000061536	ENSMUSG00000026171	ENSMUSG00000028869	ENSMUSG00000035027	ENSMUSG00000028035
ENSMUSG00000034037	ENSMUSG00000032035	ENSMUSG00000000708	ENSMUSG00000035184	ENSMUSG00000066543	ENSMUSG00000032558	ENSMUSG00000027673	ENSMUSG00000063236	ENSMUSG00000031862	ENSMUSG00000026544
ENSMUSG00000034501	ENSMUSG00000042042	ENSMUSG00000039501	ENSMUSG00000015474	ENSMUSG00000041115	ENSMUSG00000065904	ENSMUSG00000042688	ENSMUSG00000028049	ENSMUSG00000027108	ENSMUSG00000021067
ENSMUSG00000068284	ENSMUSG00000065738	ENSMUSG00000002307	ENSMUSG00000027394	ENSMUSG00000026987	ENSMUSG00000026705	ENSMUSG00000030084	ENSMUSG00000075227	ENSMUSG00000031813	ENSMUSG00000026568
ENSMUSG00000062604	ENSMUSG00000004562	ENSMUSG00000028559	ENSMUSG00000041570	ENSMUSG00000035285	ENSMUSG00000088170	ENSMUSG00000031660	ENSMUSG00000001576	ENSMUSG00000046034	ENSMUSG00000020056
ENSMUSG00000031824	ENSMUSG00000021385	ENSMUSG00000073647	ENSMUSG00000086914	ENSMUSG00000027981	ENSMUSG00000112302	ENSMUSG00000022177	ENSMUSG00000020935	ENSMUSG00000022247	ENSMUSG00000027890
ENSMUSG00000022442	ENSMUSG00000023764	ENSMUSG00000036046	ENSMUSG00000026788	ENSMUSG00000093734	ENSMUSG00000034771	ENSMUSG00000044026	ENSMUSG00000032040	ENSMUSG00000027852	ENSMUSG00000047123
ENSMUSG00000021260	ENSMUSG00000009418	ENSMUSG00000033538	ENSMUSG00000041135	ENSMUSG00000030067	ENSMUSG00000055923	ENSMUSG00000031217	ENSMUSG00000074340	ENSMUSG00000026917	ENSMUSG00000029624
ENSMUSG00000054676	ENSMUSG00000026811	ENSMUSG00000033467	ENSMUSG00000090231	ENSMUSG00000062949	ENSMUSG00000039478	ENSMUSG00000039474	ENSMUSG00000006818	ENSMUSG00000033128	ENSMUSG00000027207
ENSMUSG00000043885	ENSMUSG00000111080	ENSMUSG00000020400	ENSMUSG00000038000	ENSMUSG00000018372	ENSMUSG00000062198	ENSMUSG00000039671	ENSMUSG00000024937	ENSMUSG00000024974	ENSMUSG00000051341
ENSMUSG00000058254	ENSMUSG00000045257	ENSMUSG00000036450	ENSMUSG00000018449	ENSMUSG00000020220	ENSMUSG00000079610	ENSMUSG00000035595	ENSMUSG00000017264	ENSMUSG00000025532	ENSMUSG00000013997
ENSMUSG00000042770	ENSMUSG00000042116	ENSMUSG00000018900	ENSMUSG00000038069	ENSMUSG00000040433	ENSMUSG00000024912	ENSMUSG00000001687	ENSMUSG00000075590	ENSMUSG00000041859	ENSMUSG00000025937
ENSMUSG00000017418	ENSMUSG00000026189	ENSMUSG00000039670	ENSMUSG00000033382	ENSMUSG00000038520	ENSMUSG00000037697	ENSMUSG00000001089	ENSMUSG00000022428	ENSMUSG00000009035	ENSMUSG00000105144
ENSMUSG00000018169	ENSMUSG00000021904	ENSMUSG00000039236	ENSMUSG00000020641	ENSMUSG00000087502	ENSMUSG00000111577	ENSMUSG00000030104	ENSMUSG00000071660	ENSMUSG00000020775	ENSMUSG00000022574
ENSMUSG00000052727	ENSMUSG00000034557	ENSMUSG00000027668	ENSMUSG00000032869	ENSMUSG00000063611	ENSMUSG00000065765	ENSMUSG00000050390	ENSMUSG00000049489	ENSMUSG00000036093	ENSMUSG00000062352
ENSMUSG00000109836	ENSMUSG00000027963	ENSMUSG00000030986	ENSMUSG00000045795	ENSMUSG00000112278	ENSMUSG00000031574	ENSMUSG00000031823	ENSMUSG00000002804	ENSMUSG00000003226	ENSMUSG00000021203
ENSMUSG00000074925	ENSMUSG00000020150	ENSMUSG00000022848	ENSMUSG00000023805	ENSMUSG00000028483	ENSMUSG00000002416	ENSMUSG00000025986	ENSMUSG00000030980	ENSMUSG00000020528	ENSMUSG00000028420
ENSMUSG00000064138	ENSMUSG00000039031	ENSMUSG00000039007	ENSMUSG00000042985	ENSMUSG00000084407	ENSMUSG00000077637	ENSMUSG00000014668	ENSMUSG00000034667	ENSMUSG00000022779	ENSMUSG00000018347
ENSMUSG00000084911	ENSMUSG00000076435	ENSMUSG00000049502	ENSMUSG00000056153	ENSMUSG00000037344	ENSMUSG00000087819	ENSMUSG00000033735	ENSMUSG00000031917	ENSMUSG00000040414	ENSMUSG00000036188
ENSMUSG00000021226	ENSMUSG00000051811	ENSMUSG00000066607	ENSMUSG00000022999	ENSMUSG00000108452	ENSMUSG00000043639	ENSMUSG00000021036	ENSMUSG00000015126	ENSMUSG00000030431	novel.572
ENSMUSG00000113204	ENSMUSG00000022722	ENSMUSG00000037410	ENSMUSG00000024990	ENSMUSG00000046679	ENSMUSG00000034973	ENSMUSG00000033545	ENSMUSG00000036932	ENSMUSG00000078348	ENSMUSG00000107881
ENSMUSG00000037730	ENSMUSG00000039607	ENSMUSG00000040105	ENSMUSG00000030314	ENSMUSG00000029592	ENSMUSG00000023052	ENSMUSG00000028568	ENSMUSG00000074922	ENSMUSG00000005609	ENSMUSG00000026259
ENSMUSG00000046442	ENSMUSG00000025355	ENSMUSG00000005125	ENSMUSG00000015568	ENSMUSG00000030074	ENSMUSG00000039628	ENSMUSG00000017386	ENSMUSG00000026926	ENSMUSG00000024841	ENSMUSG00000043003
ENSMUSG00000071757	ENSMUSG00000048000	ENSMUSG00000021038	ENSMUSG00000085042	ENSMUSG00000024426	ENSMUSG00000103731	ENSMUSG00000030739	ENSMUSG00000041765	ENSMUSG00000074247	ENSMUSG00000029192
ENSMUSG00000045312	ENSMUSG00000038658	ENSMUSG00000035847	ENSMUSG00000042842	ENSMUSG00000021838	ENSMUSG00000047603	ENSMUSG00000062169	ENSMUSG00000053801	ENSMUSG00000001288	ENSMUSG00000042055
ENSMUSG00000040040	ENSMUSG00000021027	ENSMUSG00000037321	ENSMUSG00000004567	ENSMUSG00000029869	ENSMUSG00000115692	ENSMUSG00000056537	ENSMUSG00000061838	ENSMUSG00000002679	ENSMUSG00000028186
ENSMUSG00000021830	ENSMUSG00000020866	ENSMUSG00000022971	ENSMUSG00000032076	ENSMUSG00000067575	ENSMUSG00000074283	ENSMUSG00000043019	ENSMUSG00000032640	ENSMUSG00000009555	ENSMUSG00000022003
ENSMUSG00000039414	ENSMUSG00000054690	ENSMUSG00000017132	ENSMUSG00000060012	ENSMUSG00000049606	ENSMUSG00000049233	ENSMUSG00000002733	ENSMUSG00000003437	ENSMUSG00000026810	ENSMUSG00000030614
ENSMUSG00000028020	ENSMUSG00000031242	ENSMUSG00000026064	ENSMUSG00000044629	ENSMUSG00000038280	ENSMUSG00000027075	ENSMUSG00000000142	ENSMUSG00000053536	ENSMUSG00000029110	ENSMUSG00000085917
ENSMUSG00000037032	ENSMUSG00000036585	ENSMUSG00000023845	ENSMUSG00000027164	ENSMUSG00000103409	ENSMUSG00000050714	ENSMUSG00000029617	ENSMUSG00000034974	ENSMUSG00000018572	ENSMUSG00000033430
ENSMUSG00000038517	ENSMUSG00000038518	ENSMUSG00000060519	ENSMUSG00000026213	ENSMUSG00000035168	ENSMUSG00000004815	ENSMUSG00000001507	ENSMUSG00000052031	ENSMUSG00000003438	ENSMUSG00000027286
ENSMUSG00000022749	ENSMUSG00000020895	ENSMUSG00000019278	ENSMUSG00000028689	ENSMUSG00000026339	ENSMUSG00000093979	ENSMUSG00000031601	ENSMUSG00000074698	ENSMUSG00000066232	ENSMUSG00000030170
ENSMUSG00000047888	ENSMUSG00000027312	ENSMUSG00000001128	ENSMUSG00000060791	ENSMUSG00000053870	ENSMUSG00000048856	ENSMUSG00000021365	ENSMUSG00000025007	ENSMUSG00000026248	ENSMUSG00000003865
ENSMUSG00000078861	ENSMUSG00000025810	ENSMUSG00000020107	ENSMUSG00000032420	ENSMUSG00000028631	ENSMUSG00000003872	ENSMUSG00000035000	ENSMUSG00000032601	ENSMUSG00000029407	ENSMUSG00000026303
ENSMUSG00000022122	ENSMUSG00000049580	ENSMUSG00000034709	ENSMUSG00000029605	ENSMUSG00000022179	ENSMUSG00000006958	ENSMUSG00000033417	ENSMUSG00000025173	ENSMUSG00000044211	ENSMUSG00000000127
ENSMUSG00000047446	ENSMUSG00000004317	ENSMUSG00000021900	ENSMUSG00000003382	ENSMUSG00000024897	ENSMUSG00000114019	ENSMUSG00000030447	ENSMUSG00000063605	ENSMUSG00000047044	ENSMUSG00000033488
ENSMUSG00000029648	ENSMUSG00000035944	ENSMUSG00000020790	novel.68	ENSMUSG00000025586	ENSMUSG00000108101	ENSMUSG00000019470	ENSMUSG00000016308	ENSMUSG00000030811	ENSMUSG00000087687
ENSMUSG00000045757	ENSMUSG00000042340	ENSMUSG00000078942	ENSMUSG00000014496	ENSMUSG00000042198	ENSMUSG00000059975	ENSMUSG00000032280	ENSMUSG00000035443	ENSMUSG00000069475	ENSMUSG00000022244
ENSMUSG00000030987	ENSMUSG00000003518	ENSMUSG00000016831	ENSMUSG00000090952	ENSMUSG00000059554	novel.478	ENSMUSG00000029466	ENSMUSG00000021650	ENSMUSG00000038622	ENSMUSG00000038844
ENSMUSG00000059772	ENSMUSG00000053173	ENSMUSG00000031521	ENSMUSG00000036902	ENSMUSG00000027655	ENSMUSG00000037541	ENSMUSG00000040883	ENSMUSG00000022663	ENSMUSG00000042660	ENSMUSG00000027030
ENSMUSG00000025422	ENSMUSG00000069920	ENSMUSG00000015852	ENSMUSG00000038267	ENSMUSG00000039166	ENSMUSG00000106463	ENSMUSG00000027782	ENSMUSG00000030802	ENSMUSG00000029918	ENSMUSG00000084314
ENSMUSG00000034647	ENSMUSG00000021311	ENSMUSG00000039294	ENSMUSG00000030727	ENSMUSG00000026469	ENSMUSG00000022469	ENSMUSG00000015341	ENSMUSG00000039662	ENSMUSG00000020537	ENSMUSG00000081281
ENSMUSG00000032579	ENSMUSG00000026094	ENSMUSG00000006731	ENSMUSG00000094504	ENSMUSG00000032827	ENSMUSG00000079061	ENSMUSG00000110631	ENSMUSG00000031754	ENSMUSG00000045969	ENSMUSG00000029003
ENSMUSG00000054519	ENSMUSG00000042225	ENSMUSG00000027514	ENSMUSG00000030539	ENSMUSG00000038876	ENSMUSG00000076749	ENSMUSG00000035171	ENSMUSG00000003813	ENSMUSG00000050017	novel.266
ENSMUSG00000063760	ENSMUSG00000028894	ENSMUSG00000005413	ENSMUSG00000081254	ENSMUSG00000087165	ENSMUSG00000017734	ENSMUSG00000024969	ENSMUSG00000067150	ENSMUSG00000019961	ENSMUSG00000049493
ENSMUSG00000053552	ENSMUSG00000035629	ENSMUSG00000032536	ENSMUSG00000066553	novel.236	novel.382	ENSMUSG00000020115	ENSMUSG00000018932	ENSMUSG00000057497	ENSMUSG00000000915
ENSMUSG00000043448	ENSMUSG00000038146	ENSMUSG00000018427	ENSMUSG00000034330	ENSMUSG00000039686	ENSMUSG00000114827	ENSMUSG00000030199	ENSMUSG00000022472	ENSMUSG00000030881	ENSMUSG00000038456
ENSMUSG00000040651	ENSMUSG00000059669	ENSMUSG00000027087	ENSMUSG00000021733	ENSMUSG00000034041	ENSMUSG00000041658	ENSMUSG00000041645	ENSMUSG00000039678	ENSMUSG00000024283	ENSMUSG00000040026
ENSMUSG00000035713	ENSMUSG00000014813	ENSMUSG00000021133	ENSMUSG00000020062	ENSMUSG00000034429	ENSMUSG00000045333	ENSMUSG00000038412	ENSMUSG00000033712	ENSMUSG00000027327	ENSMUSG00000020027
ENSMUSG00000059540	ENSMUSG00000029238	ENSMUSG00000059866	ENSMUSG00000038013	ENSMUSG00000014503	ENSMUSG00000094497	ENSMUSG00000026764	ENSMUSG00000018509	ENSMUSG00000047613	ENSMUSG00000027533
ENSMUSG00000039210	ENSMUSG00000025231	ENSMUSG00000024158	ENSMUSG00000021179	ENSMUSG00000062743	ENSMUSG00000086753	ENSMUSG00000021643	ENSMUSG00000022962	ENSMUSG00000091509	ENSMUSG00000092564
ENSMUSG00000052794	ENSMUSG00000020886	ENSMUSG00000051864	ENSMUSG00000023885	ENSMUSG00000028184	ENSMUSG00000044231	ENSMUSG00000037514	ENSMUSG00000046201	ENSMUSG00000009575	ENSMUSG00000025428
ENSMUSG00000100158	ENSMUSG00000050248	ENSMUSG00000022765	ENSMUSG00000040596	ENSMUSG00000112368	ENSMUSG00000107560	ENSMUSG00000025353	ENSMUSG00000083626	ENSMUSG00000031505	ENSMUSG00000027555
ENSMUSG00000001062	ENSMUSG00000026155	ENSMUSG00000043241	ENSMUSG00000003573	ENSMUSG00000024399	ENSMUSG00000066640	ENSMUSG00000034543	ENSMUSG00000007415	ENSMUSG00000067367	ENSMUSG00000054414
ENSMUSG00000096841	ENSMUSG00000035439	ENSMUSG00000027935	ENSMUSG00000048489	ENSMUSG00000054580	ENSMUSG00000074243	ENSMUSG00000032577	ENSMUSG00000022634	ENSMUSG00000046032	ENSMUSG00000031012
ENSMUSG00000031938	ENSMUSG00000045377	ENSMUSG00000006344	ENSMUSG00000037405	ENSMUSG00000053347	ENSMUSG00000087034	ENSMUSG00000002635	ENSMUSG00000035575	ENSMUSG00000022673	ENSMUSG00000035352
ENSMUSG00000045464	ENSMUSG00000041684	ENSMUSG00000030660	ENSMUSG00000027359	ENSMUSG00000026425	ENSMUSG00000058402	ENSMUSG00000047539	ENSMUSG00000024889	ENSMUSG00000027998	ENSMUSG00000006342
ENSMUSG00000039943	ENSMUSG00000043162	ENSMUSG00000027244	ENSMUSG00000085180	ENSMUSG00000065509	ENSMUSG00000091952	ENSMUSG00000032570	ENSMUSG00000014504	ENSMUSG00000038717	ENSMUSG00000004043
ENSMUSG00000031327	ENSMUSG00000020122	ENSMUSG00000008136	ENSMUSG00000051041	ENSMUSG00000018196	ENSMUSG00000094872	ENSMUSG00000025330	ENSMUSG00000020454	ENSMUSG00000068036	ENSMUSG00000031958
ENSMUSG00000034007	ENSMUSG00000055866	ENSMUSG00000027519	ENSMUSG00000001138	ENSMUSG00000073716	ENSMUSG00000043822	ENSMUSG00000001755	ENSMUSG00000079003	ENSMUSG00000027080	ENSMUSG00000024761
ENSMUSG00000021245	ENSMUSG00000084235	ENSMUSG00000020827	ENSMUSG00000024136	ENSMUSG00000031832	ENSMUSG00000024160	ENSMUSG00000022387	ENSMUSG00000028741	ENSMUSG00000001403	ENSMUSG00000028364
ENSMUSG00000083879	ENSMUSG00000038079	ENSMUSG00000040033	ENSMUSG00000032571	ENSMUSG00000045691	ENSMUSG00000074282	ENSMUSG00000021678	ENSMUSG00000068699	ENSMUSG00000002320	ENSMUSG00000031706
ENSMUSG00000037876	ENSMUSG00000021614	ENSMUSG00000074749	ENSMUSG00000009905	ENSMUSG00000033910	ENSMUSG00000086681	ENSMUSG00000027452	ENSMUSG00000027552	ENSMUSG00000021464	ENSMUSG00000036104
ENSMUSG00000057230	ENSMUSG00000022092	ENSMUSG00000036934	ENSMUSG00000011034	ENSMUSG00000040717	ENSMUSG00000006464	ENSMUSG00000050029	ENSMUSG00000036968	novel.213	ENSMUSG00000046993
ENSMUSG00000038042	ENSMUSG00000044562	ENSMUSG00000019302	ENSMUSG00000006019	ENSMUSG00000028860	ENSMUSG00000038535	ENSMUSG00000032261	ENSMUSG00000038696	ENSMUSG00000006398	ENSMUSG00000100164
ENSMUSG00000073609	ENSMUSG00000033703	ENSMUSG00000059498	ENSMUSG00000074406	ENSMUSG00000038811	ENSMUSG00000070282	ENSMUSG00000021258	ENSMUSG00000028945	ENSMUSG00000038279	ENSMUSG00000035107
ENSMUSG00000026490	ENSMUSG00000021013	ENSMUSG00000096727	ENSMUSG00000046491	ENSMUSG00000044452	ENSMUSG00000056832	ENSMUSG00000051043	ENSMUSG00000020964	ENSMUSG00000028443	ENSMUSG00000064057
ENSMUSG00000079179	ENSMUSG00000044066	ENSMUSG00000052914	ENSMUSG00000020828	ENSMUSG00000032534	ENSMUSG00000043372	ENSMUSG00000100153	ENSMUSG00000020840	ENSMUSG00000004268	ENSMUSG00000029502
ENSMUSG00000028496	ENSMUSG00000032840	ENSMUSG00000026222	ENSMUSG00000019518	ENSMUSG00000025812	ENSMUSG00000104097	ENSMUSG00000026994	ENSMUSG00000020464	ENSMUSG00000029823	ENSMUSG00000108437
ENSMUSG00000028402	ENSMUSG00000028541	ENSMUSG00000040747	ENSMUSG00000037280	ENSMUSG00000032410	ENSMUSG00000092985	ENSMUSG00000021213	ENSMUSG00000074886	ENSMUSG00000031168	ENSMUSG00000079108
ENSMUSG00000045658	ENSMUSG00000028218	ENSMUSG00000039753	ENSMUSG00000078636	ENSMUSG00000019826	ENSMUSG00000063767	ENSMUSG00000032718	ENSMUSG00000021518	ENSMUSG00000031479	ENSMUSG00000032666
ENSMUSG00000046169	ENSMUSG00000069208	ENSMUSG00000021039	ENSMUSG00000079020	ENSMUSG00000039158	ENSMUSG00000048967	ENSMUSG00000026072	ENSMUSG00000026753	ENSMUSG00000038299	ENSMUSG00000024589
ENSMUSG00000039989	ENSMUSG00000014418	ENSMUSG00000023143	ENSMUSG00000039873	ENSMUSG00000030604	ENSMUSG00000024353	ENSMUSG00000097768	ENSMUSG00000020706	ENSMUSG00000048039	ENSMUSG00000020956
ENSMUSG00000026797	ENSMUSG00000063439	ENSMUSG00000026483	ENSMUSG00000114196	ENSMUSG00000055254	ENSMUSG00000039741	ENSMUSG00000042608	ENSMUSG00000002748	ENSMUSG00000039041	ENSMUSG00000041797
ENSMUSG00000039264	ENSMUSG00000029428	ENSMUSG00000070002	ENSMUSG00000024246	ENSMUSG00000021514	ENSMUSG00000087500	ENSMUSG00000024446	ENSMUSG00000053510	ENSMUSG00000021550	ENSMUSG00000116138
ENSMUSG00000045725	ENSMUSG00000034832	ENSMUSG00000035133	novel.187	ENSMUSG00000098946	ENSMUSG00000048521	ENSMUSG00000039456	ENSMUSG00000015087	ENSMUSG00000022131	ENSMUSG00000061259
ENSMUSG00000022639	ENSMUSG00000034109	ENSMUSG00000020184	ENSMUSG00000024030	ENSMUSG00000040918	ENSMUSG00000065669	ENSMUSG00000040025	ENSMUSG00000034022	ENSMUSG00000027357	ENSMUSG00000055128
ENSMUSG00000073888	ENSMUSG00000035062	ENSMUSG00000030681	ENSMUSG00000041396	ENSMUSG00000097048	ENSMUSG00000070709	ENSMUSG00000048707	ENSMUSG00000018565	ENSMUSG00000091625	ENSMUSG00000074093
ENSMUSG00000077493	ENSMUSG00000047261	ENSMUSG00000021250	ENSMUSG00000039219	ENSMUSG00000001661	ENSMUSG00000025461	ENSMUSG00000038023	ENSMUSG00000006057	ENSMUSG00000031585	ENSMUSG00000052139
ENSMUSG00000000693	ENSMUSG00000029802	ENSMUSG00000029598	ENSMUSG00000091041	ENSMUSG00000080859	ENSMUSG00000021557	ENSMUSG00000025133	ENSMUSG00000001127	ENSMUSG00000032245	ENSMUSG00000031485
ENSMUSG00000004383	ENSMUSG00000020038	ENSMUSG00000024421	ENSMUSG00000061859	ENSMUSG00000101970	novel.296	ENSMUSG00000037993	ENSMUSG00000026922	ENSMUSG00000015176	ENSMUSG00000081673
ENSMUSG00000021069	ENSMUSG00000020893	ENSMUSG00000013275	ENSMUSG00000024042	ENSMUSG00000030527	ENSMUSG00000086560	ENSMUSG00000021583	ENSMUSG00000049439	ENSMUSG00000015943	ENSMUSG00000022621
ENSMUSG00000020948	ENSMUSG00000038371	ENSMUSG00000030595	ENSMUSG00000050619	ENSMUSG00000032425	ENSMUSG00000047583	ENSMUSG00000038880	ENSMUSG00000060279	ENSMUSG00000078427	ENSMUSG00000026596
ENSMUSG00000037234	ENSMUSG00000036957	ENSMUSG00000042348	ENSMUSG00000040782	ENSMUSG00000026792	ENSMUSG00000027603	ENSMUSG00000027746	ENSMUSG00000031403	ENSMUSG00000021963	ENSMUSG00000047414
ENSMUSG00000003992	ENSMUSG00000022900	ENSMUSG00000041827	ENSMUSG00000054381	novel.249	ENSMUSG00000006641	ENSMUSG00000023067	ENSMUSG00000028760	ENSMUSG00000026005	ENSMUSG00000035373
ENSMUSG00000021959	ENSMUSG00000024238	ENSMUSG00000047371	ENSMUSG00000030737	ENSMUSG00000111394	ENSMUSG00000038984	ENSMUSG00000028099	ENSMUSG00000027684	ENSMUSG00000035726	ENSMUSG00000041479
ENSMUSG00000037022	ENSMUSG00000027667	ENSMUSG00000038067	ENSMUSG00000033434	ENSMUSG00000027130	ENSMUSG00000071661	ENSMUSG00000034157	ENSMUSG00000038695	ENSMUSG00000024896	ENSMUSG00000018541
ENSMUSG00000021592	ENSMUSG00000063894	ENSMUSG00000036622	ENSMUSG00000035671	ENSMUSG00000032652	ENSMUSG00000097193	ENSMUSG00000027134	ENSMUSG00000019814	ENSMUSG00000022557	ENSMUSG00000030872
ENSMUSG00000026872	ENSMUSG00000048486	ENSMUSG00000034445	ENSMUSG00000021130	ENSMUSG00000097290	ENSMUSG00000037784	ENSMUSG00000024002	ENSMUSG00000005813	ENSMUSG00000025439	ENSMUSG00000037393
ENSMUSG00000024713	ENSMUSG00000020928	ENSMUSG00000055415	ENSMUSG00000034863	ENSMUSG00000073448	ENSMUSG00000037736	ENSMUSG00000029405	ENSMUSG00000030602	ENSMUSG00000025792	ENSMUSG00000034430
ENSMUSG00000035236	ENSMUSG00000038893	ENSMUSG00000005615	novel.289	ENSMUSG00000042404	ENSMUSG00000086288	ENSMUSG00000081683	ENSMUSG00000012117	ENSMUSG00000034321	ENSMUSG00000039683
ENSMUSG00000056427	ENSMUSG00000025933	ENSMUSG00000027951	ENSMUSG00000018076	ENSMUSG00000084808	ENSMUSG00000006471	ENSMUSG00000023118	ENSMUSG00000046671	ENSMUSG00000016619	ENSMUSG00000044033
ENSMUSG00000022562	ENSMUSG00000039611	ENSMUSG00000030790	ENSMUSG00000040410	ENSMUSG00000056596	ENSMUSG00000080715	ENSMUSG00000067869	ENSMUSG00000040857	ENSMUSG00000042558	ENSMUSG00000079451
ENSMUSG00000034801	ENSMUSG00000107369	ENSMUSG00000035637	ENSMUSG00000020650	ENSMUSG00000059142	ENSMUSG00000092644	ENSMUSG00000009376	ENSMUSG00000010911	ENSMUSG00000031592	ENSMUSG00000025512
ENSMUSG00000001313	ENSMUSG00000039354	ENSMUSG00000049907	ENSMUSG00000021108	ENSMUSG00000056185	ENSMUSG00000085767	ENSMUSG00000024525	ENSMUSG00000030281	ENSMUSG00000059179	ENSMUSG00000029763
ENSMUSG00000041890	ENSMUSG00000030306	ENSMUSG00000066406	ENSMUSG00000025885	ENSMUSG00000098204	ENSMUSG00000014837	ENSMUSG00000038671	ENSMUSG00000048429	ENSMUSG00000026511	ENSMUSG00000002250
ENSMUSG00000031209	ENSMUSG00000021357	ENSMUSG00000019558	ENSMUSG00000068015	ENSMUSG00000061535	ENSMUSG00000028542	ENSMUSG00000022865	ENSMUSG00000019373	ENSMUSG00000021494	ENSMUSG00000109933
ENSMUSG00000037306	ENSMUSG00000079834	ENSMUSG00000028191	ENSMUSG00000045251	ENSMUSG00000034377	ENSMUSG00000016552	ENSMUSG00000055239	ENSMUSG00000015289	ENSMUSG00000023110	ENSMUSG00000038206
ENSMUSG00000100510	ENSMUSG00000032657	ENSMUSG00000025357	ENSMUSG00000042268	ENSMUSG00000037172	ENSMUSG00000056718	ENSMUSG00000092680	ENSMUSG00000046157	ENSMUSG00000022992	ENSMUSG00000038188
ENSMUSG00000026504	ENSMUSG00000061313	ENSMUSG00000025466	ENSMUSG00000072889	ENSMUSG00000026077	ENSMUSG00000078889	ENSMUSG00000024528	ENSMUSG00000017801	ENSMUSG00000019837	ENSMUSG00000022707
ENSMUSG00000029122	ENSMUSG00000048222	ENSMUSG00000024339	ENSMUSG00000100213	ENSMUSG00000086826	ENSMUSG00000030823	ENSMUSG00000115338	ENSMUSG00000025979	ENSMUSG00000024422	ENSMUSG00000038116
ENSMUSG00000040836	ENSMUSG00000074825	ENSMUSG00000047963	ENSMUSG00000097333	ENSMUSG00000052698	novel.179	ENSMUSG00000026961	ENSMUSG00000040354	ENSMUSG00000030612	ENSMUSG00000111027
ENSMUSG00000027004	ENSMUSG00000049858	ENSMUSG00000038451	ENSMUSG00000054499	ENSMUSG00000087138	novel.537	ENSMUSG00000027304	ENSMUSG00000075467	ENSMUSG00000002949	ENSMUSG00000082820
ENSMUSG00000013495	ENSMUSG00000074653	ENSMUSG00000004730	ENSMUSG00000020061	ENSMUSG00000032285	ENSMUSG00000039789	ENSMUSG00000029364	ENSMUSG00000026883	ENSMUSG00000041712	ENSMUSG00000045038
ENSMUSG00000022747	ENSMUSG00000046185	ENSMUSG00000040054	ENSMUSG00000030720	ENSMUSG00000035189	ENSMUSG00000024793	ENSMUSG00000038495	ENSMUSG00000075470	ENSMUSG00000029071	ENSMUSG00000038059
ENSMUSG00000040865	ENSMUSG00000020137	ENSMUSG00000078201	ENSMUSG00000026628	ENSMUSG00000021767	ENSMUSG00000079645	ENSMUSG00000070047	ENSMUSG00000022114	ENSMUSG00000024287	ENSMUSG00000015536
ENSMUSG00000042284	ENSMUSG00000026740	ENSMUSG00000028826	ENSMUSG00000089669	ENSMUSG00000039968	ENSMUSG00000084843	ENSMUSG00000032977	ENSMUSG00000039275	ENSMUSG00000020914	ENSMUSG00000029436
ENSMUSG00000046947	ENSMUSG00000029233	ENSMUSG00000040483	ENSMUSG00000086825	ENSMUSG00000040389	ENSMUSG00000110945	ENSMUSG00000039220	ENSMUSG00000036352	ENSMUSG00000040550	ENSMUSG00000024222
ENSMUSG00000016128	ENSMUSG00000026048	ENSMUSG00000021640	ENSMUSG00000044876	ENSMUSG00000041779	ENSMUSG00000110444	ENSMUSG00000027999	ENSMUSG00000027367	ENSMUSG00000029198	ENSMUSG00000044252
ENSMUSG00000044952	ENSMUSG00000021806	ENSMUSG00000048612	ENSMUSG00000053964	ENSMUSG00000097324	ENSMUSG00000060244	ENSMUSG00000001767	ENSMUSG00000007867	ENSMUSG00000034793	ENSMUSG00000061046
ENSMUSG00000041828	ENSMUSG00000094281	ENSMUSG00000028064	ENSMUSG00000020818	ENSMUSG00000020672	ENSMUSG00000024524	ENSMUSG00000028669	ENSMUSG00000031969	ENSMUSG00000024640	ENSMUSG00000060377
ENSMUSG00000066687	ENSMUSG00000032121	ENSMUSG00000024121	ENSMUSG00000018820	ENSMUSG00000042109	ENSMUSG00000071419	ENSMUSG00000013736	ENSMUSG00000036825	ENSMUSG00000022033	ENSMUSG00000021432
ENSMUSG00000035757	ENSMUSG00000086550	ENSMUSG00000044786	ENSMUSG00000031093	ENSMUSG00000108621	ENSMUSG00000106133	ENSMUSG00000026309	ENSMUSG00000103865	ENSMUSG00000022797	novel.140
ENSMUSG00000030323	ENSMUSG00000099689	ENSMUSG00000014353	ENSMUSG00000000134	ENSMUSG00000095332	ENSMUSG00000113029	ENSMUSG00000047905	ENSMUSG00000003234	ENSMUSG00000004393	ENSMUSG00000083798
ENSMUSG00000031583	ENSMUSG00000050332	ENSMUSG00000038712	ENSMUSG00000000976	ENSMUSG00000053226	ENSMUSG00000088615	ENSMUSG00000030494	ENSMUSG00000043801	ENSMUSG00000066415	ENSMUSG00000022754
ENSMUSG00000039795	ENSMUSG00000040118	ENSMUSG00000024457	ENSMUSG00000096596	ENSMUSG00000019823	ENSMUSG00000035964	ENSMUSG00000028273	ENSMUSG00000027498	ENSMUSG00000082045	ENSMUSG00000042447
ENSMUSG00000020642	ENSMUSG00000075408	ENSMUSG00000045092	ENSMUSG00000002668	ENSMUSG00000095123	ENSMUSG00000033961	ENSMUSG00000022711	ENSMUSG00000029344	ENSMUSG00000030816	ENSMUSG00000092558
ENSMUSG00000000794	ENSMUSG00000017376	ENSMUSG00000030774	ENSMUSG00000094568	ENSMUSG00000041966	ENSMUSG00000043753	ENSMUSG00000069769	ENSMUSG00000037896	ENSMUSG00000001467	ENSMUSG00000026577
ENSMUSG00000022305	ENSMUSG00000015957	ENSMUSG00000038481	ENSMUSG00000049504	ENSMUSG00000015942	ENSMUSG00000085087	ENSMUSG00000042901	ENSMUSG00000030835	ENSMUSG00000093930	ENSMUSG00000097906
ENSMUSG00000031561	ENSMUSG00000040928	ENSMUSG00000029434	ENSMUSG00000024998	ENSMUSG00000053684	ENSMUSG00000111864	ENSMUSG00000036097	ENSMUSG00000028898	ENSMUSG00000034889	ENSMUSG00000040860
ENSMUSG00000065676	ENSMUSG00000030522	ENSMUSG00000030921	ENSMUSG00000025280	ENSMUSG00000090112	ENSMUSG00000073062	ENSMUSG00000063659	ENSMUSG00000021967	ENSMUSG00000037523	ENSMUSG00000006494
ENSMUSG00000021913	ENSMUSG00000074165	ENSMUSG00000073412	ENSMUSG00000051184	ENSMUSG00000019564	ENSMUSG00000085207	ENSMUSG00000068040	ENSMUSG00000036180	ENSMUSG00000039148	ENSMUSG00000019808
ENSMUSG00000054000	ENSMUSG00000021186	ENSMUSG00000054404	ENSMUSG00000062157	ENSMUSG00000040229	ENSMUSG00000038143	ENSMUSG00000095742	ENSMUSG00000027952	ENSMUSG00000024829	ENSMUSG00000032609
novel.63	ENSMUSG00000030862	ENSMUSG00000109973	ENSMUSG00000071656	ENSMUSG00000039908	ENSMUSG00000099243	ENSMUSG00000039676	ENSMUSG00000052488	ENSMUSG00000022463	ENSMUSG00000041444
ENSMUSG00000108461	ENSMUSG00000021765	ENSMUSG00000029298	ENSMUSG00000024592	ENSMUSG00000066621	ENSMUSG00000024186	ENSMUSG00000041035	ENSMUSG00000001082	ENSMUSG00000027163	ENSMUSG00000047641
ENSMUSG00000015850	ENSMUSG00000033107	ENSMUSG00000026977	ENSMUSG00000104399	ENSMUSG00000036561	ENSMUSG00000112449	ENSMUSG00000041654	ENSMUSG00000093861	ENSMUSG00000022561	ENSMUSG00000044350
ENSMUSG00000036941	ENSMUSG00000044927	ENSMUSG00000049106	ENSMUSG00000042622	ENSMUSG00000022837	ENSMUSG00000084659	ENSMUSG00000028187	ENSMUSG00000022855	ENSMUSG00000021901	ENSMUSG00000028080
ENSMUSG00000042523	ENSMUSG00000040732	ENSMUSG00000039202	ENSMUSG00000020000	ENSMUSG00000022860	ENSMUSG00000086370	ENSMUSG00000062127	ENSMUSG00000028698	ENSMUSG00000112808	ENSMUSG00000021187
ENSMUSG00000040327	ENSMUSG00000086077	novel.154	ENSMUSG00000020334	ENSMUSG00000085829	ENSMUSG00000108476	ENSMUSG00000066900	ENSMUSG00000004789	ENSMUSG00000026851	ENSMUSG00000024679
ENSMUSG00000027368	ENSMUSG00000027550	ENSMUSG00000028015	ENSMUSG00000020651	ENSMUSG00000038797	ENSMUSG00000095351	ENSMUSG00000024234	ENSMUSG00000032226	ENSMUSG00000024182	ENSMUSG00000020646
ENSMUSG00000057696	ENSMUSG00000094420	ENSMUSG00000068245	ENSMUSG00000036833	ENSMUSG00000034121	ENSMUSG00000038980	ENSMUSG00000018167	ENSMUSG00000026857	ENSMUSG00000062937	ENSMUSG00000078870
ENSMUSG00000021256	ENSMUSG00000027499	ENSMUSG00000031903	ENSMUSG00000061778	ENSMUSG00000020716	ENSMUSG00000020420	ENSMUSG00000043059	ENSMUSG00000023021	ENSMUSG00000002017	ENSMUSG00000053475
ENSMUSG00000013878	ENSMUSG00000044807	ENSMUSG00000043279	ENSMUSG00000052760	novel.429	ENSMUSG00000085566	ENSMUSG00000035517	ENSMUSG00000026927	ENSMUSG00000038503	ENSMUSG00000064443
ENSMUSG00000030386	ENSMUSG00000071302	ENSMUSG00000023249	ENSMUSG00000025473	ENSMUSG00000052928	novel.16	ENSMUSG00000037992	ENSMUSG00000042625	ENSMUSG00000058126	ENSMUSG00000028251
ENSMUSG00000033124	ENSMUSG00000028538	ENSMUSG00000095362	ENSMUSG00000005836	ENSMUSG00000034910	ENSMUSG00000105572	ENSMUSG00000084957	ENSMUSG00000028969	ENSMUSG00000027099	ENSMUSG00000097062
ENSMUSG00000063317	ENSMUSG00000073600	ENSMUSG00000021843	ENSMUSG00000023026	ENSMUSG00000102411	ENSMUSG00000075028	ENSMUSG00000028059	ENSMUSG00000027599	ENSMUSG00000000568	ENSMUSG00000042216
ENSMUSG00000021809	ENSMUSG00000052395	ENSMUSG00000031557	ENSMUSG00000065519	ENSMUSG00000050428	ENSMUSG00000098196	ENSMUSG00000039449	ENSMUSG00000026192	ENSMUSG00000031691	ENSMUSG00000090019
ENSMUSG00000037416	ENSMUSG00000031596	ENSMUSG00000028755	ENSMUSG00000065593	ENSMUSG00000047766	ENSMUSG00000045886	ENSMUSG00000035007	ENSMUSG00000008200	ENSMUSG00000022889	ENSMUSG00000056025
ENSMUSG00000033769	ENSMUSG00000014778	ENSMUSG00000022807	ENSMUSG00000022353	ENSMUSG00000026791	novel.42	ENSMUSG00000017428	ENSMUSG00000055531	ENSMUSG00000025050	ENSMUSG00000051950
ENSMUSG00000042082	ENSMUSG00000029463	ENSMUSG00000028830	ENSMUSG00000022508	ENSMUSG00000033278	ENSMUSG00000031881	ENSMUSG00000029599	ENSMUSG00000030826	ENSMUSG00000021468	ENSMUSG00000078664
ENSMUSG00000011658	ENSMUSG00000030769	ENSMUSG00000035992	ENSMUSG00000070530	ENSMUSG00000019790	ENSMUSG00000021611	ENSMUSG00000024604	ENSMUSG00000024312	ENSMUSG00000060860	ENSMUSG00000021223
ENSMUSG00000046152	ENSMUSG00000042271	ENSMUSG00000034595	ENSMUSG00000050069	ENSMUSG00000084433	ENSMUSG00000086905	ENSMUSG00000005804	ENSMUSG00000016253	ENSMUSG00000035297	ENSMUSG00000037411
ENSMUSG00000028411	ENSMUSG00000038121	ENSMUSG00000051007	ENSMUSG00000075279	ENSMUSG00000037270	ENSMUSG00000085063	ENSMUSG00000040396	ENSMUSG00000029681	ENSMUSG00000033096	ENSMUSG00000096145
ENSMUSG00000032186	ENSMUSG00000034663	ENSMUSG00000023911	ENSMUSG00000096296	ENSMUSG00000027534	ENSMUSG00000103046	ENSMUSG00000030282	ENSMUSG00000026878	ENSMUSG00000002728	ENSMUSG00000038291
ENSMUSG00000033705	ENSMUSG00000020397	ENSMUSG00000024104	ENSMUSG00000061175	ENSMUSG00000032968	ENSMUSG00000064342	ENSMUSG00000005148	ENSMUSG00000045316	ENSMUSG00000025134	ENSMUSG00000002257
ENSMUSG00000031494	ENSMUSG00000071657	ENSMUSG00000073489	ENSMUSG00000022946	ENSMUSG00000041688	ENSMUSG00000114493	ENSMUSG00000037470	ENSMUSG00000018481	ENSMUSG00000073684	ENSMUSG00000039318
ENSMUSG00000010721	ENSMUSG00000032125	ENSMUSG00000027639	ENSMUSG00000022105	ENSMUSG00000089636	ENSMUSG00000027894	ENSMUSG00000027601	ENSMUSG00000028959	ENSMUSG00000099647	ENSMUSG00000027806
ENSMUSG00000003762	ENSMUSG00000027074	ENSMUSG00000032182	ENSMUSG00000067786	ENSMUSG00000056383	ENSMUSG00000102364	novel.321	ENSMUSG00000033543	ENSMUSG00000060475	novel.94
ENSMUSG00000001281	ENSMUSG00000030685	ENSMUSG00000029059	ENSMUSG00000042063	ENSMUSG00000076867	ENSMUSG00000032177	ENSMUSG00000023991	ENSMUSG00000002308	ENSMUSG00000024382	novel.369
ENSMUSG00000034648	ENSMUSG00000094546	ENSMUSG00000063268	ENSMUSG00000037773	ENSMUSG00000031517	ENSMUSG00000045318	ENSMUSG00000038605	ENSMUSG00000003166	ENSMUSG00000026202	ENSMUSG00000109274
ENSMUSG00000059060	ENSMUSG00000014550	ENSMUSG00000035376	ENSMUSG00000034839	ENSMUSG00000046876	ENSMUSG00000088752	ENSMUSG00000041852	ENSMUSG00000067873	ENSMUSG00000078676	ENSMUSG00000004319
ENSMUSG00000024044	ENSMUSG00000055932	ENSMUSG00000035765	ENSMUSG00000050310	ENSMUSG00000017737	ENSMUSG00000038725	ENSMUSG00000028886	ENSMUSG00000022338	ENSMUSG00000052144	ENSMUSG00000020681
ENSMUSG00000043831	ENSMUSG00000014245	ENSMUSG00000040435	ENSMUSG00000037007	ENSMUSG00000029603	ENSMUSG00000030701	ENSMUSG00000027546	ENSMUSG00000003848	ENSMUSG00000047368	ENSMUSG00000051735
ENSMUSG00000046541	ENSMUSG00000045466	ENSMUSG00000020101	ENSMUSG00000051674	ENSMUSG00000041477	ENSMUSG00000113536	ENSMUSG00000037720	ENSMUSG00000041354	ENSMUSG00000031715	ENSMUSG00000030022
ENSMUSG00000042428	ENSMUSG00000027624	ENSMUSG00000019194	ENSMUSG00000099145	ENSMUSG00000088268	ENSMUSG00000035125	ENSMUSG00000053886	ENSMUSG00000000168	ENSMUSG00000026229	ENSMUSG00000041481
ENSMUSG00000037640	ENSMUSG00000001173	ENSMUSG00000015133	ENSMUSG00000025931	ENSMUSG00000039661	ENSMUSG00000072640	ENSMUSG00000026088	ENSMUSG00000030335	ENSMUSG00000045411	ENSMUSG00000020961
ENSMUSG00000026594	ENSMUSG00000029575	ENSMUSG00000025193	ENSMUSG00000004633	ENSMUSG00000079260	novel.594	ENSMUSG00000029189	ENSMUSG00000029836	ENSMUSG00000079225	ENSMUSG00000052384
ENSMUSG00000039801	ENSMUSG00000040795	ENSMUSG00000025025	ENSMUSG00000039364	ENSMUSG00000045838	ENSMUSG00000076604	ENSMUSG00000000605	ENSMUSG00000038212	ENSMUSG00000034349	ENSMUSG00000021786
ENSMUSG00000027669	ENSMUSG00000029636	ENSMUSG00000004266	ENSMUSG00000029416	ENSMUSG00000029165	ENSMUSG00000085586	ENSMUSG00000020280	ENSMUSG00000032290	ENSMUSG00000026918	novel.15
ENSMUSG00000037762	ENSMUSG00000064262	ENSMUSG00000015002	ENSMUSG00000092416	ENSMUSG00000025898	ENSMUSG00000035126	ENSMUSG00000037816	ENSMUSG00000041096	ENSMUSG00000090946	ENSMUSG00000056069
ENSMUSG00000040260	ENSMUSG00000032816	ENSMUSG00000040722	ENSMUSG00000022146	ENSMUSG00000086918	ENSMUSG00000087135	ENSMUSG00000010080	ENSMUSG00000002129	ENSMUSG00000015023	ENSMUSG00000024534
ENSMUSG00000022090	ENSMUSG00000037287	ENSMUSG00000045364	ENSMUSG00000054737	ENSMUSG00000105135	ENSMUSG00000002265	ENSMUSG00000024293	ENSMUSG00000024807	ENSMUSG00000027203	ENSMUSG00000045435
ENSMUSG00000068663	ENSMUSG00000003228	ENSMUSG00000090266	ENSMUSG00000040511	ENSMUSG00000033392	ENSMUSG00000018845	ENSMUSG00000046733	ENSMUSG00000024594	ENSMUSG00000024668	ENSMUSG00000032548
ENSMUSG00000051373	ENSMUSG00000031066	ENSMUSG00000016206	ENSMUSG00000044501	ENSMUSG00000107655	ENSMUSG00000072763	ENSMUSG00000020205	ENSMUSG00000025155	ENSMUSG00000024764	ENSMUSG00000037134
ENSMUSG00000040560	ENSMUSG00000020647	ENSMUSG00000032000	ENSMUSG00000016942	ENSMUSG00000080316	ENSMUSG00000029534	ENSMUSG00000050503	ENSMUSG00000000751	ENSMUSG00000029036	ENSMUSG00000086962
ENSMUSG00000062563	ENSMUSG00000004891	ENSMUSG00000072214	ENSMUSG00000024410	ENSMUSG00000022788	ENSMUSG00000108297	ENSMUSG00000034194	ENSMUSG00000027351	ENSMUSG00000022505	ENSMUSG00000103254
ENSMUSG00000112964	ENSMUSG00000002565	ENSMUSG00000039997	ENSMUSG00000020021	ENSMUSG00000075376	ENSMUSG00000031970	ENSMUSG00000051232	ENSMUSG00000032612	ENSMUSG00000028882	ENSMUSG00000016087
ENSMUSG00000001323	ENSMUSG00000048911	ENSMUSG00000028381	ENSMUSG00000106396	ENSMUSG00000095440	ENSMUSG00000089235	ENSMUSG00000052609	ENSMUSG00000029478	ENSMUSG00000020739	ENSMUSG00000039787
ENSMUSG00000024642	ENSMUSG00000031959	ENSMUSG00000031642	ENSMUSG00000060961	ENSMUSG00000059839	ENSMUSG00000064141	ENSMUSG00000024736	ENSMUSG00000032171	ENSMUSG00000030245	ENSMUSG00000083610
ENSMUSG00000025437	ENSMUSG00000026270	ENSMUSG00000009995	ENSMUSG00000038260	ENSMUSG00000033792	ENSMUSG00000029778	ENSMUSG00000060090	ENSMUSG00000025158	ENSMUSG00000004069	ENSMUSG00000039239
ENSMUSG00000046658	ENSMUSG00000029084	ENSMUSG00000069808	ENSMUSG00000066270	ENSMUSG00000106237	ENSMUSG00000099478	ENSMUSG00000038459	ENSMUSG00000030058	ENSMUSG00000032423	ENSMUSG00000020903
ENSMUSG00000055745	ENSMUSG00000020721	ENSMUSG00000020669	ENSMUSG00000029629	ENSMUSG00000033152	ENSMUSG00000050945	ENSMUSG00000020109	ENSMUSG00000021890	ENSMUSG00000040728	ENSMUSG00000056643
ENSMUSG00000038022	ENSMUSG00000073423	ENSMUSG00000042677	ENSMUSG00000056608	ENSMUSG00000017344	ENSMUSG00000068579	ENSMUSG00000021822	ENSMUSG00000025732	ENSMUSG00000039886	ENSMUSG00000058492
ENSMUSG00000022864	ENSMUSG00000024011	ENSMUSG00000034247	ENSMUSG00000039623	ENSMUSG00000086158	ENSMUSG00000103115	ENSMUSG00000033542	ENSMUSG00000031004	ENSMUSG00000005370	ENSMUSG00000081228
ENSMUSG00000062524	ENSMUSG00000027010	ENSMUSG00000036591	ENSMUSG00000063011	ENSMUSG00000072721	ENSMUSG00000110070	ENSMUSG00000047388	ENSMUSG00000029020	ENSMUSG00000052406	ENSMUSG00000067599
ENSMUSG00000032411	ENSMUSG00000048232	ENSMUSG00000052253	ENSMUSG00000031295	ENSMUSG00000028439	ENSMUSG00000106383	ENSMUSG00000028232	ENSMUSG00000020128	ENSMUSG00000082585	ENSMUSG00000001227
ENSMUSG00000003070	ENSMUSG00000004071	ENSMUSG00000030107	ENSMUSG00000048807	ENSMUSG00000032913	ENSMUSG00000078141	ENSMUSG00000030059	ENSMUSG00000003731	ENSMUSG00000036990	ENSMUSG00000021770
ENSMUSG00000020491	ENSMUSG00000042719	ENSMUSG00000021189	ENSMUSG00000043496	ENSMUSG00000089296	ENSMUSG00000042359	ENSMUSG00000014498	ENSMUSG00000020741	ENSMUSG00000022052	ENSMUSG00000079317
ENSMUSG00000036291	ENSMUSG00000039476	ENSMUSG00000040007	ENSMUSG00000097504	ENSMUSG00000087750	ENSMUSG00000113626	ENSMUSG00000045078	ENSMUSG00000024826	ENSMUSG00000017548	ENSMUSG00000032120
ENSMUSG00000037493	ENSMUSG00000024664	ENSMUSG00000022552	ENSMUSG00000044340	ENSMUSG00000034731	ENSMUSG00000058192	ENSMUSG00000089876	ENSMUSG00000001774	ENSMUSG00000040356	ENSMUSG00000024675
ENSMUSG00000034312	ENSMUSG00000072694	ENSMUSG00000031979	ENSMUSG00000017002	ENSMUSG00000097320	novel.143	ENSMUSG00000025314	ENSMUSG00000003131	ENSMUSG00000046010	ENSMUSG00000048616
ENSMUSG00000042632	ENSMUSG00000026179	ENSMUSG00000055401	ENSMUSG00000002204	ENSMUSG00000080469	ENSMUSG00000053182	ENSMUSG00000036632	ENSMUSG00000033365	ENSMUSG00000024902	ENSMUSG00000058317
ENSMUSG00000071648	ENSMUSG00000029263	ENSMUSG00000074622	ENSMUSG00000066892	ENSMUSG00000108090	ENSMUSG00000098755	ENSMUSG00000020282	ENSMUSG00000034345	ENSMUSG00000020114	ENSMUSG00000021460
ENSMUSG00000079286	ENSMUSG00000002006	ENSMUSG00000029201	ENSMUSG00000042997	ENSMUSG00000029016	ENSMUSG00000088151	ENSMUSG00000049414	ENSMUSG00000027411	ENSMUSG00000086859	ENSMUSG00000025915
ENSMUSG00000001930	ENSMUSG00000029524	ENSMUSG00000045414	ENSMUSG00000038351	ENSMUSG00000029376	ENSMUSG00000048728	ENSMUSG00000022883	ENSMUSG00000027575	ENSMUSG00000033499	ENSMUSG00000104913
ENSMUSG00000038271	ENSMUSG00000041119	ENSMUSG00000052656	ENSMUSG00000020273	ENSMUSG00000098274	ENSMUSG00000065728	ENSMUSG00000037465	ENSMUSG00000038806	ENSMUSG00000030846	ENSMUSG00000022074
ENSMUSG00000000416	ENSMUSG00000042992	ENSMUSG00000028329	ENSMUSG00000025237	ENSMUSG00000037997	ENSMUSG00000024873	ENSMUSG00000020580	ENSMUSG00000035268	ENSMUSG00000003360	ENSMUSG00000033453
ENSMUSG00000020070	ENSMUSG00000094689	ENSMUSG00000034201	ENSMUSG00000041341	ENSMUSG00000024403	ENSMUSG00000034570	ENSMUSG00000024913	ENSMUSG00000091512	ENSMUSG00000024081	ENSMUSG00000056162
ENSMUSG00000064984	ENSMUSG00000039765	ENSMUSG00000047810	ENSMUSG00000023947	ENSMUSG00000010051	ENSMUSG00000091492	ENSMUSG00000041920	ENSMUSG00000028990	ENSMUSG00000022635	ENSMUSG00000069835
ENSMUSG00000028445	ENSMUSG00000032010	ENSMUSG00000031703	ENSMUSG00000063727	ENSMUSG00000020589	ENSMUSG00000104453	ENSMUSG00000019977	ENSMUSG00000021782	ENSMUSG00000032060	ENSMUSG00000035354
ENSMUSG00000028977	ENSMUSG00000025899	ENSMUSG00000002409	ENSMUSG00000041189	ENSMUSG00000036898	ENSMUSG00000028391	ENSMUSG00000035914	ENSMUSG00000037965	ENSMUSG00000027018	ENSMUSG00000044770
ENSMUSG00000032392	ENSMUSG00000059713	ENSMUSG00000020601	ENSMUSG00000026447	ENSMUSG00000009097	ENSMUSG00000097039	ENSMUSG00000021451	ENSMUSG00000054309	ENSMUSG00000070544	ENSMUSG00000027001
ENSMUSG00000022545	ENSMUSG00000023088	ENSMUSG00000014791	ENSMUSG00000039810	ENSMUSG00000072494	ENSMUSG00000085929	ENSMUSG00000059316	ENSMUSG00000021548	ENSMUSG00000020211	ENSMUSG00000091277
ENSMUSG00000022664	ENSMUSG00000038936	ENSMUSG00000022377	ENSMUSG00000031728	ENSMUSG00000001604	ENSMUSG00000099583	ENSMUSG00000036986	ENSMUSG00000029701	ENSMUSG00000029145	ENSMUSG00000040687
ENSMUSG00000102918	ENSMUSG00000039145	ENSMUSG00000029217	ENSMUSG00000021779	ENSMUSG00000101856	ENSMUSG00000089129	ENSMUSG00000037366	ENSMUSG00000026201	ENSMUSG00000020538	ENSMUSG00000096459
ENSMUSG00000037355	ENSMUSG00000054894	ENSMUSG00000045827	ENSMUSG00000015702	ENSMUSG00000082475	ENSMUSG00000115518	ENSMUSG00000041241	ENSMUSG00000022544	ENSMUSG00000016833	ENSMUSG00000093622
ENSMUSG00000035513	ENSMUSG00000022199	ENSMUSG00000021621	ENSMUSG00000030401	ENSMUSG00000034930	novel.206	ENSMUSG00000057286	ENSMUSG00000024561	ENSMUSG00000027288	ENSMUSG00000059991
ENSMUSG00000020953	ENSMUSG00000071042	ENSMUSG00000027475	ENSMUSG00000039542	ENSMUSG00000021254	ENSMUSG00000043243	ENSMUSG00000026159	ENSMUSG00000038510	ENSMUSG00000031148	ENSMUSG00000100017
ENSMUSG00000047747	ENSMUSG00000023892	ENSMUSG00000026153	ENSMUSG00000022773	ENSMUSG00000070808	ENSMUSG00000108465	ENSMUSG00000058407	ENSMUSG00000000738	ENSMUSG00000060708	ENSMUSG00000039096
ENSMUSG00000001942	ENSMUSG00000005774	ENSMUSG00000034940	novel.118	ENSMUSG00000104814	ENSMUSG00000038583	ENSMUSG00000024068	ENSMUSG00000021241	ENSMUSG00000036529	ENSMUSG00000026563
ENSMUSG00000022292	ENSMUSG00000038463	ENSMUSG00000070737	ENSMUSG00000070305	ENSMUSG00000114835	ENSMUSG00000075588	ENSMUSG00000089762	ENSMUSG00000005262	ENSMUSG00000030216	ENSMUSG00000084265
ENSMUSG00000095253	ENSMUSG00000062931	ENSMUSG00000060538	ENSMUSG00000028167	ENSMUSG00000020357	ENSMUSG00000068200	ENSMUSG00000021716	ENSMUSG00000036966	ENSMUSG00000029715	ENSMUSG00000049307
ENSMUSG00000026113	ENSMUSG00000028207	ENSMUSG00000020590	ENSMUSG00000030729	ENSMUSG00000073664	ENSMUSG00000005980	ENSMUSG00000035941	ENSMUSG00000070729	ENSMUSG00000022241	ENSMUSG00000032540
ENSMUSG00000072915	ENSMUSG00000028179	ENSMUSG00000029249	ENSMUSG00000033578	ENSMUSG00000066113	ENSMUSG00000037432	ENSMUSG00000053175	ENSMUSG00000038697	ENSMUSG00000026755	ENSMUSG00000053038
ENSMUSG00000028036	ENSMUSG00000030086	ENSMUSG00000027995	ENSMUSG00000024727	ENSMUSG00000114995	ENSMUSG00000087626	ENSMUSG00000026976	ENSMUSG00000028069	ENSMUSG00000075229	ENSMUSG00000039323
ENSMUSG00000022040	ENSMUSG00000029576	ENSMUSG00000025521	ENSMUSG00000044749	ENSMUSG00000002831	novel.524	ENSMUSG00000044167	ENSMUSG00000064390	ENSMUSG00000020922	ENSMUSG00000022022
ENSMUSG00000042066	ENSMUSG00000062591	ENSMUSG00000034724	ENSMUSG00000038777	ENSMUSG00000084440	ENSMUSG00000020072	ENSMUSG00000014932	ENSMUSG00000023967	ENSMUSG00000046711	ENSMUSG00000059901
ENSMUSG00000086390	ENSMUSG00000034235	ENSMUSG00000024190	ENSMUSG00000029101	ENSMUSG00000036721	novel.490	ENSMUSG00000035399	ENSMUSG00000026662	ENSMUSG00000062421	ENSMUSG00000052560
ENSMUSG00000031200	ENSMUSG00000069515	ENSMUSG00000019088	ENSMUSG00000036214	ENSMUSG00000050605	ENSMUSG00000033594	ENSMUSG00000054065	ENSMUSG00000004099	ENSMUSG00000018322	ENSMUSG00000055675
ENSMUSG00000021552	ENSMUSG00000019899	ENSMUSG00000041037	ENSMUSG00000026273	ENSMUSG00000038894	ENSMUSG00000104420	ENSMUSG00000039156	ENSMUSG00000030374	ENSMUSG00000041629	ENSMUSG00000036863
ENSMUSG00000063488	ENSMUSG00000019647	ENSMUSG00000047909	ENSMUSG00000105408	ENSMUSG00000087445	ENSMUSG00000025489	ENSMUSG00000022095	ENSMUSG00000064181	ENSMUSG00000031967	ENSMUSG00000046873
ENSMUSG00000055897	ENSMUSG00000043881	ENSMUSG00000048118	ENSMUSG00000029816	ENSMUSG00000045268	ENSMUSG00000070527	ENSMUSG00000025138	ENSMUSG00000020687	ENSMUSG00000045671	ENSMUSG00000069255
ENSMUSG00000098766	ENSMUSG00000082286	ENSMUSG00000040613	ENSMUSG00000109205	ENSMUSG00000062329	ENSMUSG00000025813	ENSMUSG00000027276	ENSMUSG00000020962	ENSMUSG00000027933	ENSMUSG00000046410
ENSMUSG00000047227	ENSMUSG00000055639	ENSMUSG00000040466	ENSMUSG00000046223	ENSMUSG00000096054	ENSMUSG00000011267	ENSMUSG00000038692	ENSMUSG00000034164	ENSMUSG00000001785	ENSMUSG00000049804
ENSMUSG00000071103	ENSMUSG00000028957	ENSMUSG00000053113	ENSMUSG00000039126	ENSMUSG00000087153	ENSMUSG00000111662	ENSMUSG00000029569	ENSMUSG00000024220	ENSMUSG00000040532	ENSMUSG00000093176
ENSMUSG00000059013	ENSMUSG00000009647	ENSMUSG00000049313	ENSMUSG00000042680	ENSMUSG00000055116	ENSMUSG00000084607	ENSMUSG00000035529	ENSMUSG00000045045	ENSMUSG00000109509	ENSMUSG00000047497
ENSMUSG00000031539	ENSMUSG00000041650	ENSMUSG00000005871	ENSMUSG00000055305	ENSMUSG00000055805	ENSMUSG00000051166	ENSMUSG00000026867	ENSMUSG00000006335	ENSMUSG00000049091	ENSMUSG00000086691
ENSMUSG00000033400	ENSMUSG00000087095	ENSMUSG00000020300	ENSMUSG00000025959	ENSMUSG00000052920	ENSMUSG00000042750	ENSMUSG00000003527	ENSMUSG00000040010	ENSMUSG00000027349	ENSMUSG00000115026
ENSMUSG00000026829	ENSMUSG00000033904	ENSMUSG00000028163	ENSMUSG00000058486	ENSMUSG00000053819	ENSMUSG00000080365	ENSMUSG00000021636	ENSMUSG00000022614	ENSMUSG00000019731	ENSMUSG00000063663
ENSMUSG00000086725	ENSMUSG00000037025	ENSMUSG00000036503	ENSMUSG00000068115	ENSMUSG00000025723	novel.576	ENSMUSG00000027660	ENSMUSG00000041632	ENSMUSG00000027932	ENSMUSG00000110768
ENSMUSG00000115206	ENSMUSG00000099270	ENSMUSG00000029669	ENSMUSG00000026771	ENSMUSG00000031355	ENSMUSG00000088464	ENSMUSG00000069020	ENSMUSG00000022748	ENSMUSG00000025872	ENSMUSG00000044550
ENSMUSG00000005580	ENSMUSG00000063172	ENSMUSG00000034744	ENSMUSG00000099843	ENSMUSG00000116305	ENSMUSG00000036098	ENSMUSG00000057229	ENSMUSG00000034259	ENSMUSG00000030019	ENSMUSG00000030768
ENSMUSG00000031520	ENSMUSG00000036186	ENSMUSG00000006127	ENSMUSG00000057219	ENSMUSG00000086330	ENSMUSG00000107802	ENSMUSG00000020691	ENSMUSG00000036078	ENSMUSG00000025371	ENSMUSG00000022584
ENSMUSG00000030166	ENSMUSG00000035934	ENSMUSG00000018841	ENSMUSG00000043613	ENSMUSG00000036995	ENSMUSG00000106951	ENSMUSG00000027569	ENSMUSG00000024539	ENSMUSG00000025082	ENSMUSG00000026575
ENSMUSG00000062646	ENSMUSG00000032890	ENSMUSG00000038773	novel.277	ENSMUSG00000047632	ENSMUSG00000108614	ENSMUSG00000080902	ENSMUSG00000027649	ENSMUSG00000022568	ENSMUSG00000083496
ENSMUSG00000028385	novel.642	ENSMUSG00000045932	ENSMUSG00000036120	ENSMUSG00000079659	ENSMUSG00000088490	ENSMUSG00000015335	ENSMUSG00000022791	ENSMUSG00000001415	ENSMUSG00000034855
ENSMUSG00000075589	ENSMUSG00000062012	ENSMUSG00000032202	ENSMUSG00000048915	ENSMUSG00000045103	ENSMUSG00000002769	ENSMUSG00000032418	ENSMUSG00000003809	ENSMUSG00000040331	ENSMUSG00000044468
ENSMUSG00000027200	ENSMUSG00000038217	ENSMUSG00000041977	ENSMUSG00000067916	ENSMUSG00000029209	ENSMUSG00000026941	ENSMUSG00000085611	ENSMUSG00000020087	ENSMUSG00000036461	ENSMUSG00000000031
ENSMUSG00000026158	ENSMUSG00000014547	ENSMUSG00000039246	ENSMUSG00000037621	ENSMUSG00000037568	ENSMUSG00000030708	ENSMUSG00000038542	ENSMUSG00000036639	ENSMUSG00000025078	ENSMUSG00000036564
ENSMUSG00000032375	ENSMUSG00000034379	ENSMUSG00000028164	ENSMUSG00000036067	ENSMUSG00000028713	ENSMUSG00000093989	ENSMUSG00000044393	ENSMUSG00000043991	ENSMUSG00000035960	ENSMUSG00000031105
ENSMUSG00000097431	ENSMUSG00000076485	ENSMUSG00000020231	ENSMUSG00000048174	ENSMUSG00000004267	ENSMUSG00000083949	ENSMUSG00000018417	ENSMUSG00000026860	ENSMUSG00000032279	ENSMUSG00000039747
ENSMUSG00000056260	ENSMUSG00000032192	ENSMUSG00000020704	ENSMUSG00000041607	ENSMUSG00000007989	ENSMUSG00000071478	ENSMUSG00000040631	ENSMUSG00000028309	ENSMUSG00000095677	ENSMUSG00000042793
ENSMUSG00000052371	ENSMUSG00000019261	ENSMUSG00000035673	ENSMUSG00000040274	ENSMUSG00000044712	ENSMUSG00000115017	ENSMUSG00000016028	ENSMUSG00000024477	ENSMUSG00000047045	ENSMUSG00000029659
ENSMUSG00000044548	ENSMUSG00000049791	ENSMUSG00000022425	ENSMUSG00000054728	ENSMUSG00000090086	ENSMUSG00000064566	ENSMUSG00000046311	ENSMUSG00000022119	ENSMUSG00000026558	ENSMUSG00000076489
ENSMUSG00000028389	ENSMUSG00000079056	ENSMUSG00000025875	ENSMUSG00000029291	ENSMUSG00000000579	ENSMUSG00000091985	ENSMUSG00000033623	ENSMUSG00000000561	ENSMUSG00000018040	ENSMUSG00000030110
ENSMUSG00000094650	ENSMUSG00000040563	ENSMUSG00000001630	ENSMUSG00000024371	ENSMUSG00000069206	ENSMUSG00000064901	ENSMUSG00000032602	ENSMUSG00000033294	ENSMUSG00000030970	novel.338
ENSMUSG00000090100	ENSMUSG00000100209	ENSMUSG00000022270	ENSMUSG00000000318	ENSMUSG00000035151	ENSMUSG00000045246	ENSMUSG00000026956	ENSMUSG00000059851	ENSMUSG00000029388	ENSMUSG00000028407
ENSMUSG00000043190	ENSMUSG00000006021	ENSMUSG00000024603	ENSMUSG00000098651	ENSMUSG00000098066	ENSMUSG00000094194	ENSMUSG00000047067	ENSMUSG00000025894	ENSMUSG00000031545	ENSMUSG00000021265
ENSMUSG00000044447	ENSMUSG00000036854	ENSMUSG00000017830	ENSMUSG00000058443	ENSMUSG00000071573	ENSMUSG00000104245	ENSMUSG00000025277	ENSMUSG00000053289	ENSMUSG00000042772	ENSMUSG00000054720
ENSMUSG00000021918	ENSMUSG00000044906	ENSMUSG00000035158	ENSMUSG00000029371	ENSMUSG00000039763	ENSMUSG00000108456	ENSMUSG00000046761	ENSMUSG00000049823	ENSMUSG00000026174	ENSMUSG00000100454
ENSMUSG00000058331	ENSMUSG00000020486	ENSMUSG00000084128	ENSMUSG00000064302	ENSMUSG00000032380	ENSMUSG00000061894	ENSMUSG00000027412	ENSMUSG00000026634	ENSMUSG00000002846	ENSMUSG00000038600
ENSMUSG00000044197	ENSMUSG00000044991	ENSMUSG00000116097	ENSMUSG00000075600	ENSMUSG00000023755	ENSMUSG00000096638	ENSMUSG00000027068	ENSMUSG00000022682	ENSMUSG00000030417	ENSMUSG00000058260
ENSMUSG00000067586	ENSMUSG00000005501	ENSMUSG00000031844	novel.387	ENSMUSG00000046314	ENSMUSG00000086298	ENSMUSG00000048047	ENSMUSG00000061474	ENSMUSG00000033732	ENSMUSG00000037225
ENSMUSG00000035164	ENSMUSG00000027843	ENSMUSG00000066861	ENSMUSG00000038530	ENSMUSG00000030322	ENSMUSG00000107200	ENSMUSG00000038816	ENSMUSG00000005378	ENSMUSG00000024660	ENSMUSG00000045005
ENSMUSG00000048388	ENSMUSG00000030048	ENSMUSG00000074064	ENSMUSG00000029053	ENSMUSG00000086938	ENSMUSG00000102861	ENSMUSG00000034518	ENSMUSG00000027255	ENSMUSG00000028284	ENSMUSG00000099966
ENSMUSG00000097353	ENSMUSG00000021222	ENSMUSG00000029772	ENSMUSG00000023959	ENSMUSG00000079669	novel.43	ENSMUSG00000004591	ENSMUSG00000002661	ENSMUSG00000007880	ENSMUSG00000031767
ENSMUSG00000065500	ENSMUSG00000076486	ENSMUSG00000040423	ENSMUSG00000025930	ENSMUSG00000001948	ENSMUSG00000084790	ENSMUSG00000028271	ENSMUSG00000036893	ENSMUSG00000001228	ENSMUSG00000030792
ENSMUSG00000026475	ENSMUSG00000069631	ENSMUSG00000027559	ENSMUSG00000058093	ENSMUSG00000033825	ENSMUSG00000090329	ENSMUSG00000031667	ENSMUSG00000020986	ENSMUSG00000005410	ENSMUSG00000023206
ENSMUSG00000024112	ENSMUSG00000033697	ENSMUSG00000033014	ENSMUSG00000027596	ENSMUSG00000080951	ENSMUSG00000043929	ENSMUSG00000018659	ENSMUSG00000004880	ENSMUSG00000035086	ENSMUSG00000041440
ENSMUSG00000049038	ENSMUSG00000030630	ENSMUSG00000034390	novel.194	ENSMUSG00000027896	ENSMUSG00000024730	ENSMUSG00000041301	ENSMUSG00000041879	ENSMUSG00000090213	ENSMUSG00000037979
ENSMUSG00000039701	ENSMUSG00000040621	ENSMUSG00000082292	ENSMUSG00000028016	ENSMUSG00000015093	ENSMUSG00000052241	ENSMUSG00000017715	ENSMUSG00000037103	ENSMUSG00000034412	ENSMUSG00000031304
ENSMUSG00000024533	ENSMUSG00000035495	ENSMUSG00000028037	ENSMUSG00000101493	ENSMUSG00000090194	ENSMUSG00000096995	ENSMUSG00000072872	ENSMUSG00000032621	ENSMUSG00000029507	ENSMUSG00000062515
ENSMUSG00000034723	ENSMUSG00000027634	ENSMUSG00000062488	ENSMUSG00000106019	ENSMUSG00000041809	ENSMUSG00000021209	ENSMUSG00000048949	ENSMUSG00000049950	ENSMUSG00000078578	ENSMUSG00000071867
novel.390	ENSMUSG00000022641	ENSMUSG00000000056	ENSMUSG00000066829	ENSMUSG00000028278	ENSMUSG00000114369	ENSMUSG00000029402	ENSMUSG00000041215	ENSMUSG00000016487	ENSMUSG00000091243
ENSMUSG00000038982	ENSMUSG00000019809	ENSMUSG00000024397	ENSMUSG00000096433	ENSMUSG00000064307	ENSMUSG00000112433	ENSMUSG00000048379	ENSMUSG00000022742	ENSMUSG00000027637	ENSMUSG00000094694
ENSMUSG00000026409	ENSMUSG00000080824	ENSMUSG00000046687	ENSMUSG00000029475	ENSMUSG00000020542	ENSMUSG00000055958	ENSMUSG00000063406	ENSMUSG00000037933	ENSMUSG00000031697	ENSMUSG00000028189
ENSMUSG00000028519	ENSMUSG00000035246	ENSMUSG00000058624	ENSMUSG00000031709	ENSMUSG00000022637	ENSMUSG00000098021	ENSMUSG00000027694	ENSMUSG00000020441	ENSMUSG00000032293	ENSMUSG00000096617
ENSMUSG00000034586	ENSMUSG00000051124	ENSMUSG00000004221	ENSMUSG00000033016	ENSMUSG00000112968	ENSMUSG00000073733	ENSMUSG00000035382	ENSMUSG00000071632	ENSMUSG00000025199	ENSMUSG00000023132
ENSMUSG00000028789	ENSMUSG00000014075	ENSMUSG00000052713	ENSMUSG00000020121	ENSMUSG00000049436	ENSMUSG00000076497	ENSMUSG00000037174	ENSMUSG00000017299	ENSMUSG00000023286	ENSMUSG00000026095
ENSMUSG00000067424	ENSMUSG00000021704	ENSMUSG00000022620	ENSMUSG00000048763	ENSMUSG00000087269	ENSMUSG00000097379	ENSMUSG00000037958	ENSMUSG00000028700	ENSMUSG00000029616	ENSMUSG00000084323
ENSMUSG00000028028	ENSMUSG00000089948	ENSMUSG00000044864	ENSMUSG00000057346	ENSMUSG00000097347	ENSMUSG00000058773	ENSMUSG00000059810	ENSMUSG00000067722	ENSMUSG00000045302	ENSMUSG00000090222
ENSMUSG00000023923	ENSMUSG00000053310	ENSMUSG00000078439	ENSMUSG00000037624	ENSMUSG00000097574	ENSMUSG00000097334	ENSMUSG00000074994	ENSMUSG00000031016	ENSMUSG00000028786	ENSMUSG00000020003
ENSMUSG00000003949	ENSMUSG00000063455	ENSMUSG00000030844	ENSMUSG00000038172	ENSMUSG00000049321	ENSMUSG00000098414	ENSMUSG00000033323	ENSMUSG00000018651	ENSMUSG00000034432	ENSMUSG00000073405
novel.204	ENSMUSG00000038070	ENSMUSG00000023030	ENSMUSG00000024180	ENSMUSG00000031595	ENSMUSG00000107336	ENSMUSG00000025340	ENSMUSG00000024259	ENSMUSG00000037608	ENSMUSG00000047797
ENSMUSG00000050556	ENSMUSG00000038208	ENSMUSG00000027371	ENSMUSG00000031548	ENSMUSG00000041132	ENSMUSG00000020131	ENSMUSG00000027285	ENSMUSG00000004100	ENSMUSG00000082329	ENSMUSG00000104937
ENSMUSG00000035948	ENSMUSG00000038170	ENSMUSG00000029759	ENSMUSG00000030760	ENSMUSG00000045392	ENSMUSG00000108551	ENSMUSG00000043323	ENSMUSG00000026843	ENSMUSG00000022814	ENSMUSG00000038215
ENSMUSG00000033653	ENSMUSG00000036006	ENSMUSG00000041702	ENSMUSG00000098269	ENSMUSG00000108563	ENSMUSG00000090925	ENSMUSG00000007833	ENSMUSG00000059447	ENSMUSG00000025499	ENSMUSG00000032515
ENSMUSG00000013367	ENSMUSG00000026721	ENSMUSG00000038859	ENSMUSG00000089764	ENSMUSG00000103928	ENSMUSG00000088909	ENSMUSG00000031536	ENSMUSG00000064359	ENSMUSG00000036822	ENSMUSG00000113198
ENSMUSG00000004187	ENSMUSG00000109524	ENSMUSG00000015766	ENSMUSG00000021003	ENSMUSG00000015127	ENSMUSG00000099060	ENSMUSG00000000759	ENSMUSG00000064326	ENSMUSG00000000384	ENSMUSG00000024983
ENSMUSG00000020297	ENSMUSG00000031289	ENSMUSG00000020653	ENSMUSG00000027716	novel.523	ENSMUSG00000002664	ENSMUSG00000006215	ENSMUSG00000021816	ENSMUSG00000033938	ENSMUSG00000058625
ENSMUSG00000020287	ENSMUSG00000025170	ENSMUSG00000040253	ENSMUSG00000106874	ENSMUSG00000081058	ENSMUSG00000116095	ENSMUSG00000026639	ENSMUSG00000031568	ENSMUSG00000024790	ENSMUSG00000025089
ENSMUSG00000052917	ENSMUSG00000049670	ENSMUSG00000034898	ENSMUSG00000073802	ENSMUSG00000073096	ENSMUSG00000020658	ENSMUSG00000094090	ENSMUSG00000036810	ENSMUSG00000061136	ENSMUSG00000068079
ENSMUSG00000033033	ENSMUSG00000079084	ENSMUSG00000016481	ENSMUSG00000040875	ENSMUSG00000023990	ENSMUSG00000019789	ENSMUSG00000017307	ENSMUSG00000038335	ENSMUSG00000071647	ENSMUSG00000022044
ENSMUSG00000113047	ENSMUSG00000045095	ENSMUSG00000025779	ENSMUSG00000035711	ENSMUSG00000031214	ENSMUSG00000038569	ENSMUSG00000037257	ENSMUSG00000015668	ENSMUSG00000058230	ENSMUSG00000038020
ENSMUSG00000089862	ENSMUSG00000028479	ENSMUSG00000049103	ENSMUSG00000033767	ENSMUSG00000029097	ENSMUSG00000104737	ENSMUSG00000032436	ENSMUSG00000033557	ENSMUSG00000030265	ENSMUSG00000021303
ENSMUSG00000019806	ENSMUSG00000039130	ENSMUSG00000073198	ENSMUSG00000022558	ENSMUSG00000025323	ENSMUSG00000077557	ENSMUSG00000017478	ENSMUSG00000002825	ENSMUSG00000036693	ENSMUSG00000050312
ENSMUSG00000062232	ENSMUSG00000039865	ENSMUSG00000040852	ENSMUSG00000032688	ENSMUSG00000026489	ENSMUSG00000022658	ENSMUSG00000030725	ENSMUSG00000038888	ENSMUSG00000032244	ENSMUSG00000046598
ENSMUSG00000019726	ENSMUSG00000009406	ENSMUSG00000039005	ENSMUSG00000044636	ENSMUSG00000022225	ENSMUSG00000074634	ENSMUSG00000034255	ENSMUSG00000026374	ENSMUSG00000036686	ENSMUSG00000028145
ENSMUSG00000075592	ENSMUSG00000055991	ENSMUSG00000034574	ENSMUSG00000109325	ENSMUSG00000023050	ENSMUSG00000043017	ENSMUSG00000037600	ENSMUSG00000042111	ENSMUSG00000021051	ENSMUSG00000076564
ENSMUSG00000046191	ENSMUSG00000031523	ENSMUSG00000067825	ENSMUSG00000028890	ENSMUSG00000053985	ENSMUSG00000095545	ENSMUSG00000034931	ENSMUSG00000028551	ENSMUSG00000027305	ENSMUSG00000074676
ENSMUSG00000061544	ENSMUSG00000005102	ENSMUSG00000032041	ENSMUSG00000042870	ENSMUSG00000026135	ENSMUSG00000087314	ENSMUSG00000057531	ENSMUSG00000027198	ENSMUSG00000025413	ENSMUSG00000038352
ENSMUSG00000039114	ENSMUSG00000024169	ENSMUSG00000029221	ENSMUSG00000037033	ENSMUSG00000108513	ENSMUSG00000070637	ENSMUSG00000006301	ENSMUSG00000038319	ENSMUSG00000049960	ENSMUSG00000032109
ENSMUSG00000005893	ENSMUSG00000043895	ENSMUSG00000000194	ENSMUSG00000027386	ENSMUSG00000006362	ENSMUSG00000044052	ENSMUSG00000034382	ENSMUSG00000022983	ENSMUSG00000020235	ENSMUSG00000054203
ENSMUSG00000011832	ENSMUSG00000025324	ENSMUSG00000053774	ENSMUSG00000058542	ENSMUSG00000030329	ENSMUSG00000105606	ENSMUSG00000029863	ENSMUSG00000024231	ENSMUSG00000024400	ENSMUSG00000095847
ENSMUSG00000113019	ENSMUSG00000056666	ENSMUSG00000066151	ENSMUSG00000024245	ENSMUSG00000091534	ENSMUSG00000110946	ENSMUSG00000051339	ENSMUSG00000034471	ENSMUSG00000086290	ENSMUSG00000042962
ENSMUSG00000046743	ENSMUSG00000059423	ENSMUSG00000024130	ENSMUSG00000019850	ENSMUSG00000075389	ENSMUSG00000059493	ENSMUSG00000061118	ENSMUSG00000042155	ENSMUSG00000050213	ENSMUSG00000030200
ENSMUSG00000036578	ENSMUSG00000076576	ENSMUSG00000027580	ENSMUSG00000027263	ENSMUSG00000103041	ENSMUSG00000091623	ENSMUSG00000009585	ENSMUSG00000042229	ENSMUSG00000025728	ENSMUSG00000025610
ENSMUSG00000040723	ENSMUSG00000050271	ENSMUSG00000004952	ENSMUSG00000020941	ENSMUSG00000086536	ENSMUSG00000088769	ENSMUSG00000060427	ENSMUSG00000069094	ENSMUSG00000017210	ENSMUSG00000024899
ENSMUSG00000019767	ENSMUSG00000004768	ENSMUSG00000007987	ENSMUSG00000063889	ENSMUSG00000022548	ENSMUSG00000020059	ENSMUSG00000032478	ENSMUSG00000036572	ENSMUSG00000021400	ENSMUSG00000057234
ENSMUSG00000046280	ENSMUSG00000022332	ENSMUSG00000026663	ENSMUSG00000016510	ENSMUSG00000019124	ENSMUSG00000087794	ENSMUSG00000066043	ENSMUSG00000020459	ENSMUSG00000032033	ENSMUSG00000111966
ENSMUSG00000112627	ENSMUSG00000027167	ENSMUSG00000026578	ENSMUSG00000040969	ENSMUSG00000054484	ENSMUSG00000045106	ENSMUSG00000027079	ENSMUSG00000029675	ENSMUSG00000037243	ENSMUSG00000074218
ENSMUSG00000003348	ENSMUSG00000057895	ENSMUSG00000031851	ENSMUSG00000021950	ENSMUSG00000046387	ENSMUSG00000053925	ENSMUSG00000025147	ENSMUSG00000054874	ENSMUSG00000024800	ENSMUSG00000042010
ENSMUSG00000090093	ENSMUSG00000031644	ENSMUSG00000015355	ENSMUSG00000025348	ENSMUSG00000001998	ENSMUSG00000095127	ENSMUSG00000022555	ENSMUSG00000099875	ENSMUSG00000039774	ENSMUSG00000025479
ENSMUSG00000005583	ENSMUSG00000009378	ENSMUSG00000044792	ENSMUSG00000043782	ENSMUSG00000097242	ENSMUSG00000037605	ENSMUSG00000001632	ENSMUSG00000031149	ENSMUSG00000035469	ENSMUSG00000076563
ENSMUSG00000033361	ENSMUSG00000054951	ENSMUSG00000001156	ENSMUSG00000047420	ENSMUSG00000098702	ENSMUSG00000088605	ENSMUSG00000029613	ENSMUSG00000041238	ENSMUSG00000029017	ENSMUSG00000001166
ENSMUSG00000057335	ENSMUSG00000041426	ENSMUSG00000029153	ENSMUSG00000021510	ENSMUSG00000029919	ENSMUSG00000053205	ENSMUSG00000001672	ENSMUSG00000017765	ENSMUSG00000029191	ENSMUSG00000020963
ENSMUSG00000038174	ENSMUSG00000057880	ENSMUSG00000025956	ENSMUSG00000031530	ENSMUSG00000093495	ENSMUSG00000073437	novel.542	ENSMUSG00000066245	ENSMUSG00000021374	ENSMUSG00000097183
ENSMUSG00000042156	ENSMUSG00000055717	ENSMUSG00000091649	ENSMUSG00000101655	ENSMUSG00000093124	ENSMUSG00000044595	ENSMUSG00000021993	ENSMUSG00000059263	ENSMUSG00000024500	ENSMUSG00000071303
ENSMUSG00000028842	ENSMUSG00000047656	ENSMUSG00000002031	ENSMUSG00000015944	ENSMUSG00000045062	ENSMUSG00000081208	ENSMUSG00000074480	ENSMUSG00000032178	ENSMUSG00000034893	ENSMUSG00000028456
ENSMUSG00000051890	ENSMUSG00000051444	ENSMUSG00000114784	ENSMUSG00000021725	ENSMUSG00000070576	ENSMUSG00000098376	ENSMUSG00000034101	ENSMUSG00000030060	ENSMUSG00000028224	ENSMUSG00000004473
ENSMUSG00000089857	ENSMUSG00000091515	ENSMUSG00000090124	ENSMUSG00000023064	ENSMUSG00000036528	ENSMUSG00000081669	ENSMUSG00000036282	ENSMUSG00000028833	ENSMUSG00000042557	ENSMUSG00000078480
ENSMUSG00000064109	ENSMUSG00000022579	ENSMUSG00000032596	ENSMUSG00000035678	ENSMUSG00000032842	ENSMUSG00000045048	ENSMUSG00000028007	ENSMUSG00000022533	ENSMUSG00000041781	ENSMUSG00000042254
ENSMUSG00000085517	novel.220	ENSMUSG00000021112	ENSMUSG00000100183	ENSMUSG00000076928	ENSMUSG00000023235	ENSMUSG00000032062	ENSMUSG00000042808	ENSMUSG00000030138	ENSMUSG00000015342
ENSMUSG00000048445	ENSMUSG00000076937	ENSMUSG00000082516	ENSMUSG00000026110	ENSMUSG00000001741	ENSMUSG00000055733	ENSMUSG00000026820	ENSMUSG00000002845	ENSMUSG00000069014	ENSMUSG00000038354
ENSMUSG00000073176	ENSMUSG00000000409	ENSMUSG00000020111	ENSMUSG00000097715	ENSMUSG00000084797	ENSMUSG00000104569	ENSMUSG00000009621	ENSMUSG00000037685	ENSMUSG00000027230	ENSMUSG00000023041
ENSMUSG00000000869	ENSMUSG00000025892	ENSMUSG00000026536	ENSMUSG00000079942	ENSMUSG00000026565	ENSMUSG00000058153	ENSMUSG00000029186	ENSMUSG00000053398	ENSMUSG00000022437	ENSMUSG00000032384
ENSMUSG00000031951	ENSMUSG00000020424	ENSMUSG00000049323	ENSMUSG00000084088	ENSMUSG00000065208	novel.252	ENSMUSG00000020865	ENSMUSG00000006673	ENSMUSG00000032078	novel.496
ENSMUSG00000114172	ENSMUSG00000043079	ENSMUSG00000020495	ENSMUSG00000111977	ENSMUSG00000085382	ENSMUSG00000087119	ENSMUSG00000015757	ENSMUSG00000028034	ENSMUSG00000042133	ENSMUSG00000047728
ENSMUSG00000033308	ENSMUSG00000067430	ENSMUSG00000098188	ENSMUSG00000038253	ENSMUSG00000039531	ENSMUSG00000030321	ENSMUSG00000054469	ENSMUSG00000022018	ENSMUSG00000027671	ENSMUSG00000027695
ENSMUSG00000038543	ENSMUSG00000043432	ENSMUSG00000029470	ENSMUSG00000105692	ENSMUSG00000054967	ENSMUSG00000050147	ENSMUSG00000053117	ENSMUSG00000000339	ENSMUSG00000034263	novel.254
ENSMUSG00000018800	ENSMUSG00000017167	ENSMUSG00000031488	ENSMUSG00000033256	ENSMUSG00000062861	ENSMUSG00000026398	ENSMUSG00000057101	ENSMUSG00000017631	ENSMUSG00000032397	ENSMUSG00000027748
ENSMUSG00000040323	ENSMUSG00000028737	ENSMUSG00000028550	ENSMUSG00000066440	ENSMUSG00000072847	ENSMUSG00000040828	ENSMUSG00000021774	ENSMUSG00000027378	ENSMUSG00000024085	ENSMUSG00000037847
ENSMUSG00000024440	ENSMUSG00000020532	ENSMUSG00000041777	ENSMUSG00000083283	ENSMUSG00000020668	novel.253	ENSMUSG00000022969	ENSMUSG00000000776	ENSMUSG00000031432	ENSMUSG00000041112
ENSMUSG00000029804	ENSMUSG00000023452	ENSMUSG00000021553	novel.226	ENSMUSG00000098146	ENSMUSG00000114708	ENSMUSG00000060733	ENSMUSG00000027936	ENSMUSG00000025374	ENSMUSG00000069899
ENSMUSG00000052062	ENSMUSG00000003575	ENSMUSG00000030214	ENSMUSG00000026971	ENSMUSG00000069727	ENSMUSG00000097284	ENSMUSG00000016503	ENSMUSG00000043411	ENSMUSG00000006392	ENSMUSG00000088000
ENSMUSG00000061436	ENSMUSG00000039637	ENSMUSG00000004085	ENSMUSG00000040829	ENSMUSG00000026768	ENSMUSG00000082922	ENSMUSG00000067369	ENSMUSG00000041362	ENSMUSG00000041997	ENSMUSG00000027358
ENSMUSG00000039634	ENSMUSG00000087179	ENSMUSG00000025572	ENSMUSG00000078546	ENSMUSG00000056592	ENSMUSG00000103804	ENSMUSG00000049686	ENSMUSG00000022339	ENSMUSG00000038909	ENSMUSG00000069917
ENSMUSG00000048406	ENSMUSG00000022701	ENSMUSG00000013646	ENSMUSG00000102574	ENSMUSG00000040412	ENSMUSG00000084930	ENSMUSG00000006411	ENSMUSG00000028292	ENSMUSG00000028577	ENSMUSG00000101309
ENSMUSG00000055493	ENSMUSG00000029190	ENSMUSG00000020272	ENSMUSG00000038872	ENSMUSG00000044676	ENSMUSG00000111390	ENSMUSG00000027957	ENSMUSG00000002342	ENSMUSG00000026939	ENSMUSG00000052516
ENSMUSG00000035735	ENSMUSG00000022438	ENSMUSG00000056144	novel.27	ENSMUSG00000048280	novel.474	ENSMUSG00000060679	ENSMUSG00000047284	ENSMUSG00000028848	ENSMUSG00000032246
ENSMUSG00000031343	ENSMUSG00000053070	ENSMUSG00000058444	ENSMUSG00000110887	ENSMUSG00000100860	ENSMUSG00000076752	ENSMUSG00000008167	ENSMUSG00000020921	ENSMUSG00000048007	ENSMUSG00000045867
ENSMUSG00000071796	ENSMUSG00000074811	ENSMUSG00000038446	ENSMUSG00000048503	ENSMUSG00000115317	ENSMUSG00000104962	ENSMUSG00000053746	ENSMUSG00000024378	ENSMUSG00000057130	ENSMUSG00000108206
ENSMUSG00000089872	ENSMUSG00000026102	ENSMUSG00000056091	ENSMUSG00000038152	ENSMUSG00000050751	ENSMUSG00000076281	ENSMUSG00000035021	ENSMUSG00000068921	ENSMUSG00000031731	ENSMUSG00000084497
ENSMUSG00000028487	ENSMUSG00000031487	ENSMUSG00000092600	ENSMUSG00000109455	ENSMUSG00000043993	ENSMUSG00000101037	ENSMUSG00000006423	ENSMUSG00000039648	ENSMUSG00000032557	ENSMUSG00000095630
ENSMUSG00000006906	ENSMUSG00000076677	ENSMUSG00000000958	ENSMUSG00000025949	ENSMUSG00000102602	novel.327	ENSMUSG00000072568	ENSMUSG00000002968	ENSMUSG00000000378	ENSMUSG00000049191
ENSMUSG00000090150	ENSMUSG00000021936	ENSMUSG00000002227	ENSMUSG00000017417	ENSMUSG00000044177	ENSMUSG00000097331	ENSMUSG00000021277	ENSMUSG00000069089	ENSMUSG00000002458	ENSMUSG00000038954
ENSMUSG00000026630	ENSMUSG00000046603	ENSMUSG00000026319	ENSMUSG00000030761	ENSMUSG00000035305	ENSMUSG00000004661	ENSMUSG00000112975	ENSMUSG00000040658	ENSMUSG00000024792	ENSMUSG00000021376
ENSMUSG00000082938	ENSMUSG00000022220	ENSMUSG00000031380	ENSMUSG00000031647	ENSMUSG00000055850	ENSMUSG00000093677	ENSMUSG00000033721	ENSMUSG00000032126	ENSMUSG00000036206	ENSMUSG00000047822
ENSMUSG00000032743	ENSMUSG00000079065	ENSMUSG00000020883	ENSMUSG00000091705	ENSMUSG00000015476	ENSMUSG00000096924	ENSMUSG00000001666	ENSMUSG00000021629	ENSMUSG00000034509	ENSMUSG00000021240
ENSMUSG00000099974	ENSMUSG00000035877	ENSMUSG00000022594	ENSMUSG00000048186	ENSMUSG00000022604	ENSMUSG00000042686	ENSMUSG00000029521	ENSMUSG00000025135	ENSMUSG00000058267	ENSMUSG00000053333
ENSMUSG00000029650	ENSMUSG00000007783	ENSMUSG00000021990	ENSMUSG00000072770	ENSMUSG00000114602	ENSMUSG00000036504	ENSMUSG00000021519	ENSMUSG00000025047	ENSMUSG00000049882	ENSMUSG00000054453
ENSMUSG00000074987	ENSMUSG00000074671	ENSMUSG00000022831	ENSMUSG00000088008	ENSMUSG00000106668	ENSMUSG00000093682	novel.219	ENSMUSG00000018672	ENSMUSG00000053838	ENSMUSG00000059479
ENSMUSG00000087403	ENSMUSG00000026255	ENSMUSG00000000290	ENSMUSG00000085133	novel.637	ENSMUSG00000028100	ENSMUSG00000020679	ENSMUSG00000019988	ENSMUSG00000040204	novel.351
ENSMUSG00000020604	ENSMUSG00000026235	ENSMUSG00000065547	ENSMUSG00000034639	ENSMUSG00000113491	ENSMUSG00000106957	ENSMUSG00000002210	ENSMUSG00000031158	ENSMUSG00000026924	ENSMUSG00000024481
ENSMUSG00000103520	ENSMUSG00000076731	ENSMUSG00000044811	ENSMUSG00000097412	ENSMUSG00000085433	ENSMUSG00000084946	ENSMUSG00000037989	ENSMUSG00000028919	ENSMUSG00000016018	ENSMUSG00000095794
ENSMUSG00000045667	ENSMUSG00000034320	ENSMUSG00000050747	ENSMUSG00000034765	ENSMUSG00000043467	ENSMUSG00000095913	ENSMUSG00000000489	ENSMUSG00000042215	ENSMUSG00000031023	ENSMUSG00000109118
ENSMUSG00000048787	ENSMUSG00000109946	ENSMUSG00000049232	ENSMUSG00000051998	ENSMUSG00000035919	ENSMUSG00000076492	ENSMUSG00000020806	ENSMUSG00000084883	ENSMUSG00000023913	ENSMUSG00000097867
ENSMUSG00000085024	ENSMUSG00000025893	ENSMUSG00000037946	ENSMUSG00000026027	ENSMUSG00000083811	ENSMUSG00000105710	ENSMUSG00000026827	ENSMUSG00000072875	ENSMUSG00000020929	ENSMUSG00000036295
ENSMUSG00000083718	ENSMUSG00000032740	ENSMUSG00000057329	ENSMUSG00000087691	ENSMUSG00000026014	ENSMUSG00000112336	ENSMUSG00000029708	ENSMUSG00000092486	ENSMUSG00000025742	ENSMUSG00000074300
ENSMUSG00000054863	ENSMUSG00000022623	ENSMUSG00000097162	ENSMUSG00000040473	ENSMUSG00000026494	ENSMUSG00000088254	ENSMUSG00000036918	ENSMUSG00000025873	ENSMUSG00000071645	novel.105
ENSMUSG00000028344	ENSMUSG00000031227	ENSMUSG00000025525	ENSMUSG00000073758	ENSMUSG00000032064	novel.412	ENSMUSG00000032501	ENSMUSG00000027222	ENSMUSG00000066979	ENSMUSG00000090021
ENSMUSG00000084507	ENSMUSG00000052852	ENSMUSG00000020155	ENSMUSG00000115902	ENSMUSG00000098589	ENSMUSG00000105569	ENSMUSG00000026942	ENSMUSG00000020843	ENSMUSG00000042535	ENSMUSG00000096490
ENSMUSG00000041609	ENSMUSG00000020105	ENSMUSG00000043154	ENSMUSG00000056919	ENSMUSG00000025997	ENSMUSG00000086187	ENSMUSG00000032058	ENSMUSG00000004996	ENSMUSG00000005481	ENSMUSG00000037887
ENSMUSG00000047193	ENSMUSG00000042790	ENSMUSG00000067017	ENSMUSG00000006575	ENSMUSG00000043953	ENSMUSG00000097397	ENSMUSG00000032298	ENSMUSG00000025209	ENSMUSG00000021958	ENSMUSG00000035861
ENSMUSG00000050965	ENSMUSG00000051855	ENSMUSG00000044715	ENSMUSG00000041235	ENSMUSG00000036769	ENSMUSG00000099521	ENSMUSG00000056724	ENSMUSG00000061559	ENSMUSG00000024613	ENSMUSG00000000392
ENSMUSG00000041954	ENSMUSG00000052921	ENSMUSG00000031828	ENSMUSG00000036356	ENSMUSG00000032841	ENSMUSG00000075704	ENSMUSG00000026227	ENSMUSG00000037278	ENSMUSG00000042709	ENSMUSG00000108181
ENSMUSG00000035390	ENSMUSG00000047921	ENSMUSG00000048897	ENSMUSG00000038593	ENSMUSG00000079697	ENSMUSG00000102275	ENSMUSG00000089728	ENSMUSG00000010608	ENSMUSG00000040599	ENSMUSG00000032271
ENSMUSG00000036339	ENSMUSG00000027165	ENSMUSG00000041143	ENSMUSG00000039384	ENSMUSG00000072969	ENSMUSG00000097131	ENSMUSG00000046694	ENSMUSG00000026239	ENSMUSG00000001285	ENSMUSG00000015812
ENSMUSG00000035392	ENSMUSG00000053441	ENSMUSG00000061878	ENSMUSG00000042579	ENSMUSG00000046404	ENSMUSG00000097316	ENSMUSG00000033581	ENSMUSG00000034248	ENSMUSG00000038732	ENSMUSG00000022853
ENSMUSG00000025911	ENSMUSG00000009876	ENSMUSG00000036985	ENSMUSG00000039601	ENSMUSG00000108314	ENSMUSG00000107230	ENSMUSG00000090063	ENSMUSG00000089999	ENSMUSG00000020937	ENSMUSG00000039058
ENSMUSG00000087331	ENSMUSG00000021068	ENSMUSG00000061758	ENSMUSG00000034813	ENSMUSG00000109714	ENSMUSG00000103945	ENSMUSG00000030956	ENSMUSG00000030990	ENSMUSG00000027236	ENSMUSG00000054537
novel.274	ENSMUSG00000040591	ENSMUSG00000052942	ENSMUSG00000040272	ENSMUSG00000070605	ENSMUSG00000041878	ENSMUSG00000038250	ENSMUSG00000028430	ENSMUSG00000026020	ENSMUSG00000009356
ENSMUSG00000005951	ENSMUSG00000055862	ENSMUSG00000024548	ENSMUSG00000021306	ENSMUSG00000087366	ENSMUSG00000094320	ENSMUSG00000029267	ENSMUSG00000109865	ENSMUSG00000026492	ENSMUSG00000051596
ENSMUSG00000074384	ENSMUSG00000102252	ENSMUSG00000039745	ENSMUSG00000032413	ENSMUSG00000061099	ENSMUSG00000064177	ENSMUSG00000005897	ENSMUSG00000023883	ENSMUSG00000028889	ENSMUSG00000076695
ENSMUSG00000042050	ENSMUSG00000025776	ENSMUSG00000035042	ENSMUSG00000063531	ENSMUSG00000097944	ENSMUSG00000046085	ENSMUSG00000008575	ENSMUSG00000028944	ENSMUSG00000026254	ENSMUSG00000111964
ENSMUSG00000063558	ENSMUSG00000078878	ENSMUSG00000034786	ENSMUSG00000045625	ENSMUSG00000015659	ENSMUSG00000112922	ENSMUSG00000029290	ENSMUSG00000052337	ENSMUSG00000029176	ENSMUSG00000041762
ENSMUSG00000049872	ENSMUSG00000026361	ENSMUSG00000058761	ENSMUSG00000043219	ENSMUSG00000047085	ENSMUSG00000083111	ENSMUSG00000073000	ENSMUSG00000077222	ENSMUSG00000003135	ENSMUSG00000022102
ENSMUSG00000034751	ENSMUSG00000025578	ENSMUSG00000029671	ENSMUSG00000067455	ENSMUSG00000054945	ENSMUSG00000115624	ENSMUSG00000039087	ENSMUSG00000027774	ENSMUSG00000030726	ENSMUSG00000027845
ENSMUSG00000006586	ENSMUSG00000057098	ENSMUSG00000034401	ENSMUSG00000103711	ENSMUSG00000106870	ENSMUSG00000020335	ENSMUSG00000081176	ENSMUSG00000024273	ENSMUSG00000028622	ENSMUSG00000038225
ENSMUSG00000035239	ENSMUSG00000006576	ENSMUSG00000020638	ENSMUSG00000103367	ENSMUSG00000025486	ENSMUSG00000104238	ENSMUSG00000051413	ENSMUSG00000028423	ENSMUSG00000020074	ENSMUSG00000018930
ENSMUSG00000078716	ENSMUSG00000027955	ENSMUSG00000030966	ENSMUSG00000056174	ENSMUSG00000061068	ENSMUSG00000087159	ENSMUSG00000033389	ENSMUSG00000022471	ENSMUSG00000030619	ENSMUSG00000051000
ENSMUSG00000102055	ENSMUSG00000040896	ENSMUSG00000031639	ENSMUSG00000109814	ENSMUSG00000027574	ENSMUSG00000109016	ENSMUSG00000005251	ENSMUSG00000028041	ENSMUSG00000035311	ENSMUSG00000058905
ENSMUSG00000020262	ENSMUSG00000003929	ENSMUSG00000031652	ENSMUSG00000032641	novel.31	novel.568	ENSMUSG00000050846	ENSMUSG00000049957	ENSMUSG00000062981	ENSMUSG00000029664
novel.165	ENSMUSG00000029676	ENSMUSG00000030513	novel.268	ENSMUSG00000032238	ENSMUSG00000027713	ENSMUSG00000094530	ENSMUSG00000040843	ENSMUSG00000028636	ENSMUSG00000049929
ENSMUSG00000033458	ENSMUSG00000001943	ENSMUSG00000026482	ENSMUSG00000097318	ENSMUSG00000018733	novel.403	ENSMUSG00000041439	ENSMUSG00000024078	ENSMUSG00000040482	ENSMUSG00000086695
ENSMUSG00000041268	ENSMUSG00000109097	ENSMUSG00000039911	ENSMUSG00000030126	ENSMUSG00000040950	ENSMUSG00000086111	ENSMUSG00000040701	ENSMUSG00000087298	ENSMUSG00000036550	ENSMUSG00000032649
ENSMUSG00000038515	ENSMUSG00000031480	ENSMUSG00000042292	ENSMUSG00000076271	ENSMUSG00000084866	ENSMUSG00000034387	ENSMUSG00000023909	ENSMUSG00000032519	ENSMUSG00000036459	ENSMUSG00000028965
ENSMUSG00000030486	ENSMUSG00000025262	ENSMUSG00000027399	ENSMUSG00000030590	ENSMUSG00000056900	ENSMUSG00000014453	ENSMUSG00000031930	ENSMUSG00000030327	ENSMUSG00000097415	ENSMUSG00000029136
ENSMUSG00000045679	ENSMUSG00000039519	ENSMUSG00000075486	ENSMUSG00000045314	ENSMUSG00000077575	ENSMUSG00000109165	ENSMUSG00000031103	ENSMUSG00000027463	ENSMUSG00000017999	ENSMUSG00000052143
ENSMUSG00000055430	ENSMUSG00000047242	ENSMUSG00000034947	ENSMUSG00000047986	ENSMUSG00000057069	ENSMUSG00000097839	ENSMUSG00000023019	ENSMUSG00000022811	ENSMUSG00000039985	ENSMUSG00000059908
ENSMUSG00000020475	ENSMUSG00000041794	ENSMUSG00000024413	ENSMUSG00000069892	ENSMUSG00000087177	ENSMUSG00000098338	ENSMUSG00000036617	ENSMUSG00000059273	ENSMUSG00000074746	ENSMUSG00000083820
ENSMUSG00000097141	ENSMUSG00000079481	ENSMUSG00000073016	ENSMUSG00000029602	ENSMUSG00000046719	ENSMUSG00000093606	ENSMUSG00000034175	ENSMUSG00000064127	ENSMUSG00000034274	ENSMUSG00000070476
ENSMUSG00000060044	ENSMUSG00000032332	ENSMUSG00000033717	ENSMUSG00000056133	novel.343	ENSMUSG00000098981	ENSMUSG00000028920	ENSMUSG00000024082	ENSMUSG00000022191	ENSMUSG00000094797
ENSMUSG00000037826	ENSMUSG00000015222	ENSMUSG00000082454	ENSMUSG00000053040	ENSMUSG00000025738	ENSMUSG00000086464	ENSMUSG00000034748	ENSMUSG00000049086	ENSMUSG00000026439	ENSMUSG00000096474
ENSMUSG00000049265	ENSMUSG00000094433	novel.635	ENSMUSG00000097835	ENSMUSG00000029433	ENSMUSG00000111325	ENSMUSG00000016409	ENSMUSG00000027618	ENSMUSG00000056952	ENSMUSG00000006241
ENSMUSG00000037940	ENSMUSG00000039485	ENSMUSG00000017747	ENSMUSG00000017978	ENSMUSG00000053821	novel.404	ENSMUSG00000015709	ENSMUSG00000003808	ENSMUSG00000047879	ENSMUSG00000076514
ENSMUSG00000115810	ENSMUSG00000079442	ENSMUSG00000042642	ENSMUSG00000074818	ENSMUSG00000034714	ENSMUSG00000025270	ENSMUSG00000025880	ENSMUSG00000020098	ENSMUSG00000021947	ENSMUSG00000054161
ENSMUSG00000106099	ENSMUSG00000030509	ENSMUSG00000033220	ENSMUSG00000020836	ENSMUSG00000003752	ENSMUSG00000023032	ENSMUSG00000020876	ENSMUSG00000032305	ENSMUSG00000028896	ENSMUSG00000064844
ENSMUSG00000029456	ENSMUSG00000000317	ENSMUSG00000025969	ENSMUSG00000109957	ENSMUSG00000063047	ENSMUSG00000020566	ENSMUSG00000041297	ENSMUSG00000045639	ENSMUSG00000037262	ENSMUSG00000005681
ENSMUSG00000098785	ENSMUSG00000045629	ENSMUSG00000042303	ENSMUSG00000028859	ENSMUSG00000020387	novel.62	ENSMUSG00000035104	ENSMUSG00000025085	ENSMUSG00000028334	ENSMUSG00000044294
ENSMUSG00000113212	novel.456	ENSMUSG00000031378	ENSMUSG00000114438	ENSMUSG00000106514	ENSMUSG00000087160	ENSMUSG00000077711	ENSMUSG00000053646	ENSMUSG00000000782	ENSMUSG00000028003
ENSMUSG00000035759	ENSMUSG00000021752	ENSMUSG00000078317	ENSMUSG00000056418	ENSMUSG00000104156	ENSMUSG00000104454	ENSMUSG00000032217	ENSMUSG00000020076	ENSMUSG00000035772	ENSMUSG00000022217
ENSMUSG00000108624	ENSMUSG00000020085	ENSMUSG00000062202	novel.610	ENSMUSG00000089525	novel.473	ENSMUSG00000045538	ENSMUSG00000063275	ENSMUSG00000056394	ENSMUSG00000076523
ENSMUSG00000017400	ENSMUSG00000020657	ENSMUSG00000010311	ENSMUSG00000088689	ENSMUSG00000007216	ENSMUSG00000112358	ENSMUSG00000031805	ENSMUSG00000027329	ENSMUSG00000081604	ENSMUSG00000113389
ENSMUSG00000039063	ENSMUSG00000004500	ENSMUSG00000024420	ENSMUSG00000044948	ENSMUSG00000030424	ENSMUSG00000095514	ENSMUSG00000035165	ENSMUSG00000079508	ENSMUSG00000045294	ENSMUSG00000027605
ENSMUSG00000042826	ENSMUSG00000036292	ENSMUSG00000053158	ENSMUSG00000103230	ENSMUSG00000057605	ENSMUSG00000107749	ENSMUSG00000050490	ENSMUSG00000043061	ENSMUSG00000050410	ENSMUSG00000113581
ENSMUSG00000020718	ENSMUSG00000064061	ENSMUSG00000022938	ENSMUSG00000029089	ENSMUSG00000089886	ENSMUSG00000105509	ENSMUSG00000045438	ENSMUSG00000036023	ENSMUSG00000001053	ENSMUSG00000073940
ENSMUSG00000105139	ENSMUSG00000089789	ENSMUSG00000056888	ENSMUSG00000112545	ENSMUSG00000031433	ENSMUSG00000065505	ENSMUSG00000066724	ENSMUSG00000030291	ENSMUSG00000033596	ENSMUSG00000051048
ENSMUSG00000036192	ENSMUSG00000027799	ENSMUSG00000026104	ENSMUSG00000074170	ENSMUSG00000087589	ENSMUSG00000104344	ENSMUSG00000041957	ENSMUSG00000032939	ENSMUSG00000059486	ENSMUSG00000037872
ENSMUSG00000044609	ENSMUSG00000028996	ENSMUSG00000050914	ENSMUSG00000032724	ENSMUSG00000085232	ENSMUSG00000099050	ENSMUSG00000047821	ENSMUSG00000028811	ENSMUSG00000031843	novel.67
ENSMUSG00000028369	ENSMUSG00000048581	ENSMUSG00000040624	ENSMUSG00000099254	ENSMUSG00000113450	ENSMUSG00000028661	ENSMUSG00000031156	ENSMUSG00000031570	ENSMUSG00000018858	ENSMUSG00000028328
ENSMUSG00000025235	ENSMUSG00000024866	ENSMUSG00000042444	ENSMUSG00000027536	ENSMUSG00000023927	ENSMUSG00000111656	ENSMUSG00000045165	ENSMUSG00000027809	ENSMUSG00000061273	novel.530
ENSMUSG00000087365	ENSMUSG00000033883	ENSMUSG00000028262	ENSMUSG00000041000	ENSMUSG00000107937	ENSMUSG00000094962	ENSMUSG00000051022	ENSMUSG00000053604	ENSMUSG00000072582	ENSMUSG00000049420
ENSMUSG00000077639	ENSMUSG00000110649	ENSMUSG00000029009	ENSMUSG00000061393	ENSMUSG00000113328	novel.111	ENSMUSG00000074030	ENSMUSG00000006732	ENSMUSG00000028693	ENSMUSG00000028518
ENSMUSG00000030325	ENSMUSG00000086915	ENSMUSG00000047141	ENSMUSG00000064267	ENSMUSG00000038524	ENSMUSG00000103388	ENSMUSG00000028434	ENSMUSG00000068917	ENSMUSG00000031785	ENSMUSG00000069939
ENSMUSG00000037001	ENSMUSG00000020407	ENSMUSG00000024036	ENSMUSG00000102899	ENSMUSG00000052291	ENSMUSG00000030742	ENSMUSG00000025958	ENSMUSG00000015697	ENSMUSG00000018921	ENSMUSG00000094075
ENSMUSG00000026495	ENSMUSG00000068122	ENSMUSG00000069114	ENSMUSG00000046031	ENSMUSG00000078451	ENSMUSG00000069171	ENSMUSG00000024622	ENSMUSG00000023832	ENSMUSG00000021012	ENSMUSG00000083774
ENSMUSG00000113918	ENSMUSG00000022436	ENSMUSG00000066258	ENSMUSG00000059842	ENSMUSG00000039164	ENSMUSG00000086671	ENSMUSG00000012429	ENSMUSG00000042938	ENSMUSG00000047721	ENSMUSG00000063245
ENSMUSG00000020654	ENSMUSG00000075511	ENSMUSG00000079057	ENSMUSG00000084422	ENSMUSG00000062760	ENSMUSG00000102516	ENSMUSG00000092417	ENSMUSG00000014355	ENSMUSG00000033589	ENSMUSG00000070271
ENSMUSG00000034842	ENSMUSG00000028681	ENSMUSG00000071369	ENSMUSG00000013973	ENSMUSG00000112397	ENSMUSG00000088990	ENSMUSG00000038970	ENSMUSG00000005982	ENSMUSG00000031955	ENSMUSG00000026676
ENSMUSG00000056019	ENSMUSG00000031147	ENSMUSG00000022235	ENSMUSG00000068299	ENSMUSG00000044646	novel.258	ENSMUSG00000005968	ENSMUSG00000030611	ENSMUSG00000002984	ENSMUSG00000083836
novel.454	ENSMUSG00000034738	ENSMUSG00000037526	ENSMUSG00000083428	ENSMUSG00000105395	ENSMUSG00000054383	ENSMUSG00000021555	ENSMUSG00000021252	ENSMUSG00000024376	ENSMUSG00000024087
ENSMUSG00000057396	ENSMUSG00000021671	ENSMUSG00000051147	ENSMUSG00000077524	ENSMUSG00000046056	ENSMUSG00000047787	ENSMUSG00000029090	ENSMUSG00000022414	ENSMUSG00000029462	ENSMUSG00000021719
ENSMUSG00000037890	ENSMUSG00000096336	ENSMUSG00000024663	ENSMUSG00000052748	ENSMUSG00000025350	ENSMUSG00000040424	ENSMUSG00000037536	ENSMUSG00000111875	ENSMUSG00000052906	ENSMUSG00000024854
ENSMUSG00000026648	ENSMUSG00000076940	ENSMUSG00000059883	ENSMUSG00000035186	ENSMUSG00000034438	novel.377	ENSMUSG00000114025	ENSMUSG00000019917	ENSMUSG00000073775	ENSMUSG00000089929
ENSMUSG00000025217	ENSMUSG00000026749	ENSMUSG00000070942	ENSMUSG00000049999	ENSMUSG00000046516	ENSMUSG00000073233	ENSMUSG00000029032	ENSMUSG00000025968	ENSMUSG00000027715	ENSMUSG00000092284
ENSMUSG00000062785	ENSMUSG00000021147	ENSMUSG00000027088	ENSMUSG00000023873	ENSMUSG00000103839	ENSMUSG00000098210	ENSMUSG00000050229	ENSMUSG00000059422	ENSMUSG00000028629	ENSMUSG00000060647
ENSMUSG00000052676	ENSMUSG00000022686	ENSMUSG00000029705	ENSMUSG00000078922	ENSMUSG00000036885	ENSMUSG00000106680	ENSMUSG00000038705	ENSMUSG00000026618	ENSMUSG00000039725	ENSMUSG00000037337
ENSMUSG00000020363	ENSMUSG00000041153	ENSMUSG00000057375	ENSMUSG00000027956	ENSMUSG00000090066	ENSMUSG00000116249	ENSMUSG00000039990	ENSMUSG00000003444	ENSMUSG00000003923	ENSMUSG00000019437
ENSMUSG00000033722	ENSMUSG00000026840	ENSMUSG00000006403	ENSMUSG00000085637	ENSMUSG00000087385	ENSMUSG00000078787	ENSMUSG00000021458	ENSMUSG00000047710	ENSMUSG00000002833	ENSMUSG00000049044
ENSMUSG00000046080	ENSMUSG00000059327	ENSMUSG00000024887	ENSMUSG00000050930	ENSMUSG00000024274	ENSMUSG00000107182	ENSMUSG00000043311	ENSMUSG00000001229	ENSMUSG00000080875	ENSMUSG00000024776
ENSMUSG00000106981	ENSMUSG00000050786	ENSMUSG00000066571	ENSMUSG00000041669	ENSMUSG00000057914	ENSMUSG00000008129	ENSMUSG00000044461	ENSMUSG00000006456	ENSMUSG00000042548	ENSMUSG00000098516
ENSMUSG00000107763	ENSMUSG00000026782	ENSMUSG00000028841	ENSMUSG00000049241	ENSMUSG00000069601	ENSMUSG00000087424	ENSMUSG00000044641	ENSMUSG00000005718	ENSMUSG00000025995	novel.312
ENSMUSG00000088015	ENSMUSG00000034266	ENSMUSG00000004508	ENSMUSG00000051037	ENSMUSG00000106252	ENSMUSG00000103653	ENSMUSG00000046792	ENSMUSG00000025142	ENSMUSG00000039356	ENSMUSG00000074785
ENSMUSG00000061080	ENSMUSG00000055692	ENSMUSG00000031373	ENSMUSG00000015224	ENSMUSG00000051379	ENSMUSG00000107120	ENSMUSG00000029923	ENSMUSG00000061461	ENSMUSG00000026960	ENSMUSG00000035142
ENSMUSG00000021732	ENSMUSG00000072966	ENSMUSG00000032386	ENSMUSG00000102813	ENSMUSG00000068397	ENSMUSG00000102593	ENSMUSG00000059586	ENSMUSG00000037740	ENSMUSG00000039103	ENSMUSG00000112639
ENSMUSG00000098404	ENSMUSG00000070044	ENSMUSG00000103735	ENSMUSG00000029167	ENSMUSG00000042647	ENSMUSG00000097358	ENSMUSG00000095111	ENSMUSG00000019143	ENSMUSG00000028312	ENSMUSG00000080530
ENSMUSG00000055202	novel.399	ENSMUSG00000055296	ENSMUSG00000104918	ENSMUSG00000085151	ENSMUSG00000085227	ENSMUSG00000031668	ENSMUSG00000081752	ENSMUSG00000044763	ENSMUSG00000076522
ENSMUSG00000070565	ENSMUSG00000026679	ENSMUSG00000026712	ENSMUSG00000036931	ENSMUSG00000058246	ENSMUSG00000097904	ENSMUSG00000039244	ENSMUSG00000001016	ENSMUSG00000051256	ENSMUSG00000067704
ENSMUSG00000028717	ENSMUSG00000002617	ENSMUSG00000070960	ENSMUSG00000107121	ENSMUSG00000050052	ENSMUSG00000097133	ENSMUSG00000006262	ENSMUSG00000031960	ENSMUSG00000021701	ENSMUSG00000108231
ENSMUSG00000053641	ENSMUSG00000066643	ENSMUSG00000036002	novel.232	ENSMUSG00000091697	ENSMUSG00000047911	ENSMUSG00000097530	ENSMUSG00000058886	ENSMUSG00000037808	ENSMUSG00000040809
ENSMUSG00000020546	ENSMUSG00000025582	ENSMUSG00000057596	ENSMUSG00000104367	ENSMUSG00000061143	ENSMUSG00000097309	ENSMUSG00000000567	ENSMUSG00000028654	ENSMUSG00000036873	ENSMUSG00000026657
ENSMUSG00000023800	ENSMUSG00000001120	ENSMUSG00000049225	ENSMUSG00000050106	ENSMUSG00000088703	ENSMUSG00000040724	ENSMUSG00000009535	ENSMUSG00000064361	ENSMUSG00000042354	novel.45
ENSMUSG00000011589	ENSMUSG00000034903	ENSMUSG00000028199	ENSMUSG00000053830	ENSMUSG00000090582	ENSMUSG00000093277	ENSMUSG00000064208	ENSMUSG00000032883	ENSMUSG00000024563	ENSMUSG00000076608
ENSMUSG00000036792	ENSMUSG00000083307	ENSMUSG00000021720	ENSMUSG00000028970	ENSMUSG00000092325	ENSMUSG00000098799	ENSMUSG00000034620	ENSMUSG00000056167	ENSMUSG00000048755	ENSMUSG00000095589
ENSMUSG00000026786	novel.606	ENSMUSG00000022973	ENSMUSG00000085287	ENSMUSG00000112160	ENSMUSG00000035283	ENSMUSG00000019996	ENSMUSG00000035069	ENSMUSG00000031935	ENSMUSG00000094685
ENSMUSG00000029490	ENSMUSG00000109305	ENSMUSG00000021619	ENSMUSG00000092762	ENSMUSG00000078607	ENSMUSG00000083674	ENSMUSG00000028545	ENSMUSG00000028641	ENSMUSG00000022255	novel.142
ENSMUSG00000054612	ENSMUSG00000074212	ENSMUSG00000029373	ENSMUSG00000009092	ENSMUSG00000016496	ENSMUSG00000053291	ENSMUSG00000102590	ENSMUSG00000039242	ENSMUSG00000021711	ENSMUSG00000063564
ENSMUSG00000025213	ENSMUSG00000093105	ENSMUSG00000052336	ENSMUSG00000022824	ENSMUSG00000057378	ENSMUSG00000108738	ENSMUSG00000021103	ENSMUSG00000047547	ENSMUSG00000061950	ENSMUSG00000076508
ENSMUSG00000063428	novel.443	ENSMUSG00000038301	ENSMUSG00000113238	ENSMUSG00000081769	ENSMUSG00000098401	ENSMUSG00000044950	ENSMUSG00000037772	ENSMUSG00000020520	ENSMUSG00000031994
ENSMUSG00000077380	ENSMUSG00000043602	ENSMUSG00000026435	ENSMUSG00000097885	ENSMUSG00000028088	ENSMUSG00000044937	ENSMUSG00000069539	ENSMUSG00000052299	ENSMUSG00000014601	ENSMUSG00000027317
ENSMUSG00000037348	ENSMUSG00000027938	ENSMUSG00000020305	ENSMUSG00000041671	ENSMUSG00000106736	ENSMUSG00000098279	ENSMUSG00000012519	ENSMUSG00000020260	ENSMUSG00000096594	ENSMUSG00000074203
ENSMUSG00000068130	ENSMUSG00000070304	ENSMUSG00000017446	ENSMUSG00000097340	ENSMUSG00000052142	ENSMUSG00000086477	ENSMUSG00000041886	ENSMUSG00000060935	ENSMUSG00000002870	ENSMUSG00000046807
ENSMUSG00000057778	ENSMUSG00000002688	ENSMUSG00000042207	ENSMUSG00000030553	ENSMUSG00000085704	ENSMUSG00000055497	ENSMUSG00000033805	ENSMUSG00000033751	ENSMUSG00000030423	ENSMUSG00000025934
ENSMUSG00000047910	ENSMUSG00000053334	ENSMUSG00000018008	ENSMUSG00000089991	ENSMUSG00000026707	ENSMUSG00000105176	ENSMUSG00000049658	ENSMUSG00000027822	ENSMUSG00000023106	ENSMUSG00000107994
ENSMUSG00000020340	ENSMUSG00000026313	ENSMUSG00000047412	ENSMUSG00000035296	ENSMUSG00000066647	ENSMUSG00000077420	ENSMUSG00000040383	ENSMUSG00000014074	ENSMUSG00000024958	novel.161
ENSMUSG00000106978	ENSMUSG00000100201	ENSMUSG00000107215	ENSMUSG00000034652	ENSMUSG00000020364	ENSMUSG00000094117	ENSMUSG00000056836	ENSMUSG00000027889	ENSMUSG00000021824	ENSMUSG00000036437
ENSMUSG00000030806	ENSMUSG00000029154	ENSMUSG00000024766	ENSMUSG00000052331	ENSMUSG00000099564	ENSMUSG00000055480	ENSMUSG00000024077	ENSMUSG00000013089	ENSMUSG00000035198	ENSMUSG00000082193
ENSMUSG00000086968	ENSMUSG00000050079	ENSMUSG00000002983	novel.564	ENSMUSG00000059237	ENSMUSG00000025202	ENSMUSG00000009545	ENSMUSG00000018239	ENSMUSG00000024833	ENSMUSG00000060579
ENSMUSG00000103509	ENSMUSG00000031877	ENSMUSG00000060224	ENSMUSG00000036492	ENSMUSG00000074194	ENSMUSG00000098904	ENSMUSG00000018405	ENSMUSG00000025266	ENSMUSG00000024317	ENSMUSG00000085355
ENSMUSG00000048279	ENSMUSG00000090258	ENSMUSG00000015501	ENSMUSG00000022489	ENSMUSG00000055523	ENSMUSG00000024019	ENSMUSG00000027610	ENSMUSG00000024787	ENSMUSG00000001983	ENSMUSG00000084166
ENSMUSG00000020216	ENSMUSG00000038305	ENSMUSG00000062210	ENSMUSG00000018752	ENSMUSG00000091119	ENSMUSG00000086935	ENSMUSG00000040472	ENSMUSG00000029246	ENSMUSG00000066735	ENSMUSG00000027692
ENSMUSG00000026875	ENSMUSG00000038112	ENSMUSG00000054520	ENSMUSG00000063388	ENSMUSG00000109587	ENSMUSG00000106678	ENSMUSG00000054263	ENSMUSG00000031683	ENSMUSG00000029439	ENSMUSG00000026649
ENSMUSG00000086515	ENSMUSG00000088901	ENSMUSG00000018566	ENSMUSG00000089437	ENSMUSG00000021880	ENSMUSG00000034584	ENSMUSG00000001739	ENSMUSG00000036160	ENSMUSG00000021273	novel.205
ENSMUSG00000054770	ENSMUSG00000038793	ENSMUSG00000034951	ENSMUSG00000113909	ENSMUSG00000085154	ENSMUSG00000084584	ENSMUSG00000024754	ENSMUSG00000035372	ENSMUSG00000007411	ENSMUSG00000047751
ENSMUSG00000028399	ENSMUSG00000048481	ENSMUSG00000040455	ENSMUSG00000032243	ENSMUSG00000046269	ENSMUSG00000047197	ENSMUSG00000026836	ENSMUSG00000032607	ENSMUSG00000026743	novel.197
ENSMUSG00000029279	ENSMUSG00000027316	ENSMUSG00000004631	ENSMUSG00000030124	ENSMUSG00000071669	ENSMUSG00000097732	ENSMUSG00000037638	ENSMUSG00000032590	ENSMUSG00000028653	ENSMUSG00000024845
ENSMUSG00000028246	ENSMUSG00000033502	ENSMUSG00000032584	ENSMUSG00000038167	ENSMUSG00000054256	ENSMUSG00000107932	ENSMUSG00000074479	ENSMUSG00000029128	ENSMUSG00000020697	ENSMUSG00000072825
ENSMUSG00000103160	ENSMUSG00000068762	ENSMUSG00000041390	ENSMUSG00000086765	ENSMUSG00000030337	ENSMUSG00000108957	ENSMUSG00000030452	ENSMUSG00000048930	ENSMUSG00000020412	ENSMUSG00000027861
ENSMUSG00000088583	ENSMUSG00000029851	ENSMUSG00000040855	ENSMUSG00000076536	ENSMUSG00000056305	ENSMUSG00000086873	ENSMUSG00000082675	ENSMUSG00000030960	ENSMUSG00000030867	ENSMUSG00000000204
ENSMUSG00000045287	ENSMUSG00000042106	ENSMUSG00000072946	ENSMUSG00000042616	ENSMUSG00000040428	ENSMUSG00000085776	ENSMUSG00000070780	ENSMUSG00000089804	ENSMUSG00000030779	ENSMUSG00000033282
ENSMUSG00000067591	ENSMUSG00000059974	ENSMUSG00000022894	ENSMUSG00000055912	ENSMUSG00000040929	ENSMUSG00000049409	ENSMUSG00000053907	ENSMUSG00000045896	ENSMUSG00000061374	ENSMUSG00000054252
ENSMUSG00000043259	ENSMUSG00000028864	ENSMUSG00000032978	ENSMUSG00000089797	ENSMUSG00000105677	ENSMUSG00000105607	ENSMUSG00000027993	ENSMUSG00000004929	ENSMUSG00000035958	ENSMUSG00000079355
ENSMUSG00000034810	ENSMUSG00000033530	ENSMUSG00000058656	ENSMUSG00000039699	ENSMUSG00000113497	ENSMUSG00000107504	ENSMUSG00000052396	ENSMUSG00000032291	ENSMUSG00000029014	ENSMUSG00000111897
ENSMUSG00000066629	ENSMUSG00000027709	ENSMUSG00000017561	ENSMUSG00000043592	ENSMUSG00000070604	ENSMUSG00000107402	ENSMUSG00000038141	ENSMUSG00000042804	ENSMUSG00000031826	ENSMUSG00000076621
ENSMUSG00000027175	ENSMUSG00000026200	ENSMUSG00000003123	ENSMUSG00000041642	ENSMUSG00000029001	ENSMUSG00000063765	ENSMUSG00000000154	ENSMUSG00000048833	ENSMUSG00000040084	ENSMUSG00000065047
ENSMUSG00000098459	ENSMUSG00000029674	ENSMUSG00000020120	ENSMUSG00000082926	ENSMUSG00000096935	ENSMUSG00000104682	ENSMUSG00000040220	ENSMUSG00000030870	ENSMUSG00000028907	ENSMUSG00000097167
ENSMUSG00000078496	ENSMUSG00000018654	ENSMUSG00000025907	ENSMUSG00000029074	novel.569	novel.410	ENSMUSG00000026584	ENSMUSG00000029752	ENSMUSG00000018974	ENSMUSG00000021684
ENSMUSG00000043673	ENSMUSG00000047037	ENSMUSG00000068758	ENSMUSG00000041729	ENSMUSG00000001588	ENSMUSG00000074635	ENSMUSG00000061079	ENSMUSG00000001482	ENSMUSG00000041889	ENSMUSG00000104802
ENSMUSG00000016179	ENSMUSG00000027259	ENSMUSG00000058900	novel.428	ENSMUSG00000029861	ENSMUSG00000105550	ENSMUSG00000035181	ENSMUSG00000026603	ENSMUSG00000030204	novel.240
ENSMUSG00000015083	ENSMUSG00000030279	ENSMUSG00000032565	ENSMUSG00000056268	ENSMUSG00000061751	ENSMUSG00000098708	ENSMUSG00000034006	ENSMUSG00000069520	ENSMUSG00000002608	ENSMUSG00000065400
ENSMUSG00000092260	ENSMUSG00000036009	ENSMUSG00000021408	novel.586	ENSMUSG00000045498	ENSMUSG00000085581	ENSMUSG00000036904	ENSMUSG00000025538	ENSMUSG00000042410	ENSMUSG00000086920
ENSMUSG00000053580	ENSMUSG00000026870	ENSMUSG00000015340	ENSMUSG00000022057	ENSMUSG00000047789	ENSMUSG00000012889	ENSMUSG00000037347	ENSMUSG00000053716	ENSMUSG00000021840	ENSMUSG00000095130
ENSMUSG00000057315	ENSMUSG00000040471	ENSMUSG00000002603	ENSMUSG00000047517	ENSMUSG00000089125	ENSMUSG00000064982	ENSMUSG00000032908	ENSMUSG00000060152	ENSMUSG00000000838	ENSMUSG00000076569
ENSMUSG00000050241	ENSMUSG00000028701	ENSMUSG00000013707	ENSMUSG00000037447	ENSMUSG00000025221	novel.149	ENSMUSG00000083179	ENSMUSG00000031371	ENSMUSG00000036513	ENSMUSG00000068263
ENSMUSG00000034949	ENSMUSG00000032899	ENSMUSG00000068134	ENSMUSG00000034275	ENSMUSG00000091159	ENSMUSG00000091123	ENSMUSG00000032717	ENSMUSG00000031657	ENSMUSG00000029610	ENSMUSG00000031780
ENSMUSG00000031834	ENSMUSG00000031290	ENSMUSG00000040990	ENSMUSG00000087507	ENSMUSG00000079019	ENSMUSG00000036151	ENSMUSG00000046417	ENSMUSG00000021062	ENSMUSG00000006715	ENSMUSG00000061576
ENSMUSG00000107000	ENSMUSG00000030319	ENSMUSG00000021423	ENSMUSG00000086712	ENSMUSG00000050232	ENSMUSG00000085178	ENSMUSG00000047230	ENSMUSG00000035172	ENSMUSG00000071652	ENSMUSG00000095571
ENSMUSG00000037752	ENSMUSG00000048281	ENSMUSG00000046688	novel.324	ENSMUSG00000114274	ENSMUSG00000090007	ENSMUSG00000114575	ENSMUSG00000048490	ENSMUSG00000038346	ENSMUSG00000072680
ENSMUSG00000051098	ENSMUSG00000097970	ENSMUSG00000057667	ENSMUSG00000096221	ENSMUSG00000105881	ENSMUSG00000060029	ENSMUSG00000004446	ENSMUSG00000029056	ENSMUSG00000052214	ENSMUSG00000075707
ENSMUSG00000036242	ENSMUSG00000029207	ENSMUSG00000053253	ENSMUSG00000097787	ENSMUSG00000057054	ENSMUSG00000087991	ENSMUSG00000022382	ENSMUSG00000039068	ENSMUSG00000029427	ENSMUSG00000051457
novel.475	ENSMUSG00000054752	ENSMUSG00000002111	ENSMUSG00000100502	novel.53	ENSMUSG00000064451	ENSMUSG00000000159	ENSMUSG00000045930	ENSMUSG00000036948	ENSMUSG00000043621
ENSMUSG00000110317	ENSMUSG00000109697	ENSMUSG00000034265	ENSMUSG00000023723	ENSMUSG00000087396	ENSMUSG00000097472	ENSMUSG00000057691	ENSMUSG00000039887	ENSMUSG00000028948	ENSMUSG00000110291
ENSMUSG00000020627	ENSMUSG00000030089	ENSMUSG00000029641	ENSMUSG00000086711	novel.24	ENSMUSG00000096967	ENSMUSG00000053600	ENSMUSG00000038084	ENSMUSG00000091421	ENSMUSG00000073079
ENSMUSG00000024968	ENSMUSG00000062582	ENSMUSG00000114576	ENSMUSG00000032725	ENSMUSG00000106891	ENSMUSG00000086881	ENSMUSG00000024365	ENSMUSG00000029550	ENSMUSG00000036167	ENSMUSG00000097093
ENSMUSG00000111063	ENSMUSG00000022756	ENSMUSG00000038910	ENSMUSG00000106617	ENSMUSG00000042500	ENSMUSG00000086191	ENSMUSG00000037295	ENSMUSG00000028124	ENSMUSG00000032123	ENSMUSG00000110161
ENSMUSG00000049488	ENSMUSG00000095325	ENSMUSG00000036712	ENSMUSG00000001865	ENSMUSG00000054021	ENSMUSG00000090805	ENSMUSG00000036718	ENSMUSG00000034453	ENSMUSG00000034826	ENSMUSG00000022335
ENSMUSG00000038623	ENSMUSG00000033350	ENSMUSG00000000386	ENSMUSG00000086554	ENSMUSG00000057751	ENSMUSG00000059305	ENSMUSG00000002205	ENSMUSG00000051469	ENSMUSG00000030512	ENSMUSG00000043635
ENSMUSG00000026458	ENSMUSG00000031775	ENSMUSG00000090254	ENSMUSG00000105476	ENSMUSG00000031750	ENSMUSG00000110683	ENSMUSG00000010936	ENSMUSG00000040767	ENSMUSG00000029028	ENSMUSG00000035557
ENSMUSG00000086591	ENSMUSG00000054400	ENSMUSG00000055670	ENSMUSG00000005983	ENSMUSG00000030276	ENSMUSG00000035183	ENSMUSG00000031605	ENSMUSG00000009566	ENSMUSG00000018189	ENSMUSG00000085363
ENSMUSG00000055067	ENSMUSG00000052981	ENSMUSG00000000266	ENSMUSG00000034117	ENSMUSG00000099206	ENSMUSG00000084593	ENSMUSG00000079297	ENSMUSG00000009640	ENSMUSG00000089838	ENSMUSG00000053368
ENSMUSG00000028370	ENSMUSG00000056763	ENSMUSG00000061167	ENSMUSG00000043110	ENSMUSG00000047473	ENSMUSG00000046159	ENSMUSG00000052423	ENSMUSG00000078970	ENSMUSG00000037017	ENSMUSG00000031506
ENSMUSG00000038349	ENSMUSG00000064437	ENSMUSG00000074519	ENSMUSG00000112501	novel.307	ENSMUSG00000098889	ENSMUSG00000032352	ENSMUSG00000051346	ENSMUSG00000001642	ENSMUSG00000056753
ENSMUSG00000086794	ENSMUSG00000030309	ENSMUSG00000021022	ENSMUSG00000002020	ENSMUSG00000044122	ENSMUSG00000087404	ENSMUSG00000084384	ENSMUSG00000016757	ENSMUSG00000027330	ENSMUSG00000046207
ENSMUSG00000063698	ENSMUSG00000042797	ENSMUSG00000029647	ENSMUSG00000018377	ENSMUSG00000081274	ENSMUSG00000065360	ENSMUSG00000028497	ENSMUSG00000010529	ENSMUSG00000034317	ENSMUSG00000074678
ENSMUSG00000053198	ENSMUSG00000041975	ENSMUSG00000001763	ENSMUSG00000098769	ENSMUSG00000087128	ENSMUSG00000106439	ENSMUSG00000044881	ENSMUSG00000023025	ENSMUSG00000031922	ENSMUSG00000093384
ENSMUSG00000020926	ENSMUSG00000039092	ENSMUSG00000005699	ENSMUSG00000090939	ENSMUSG00000020435	ENSMUSG00000094683	ENSMUSG00000000631	ENSMUSG00000050074	ENSMUSG00000024151	ENSMUSG00000074892
ENSMUSG00000031283	ENSMUSG00000026854	ENSMUSG00000033773	ENSMUSG00000084897	ENSMUSG00000042851	ENSMUSG00000094491	ENSMUSG00000013150	ENSMUSG00000060950	ENSMUSG00000070284	ENSMUSG00000065611
ENSMUSG00000017692	ENSMUSG00000032372	ENSMUSG00000015950	ENSMUSG00000081926	ENSMUSG00000040187	ENSMUSG00000098812	ENSMUSG00000040451	ENSMUSG00000063320	ENSMUSG00000020781	ENSMUSG00000087263
ENSMUSG00000112129	ENSMUSG00000027778	ENSMUSG00000009828	ENSMUSG00000081343	ENSMUSG00000040537	ENSMUSG00000025644	ENSMUSG00000060716	ENSMUSG00000025198	ENSMUSG00000032067	ENSMUSG00000027173
ENSMUSG00000046808	ENSMUSG00000050014	ENSMUSG00000085890	ENSMUSG00000037440	ENSMUSG00000014602	ENSMUSG00000097099	ENSMUSG00000057969	ENSMUSG00000057788	ENSMUSG00000047649	ENSMUSG00000037594
ENSMUSG00000028158	ENSMUSG00000108425	ENSMUSG00000025226	ENSMUSG00000029454	ENSMUSG00000037363	ENSMUSG00000104795	ENSMUSG00000087150	ENSMUSG00000062190	ENSMUSG00000030978	ENSMUSG00000021798
ENSMUSG00000024530	ENSMUSG00000035161	ENSMUSG00000002997	ENSMUSG00000111375	ENSMUSG00000040714	ENSMUSG00000107603	ENSMUSG00000116004	ENSMUSG00000019975	ENSMUSG00000086429	ENSMUSG00000031758
ENSMUSG00000037754	ENSMUSG00000020284	ENSMUSG00000032462	novel.544	novel.238	ENSMUSG00000103133	ENSMUSG00000026516	ENSMUSG00000041506	ENSMUSG00000026499	ENSMUSG00000107211
ENSMUSG00000020319	ENSMUSG00000005672	ENSMUSG00000020709	novel.392	ENSMUSG00000054320	novel.319	ENSMUSG00000029438	ENSMUSG00000064264	ENSMUSG00000029203	ENSMUSG00000027863
ENSMUSG00000037358	ENSMUSG00000017405	ENSMUSG00000048163	ENSMUSG00000030623	ENSMUSG00000087484	ENSMUSG00000040265	ENSMUSG00000064289	ENSMUSG00000063801	ENSMUSG00000039117	ENSMUSG00000020599
ENSMUSG00000027676	ENSMUSG00000091754	ENSMUSG00000037827	ENSMUSG00000044916	ENSMUSG00000039004	ENSMUSG00000110355	ENSMUSG00000019889	ENSMUSG00000065734	ENSMUSG00000020553	ENSMUSG00000092384
ENSMUSG00000054931	ENSMUSG00000039307	ENSMUSG00000053835	ENSMUSG00000031429	novel.634	ENSMUSG00000085249	ENSMUSG00000073179	ENSMUSG00000030615	ENSMUSG00000028677	ENSMUSG00000085327
ENSMUSG00000060397	ENSMUSG00000054893	ENSMUSG00000003812	ENSMUSG00000021699	ENSMUSG00000006651	ENSMUSG00000116038	ENSMUSG00000045027	ENSMUSG00000087701	ENSMUSG00000084353	ENSMUSG00000109812
ENSMUSG00000070883	novel.269	ENSMUSG00000110277	ENSMUSG00000057729	ENSMUSG00000102496	ENSMUSG00000092673	ENSMUSG00000038383	ENSMUSG00000040549	ENSMUSG00000048100	ENSMUSG00000031337
ENSMUSG00000030055	ENSMUSG00000093894	ENSMUSG00000015947	ENSMUSG00000035681	ENSMUSG00000034997	ENSMUSG00000098976	ENSMUSG00000035898	ENSMUSG00000032583	ENSMUSG00000072258	ENSMUSG00000094787
ENSMUSG00000022372	ENSMUSG00000066595	ENSMUSG00000032089	ENSMUSG00000047875	ENSMUSG00000032839	ENSMUSG00000073374	ENSMUSG00000024901	ENSMUSG00000028576	ENSMUSG00000044155	ENSMUSG00000061086
ENSMUSG00000051506	ENSMUSG00000095288	ENSMUSG00000078945	ENSMUSG00000078252	ENSMUSG00000030638	ENSMUSG00000113852	ENSMUSG00000022803	ENSMUSG00000031314	ENSMUSG00000047989	ENSMUSG00000028931
ENSMUSG00000097006	ENSMUSG00000036555	ENSMUSG00000031906	ENSMUSG00000040564	ENSMUSG00000097756	ENSMUSG00000101191	ENSMUSG00000037339	ENSMUSG00000039000	ENSMUSG00000029326	ENSMUSG00000105547
ENSMUSG00000059277	ENSMUSG00000025265	ENSMUSG00000028458	ENSMUSG00000065544	ENSMUSG00000113625	ENSMUSG00000112064	ENSMUSG00000061132	ENSMUSG00000026817	ENSMUSG00000086688	ENSMUSG00000018500
novel.315	ENSMUSG00000036368	ENSMUSG00000001864	ENSMUSG00000052658	novel.317	ENSMUSG00000076674	ENSMUSG00000039841	ENSMUSG00000020832	ENSMUSG00000019897	novel.316
ENSMUSG00000041538	ENSMUSG00000109904	ENSMUSG00000031925	ENSMUSG00000092758	ENSMUSG00000012705	ENSMUSG00000004933	ENSMUSG00000060275	ENSMUSG00000053799	ENSMUSG00000027425	ENSMUSG00000077349
ENSMUSG00000085189	ENSMUSG00000030515	ENSMUSG00000029330	ENSMUSG00000085311	novel.541	ENSMUSG00000097402	ENSMUSG00000035572	ENSMUSG00000027884	ENSMUSG00000030232	ENSMUSG00000094356
ENSMUSG00000031748	ENSMUSG00000060594	ENSMUSG00000039903	ENSMUSG00000110170	ENSMUSG00000097090	ENSMUSG00000049410	ENSMUSG00000053192	ENSMUSG00000039497	ENSMUSG00000038102	ENSMUSG00000027208
ENSMUSG00000030443	ENSMUSG00000037138	ENSMUSG00000028619	ENSMUSG00000085936	ENSMUSG00000033439	ENSMUSG00000052724	ENSMUSG00000057835	ENSMUSG00000052798	ENSMUSG00000002871	ENSMUSG00000079175
ENSMUSG00000109366	ENSMUSG00000063108	ENSMUSG00000031133	ENSMUSG00000021631	ENSMUSG00000085779	ENSMUSG00000064494	ENSMUSG00000038388	ENSMUSG00000038074	ENSMUSG00000020988	ENSMUSG00000030670
ENSMUSG00000049119	ENSMUSG00000076618	ENSMUSG00000064105	ENSMUSG00000076680	ENSMUSG00000024065	ENSMUSG00000088695	ENSMUSG00000039616	ENSMUSG00000026456	ENSMUSG00000034674	ENSMUSG00000099980
ENSMUSG00000027009	ENSMUSG00000038390	ENSMUSG00000026672	ENSMUSG00000033249	ENSMUSG00000110206	ENSMUSG00000097406	ENSMUSG00000036061	ENSMUSG00000032051	ENSMUSG00000010517	ENSMUSG00000028874
ENSMUSG00000087178	ENSMUSG00000079144	ENSMUSG00000023966	ENSMUSG00000090164	ENSMUSG00000026358	ENSMUSG00000087519	ENSMUSG00000027282	ENSMUSG00000021981	ENSMUSG00000028345	ENSMUSG00000094475
novel.455	ENSMUSG00000070802	ENSMUSG00000020847	ENSMUSG00000040372	ENSMUSG00000087624	ENSMUSG00000097000	ENSMUSG00000091905	ENSMUSG00000034278	ENSMUSG00000022407	novel.260
ENSMUSG00000018727	ENSMUSG00000025272	ENSMUSG00000079293	ENSMUSG00000099196	ENSMUSG00000054418	ENSMUSG00000025091	novel.561	ENSMUSG00000034165	ENSMUSG00000003208	ENSMUSG00000030650
ENSMUSG00000070822	novel.288	ENSMUSG00000044165	ENSMUSG00000097462	ENSMUSG00000037005	ENSMUSG00000110144	ENSMUSG00000033416	ENSMUSG00000031097	ENSMUSG00000057363	ENSMUSG00000026073
ENSMUSG00000039154	ENSMUSG00000102270	ENSMUSG00000035273	ENSMUSG00000089199	ENSMUSG00000099033	ENSMUSG00000085184	ENSMUSG00000032477	ENSMUSG00000063253	ENSMUSG00000029034	novel.14
ENSMUSG00000079038	ENSMUSG00000030643	ENSMUSG00000059474	novel.211	ENSMUSG00000030149	ENSMUSG00000088563	ENSMUSG00000003119	ENSMUSG00000038759	ENSMUSG00000033106	ENSMUSG00000068893
ENSMUSG00000023266	ENSMUSG00000028949	ENSMUSG00000052085	ENSMUSG00000087120	ENSMUSG00000089736	ENSMUSG00000086247	ENSMUSG00000015016	ENSMUSG00000064871	ENSMUSG00000069793	novel.574
ENSMUSG00000027978	ENSMUSG00000031255	ENSMUSG00000039621	ENSMUSG00000028525	novel.239	ENSMUSG00000044034	ENSMUSG00000069862	ENSMUSG00000063800	ENSMUSG00000094870	ENSMUSG00000068417
ENSMUSG00000042743	ENSMUSG00000096074	ENSMUSG00000061288	ENSMUSG00000089803	ENSMUSG00000024018	ENSMUSG00000064525	ENSMUSG00000066278	ENSMUSG00000036412	ENSMUSG00000054079	ENSMUSG00000071671
ENSMUSG00000094410	ENSMUSG00000087381	ENSMUSG00000040552	ENSMUSG00000026729	ENSMUSG00000068250	ENSMUSG00000101400	ENSMUSG00000028555	ENSMUSG00000000374	ENSMUSG00000041438	ENSMUSG00000035458
ENSMUSG00000083579	ENSMUSG00000069184	ENSMUSG00000025597	ENSMUSG00000089809	ENSMUSG00000104546	ENSMUSG00000019836	ENSMUSG00000078183	ENSMUSG00000068580	ENSMUSG00000029625	ENSMUSG00000093149
ENSMUSG00000041298	ENSMUSG00000037408	ENSMUSG00000021594	ENSMUSG00000022484	ENSMUSG00000024304	ENSMUSG00000045232	ENSMUSG00000059040	ENSMUSG00000020549	ENSMUSG00000040236	ENSMUSG00000110532
ENSMUSG00000047907	ENSMUSG00000015468	ENSMUSG00000054792	ENSMUSG00000062284	ENSMUSG00000029127	ENSMUSG00000086942	ENSMUSG00000034218	ENSMUSG00000011158	ENSMUSG00000037601	ENSMUSG00000089308
ENSMUSG00000025176	ENSMUSG00000042607	ENSMUSG00000034334	ENSMUSG00000057137	ENSMUSG00000038236	ENSMUSG00000074657	ENSMUSG00000052539	ENSMUSG00000093402	ENSMUSG00000035666	ENSMUSG00000097217
ENSMUSG00000026117	ENSMUSG00000079737	ENSMUSG00000010067	novel.647	ENSMUSG00000032735	ENSMUSG00000116358	ENSMUSG00000084230	ENSMUSG00000014301	ENSMUSG00000033918	ENSMUSG00000095841
ENSMUSG00000101800	ENSMUSG00000048022	ENSMUSG00000003484	ENSMUSG00000090389	ENSMUSG00000039385	novel.641	ENSMUSG00000019774	ENSMUSG00000005621	ENSMUSG00000007837	ENSMUSG00000071748
ENSMUSG00000062545	ENSMUSG00000037759	ENSMUSG00000039853	ENSMUSG00000032554	ENSMUSG00000048731	novel.638	ENSMUSG00000047248	ENSMUSG00000086316	ENSMUSG00000031015	ENSMUSG00000029335
ENSMUSG00000037709	ENSMUSG00000098790	ENSMUSG00000115457	ENSMUSG00000115278	ENSMUSG00000031112	ENSMUSG00000099708	ENSMUSG00000024885	ENSMUSG00000043719	ENSMUSG00000037211	ENSMUSG00000106169
ENSMUSG00000046523	ENSMUSG00000083139	ENSMUSG00000043889	ENSMUSG00000089476	ENSMUSG00000076555	novel.183	ENSMUSG00000038563	ENSMUSG00000004610	ENSMUSG00000019297	ENSMUSG00000065236
ENSMUSG00000030556	ENSMUSG00000020805	ENSMUSG00000026896	ENSMUSG00000085945	ENSMUSG00000061242	ENSMUSG00000037990	ENSMUSG00000052974	ENSMUSG00000030888	ENSMUSG00000050730	ENSMUSG00000028197
ENSMUSG00000030147	ENSMUSG00000031919	ENSMUSG00000024965	ENSMUSG00000074500	ENSMUSG00000041343	ENSMUSG00000086925	ENSMUSG00000071076	ENSMUSG00000026869	ENSMUSG00000021911	ENSMUSG00000025804
ENSMUSG00000073478	ENSMUSG00000050382	ENSMUSG00000028773	ENSMUSG00000087361	ENSMUSG00000112346	ENSMUSG00000108154	ENSMUSG00000027488	ENSMUSG00000031671	ENSMUSG00000024037	ENSMUSG00000105866
ENSMUSG00000053007	ENSMUSG00000025766	ENSMUSG00000039089	ENSMUSG00000103039	ENSMUSG00000074415	ENSMUSG00000115025	ENSMUSG00000002897	ENSMUSG00000024581	ENSMUSG00000019942	ENSMUSG00000052271
ENSMUSG00000020175	ENSMUSG00000086141	ENSMUSG00000057672	ENSMUSG00000081249	ENSMUSG00000090327	ENSMUSG00000043648	ENSMUSG00000049285	ENSMUSG00000026615	ENSMUSG00000023852	ENSMUSG00000080006
ENSMUSG00000032826	ENSMUSG00000002346	ENSMUSG00000031627	ENSMUSG00000026697	ENSMUSG00000097536	ENSMUSG00000106087	ENSMUSG00000066809	ENSMUSG00000025224	ENSMUSG00000022881	ENSMUSG00000099655
novel.459	ENSMUSG00000056211	ENSMUSG00000043832	ENSMUSG00000053297	novel.585	ENSMUSG00000109984	ENSMUSG00000019866	ENSMUSG00000033088	ENSMUSG00000027469	ENSMUSG00000080746
ENSMUSG00000107216	ENSMUSG00000088249	ENSMUSG00000026548	ENSMUSG00000084383	ENSMUSG00000050954	ENSMUSG00000060034	ENSMUSG00000017607	ENSMUSG00000001305	ENSMUSG00000021905	novel.23
ENSMUSG00000074264	ENSMUSG00000009628	ENSMUSG00000026142	ENSMUSG00000097680	ENSMUSG00000094561	ENSMUSG00000035509	ENSMUSG00000031266	ENSMUSG00000035112	ENSMUSG00000030521	ENSMUSG00000008318
ENSMUSG00000048004	ENSMUSG00000034881	ENSMUSG00000031216	ENSMUSG00000044042	ENSMUSG00000100707	ENSMUSG00000026276	ENSMUSG00000029920	ENSMUSG00000039660	ENSMUSG00000038702	ENSMUSG00000081810
ENSMUSG00000057103	ENSMUSG00000085881	ENSMUSG00000068011	ENSMUSG00000080478	ENSMUSG00000045657	ENSMUSG00000047507	ENSMUSG00000059674	ENSMUSG00000074918	ENSMUSG00000023707	ENSMUSG00000063430
ENSMUSG00000025128	ENSMUSG00000033632	ENSMUSG00000054474	novel.241	ENSMUSG00000076870	ENSMUSG00000087291	ENSMUSG00000114759	ENSMUSG00000030788	ENSMUSG00000047832	ENSMUSG00000022679
ENSMUSG00000097617	ENSMUSG00000052364	ENSMUSG00000082935	ENSMUSG00000102037	ENSMUSG00000081142	ENSMUSG00000085687	ENSMUSG00000034634	ENSMUSG00000047434	ENSMUSG00000058927	ENSMUSG00000036502
ENSMUSG00000011382	ENSMUSG00000097164	ENSMUSG00000105879	ENSMUSG00000038415	ENSMUSG00000022504	ENSMUSG00000106904	ENSMUSG00000031150	ENSMUSG00000031984	ENSMUSG00000068876	ENSMUSG00000025955
ENSMUSG00000034071	ENSMUSG00000104452	ENSMUSG00000037486	ENSMUSG00000024401	ENSMUSG00000104950	ENSMUSG00000022543	ENSMUSG00000061100	ENSMUSG00000021938	ENSMUSG00000038578	ENSMUSG00000080832
ENSMUSG00000079499	ENSMUSG00000046550	ENSMUSG00000034361	ENSMUSG00000022464	ENSMUSG00000107792	ENSMUSG00000099222	ENSMUSG00000037995	ENSMUSG00000042606	ENSMUSG00000003810	ENSMUSG00000106535
ENSMUSG00000045007	ENSMUSG00000030510	ENSMUSG00000078994	ENSMUSG00000072109	novel.119	ENSMUSG00000088891	ENSMUSG00000033508	ENSMUSG00000029415	ENSMUSG00000067713	ENSMUSG00000052248
ENSMUSG00000028226	ENSMUSG00000030376	ENSMUSG00000031109	ENSMUSG00000094164	ENSMUSG00000093577	ENSMUSG00000085402	ENSMUSG00000056267	ENSMUSG00000006289	ENSMUSG00000026974	ENSMUSG00000076532
ENSMUSG00000090698	ENSMUSG00000041789	ENSMUSG00000035623	ENSMUSG00000106928	ENSMUSG00000097267	ENSMUSG00000046811	ENSMUSG00000027901	ENSMUSG00000034442	ENSMUSG00000027628	novel.513
ENSMUSG00000042857	ENSMUSG00000070371	ENSMUSG00000059182	ENSMUSG00000021280	ENSMUSG00000082953	ENSMUSG00000048148	ENSMUSG00000044317	ENSMUSG00000078866	ENSMUSG00000029464	novel.375
ENSMUSG00000025488	ENSMUSG00000023087	ENSMUSG00000037151	ENSMUSG00000001508	ENSMUSG00000082860	ENSMUSG00000086652	ENSMUSG00000055204	ENSMUSG00000066441	ENSMUSG00000030304	ENSMUSG00000076547
ENSMUSG00000048814	ENSMUSG00000042812	ENSMUSG00000025161	ENSMUSG00000107997	ENSMUSG00000031389	ENSMUSG00000115956	ENSMUSG00000001249	ENSMUSG00000024352	ENSMUSG00000062075	ENSMUSG00000095700
ENSMUSG00000070814	ENSMUSG00000022949	ENSMUSG00000030786	ENSMUSG00000023994	ENSMUSG00000113831	ENSMUSG00000043807	ENSMUSG00000056310	ENSMUSG00000021188	ENSMUSG00000030880	ENSMUSG00000047462
ENSMUSG00000060206	ENSMUSG00000087739	ENSMUSG00000063851	novel.25	ENSMUSG00000028600	ENSMUSG00000112790	ENSMUSG00000031098	ENSMUSG00000032563	ENSMUSG00000031575	ENSMUSG00000031284
ENSMUSG00000081378	ENSMUSG00000010751	ENSMUSG00000021185	ENSMUSG00000052353	ENSMUSG00000010142	ENSMUSG00000076757	ENSMUSG00000045319	ENSMUSG00000062761	ENSMUSG00000040565	ENSMUSG00000112148
ENSMUSG00000071552	ENSMUSG00000028521	ENSMUSG00000039936	ENSMUSG00000030699	ENSMUSG00000042807	ENSMUSG00000064125	ENSMUSG00000025432	ENSMUSG00000040390	ENSMUSG00000046341	ENSMUSG00000047363
ENSMUSG00000105957	ENSMUSG00000029386	ENSMUSG00000021420	ENSMUSG00000096233	ENSMUSG00000103887	ENSMUSG00000077505	ENSMUSG00000059108	ENSMUSG00000036197	ENSMUSG00000000902	ENSMUSG00000108772
ENSMUSG00000065259	ENSMUSG00000028862	ENSMUSG00000038774	ENSMUSG00000059336	ENSMUSG00000090622	ENSMUSG00000085377	ENSMUSG00000037531	ENSMUSG00000065546	ENSMUSG00000060639	ENSMUSG00000112023
ENSMUSG00000076538	ENSMUSG00000102101	ENSMUSG00000029771	ENSMUSG00000093327	ENSMUSG00000030125	ENSMUSG00000078604	ENSMUSG00000029029	ENSMUSG00000020079	ENSMUSG00000020925	ENSMUSG00000044748
ENSMUSG00000107505	ENSMUSG00000084347	ENSMUSG00000025790	ENSMUSG00000045441	ENSMUSG00000049811	ENSMUSG00000065939	ENSMUSG00000025184	ENSMUSG00000028233	ENSMUSG00000023008	ENSMUSG00000108702
ENSMUSG00000001520	ENSMUSG00000032403	ENSMUSG00000031072	ENSMUSG00000091881	ENSMUSG00000101450	ENSMUSG00000080152	ENSMUSG00000017756	ENSMUSG00000032806	ENSMUSG00000057858	ENSMUSG00000088789
ENSMUSG00000054150	ENSMUSG00000026443	ENSMUSG00000063286	novel.180	ENSMUSG00000043501	ENSMUSG00000103632	ENSMUSG00000098661	ENSMUSG00000082674	ENSMUSG00000020380	ENSMUSG00000061292
ENSMUSG00000040189	ENSMUSG00000031298	ENSMUSG00000034394	ENSMUSG00000097842	ENSMUSG00000111496	ENSMUSG00000104891	ENSMUSG00000021392	ENSMUSG00000031916	ENSMUSG00000061589	novel.3
ENSMUSG00000000982	ENSMUSG00000046186	ENSMUSG00000042759	ENSMUSG00000052105	ENSMUSG00000103898	ENSMUSG00000102780	ENSMUSG00000056413	ENSMUSG00000037376	ENSMUSG00000028514	novel.539
ENSMUSG00000052675	ENSMUSG00000017667	ENSMUSG00000067370	ENSMUSG00000086682	ENSMUSG00000090210	ENSMUSG00000069306	ENSMUSG00000036435	ENSMUSG00000042569	ENSMUSG00000005899	ENSMUSG00000048368
ENSMUSG00000051736	ENSMUSG00000059173	ENSMUSG00000029229	novel.347	ENSMUSG00000029449	ENSMUSG00000099032	ENSMUSG00000030965	ENSMUSG00000105143	ENSMUSG00000042814	ENSMUSG00000095200
ENSMUSG00000020811	ENSMUSG00000038233	ENSMUSG00000049562	ENSMUSG00000049848	ENSMUSG00000109618	ENSMUSG00000089820	ENSMUSG00000019737	ENSMUSG00000028165	ENSMUSG00000053293	ENSMUSG00000108753
ENSMUSG00000108190	ENSMUSG00000049687	ENSMUSG00000039217	ENSMUSG00000010021	ENSMUSG00000105272	ENSMUSG00000110525	ENSMUSG00000042249	ENSMUSG00000067547	ENSMUSG00000023104	ENSMUSG00000041347
ENSMUSG00000014592	ENSMUSG00000041261	ENSMUSG00000003283	ENSMUSG00000112971	ENSMUSG00000065273	ENSMUSG00000035370	ENSMUSG00000020812	ENSMUSG00000027104	ENSMUSG00000034192	ENSMUSG00000110935
ENSMUSG00000022237	ENSMUSG00000026644	ENSMUSG00000091109	ENSMUSG00000004698	novel.264	ENSMUSG00000098540	ENSMUSG00000048351	ENSMUSG00000028910	ENSMUSG00000035754	ENSMUSG00000094087
ENSMUSG00000012126	ENSMUSG00000027583	ENSMUSG00000002228	ENSMUSG00000065341	ENSMUSG00000025175	ENSMUSG00000016386	ENSMUSG00000025577	ENSMUSG00000028261	ENSMUSG00000068740	ENSMUSG00000087107
ENSMUSG00000089139	ENSMUSG00000061808	ENSMUSG00000042121	ENSMUSG00000097640	novel.365	ENSMUSG00000058174	ENSMUSG00000040957	ENSMUSG00000045624	ENSMUSG00000031634	ENSMUSG00000064441
ENSMUSG00000037548	ENSMUSG00000023047	ENSMUSG00000034308	ENSMUSG00000022901	ENSMUSG00000114241	ENSMUSG00000103072	ENSMUSG00000019982	ENSMUSG00000031578	ENSMUSG00000032485	ENSMUSG00000083287
ENSMUSG00000034656	ENSMUSG00000043419	ENSMUSG00000079363	ENSMUSG00000086746	ENSMUSG00000039652	ENSMUSG00000105275	ENSMUSG00000049555	ENSMUSG00000027651	ENSMUSG00000059791	ENSMUSG00000030256
ENSMUSG00000032889	ENSMUSG00000019945	ENSMUSG00000026656	ENSMUSG00000051906	ENSMUSG00000116180	ENSMUSG00000087588	ENSMUSG00000036136	ENSMUSG00000031819	ENSMUSG00000024219	ENSMUSG00000106464
ENSMUSG00000033082	ENSMUSG00000009394	ENSMUSG00000028300	ENSMUSG00000105746	ENSMUSG00000103983	ENSMUSG00000047182	ENSMUSG00000054342	ENSMUSG00000020516	ENSMUSG00000057649	ENSMUSG00000102827
ENSMUSG00000076577	ENSMUSG00000005338	ENSMUSG00000057191	ENSMUSG00000037129	ENSMUSG00000099140	ENSMUSG00000093476	ENSMUSG00000052812	ENSMUSG00000040667	ENSMUSG00000085208	ENSMUSG00000111356
ENSMUSG00000099181	ENSMUSG00000041353	ENSMUSG00000034854	ENSMUSG00000007591	ENSMUSG00000021066	ENSMUSG00000102635	ENSMUSG00000064193	ENSMUSG00000013629	ENSMUSG00000060038	ENSMUSG00000097343
ENSMUSG00000051486	ENSMUSG00000076605	ENSMUSG00000024672	ENSMUSG00000021974	ENSMUSG00000043931	ENSMUSG00000105331	ENSMUSG00000028106	ENSMUSG00000032044	ENSMUSG00000041763	ENSMUSG00000098915
ENSMUSG00000065440	ENSMUSG00000076556	ENSMUSG00000002107	ENSMUSG00000025069	ENSMUSG00000033126	ENSMUSG00000085913	ENSMUSG00000025981	ENSMUSG00000032306	ENSMUSG00000022109	novel.294
ENSMUSG00000001986	ENSMUSG00000091183	ENSMUSG00000067567	ENSMUSG00000034796	ENSMUSG00000051984	ENSMUSG00000089253	ENSMUSG00000022412	ENSMUSG00000020758	ENSMUSG00000106831	ENSMUSG00000085741
ENSMUSG00000093507	ENSMUSG00000084644	ENSMUSG00000083325	ENSMUSG00000030616	ENSMUSG00000097489	ENSMUSG00000109568	ENSMUSG00000018168	ENSMUSG00000009614	ENSMUSG00000030879	ENSMUSG00000022523
ENSMUSG00000065623	ENSMUSG00000043671	ENSMUSG00000031641	ENSMUSG00000116164	ENSMUSG00000074269	ENSMUSG00000019762	ENSMUSG00000035367	ENSMUSG00000068329	ENSMUSG00000063785	ENSMUSG00000089417
ENSMUSG00000026580	ENSMUSG00000000320	ENSMUSG00000027865	ENSMUSG00000097749	ENSMUSG00000098363	ENSMUSG00000107368	ENSMUSG00000046589	ENSMUSG00000050705	ENSMUSG00000043683	ENSMUSG00000046814
ENSMUSG00000063972	ENSMUSG00000050538	ENSMUSG00000022488	ENSMUSG00000058427	ENSMUSG00000055235	ENSMUSG00000065468	ENSMUSG00000028885	ENSMUSG00000024370	ENSMUSG00000025722	ENSMUSG00000029088
ENSMUSG00000047146	ENSMUSG00000063179	novel.625	ENSMUSG00000113740	ENSMUSG00000030890	ENSMUSG00000077391	ENSMUSG00000043262	ENSMUSG00000049112	ENSMUSG00000021276	ENSMUSG00000094502
ENSMUSG00000097960	ENSMUSG00000028132	ENSMUSG00000074151	ENSMUSG00000108218	ENSMUSG00000014773	ENSMUSG00000051844	ENSMUSG00000036155	ENSMUSG00000029993	ENSMUSG00000007050	ENSMUSG00000113473
novel.595	ENSMUSG00000050174	ENSMUSG00000074482	novel.551	ENSMUSG00000063364	ENSMUSG00000102324	ENSMUSG00000064602	ENSMUSG00000101939	ENSMUSG00000019295	ENSMUSG00000052192
ENSMUSG00000087368	ENSMUSG00000020325	ENSMUSG00000019979	ENSMUSG00000044056	ENSMUSG00000078486	ENSMUSG00000110416	ENSMUSG00000045519	ENSMUSG00000024039	ENSMUSG00000071477	ENSMUSG00000026387
ENSMUSG00000028072	ENSMUSG00000024827	ENSMUSG00000022148	ENSMUSG00000060962	ENSMUSG00000081679	ENSMUSG00000081650	ENSMUSG00000084350	ENSMUSG00000027176	ENSMUSG00000038252	ENSMUSG00000025328
ENSMUSG00000095193	ENSMUSG00000065503	ENSMUSG00000075514	ENSMUSG00000050765	ENSMUSG00000024302	ENSMUSG00000010492	ENSMUSG00000071141	ENSMUSG00000072421	ENSMUSG00000027823	ENSMUSG00000090467
ENSMUSG00000068959	ENSMUSG00000006435	ENSMUSG00000026288	ENSMUSG00000030365	ENSMUSG00000038085	ENSMUSG00000029361	ENSMUSG00000040289	ENSMUSG00000018697	ENSMUSG00000061979	ENSMUSG00000086399
ENSMUSG00000052407	ENSMUSG00000028626	ENSMUSG00000021668	ENSMUSG00000040167	ENSMUSG00000104091	ENSMUSG00000086638	ENSMUSG00000002820	ENSMUSG00000032480	ENSMUSG00000032469	ENSMUSG00000060240
ENSMUSG00000102018	ENSMUSG00000044229	ENSMUSG00000027194	ENSMUSG00000015090	ENSMUSG00000084755	ENSMUSG00000031833	ENSMUSG00000036553	ENSMUSG00000012296	ENSMUSG00000052033	ENSMUSG00000074280
ENSMUSG00000090641	ENSMUSG00000030172	ENSMUSG00000074971	ENSMUSG00000095845	ENSMUSG00000022144	ENSMUSG00000054304	ENSMUSG00000033906	ENSMUSG00000041769	ENSMUSG00000008373	ENSMUSG00000088555
ENSMUSG00000029348	ENSMUSG00000038368	ENSMUSG00000042129	ENSMUSG00000060470	ENSMUSG00000105802	ENSMUSG00000093289	ENSMUSG00000026090	ENSMUSG00000035314	ENSMUSG00000038828	ENSMUSG00000086119
ENSMUSG00000021536	ENSMUSG00000100005	ENSMUSG00000038963	novel.39	ENSMUSG00000055409	ENSMUSG00000097777	ENSMUSG00000087635	ENSMUSG00000037286	ENSMUSG00000028884	ENSMUSG00000063875
ENSMUSG00000096975	ENSMUSG00000050394	ENSMUSG00000041229	ENSMUSG00000099024	novel.157	ENSMUSG00000093739	ENSMUSG00000028850	ENSMUSG00000002963	ENSMUSG00000017664	ENSMUSG00000108030
ENSMUSG00000087014	ENSMUSG00000111531	ENSMUSG00000025648	ENSMUSG00000086268	ENSMUSG00000111738	ENSMUSG00000112828	ENSMUSG00000084129	ENSMUSG00000093565	ENSMUSG00000040263	novel.342
novel.184	ENSMUSG00000038086	ENSMUSG00000073555	ENSMUSG00000040721	ENSMUSG00000086444	ENSMUSG00000085539	ENSMUSG00000020614	ENSMUSG00000004462	ENSMUSG00000020778	ENSMUSG00000014776
ENSMUSG00000091764	ENSMUSG00000054708	ENSMUSG00000049037	ENSMUSG00000058163	ENSMUSG00000073427	ENSMUSG00000104943	ENSMUSG00000026307	ENSMUSG00000032212	ENSMUSG00000023330	ENSMUSG00000100437
ENSMUSG00000038486	ENSMUSG00000042389	ENSMUSG00000030982	ENSMUSG00000014704	ENSMUSG00000097417	ENSMUSG00000115808	ENSMUSG00000069755	ENSMUSG00000071547	ENSMUSG00000052533	ENSMUSG00000102112
ENSMUSG00000027524	ENSMUSG00000026640	ENSMUSG00000020901	ENSMUSG00000093955	ENSMUSG00000075576	ENSMUSG00000022501	ENSMUSG00000034282	ENSMUSG00000028772	ENSMUSG00000034211	ENSMUSG00000053318
ENSMUSG00000097101	ENSMUSG00000036099	ENSMUSG00000036596	ENSMUSG00000022123	ENSMUSG00000027840	ENSMUSG00000086924	ENSMUSG00000029703	ENSMUSG00000027679	ENSMUSG00000021645	ENSMUSG00000113368
ENSMUSG00000099166	ENSMUSG00000076619	ENSMUSG00000084159	ENSMUSG00000030217	ENSMUSG00000096699	ENSMUSG00000078902	ENSMUSG00000025188	ENSMUSG00000066362	ENSMUSG00000031783	ENSMUSG00000085735
ENSMUSG00000028634	ENSMUSG00000033114	ENSMUSG00000029175	ENSMUSG00000087669	ENSMUSG00000108655	ENSMUSG00000080645	ENSMUSG00000032551	ENSMUSG00000042401	ENSMUSG00000023505	ENSMUSG00000026778
novel.367	ENSMUSG00000031099	ENSMUSG00000085213	ENSMUSG00000029380	ENSMUSG00000027500	ENSMUSG00000073607	ENSMUSG00000074063	ENSMUSG00000028647	ENSMUSG00000069135	ENSMUSG00000039639
ENSMUSG00000026832	ENSMUSG00000037010	ENSMUSG00000070423	ENSMUSG00000046108	ENSMUSG00000097863	ENSMUSG00000055725	ENSMUSG00000028883	ENSMUSG00000002428	ENSMUSG00000036779	ENSMUSG00000027460
ENSMUSG00000032625	ENSMUSG00000064179	ENSMUSG00000032661	ENSMUSG00000082154	ENSMUSG00000060771	ENSMUSG00000116145	ENSMUSG00000113964	ENSMUSG00000030814	ENSMUSG00000004865	ENSMUSG00000096672
ENSMUSG00000040877	ENSMUSG00000058586	ENSMUSG00000110520	ENSMUSG00000110235	novel.477	ENSMUSG00000091530	ENSMUSG00000035274	ENSMUSG00000019715	ENSMUSG00000026436	ENSMUSG00000099301
ENSMUSG00000085962	ENSMUSG00000033985	ENSMUSG00000055963	ENSMUSG00000029510	ENSMUSG00000026308	ENSMUSG00000097746	ENSMUSG00000038534	ENSMUSG00000031153	ENSMUSG00000032673	ENSMUSG00000000805
ENSMUSG00000097287	ENSMUSG00000071856	ENSMUSG00000024300	ENSMUSG00000040364	ENSMUSG00000035954	ENSMUSG00000109038	ENSMUSG00000021338	ENSMUSG00000021000	ENSMUSG00000035397	ENSMUSG00000030674
ENSMUSG00000038608	ENSMUSG00000074220	ENSMUSG00000046794	ENSMUSG00000070424	ENSMUSG00000024334	ENSMUSG00000105860	ENSMUSG00000029999	ENSMUSG00000041220	ENSMUSG00000020649	ENSMUSG00000088308
ENSMUSG00000071456	ENSMUSG00000035275	ENSMUSG00000076488	ENSMUSG00000093409	ENSMUSG00000016356	ENSMUSG00000100490	ENSMUSG00000036432	ENSMUSG00000035235	ENSMUSG00000032553	ENSMUSG00000072844
ENSMUSG00000046607	ENSMUSG00000026096	ENSMUSG00000045211	ENSMUSG00000110438	ENSMUSG00000074629	ENSMUSG00000086929	ENSMUSG00000034040	ENSMUSG00000050549	ENSMUSG00000037343	ENSMUSG00000092626
ENSMUSG00000084624	ENSMUSG00000050919	ENSMUSG00000073490	ENSMUSG00000097828	ENSMUSG00000110637	ENSMUSG00000107352	ENSMUSG00000100863	ENSMUSG00000019338	ENSMUSG00000032834	novel.196
ENSMUSG00000073591	ENSMUSG00000033377	ENSMUSG00000038178	ENSMUSG00000086165	ENSMUSG00000032925	ENSMUSG00000110419	ENSMUSG00000085028	ENSMUSG00000027770	ENSMUSG00000056962	ENSMUSG00000084632
ENSMUSG00000096981	ENSMUSG00000044199	ENSMUSG00000018507	ENSMUSG00000050295	ENSMUSG00000082144	ENSMUSG00000053460	ENSMUSG00000037509	ENSMUSG00000012422	ENSMUSG00000033819	ENSMUSG00000092358
ENSMUSG00000025815	ENSMUSG00000048038	ENSMUSG00000072620	ENSMUSG00000086763	ENSMUSG00000087610	ENSMUSG00000109005	ENSMUSG00000020752	ENSMUSG00000063884	ENSMUSG00000021118	ENSMUSG00000095612
ENSMUSG00000026888	ENSMUSG00000060429	ENSMUSG00000050777	ENSMUSG00000112852	ENSMUSG00000033276	ENSMUSG00000037653	ENSMUSG00000073682	ENSMUSG00000029557	ENSMUSG00000032059	ENSMUSG00000018470
ENSMUSG00000022887	ENSMUSG00000030598	ENSMUSG00000056698	ENSMUSG00000013643	ENSMUSG00000090031	ENSMUSG00000096140	ENSMUSG00000109076	ENSMUSG00000025484	ENSMUSG00000024050	ENSMUSG00000096515
ENSMUSG00000086040	ENSMUSG00000056367	ENSMUSG00000032253	novel.643	ENSMUSG00000091191	ENSMUSG00000037735	ENSMUSG00000030222	ENSMUSG00000040018	ENSMUSG00000040521	novel.422
ENSMUSG00000027827	ENSMUSG00000066000	ENSMUSG00000024424	novel.483	ENSMUSG00000109209	ENSMUSG00000097258	ENSMUSG00000001376	ENSMUSG00000025786	ENSMUSG00000043140	ENSMUSG00000107742
ENSMUSG00000032452	ENSMUSG00000030031	ENSMUSG00000030555	ENSMUSG00000052673	ENSMUSG00000050663	ENSMUSG00000108711	ENSMUSG00000073413	ENSMUSG00000051768	ENSMUSG00000038611	ENSMUSG00000087008
ENSMUSG00000105368	ENSMUSG00000045064	ENSMUSG00000037971	ENSMUSG00000110574	ENSMUSG00000090185	ENSMUSG00000029452	ENSMUSG00000102752	ENSMUSG00000036523	ENSMUSG00000025903	novel.212
ENSMUSG00000004110	ENSMUSG00000070419	ENSMUSG00000022206	novel.406	ENSMUSG00000004609	ENSMUSG00000084864	ENSMUSG00000100680	ENSMUSG00000001999	ENSMUSG00000036615	ENSMUSG00000024797
ENSMUSG00000030134	ENSMUSG00000026723	ENSMUSG00000028463	ENSMUSG00000081152	ENSMUSG00000028259	novel.52	ENSMUSG00000024831	ENSMUSG00000018548	ENSMUSG00000070426	ENSMUSG00000037636
ENSMUSG00000005267	ENSMUSG00000041540	ENSMUSG00000059439	ENSMUSG00000089875	ENSMUSG00000080021	ENSMUSG00000114357	ENSMUSG00000082998	ENSMUSG00000026172	ENSMUSG00000037461	novel.207
ENSMUSG00000038527	ENSMUSG00000026980	ENSMUSG00000048796	ENSMUSG00000085628	ENSMUSG00000100642	ENSMUSG00000029130	ENSMUSG00000043008	ENSMUSG00000098923	ENSMUSG00000002803	ENSMUSG00000046182
ENSMUSG00000030114	ENSMUSG00000089396	ENSMUSG00000042349	ENSMUSG00000088978	ENSMUSG00000106106	ENSMUSG00000033597	ENSMUSG00000030407	ENSMUSG00000002319	ENSMUSG00000040028	ENSMUSG00000026068
ENSMUSG00000028573	ENSMUSG00000063383	ENSMUSG00000019577	novel.231	ENSMUSG00000093757	ENSMUSG00000030683	ENSMUSG00000051065	ENSMUSG00000089911	ENSMUSG00000032018	ENSMUSG00000021364
ENSMUSG00000020389	ENSMUSG00000022987	ENSMUSG00000094006	novel.370	ENSMUSG00000090459	ENSMUSG00000114004	ENSMUSG00000078185	ENSMUSG00000003778	ENSMUSG00000024217	ENSMUSG00000114771
ENSMUSG00000028289	ENSMUSG00000078877	ENSMUSG00000045934	ENSMUSG00000098656	ENSMUSG00000038259	ENSMUSG00000086237	ENSMUSG00000045790	ENSMUSG00000044328	ENSMUSG00000022035	ENSMUSG00000048442
ENSMUSG00000044072	ENSMUSG00000054099	ENSMUSG00000092187	novel.156	ENSMUSG00000083734	ENSMUSG00000059658	ENSMUSG00000028085	ENSMUSG00000027650	ENSMUSG00000075419	novel.450
ENSMUSG00000095771	ENSMUSG00000043505	ENSMUSG00000030000	ENSMUSG00000043924	novel.210	ENSMUSG00000073856	ENSMUSG00000039987	ENSMUSG00000036202	ENSMUSG00000017686	ENSMUSG00000025044
ENSMUSG00000027702	ENSMUSG00000075033	ENSMUSG00000079419	ENSMUSG00000072718	ENSMUSG00000069136	ENSMUSG00000089968	ENSMUSG00000026315	ENSMUSG00000036983	ENSMUSG00000024726	ENSMUSG00000088793
novel.430	ENSMUSG00000041134	ENSMUSG00000042595	ENSMUSG00000057135	ENSMUSG00000090248	ENSMUSG00000097793	ENSMUSG00000052485	ENSMUSG00000024579	ENSMUSG00000083678	ENSMUSG00000034538
ENSMUSG00000032131	ENSMUSG00000030340	ENSMUSG00000039934	ENSMUSG00000106825	ENSMUSG00000098579	ENSMUSG00000081601	ENSMUSG00000072591	ENSMUSG00000057469	ENSMUSG00000019773	ENSMUSG00000094124
ENSMUSG00000105867	ENSMUSG00000058571	ENSMUSG00000044456	novel.267	ENSMUSG00000043313	ENSMUSG00000110058	ENSMUSG00000037681	ENSMUSG00000016637	ENSMUSG00000032370	ENSMUSG00000082423
ENSMUSG00000052415	ENSMUSG00000107902	ENSMUSG00000059089	ENSMUSG00000098900	ENSMUSG00000038637	ENSMUSG00000073985	ENSMUSG00000056665	ENSMUSG00000057572	ENSMUSG00000022195	ENSMUSG00000005268
ENSMUSG00000070315	ENSMUSG00000105233	ENSMUSG00000024696	ENSMUSG00000035121	ENSMUSG00000102143	ENSMUSG00000090260	ENSMUSG00000051502	ENSMUSG00000101841	ENSMUSG00000029482	ENSMUSG00000045259
novel.636	ENSMUSG00000043773	ENSMUSG00000033066	ENSMUSG00000024295	ENSMUSG00000096996	ENSMUSG00000105695	ENSMUSG00000039835	ENSMUSG00000059820	ENSMUSG00000018906	ENSMUSG00000088410
novel.427	ENSMUSG00000040693	ENSMUSG00000022878	ENSMUSG00000053442	ENSMUSG00000039496	ENSMUSG00000064692	ENSMUSG00000096563	ENSMUSG00000096472	ENSMUSG00000020534	ENSMUSG00000098951
ENSMUSG00000037418	ENSMUSG00000022229	ENSMUSG00000037921	ENSMUSG00000085614	ENSMUSG00000107726	ENSMUSG00000094896	ENSMUSG00000059900	ENSMUSG00000039693	ENSMUSG00000005233	ENSMUSG00000098280
ENSMUSG00000028078	ENSMUSG00000038831	ENSMUSG00000020275	novel.599	ENSMUSG00000020848	ENSMUSG00000087449	ENSMUSG00000044827	ENSMUSG00000022677	ENSMUSG00000041733	ENSMUSG00000105283
ENSMUSG00000102562	ENSMUSG00000021047	ENSMUSG00000087370	ENSMUSG00000110393	ENSMUSG00000087543	ENSMUSG00000106058	ENSMUSG00000114940	ENSMUSG00000005667	ENSMUSG00000025402	novel.172
ENSMUSG00000050075	ENSMUSG00000093483	ENSMUSG00000030263	ENSMUSG00000086637	ENSMUSG00000092164	ENSMUSG00000089105	ENSMUSG00000043424	ENSMUSG00000018160	ENSMUSG00000033285	ENSMUSG00000045031
ENSMUSG00000040710	ENSMUSG00000032118	ENSMUSG00000022197	novel.247	ENSMUSG00000030703	ENSMUSG00000042589	ENSMUSG00000089726	ENSMUSG00000024120	ENSMUSG00000056941	novel.590
novel.383	ENSMUSG00000030446	ENSMUSG00000026395	ENSMUSG00000111828	novel.248	ENSMUSG00000050675	ENSMUSG00000004947	ENSMUSG00000025137	ENSMUSG00000035764	ENSMUSG00000045094
novel.505	ENSMUSG00000029223	ENSMUSG00000037731	ENSMUSG00000087785	ENSMUSG00000023349	ENSMUSG00000101905	ENSMUSG00000016526	ENSMUSG00000039230	ENSMUSG00000041319	ENSMUSG00000076518
ENSMUSG00000031497	ENSMUSG00000036745	ENSMUSG00000105112	ENSMUSG00000087413	ENSMUSG00000051599	ENSMUSG00000079652	ENSMUSG00000075304	ENSMUSG00000031723	ENSMUSG00000005150	ENSMUSG00000106416
ENSMUSG00000098531	ENSMUSG00000048240	ENSMUSG00000001542	ENSMUSG00000023236	ENSMUSG00000032446	ENSMUSG00000078532	ENSMUSG00000045917	ENSMUSG00000039901	ENSMUSG00000039427	ENSMUSG00000095889
ENSMUSG00000099397	ENSMUSG00000081984	ENSMUSG00000024778	ENSMUSG00000096974	ENSMUSG00000102336	ENSMUSG00000113743	ENSMUSG00000040570	ENSMUSG00000021670	ENSMUSG00000059811	ENSMUSG00000083483
ENSMUSG00000087222	ENSMUSG00000038822	ENSMUSG00000052557	ENSMUSG00000026415	ENSMUSG00000010175	ENSMUSG00000113310	ENSMUSG00000089542	ENSMUSG00000017679	ENSMUSG00000020630	ENSMUSG00000107317
ENSMUSG00000004709	ENSMUSG00000050192	ENSMUSG00000068966	ENSMUSG00000051650	ENSMUSG00000051354	ENSMUSG00000082345	ENSMUSG00000067616	ENSMUSG00000063052	ENSMUSG00000025358	ENSMUSG00000064960
ENSMUSG00000045876	ENSMUSG00000083481	ENSMUSG00000021615	ENSMUSG00000079484	ENSMUSG00000105345	ENSMUSG00000112280	ENSMUSG00000083364	ENSMUSG00000041429	ENSMUSG00000024999	ENSMUSG00000107747
novel.486	ENSMUSG00000086283	ENSMUSG00000029314	ENSMUSG00000109799	ENSMUSG00000092867	ENSMUSG00000097788	ENSMUSG00000070639	ENSMUSG00000034154	ENSMUSG00000030869	ENSMUSG00000065873
ENSMUSG00000088226	ENSMUSG00000025092	ENSMUSG00000034116	novel.385	ENSMUSG00000090264	ENSMUSG00000097276	ENSMUSG00000040734	ENSMUSG00000070871	ENSMUSG00000046324	ENSMUSG00000095633
ENSMUSG00000051977	ENSMUSG00000002781	ENSMUSG00000021196	ENSMUSG00000105541	ENSMUSG00000003206	ENSMUSG00000064398	ENSMUSG00000027171	ENSMUSG00000066839	ENSMUSG00000063281	ENSMUSG00000109634
ENSMUSG00000050064	ENSMUSG00000079414	ENSMUSG00000031101	ENSMUSG00000100819	ENSMUSG00000029503	ENSMUSG00000098896	ENSMUSG00000038295	ENSMUSG00000022772	ENSMUSG00000037296	ENSMUSG00000050272
ENSMUSG00000031932	ENSMUSG00000051335	ENSMUSG00000030789	ENSMUSG00000054206	ENSMUSG00000061451	ENSMUSG00000028943	ENSMUSG00000021731	ENSMUSG00000026283	ENSMUSG00000029111	ENSMUSG00000097350
ENSMUSG00000011171	ENSMUSG00000031442	ENSMUSG00000021591	ENSMUSG00000093100	ENSMUSG00000085956	ENSMUSG00000054582	ENSMUSG00000036813	ENSMUSG00000047221	ENSMUSG00000022554	ENSMUSG00000106326
novel.298	ENSMUSG00000068129	ENSMUSG00000049988	ENSMUSG00000050022	ENSMUSG00000090257	ENSMUSG00000097747	ENSMUSG00000035047	ENSMUSG00000003190	ENSMUSG00000027306	ENSMUSG00000065421
ENSMUSG00000086104	ENSMUSG00000033227	ENSMUSG00000028544	ENSMUSG00000113781	ENSMUSG00000096954	ENSMUSG00000109667	ENSMUSG00000020228	ENSMUSG00000028899	ENSMUSG00000025474	ENSMUSG00000032726
ENSMUSG00000085286	ENSMUSG00000032028	ENSMUSG00000034480	ENSMUSG00000079457	ENSMUSG00000086894	ENSMUSG00000114113	ENSMUSG00000109602	ENSMUSG00000045160	ENSMUSG00000026816	ENSMUSG00000007033
ENSMUSG00000047342	ENSMUSG00000022103	ENSMUSG00000083557	ENSMUSG00000032417	ENSMUSG00000008307	ENSMUSG00000030559	ENSMUSG00000017713	ENSMUSG00000026761	ENSMUSG00000048440	ENSMUSG00000115194
ENSMUSG00000103088	ENSMUSG00000048960	ENSMUSG00000027318	ENSMUSG00000061825	ENSMUSG00000102923	ENSMUSG00000084628	ENSMUSG00000020905	ENSMUSG00000061458	ENSMUSG00000031711	ENSMUSG00000071019
ENSMUSG00000110124	ENSMUSG00000021318	ENSMUSG00000078502	ENSMUSG00000115120	ENSMUSG00000104168	ENSMUSG00000040490	ENSMUSG00000043333	ENSMUSG00000020949	ENSMUSG00000032777	ENSMUSG00000031125
novel.488	ENSMUSG00000101795	ENSMUSG00000021457	ENSMUSG00000085274	ENSMUSG00000037579	ENSMUSG00000103135	ENSMUSG00000082016	ENSMUSG00000028431	ENSMUSG00000031921	ENSMUSG00000067768
ENSMUSG00000110589	ENSMUSG00000108883	ENSMUSG00000022957	novel.583	ENSMUSG00000104443	ENSMUSG00000023968	ENSMUSG00000100291	ENSMUSG00000031161	ENSMUSG00000007610	ENSMUSG00000065320
novel.482	ENSMUSG00000037813	ENSMUSG00000082319	novel.49	ENSMUSG00000005131	ENSMUSG00000091786	ENSMUSG00000081996	ENSMUSG00000028243	ENSMUSG00000028911	ENSMUSG00000081643
ENSMUSG00000065612	ENSMUSG00000059708	ENSMUSG00000065563	ENSMUSG00000022306	ENSMUSG00000108137	ENSMUSG00000116416	ENSMUSG00000092072	ENSMUSG00000031902	ENSMUSG00000038990	ENSMUSG00000100480
ENSMUSG00000115856	novel.54	ENSMUSG00000043263	ENSMUSG00000056508	ENSMUSG00000111681	ENSMUSG00000110824	ENSMUSG00000031788	ENSMUSG00000028690	ENSMUSG00000036678	ENSMUSG00000026581
ENSMUSG00000037259	ENSMUSG00000029403	ENSMUSG00000026321	ENSMUSG00000087611	ENSMUSG00000086436	ENSMUSG00000053957	ENSMUSG00000024653	ENSMUSG00000021236	ENSMUSG00000032667	ENSMUSG00000079163
ENSMUSG00000048478	ENSMUSG00000040037	ENSMUSG00000019791	ENSMUSG00000109729	ENSMUSG00000019732	ENSMUSG00000075425	ENSMUSG00000093798	ENSMUSG00000029196	ENSMUSG00000074582	ENSMUSG00000109420
novel.8	ENSMUSG00000034066	ENSMUSG00000035775	ENSMUSG00000113216	ENSMUSG00000114045	ENSMUSG00000074780	ENSMUSG00000034613	ENSMUSG00000022106	ENSMUSG00000005958	ENSMUSG00000021356
ENSMUSG00000031428	ENSMUSG00000030393	ENSMUSG00000029098	ENSMUSG00000080370	ENSMUSG00000036273	ENSMUSG00000094509	ENSMUSG00000033526	ENSMUSG00000042570	ENSMUSG00000024145	ENSMUSG00000103285
ENSMUSG00000093772	ENSMUSG00000017733	ENSMUSG00000040943	ENSMUSG00000104184	ENSMUSG00000110424	ENSMUSG00000088913	ENSMUSG00000083477	ENSMUSG00000018433	ENSMUSG00000079224	ENSMUSG00000042251
ENSMUSG00000092335	ENSMUSG00000035228	ENSMUSG00000026107	ENSMUSG00000097373	ENSMUSG00000075394	ENSMUSG00000091812	ENSMUSG00000077549	ENSMUSG00000059939	ENSMUSG00000085156	ENSMUSG00000065678
ENSMUSG00000039084	ENSMUSG00000034258	ENSMUSG00000035004	ENSMUSG00000038473	ENSMUSG00000023868	ENSMUSG00000105429	ENSMUSG00000021696	ENSMUSG00000015214	ENSMUSG00000048087	ENSMUSG00000021872
ENSMUSG00000107946	ENSMUSG00000040219	ENSMUSG00000019122	ENSMUSG00000029352	ENSMUSG00000097576	ENSMUSG00000086697	ENSMUSG00000031934	ENSMUSG00000049672	ENSMUSG00000022787	novel.553
ENSMUSG00000027420	ENSMUSG00000076434	ENSMUSG00000002944	ENSMUSG00000077367	novel.465	ENSMUSG00000076665	ENSMUSG00000028975	ENSMUSG00000020156	ENSMUSG00000053950	ENSMUSG00000098380
ENSMUSG00000097250	ENSMUSG00000030108	ENSMUSG00000024013	ENSMUSG00000036899	ENSMUSG00000092495	ENSMUSG00000030935	ENSMUSG00000026162	ENSMUSG00000024878	ENSMUSG00000063334	ENSMUSG00000105355
ENSMUSG00000022211	ENSMUSG00000037185	ENSMUSG00000028527	ENSMUSG00000091457	ENSMUSG00000093187	ENSMUSG00000109293	ENSMUSG00000025010	ENSMUSG00000021076	ENSMUSG00000111877	ENSMUSG00000092183
novel.137	ENSMUSG00000111942	ENSMUSG00000078771	ENSMUSG00000081137	ENSMUSG00000113636	ENSMUSG00000107502	ENSMUSG00000064356	ENSMUSG00000015337	ENSMUSG00000085148	novel.566
ENSMUSG00000031618	ENSMUSG00000036473	ENSMUSG00000032278	ENSMUSG00000112690	novel.449	ENSMUSG00000099320	ENSMUSG00000029055	ENSMUSG00000055334	ENSMUSG00000000441	ENSMUSG00000084329
ENSMUSG00000097236	ENSMUSG00000042549	ENSMUSG00000101389	ENSMUSG00000097121	ENSMUSG00000052783	ENSMUSG00000087312	ENSMUSG00000054057	ENSMUSG00000041939	ENSMUSG00000085172	ENSMUSG00000084856
ENSMUSG00000104361	ENSMUSG00000028194	ENSMUSG00000055926	ENSMUSG00000033486	ENSMUSG00000104244	ENSMUSG00000111446	ENSMUSG00000031816	ENSMUSG00000028102	ENSMUSG00000055760	ENSMUSG00000076038
ENSMUSG00000031409	ENSMUSG00000071722	ENSMUSG00000033192	novel.13	ENSMUSG00000085379	ENSMUSG00000051499	ENSMUSG00000031861	ENSMUSG00000036285	ENSMUSG00000026037	ENSMUSG00000025576
ENSMUSG00000094122	ENSMUSG00000030088	ENSMUSG00000031626	ENSMUSG00000097222	ENSMUSG00000112300	ENSMUSG00000078931	ENSMUSG00000026126	ENSMUSG00000026556	ENSMUSG00000077704	ENSMUSG00000068196
ENSMUSG00000054939	ENSMUSG00000005907	ENSMUSG00000037999	ENSMUSG00000058626	ENSMUSG00000029828	ENSMUSG00000029544	ENSMUSG00000048550	ENSMUSG00000053754	ENSMUSG00000033216	novel.164
ENSMUSG00000099094	ENSMUSG00000043398	ENSMUSG00000067199	ENSMUSG00000108484	ENSMUSG00000097876	ENSMUSG00000082791	ENSMUSG00000083757	ENSMUSG00000024691	ENSMUSG00000022897	ENSMUSG00000113165
novel.173	ENSMUSG00000035407	ENSMUSG00000039086	ENSMUSG00000110905	ENSMUSG00000100280	ENSMUSG00000097717	ENSMUSG00000025196	ENSMUSG00000038506	ENSMUSG00000035206	ENSMUSG00000103056
ENSMUSG00000046567	ENSMUSG00000091475	ENSMUSG00000037580	ENSMUSG00000000157	ENSMUSG00000105349	ENSMUSG00000112842	ENSMUSG00000024810	ENSMUSG00000014907	ENSMUSG00000024911	ENSMUSG00000028033
ENSMUSG00000085135	ENSMUSG00000072653	ENSMUSG00000020227	ENSMUSG00000003585	ENSMUSG00000091507	ENSMUSG00000019876	ENSMUSG00000001583	ENSMUSG00000062758	ENSMUSG00000057762	novel.50
ENSMUSG00000087231	ENSMUSG00000022367	ENSMUSG00000040703	ENSMUSG00000093908	ENSMUSG00000091784	ENSMUSG00000027674	ENSMUSG00000032092	ENSMUSG00000012535	ENSMUSG00000033809	ENSMUSG00000106988
ENSMUSG00000039153	ENSMUSG00000038115	ENSMUSG00000028121	novel.420	ENSMUSG00000115100	ENSMUSG00000095565	ENSMUSG00000094786	ENSMUSG00000025421	ENSMUSG00000018442	ENSMUSG00000082465
ENSMUSG00000032262	ENSMUSG00000038122	ENSMUSG00000070427	ENSMUSG00000101845	ENSMUSG00000097204	ENSMUSG00000110902	ENSMUSG00000068206	ENSMUSG00000036073	ENSMUSG00000048661	novel.458
ENSMUSG00000109539	novel.59	ENSMUSG00000026480	novel.393	ENSMUSG00000032066	ENSMUSG00000114399	ENSMUSG00000036834	ENSMUSG00000037326	ENSMUSG00000037313	ENSMUSG00000029408
ENSMUSG00000087938	ENSMUSG00000062175	ENSMUSG00000035385	ENSMUSG00000034799	ENSMUSG00000084846	novel.33	ENSMUSG00000036819	ENSMUSG00000019948	ENSMUSG00000023018	ENSMUSG00000109635
ENSMUSG00000104330	ENSMUSG00000054434	ENSMUSG00000074912	novel.6	ENSMUSG00000041423	ENSMUSG00000096020	ENSMUSG00000045659	ENSMUSG00000025747	ENSMUSG00000035704	ENSMUSG00000106662
ENSMUSG00000044348	ENSMUSG00000029916	ENSMUSG00000083443	ENSMUSG00000022415	ENSMUSG00000085331	ENSMUSG00000023036	ENSMUSG00000057156	ENSMUSG00000041638	ENSMUSG00000073640	ENSMUSG00000076587
ENSMUSG00000115148	ENSMUSG00000049411	ENSMUSG00000040345	ENSMUSG00000091956	ENSMUSG00000058396	ENSMUSG00000088113	ENSMUSG00000026437	ENSMUSG00000041199	ENSMUSG00000004642	ENSMUSG00000026163
ENSMUSG00000075410	ENSMUSG00000031841	ENSMUSG00000079227	ENSMUSG00000028834	ENSMUSG00000095007	ENSMUSG00000068601	ENSMUSG00000025504	ENSMUSG00000092887	ENSMUSG00000028115	ENSMUSG00000113137
ENSMUSG00000078879	ENSMUSG00000057719	ENSMUSG00000027243	ENSMUSG00000069270	ENSMUSG00000016493	ENSMUSG00000025255	ENSMUSG00000065258	ENSMUSG00000023953	ENSMUSG00000024135	ENSMUSG00000083373
ENSMUSG00000107990	novel.282	ENSMUSG00000025978	ENSMUSG00000031558	ENSMUSG00000009145	ENSMUSG00000082599	ENSMUSG00000021368	ENSMUSG00000022607	ENSMUSG00000039646	ENSMUSG00000086108
ENSMUSG00000031860	ENSMUSG00000027347	ENSMUSG00000022577	ENSMUSG00000040287	novel.515	ENSMUSG00000109609	ENSMUSG00000028744	ENSMUSG00000050910	ENSMUSG00000052926	ENSMUSG00000114607
novel.273	ENSMUSG00000031434	ENSMUSG00000013338	ENSMUSG00000112388	ENSMUSG00000113662	ENSMUSG00000104016	ENSMUSG00000038007	ENSMUSG00000037251	ENSMUSG00000029202	ENSMUSG00000106754
novel.471	ENSMUSG00000041559	ENSMUSG00000025019	ENSMUSG00000108024	ENSMUSG00000023829	ENSMUSG00000113479	ENSMUSG00000078768	ENSMUSG00000041303	ENSMUSG00000027752	ENSMUSG00000038801
ENSMUSG00000085242	ENSMUSG00000042104	ENSMUSG00000067058	ENSMUSG00000026228	ENSMUSG00000095789	ENSMUSG00000090307	ENSMUSG00000060862	ENSMUSG00000067613	ENSMUSG00000074358	ENSMUSG00000080783
ENSMUSG00000023795	ENSMUSG00000044017	ENSMUSG00000027947	ENSMUSG00000096795	ENSMUSG00000101122	ENSMUSG00000099321	ENSMUSG00000075327	ENSMUSG00000041774	ENSMUSG00000036867	ENSMUSG00000027643
ENSMUSG00000101599	ENSMUSG00000035699	ENSMUSG00000029627	ENSMUSG00000024330	ENSMUSG00000086522	ENSMUSG00000097457	ENSMUSG00000041842	ENSMUSG00000031310	ENSMUSG00000004231	ENSMUSG00000113690
ENSMUSG00000082088	ENSMUSG00000081201	ENSMUSG00000030051	ENSMUSG00000103746	novel.421	ENSMUSG00000080582	ENSMUSG00000037661	ENSMUSG00000028973	ENSMUSG00000024491	ENSMUSG00000080613
ENSMUSG00000104876	ENSMUSG00000061414	ENSMUSG00000074813	ENSMUSG00000050875	ENSMUSG00000108120	ENSMUSG00000093553	ENSMUSG00000062007	ENSMUSG00000031562	ENSMUSG00000041431	ENSMUSG00000032680
ENSMUSG00000047033	ENSMUSG00000037202	ENSMUSG00000036611	ENSMUSG00000066975	ENSMUSG00000088504	ENSMUSG00000078896	ENSMUSG00000081929	ENSMUSG00000040351	ENSMUSG00000061607	novel.41
ENSMUSG00000047686	ENSMUSG00000021750	ENSMUSG00000021214	ENSMUSG00000064845	ENSMUSG00000072662	ENSMUSG00000041653	ENSMUSG00000023284	ENSMUSG00000024862	ENSMUSG00000011960	ENSMUSG00000083353
ENSMUSG00000097633	ENSMUSG00000041482	ENSMUSG00000010601	ENSMUSG00000053693	ENSMUSG00000096962	ENSMUSG00000088054	ENSMUSG00000034209	ENSMUSG00000038838	ENSMUSG00000051550	ENSMUSG00000083049
ENSMUSG00000047502	novel.560	ENSMUSG00000039232	ENSMUSG00000035831	ENSMUSG00000090247	ENSMUSG00000087782	ENSMUSG00000044628	ENSMUSG00000020608	ENSMUSG00000025626	ENSMUSG00000109695
ENSMUSG00000027253	ENSMUSG00000095178	ENSMUSG00000048779	ENSMUSG00000113619	ENSMUSG00000085072	ENSMUSG00000065417	ENSMUSG00000034083	ENSMUSG00000032513	ENSMUSG00000038005	ENSMUSG00000106406
ENSMUSG00000022479	ENSMUSG00000037463	novel.640	novel.372	ENSMUSG00000025450	ENSMUSG00000103685	ENSMUSG00000049287	ENSMUSG00000047409	ENSMUSG00000033068	ENSMUSG00000115771
ENSMUSG00000097910	ENSMUSG00000027544	ENSMUSG00000053769	ENSMUSG00000115573	ENSMUSG00000064802	ENSMUSG00000023467	ENSMUSG00000042275	ENSMUSG00000038398	ENSMUSG00000035632	ENSMUSG00000115819
novel.145	ENSMUSG00000050623	ENSMUSG00000026304	ENSMUSG00000107608	ENSMUSG00000036907	ENSMUSG00000003665	ENSMUSG00000002489	ENSMUSG00000071551	ENSMUSG00000021810	ENSMUSG00000065557
ENSMUSG00000109399	ENSMUSG00000043346	ENSMUSG00000071640	ENSMUSG00000090026	ENSMUSG00000048347	novel.535	ENSMUSG00000115431	ENSMUSG00000037519	ENSMUSG00000020248	ENSMUSG00000089324
ENSMUSG00000089780	ENSMUSG00000068686	ENSMUSG00000071715	ENSMUSG00000041673	ENSMUSG00000025105	ENSMUSG00000102374	ENSMUSG00000007908	ENSMUSG00000038552	ENSMUSG00000046798	ENSMUSG00000064927
ENSMUSG00000020839	ENSMUSG00000020178	novel.302	ENSMUSG00000109446	ENSMUSG00000078919	ENSMUSG00000082072	ENSMUSG00000046079	ENSMUSG00000033909	ENSMUSG00000019853	ENSMUSG00000030167
ENSMUSG00000044719	novel.356	ENSMUSG00000023341	ENSMUSG00000032502	ENSMUSG00000115417	ENSMUSG00000010476	ENSMUSG00000082241	ENSMUSG00000025264	ENSMUSG00000025157	ENSMUSG00000074284
ENSMUSG00000103906	ENSMUSG00000071073	ENSMUSG00000070031	ENSMUSG00000078995	ENSMUSG00000086587	ENSMUSG00000029720	ENSMUSG00000072762	ENSMUSG00000031974	ENSMUSG00000019857	ENSMUSG00000058057
ENSMUSG00000030532	ENSMUSG00000021180	ENSMUSG00000050097	ENSMUSG00000046714	ENSMUSG00000069518	ENSMUSG00000082180	ENSMUSG00000034853	ENSMUSG00000030188	ENSMUSG00000037553	ENSMUSG00000064536
ENSMUSG00000045689	ENSMUSG00000040213	ENSMUSG00000016239	ENSMUSG00000078197	novel.60	ENSMUSG00000105644	ENSMUSG00000108601	ENSMUSG00000060149	ENSMUSG00000066149	ENSMUSG00000067714
ENSMUSG00000030030	ENSMUSG00000018796	ENSMUSG00000030830	ENSMUSG00000093803	ENSMUSG00000097418	ENSMUSG00000097533	ENSMUSG00000055917	ENSMUSG00000032030	ENSMUSG00000027737	ENSMUSG00000098749
ENSMUSG00000080454	ENSMUSG00000097814	ENSMUSG00000107728	ENSMUSG00000106554	ENSMUSG00000113871	ENSMUSG00000094840	ENSMUSG00000049107	ENSMUSG00000031904	ENSMUSG00000064068	novel.280
ENSMUSG00000086604	ENSMUSG00000086013	ENSMUSG00000035566	novel.425	ENSMUSG00000113031	ENSMUSG00000078590	ENSMUSG00000064916	ENSMUSG00000098813	ENSMUSG00000023988	ENSMUSG00000068696
ENSMUSG00000087674	ENSMUSG00000051652	ENSMUSG00000102644	ENSMUSG00000072919	ENSMUSG00000040270	ENSMUSG00000087442	ENSMUSG00000023031	ENSMUSG00000055900	ENSMUSG00000022905	ENSMUSG00000107112
ENSMUSG00000112765	ENSMUSG00000022948	novel.325	ENSMUSG00000027398	ENSMUSG00000079277	ENSMUSG00000051537	ENSMUSG00000048078	ENSMUSG00000042203	ENSMUSG00000001707	ENSMUSG00000021259
ENSMUSG00000002033	ENSMUSG00000052221	ENSMUSG00000098112	ENSMUSG00000029867	ENSMUSG00000108799	ENSMUSG00000097645	ENSMUSG00000062588	ENSMUSG00000032643	ENSMUSG00000030714	ENSMUSG00000081957
ENSMUSG00000107756	ENSMUSG00000024738	ENSMUSG00000024922	ENSMUSG00000018919	ENSMUSG00000083907	ENSMUSG00000081187	ENSMUSG00000037216	ENSMUSG00000022724	ENSMUSG00000055491	ENSMUSG00000024578
ENSMUSG00000109147	ENSMUSG00000076607	ENSMUSG00000032289	ENSMUSG00000047361	ENSMUSG00000065315	ENSMUSG00000034762	ENSMUSG00000086965	ENSMUSG00000019984	ENSMUSG00000021149	ENSMUSG00000090500
ENSMUSG00000112375	ENSMUSG00000064023	ENSMUSG00000004233	ENSMUSG00000087141	ENSMUSG00000107019	ENSMUSG00000083732	ENSMUSG00000078519	ENSMUSG00000023147	ENSMUSG00000027708	ENSMUSG00000045534
ENSMUSG00000086465	ENSMUSG00000098184	ENSMUSG00000033060	ENSMUSG00000092212	novel.416	ENSMUSG00000036928	ENSMUSG00000099284	ENSMUSG00000029504	ENSMUSG00000036381	ENSMUSG00000093615
ENSMUSG00000041180	ENSMUSG00000097908	ENSMUSG00000086382	ENSMUSG00000090881	ENSMUSG00000108617	ENSMUSG00000102553	novel.604	ENSMUSG00000002109	ENSMUSG00000053453	ENSMUSG00000074115
ENSMUSG00000114893	ENSMUSG00000092593	ENSMUSG00000025006	ENSMUSG00000034303	ENSMUSG00000113361	ENSMUSG00000110757	ENSMUSG00000022780	ENSMUSG00000047719	ENSMUSG00000024970	ENSMUSG00000054293
ENSMUSG00000085347	ENSMUSG00000035984	ENSMUSG00000030691	ENSMUSG00000097997	ENSMUSG00000067653	ENSMUSG00000113681	ENSMUSG00000042331	ENSMUSG00000029547	ENSMUSG00000070730	ENSMUSG00000005364
ENSMUSG00000097785	ENSMUSG00000001656	ENSMUSG00000028459	ENSMUSG00000024379	novel.237	ENSMUSG00000013418	ENSMUSG00000113724	ENSMUSG00000026491	ENSMUSG00000010609	ENSMUSG00000076543
ENSMUSG00000065934	ENSMUSG00000040729	ENSMUSG00000053063	ENSMUSG00000046959	ENSMUSG00000000673	ENSMUSG00000082265	ENSMUSG00000078580	ENSMUSG00000027201	ENSMUSG00000022286	novel.517
ENSMUSG00000020793	ENSMUSG00000104784	ENSMUSG00000028845	ENSMUSG00000074521	ENSMUSG00000036264	ENSMUSG00000112991	ENSMUSG00000093514	ENSMUSG00000041491	ENSMUSG00000031333	ENSMUSG00000114355
ENSMUSG00000030223	ENSMUSG00000024987	ENSMUSG00000024677	ENSMUSG00000113894	ENSMUSG00000094845	ENSMUSG00000099179	ENSMUSG00000038895	ENSMUSG00000022023	ENSMUSG00000041025	ENSMUSG00000036731
ENSMUSG00000106022	ENSMUSG00000021763	ENSMUSG00000039109	novel.295	ENSMUSG00000022759	ENSMUSG00000085197	ENSMUSG00000042724	ENSMUSG00000051557	ENSMUSG00000032555	ENSMUSG00000101219
ENSMUSG00000093910	ENSMUSG00000037325	ENSMUSG00000020573	ENSMUSG00000000903	ENSMUSG00000084803	ENSMUSG00000105542	ENSMUSG00000032593	ENSMUSG00000034906	ENSMUSG00000001627	ENSMUSG00000087966
ENSMUSG00000048520	ENSMUSG00000021928	ENSMUSG00000055030	ENSMUSG00000083246	ENSMUSG00000047246	ENSMUSG00000065304	ENSMUSG00000089936	ENSMUSG00000029366	ENSMUSG00000074238	ENSMUSG00000107195
ENSMUSG00000100931	ENSMUSG00000025656	ENSMUSG00000074277	ENSMUSG00000024806	ENSMUSG00000079560	ENSMUSG00000100182	ENSMUSG00000029847	ENSMUSG00000106918	ENSMUSG00000032264	ENSMUSG00000086034
ENSMUSG00000086189	ENSMUSG00000098814	ENSMUSG00000024985	ENSMUSG00000069893	ENSMUSG00000079450	ENSMUSG00000110587	novel.57	ENSMUSG00000037275	ENSMUSG00000023051	ENSMUSG00000085255
ENSMUSG00000078122	ENSMUSG00000021773	ENSMUSG00000067006	ENSMUSG00000024174	ENSMUSG00000096929	ENSMUSG00000088378	ENSMUSG00000065818	ENSMUSG00000004561	ENSMUSG00000031119	ENSMUSG00000032454
ENSMUSG00000109829	ENSMUSG00000032311	novel.263	ENSMUSG00000107597	ENSMUSG00000116174	ENSMUSG00000035910	ENSMUSG00000078651	ENSMUSG00000032468	ENSMUSG00000024384	ENSMUSG00000114179
ENSMUSG00000102748	ENSMUSG00000104379	ENSMUSG00000026070	ENSMUSG00000109718	ENSMUSG00000070691	ENSMUSG00000086586	ENSMUSG00000013766	ENSMUSG00000000934	ENSMUSG00000037885	ENSMUSG00000033027
ENSMUSG00000036030	ENSMUSG00000070526	ENSMUSG00000041992	ENSMUSG00000085246	novel.479	ENSMUSG00000088400	ENSMUSG00000106990	ENSMUSG00000001157	ENSMUSG00000038572	ENSMUSG00000096150
novel.76	ENSMUSG00000057933	ENSMUSG00000025938	ENSMUSG00000019301	ENSMUSG00000085112	ENSMUSG00000065513	ENSMUSG00000092569	ENSMUSG00000018999	ENSMUSG00000041846	ENSMUSG00000057990
ENSMUSG00000052013	ENSMUSG00000041649	ENSMUSG00000026024	ENSMUSG00000075837	ENSMUSG00000102418	ENSMUSG00000029275	ENSMUSG00000095990	ENSMUSG00000020492	ENSMUSG00000029199	ENSMUSG00000110726
novel.178	ENSMUSG00000081239	ENSMUSG00000060441	ENSMUSG00000116518	ENSMUSG00000110397	ENSMUSG00000081340	ENSMUSG00000105366	ENSMUSG00000004098	ENSMUSG00000030609	ENSMUSG00000062480
ENSMUSG00000062542	ENSMUSG00000055022	ENSMUSG00000087593	ENSMUSG00000031139	ENSMUSG00000086308	ENSMUSG00000006724	ENSMUSG00000066180	ENSMUSG00000024654	ENSMUSG00000063273	ENSMUSG00000048485
ENSMUSG00000097124	novel.358	ENSMUSG00000031465	novel.591	ENSMUSG00000022099	ENSMUSG00000103428	ENSMUSG00000038879	ENSMUSG00000027395	ENSMUSG00000048327	ENSMUSG00000095583
ENSMUSG00000025789	ENSMUSG00000053199	ENSMUSG00000044103	ENSMUSG00000113237	ENSMUSG00000083614	ENSMUSG00000086451	ENSMUSG00000045576	ENSMUSG00000020877	ENSMUSG00000080059	ENSMUSG00000106195
novel.388	ENSMUSG00000052949	ENSMUSG00000027322	ENSMUSG00000039238	ENSMUSG00000083043	ENSMUSG00000010044	ENSMUSG00000018570	ENSMUSG00000027384	ENSMUSG00000051238	ENSMUSG00000077696
ENSMUSG00000058812	ENSMUSG00000022309	ENSMUSG00000004707	ENSMUSG00000106980	ENSMUSG00000109713	ENSMUSG00000089998	ENSMUSG00000049717	ENSMUSG00000060098	ENSMUSG00000033099	ENSMUSG00000079137
ENSMUSG00000097032	ENSMUSG00000089015	ENSMUSG00000015134	ENSMUSG00000106892	ENSMUSG00000109179	novel.447	ENSMUSG00000048709	ENSMUSG00000014980	ENSMUSG00000047417	ENSMUSG00000087651
ENSMUSG00000067389	ENSMUSG00000109866	ENSMUSG00000020593	novel.56	ENSMUSG00000109015	ENSMUSG00000069456	ENSMUSG00000048538	ENSMUSG00000035642	ENSMUSG00000021693	ENSMUSG00000113535
ENSMUSG00000057093	ENSMUSG00000045201	novel.262	ENSMUSG00000053541	ENSMUSG00000092354	ENSMUSG00000104885	ENSMUSG00000085873	ENSMUSG00000066037	ENSMUSG00000040771	ENSMUSG00000040694
ENSMUSG00000043192	ENSMUSG00000076526	ENSMUSG00000047712	ENSMUSG00000089026	ENSMUSG00000097345	ENSMUSG00000081751	ENSMUSG00000036864	ENSMUSG00000025645	ENSMUSG00000035683	ENSMUSG00000076493
ENSMUSG00000002032	ENSMUSG00000087029	ENSMUSG00000039782	ENSMUSG00000036655	ENSMUSG00000114481	ENSMUSG00000099043	ENSMUSG00000095762	ENSMUSG00000021235	ENSMUSG00000091876	ENSMUSG00000085799
ENSMUSG00000112381	ENSMUSG00000017314	ENSMUSG00000036894	ENSMUSG00000096965	ENSMUSG00000102555	ENSMUSG00000074250	ENSMUSG00000034587	ENSMUSG00000053553	ENSMUSG00000038957	ENSMUSG00000113746
ENSMUSG00000029206	ENSMUSG00000052726	ENSMUSG00000011148	ENSMUSG00000107388	ENSMUSG00000097257	ENSMUSG00000060726	ENSMUSG00000021257	ENSMUSG00000031388	ENSMUSG00000032582	ENSMUSG00000113737
ENSMUSG00000085852	ENSMUSG00000040867	ENSMUSG00000079491	ENSMUSG00000100747	ENSMUSG00000096917	ENSMUSG00000096926	ENSMUSG00000078867	ENSMUSG00000025616	ENSMUSG00000005882	ENSMUSG00000111301
ENSMUSG00000110433	ENSMUSG00000027985	ENSMUSG00000048992	ENSMUSG00000037973	ENSMUSG00000092660	ENSMUSG00000029212	novel.182	ENSMUSG00000040250	ENSMUSG00000025878	ENSMUSG00000095682
ENSMUSG00000111432	ENSMUSG00000029913	ENSMUSG00000060680	novel.402	ENSMUSG00000017195	ENSMUSG00000090955	ENSMUSG00000053522	ENSMUSG00000045503	ENSMUSG00000038871	ENSMUSG00000050164
ENSMUSG00000028071	ENSMUSG00000112096	ENSMUSG00000029735	ENSMUSG00000026981	ENSMUSG00000087264	ENSMUSG00000085763	ENSMUSG00000098905	ENSMUSG00000033055	ENSMUSG00000021504	ENSMUSG00000082152
ENSMUSG00000108298	ENSMUSG00000078202	ENSMUSG00000030278	novel.2	ENSMUSG00000113104	ENSMUSG00000110077	ENSMUSG00000040592	ENSMUSG00000028988	ENSMUSG00000015672	ENSMUSG00000086401
ENSMUSG00000037395	ENSMUSG00000051034	ENSMUSG00000037926	ENSMUSG00000090113	ENSMUSG00000107531	ENSMUSG00000064409	ENSMUSG00000111548	ENSMUSG00000039480	ENSMUSG00000074476	ENSMUSG00000113255
ENSMUSG00000018381	ENSMUSG00000043487	ENSMUSG00000043556	ENSMUSG00000095836	ENSMUSG00000024347	ENSMUSG00000081958	ENSMUSG00000034173	ENSMUSG00000057967	ENSMUSG00000022370	ENSMUSG00000027364
ENSMUSG00000086533	ENSMUSG00000033147	ENSMUSG00000050270	ENSMUSG00000103662	ENSMUSG00000108256	ENSMUSG00000044303	ENSMUSG00000078954	ENSMUSG00000036106	ENSMUSG00000026643	ENSMUSG00000107969
ENSMUSG00000083337	ENSMUSG00000049946	ENSMUSG00000088475	ENSMUSG00000023328	ENSMUSG00000084693	ENSMUSG00000048647	ENSMUSG00000067121	ENSMUSG00000042298	ENSMUSG00000029073	ENSMUSG00000043661
ENSMUSG00000104103	novel.301	ENSMUSG00000071713	ENSMUSG00000038204	ENSMUSG00000107715	ENSMUSG00000097610	ENSMUSG00000078249	ENSMUSG00000025316	ENSMUSG00000050244	novel.423
ENSMUSG00000113440	ENSMUSG00000021294	ENSMUSG00000068324	novel.460	ENSMUSG00000106291	ENSMUSG00000085887	ENSMUSG00000027508	ENSMUSG00000053730	ENSMUSG00000042178	ENSMUSG00000085521
ENSMUSG00000054514	ENSMUSG00000062590	ENSMUSG00000037112	ENSMUSG00000087859	ENSMUSG00000085667	ENSMUSG00000039330	ENSMUSG00000113184	ENSMUSG00000021474	ENSMUSG00000045252	ENSMUSG00000044757
ENSMUSG00000042087	novel.463	ENSMUSG00000031165	ENSMUSG00000099238	ENSMUSG00000097174	ENSMUSG00000102545	ENSMUSG00000040938	ENSMUSG00000071708	ENSMUSG00000033862	ENSMUSG00000003379
ENSMUSG00000107161	ENSMUSG00000097378	ENSMUSG00000020564	ENSMUSG00000099757	ENSMUSG00000032988	ENSMUSG00000106565	ENSMUSG00000015882	ENSMUSG00000031070	ENSMUSG00000026427	ENSMUSG00000099760
ENSMUSG00000114255	ENSMUSG00000104011	ENSMUSG00000026177	ENSMUSG00000085743	ENSMUSG00000087377	ENSMUSG00000058966	ENSMUSG00000061048	ENSMUSG00000095315	ENSMUSG00000020694	ENSMUSG00000062694
ENSMUSG00000093885	ENSMUSG00000042942	ENSMUSG00000090942	novel.419	ENSMUSG00000104835	novel.209	ENSMUSG00000035085	ENSMUSG00000022130	ENSMUSG00000040325	ENSMUSG00000106750
ENSMUSG00000076666	ENSMUSG00000056458	ENSMUSG00000058818	novel.287	ENSMUSG00000074607	ENSMUSG00000098488	ENSMUSG00000020102	ENSMUSG00000068014	ENSMUSG00000078440	ENSMUSG00000057886
ENSMUSG00000029299	ENSMUSG00000088217	ENSMUSG00000023931	ENSMUSG00000080712	ENSMUSG00000103793	ENSMUSG00000092368	ENSMUSG00000077345	ENSMUSG00000001524	ENSMUSG00000043088	ENSMUSG00000094028
ENSMUSG00000045275	ENSMUSG00000049036	ENSMUSG00000029321	ENSMUSG00000082100	ENSMUSG00000114253	ENSMUSG00000085523	ENSMUSG00000045282	ENSMUSG00000039048	ENSMUSG00000006526	ENSMUSG00000034780
ENSMUSG00000044296	ENSMUSG00000029378	ENSMUSG00000056529	ENSMUSG00000107017	ENSMUSG00000076893	ENSMUSG00000115693	ENSMUSG00000089255	ENSMUSG00000015747	ENSMUSG00000022111	ENSMUSG00000036216
ENSMUSG00000104253	ENSMUSG00000021340	ENSMUSG00000030930	ENSMUSG00000095616	ENSMUSG00000086047	ENSMUSG00000038607	ENSMUSG00000089072	ENSMUSG00000041313	ENSMUSG00000045409	ENSMUSG00000065430
ENSMUSG00000038135	ENSMUSG00000045071	ENSMUSG00000090399	ENSMUSG00000097572	ENSMUSG00000006457	ENSMUSG00000088414	ENSMUSG00000059064	ENSMUSG00000003355	ENSMUSG00000027374	ENSMUSG00000097247
ENSMUSG00000115124	ENSMUSG00000057176	ENSMUSG00000034591	ENSMUSG00000089984	ENSMUSG00000073485	ENSMUSG00000085039	ENSMUSG00000027513	ENSMUSG00000061062	ENSMUSG00000032407	ENSMUSG00000052525
novel.434	ENSMUSG00000041361	ENSMUSG00000046230	ENSMUSG00000113035	ENSMUSG00000092734	ENSMUSG00000085900	ENSMUSG00000023066	ENSMUSG00000058809	ENSMUSG00000022466	ENSMUSG00000094027
ENSMUSG00000093637	ENSMUSG00000046806	ENSMUSG00000007279	ENSMUSG00000085955	ENSMUSG00000049871	ENSMUSG00000109857	ENSMUSG00000074006	ENSMUSG00000003680	ENSMUSG00000022538	ENSMUSG00000096833
ENSMUSG00000086453	ENSMUSG00000086054	ENSMUSG00000060402	ENSMUSG00000053714	ENSMUSG00000084925	ENSMUSG00000096988	ENSMUSG00000106657	ENSMUSG00000022556	ENSMUSG00000038644	ENSMUSG00000056222
ENSMUSG00000051678	ENSMUSG00000002475	ENSMUSG00000093599	ENSMUSG00000085235	ENSMUSG00000031576	ENSMUSG00000048029	ENSMUSG00000028621	ENSMUSG00000067931	ENSMUSG00000027905	ENSMUSG00000050377
ENSMUSG00000094707	ENSMUSG00000103183	ENSMUSG00000067189	ENSMUSG00000038526	ENSMUSG00000027457	ENSMUSG00000088233	ENSMUSG00000045761	ENSMUSG00000033964	ENSMUSG00000024056	ENSMUSG00000112313
ENSMUSG00000076961	ENSMUSG00000022208	ENSMUSG00000034664	ENSMUSG00000082769	ENSMUSG00000080626	ENSMUSG00000110816	ENSMUSG00000071454	ENSMUSG00000070953	ENSMUSG00000004356	ENSMUSG00000046991
ENSMUSG00000097103	ENSMUSG00000036111	novel.126	ENSMUSG00000097440	ENSMUSG00000088493	ENSMUSG00000093139	ENSMUSG00000043068	ENSMUSG00000020692	ENSMUSG00000066148	ENSMUSG00000049694
ENSMUSG00000029254	ENSMUSG00000030600	ENSMUSG00000002699	ENSMUSG00000112854	ENSMUSG00000097056	ENSMUSG00000093097	ENSMUSG00000081309	ENSMUSG00000063550	ENSMUSG00000019849	novel.284
ENSMUSG00000080727	ENSMUSG00000022696	ENSMUSG00000081071	ENSMUSG00000029121	ENSMUSG00000090070	ENSMUSG00000115680	ENSMUSG00000022096	ENSMUSG00000027710	ENSMUSG00000072572	ENSMUSG00000054385
ENSMUSG00000036362	novel.384	ENSMUSG00000071714	novel.373	ENSMUSG00000081219	ENSMUSG00000092805	novel.528	ENSMUSG00000027424	ENSMUSG00000029363	ENSMUSG00000086341
ENSMUSG00000045875	ENSMUSG00000081004	ENSMUSG00000070034	ENSMUSG00000085030	ENSMUSG00000084744	ENSMUSG00000109367	ENSMUSG00000041608	ENSMUSG00000028863	ENSMUSG00000024982	ENSMUSG00000069273
ENSMUSG00000085169	ENSMUSG00000044551	ENSMUSG00000114608	ENSMUSG00000070533	ENSMUSG00000108923	ENSMUSG00000108236	ENSMUSG00000111291	ENSMUSG00000025785	ENSMUSG00000020982	ENSMUSG00000069259
ENSMUSG00000111514	ENSMUSG00000043251	ENSMUSG00000048865	ENSMUSG00000024617	ENSMUSG00000044387	ENSMUSG00000091275	ENSMUSG00000025971	ENSMUSG00000091639	ENSMUSG00000106864	ENSMUSG00000093780
ENSMUSG00000052087	ENSMUSG00000078444	ENSMUSG00000034795	novel.223	ENSMUSG00000042453	ENSMUSG00000081967	ENSMUSG00000089265	ENSMUSG00000069379	ENSMUSG00000035293	ENSMUSG00000098654
ENSMUSG00000079563	ENSMUSG00000073565	ENSMUSG00000024235	ENSMUSG00000062082	ENSMUSG00000100075	ENSMUSG00000104970	ENSMUSG00000113876	ENSMUSG00000030302	ENSMUSG00000046707	ENSMUSG00000057058
ENSMUSG00000087336	ENSMUSG00000035896	ENSMUSG00000089768	ENSMUSG00000086596	ENSMUSG00000037625	ENSMUSG00000097360	ENSMUSG00000096696	ENSMUSG00000096768	ENSMUSG00000074576	ENSMUSG00000096499
ENSMUSG00000103507	ENSMUSG00000019813	ENSMUSG00000092060	ENSMUSG00000065444	ENSMUSG00000116506	ENSMUSG00000107151	ENSMUSG00000006720	ENSMUSG00000085385	ENSMUSG00000027459	ENSMUSG00000110630
ENSMUSG00000037196	ENSMUSG00000098714	ENSMUSG00000051224	ENSMUSG00000029633	ENSMUSG00000098327	ENSMUSG00000089346	ENSMUSG00000072596	ENSMUSG00000028148	ENSMUSG00000039047	ENSMUSG00000024957
ENSMUSG00000002908	ENSMUSG00000005947	ENSMUSG00000049625	ENSMUSG00000084457	ENSMUSG00000105655	ENSMUSG00000109727	ENSMUSG00000032012	ENSMUSG00000062580	ENSMUSG00000020561	ENSMUSG00000054459
novel.323	ENSMUSG00000040653	ENSMUSG00000048772	ENSMUSG00000075569	ENSMUSG00000040003	ENSMUSG00000088485	ENSMUSG00000108528	ENSMUSG00000052446	ENSMUSG00000002105	ENSMUSG00000088600
ENSMUSG00000031493	ENSMUSG00000078786	novel.26	ENSMUSG00000086728	ENSMUSG00000068860	ENSMUSG00000087667	novel.99	ENSMUSG00000009112	ENSMUSG00000024436	ENSMUSG00000076671
ENSMUSG00000000817	ENSMUSG00000106838	ENSMUSG00000102758	ENSMUSG00000092241	ENSMUSG00000114500	ENSMUSG00000101609	ENSMUSG00000014725	ENSMUSG00000029554	ENSMUSG00000031939	ENSMUSG00000090576
ENSMUSG00000026452	ENSMUSG00000042097	ENSMUSG00000026579	ENSMUSG00000111147	ENSMUSG00000080935	ENSMUSG00000065729	ENSMUSG00000032860	ENSMUSG00000029757	ENSMUSG00000035139	ENSMUSG00000082605
ENSMUSG00000071181	ENSMUSG00000097325	ENSMUSG00000086233	ENSMUSG00000101009	novel.303	ENSMUSG00000064413	ENSMUSG00000097464	ENSMUSG00000021339	ENSMUSG00000017716	ENSMUSG00000102554
novel.431	ENSMUSG00000020620	ENSMUSG00000051344	ENSMUSG00000046408	ENSMUSG00000034872	ENSMUSG00000080451	ENSMUSG00000027859	ENSMUSG00000091264	ENSMUSG00000022792	ENSMUSG00000082588
ENSMUSG00000018238	ENSMUSG00000055809	ENSMUSG00000039116	ENSMUSG00000027196	novel.75	ENSMUSG00000089679	ENSMUSG00000024805	ENSMUSG00000033373	ENSMUSG00000031533	ENSMUSG00000096726
ENSMUSG00000038570	ENSMUSG00000073650	ENSMUSG00000051805	ENSMUSG00000024437	ENSMUSG00000108064	ENSMUSG00000033966	ENSMUSG00000037613	ENSMUSG00000039988	ENSMUSG00000027496	ENSMUSG00000054162
ENSMUSG00000064280	novel.624	ENSMUSG00000115379	ENSMUSG00000116380	ENSMUSG00000103164	ENSMUSG00000084968	ENSMUSG00000057123	ENSMUSG00000020246	ENSMUSG00000073131	ENSMUSG00000068617
ENSMUSG00000036923	ENSMUSG00000075224	ENSMUSG00000030465	ENSMUSG00000032017	ENSMUSG00000024459	ENSMUSG00000084050	ENSMUSG00000039270	ENSMUSG00000025169	ENSMUSG00000034161	ENSMUSG00000054136
ENSMUSG00000039315	ENSMUSG00000044647	ENSMUSG00000030047	novel.297	ENSMUSG00000054135	ENSMUSG00000084648	ENSMUSG00000037833	ENSMUSG00000021639	ENSMUSG00000034371	ENSMUSG00000048794
ENSMUSG00000116114	ENSMUSG00000025529	ENSMUSG00000069633	ENSMUSG00000105742	ENSMUSG00000086670	ENSMUSG00000099214	ENSMUSG00000116116	ENSMUSG00000040738	ENSMUSG00000055319	ENSMUSG00000028963
ENSMUSG00000087400	ENSMUSG00000094930	ENSMUSG00000105504	ENSMUSG00000083902	ENSMUSG00000111547	ENSMUSG00000111471	ENSMUSG00000033949	ENSMUSG00000062691	ENSMUSG00000022583	ENSMUSG00000088357
ENSMUSG00000097855	ENSMUSG00000076586	ENSMUSG00000041849	ENSMUSG00000104671	ENSMUSG00000110010	ENSMUSG00000059146	ENSMUSG00000047654	ENSMUSG00000027132	ENSMUSG00000026856	ENSMUSG00000098483
ENSMUSG00000061882	ENSMUSG00000060882	ENSMUSG00000078349	ENSMUSG00000036218	ENSMUSG00000112960	ENSMUSG00000084638	ENSMUSG00000108084	ENSMUSG00000005299	ENSMUSG00000053025	ENSMUSG00000110210
ENSMUSG00000075318	ENSMUSG00000097002	ENSMUSG00000045502	ENSMUSG00000087108	ENSMUSG00000084950	ENSMUSG00000027485	ENSMUSG00000080242	ENSMUSG00000025384	ENSMUSG00000086549	ENSMUSG00000083116
ENSMUSG00000068748	ENSMUSG00000028188	ENSMUSG00000038248	ENSMUSG00000085675	ENSMUSG00000087055	ENSMUSG00000064343	ENSMUSG00000040413	ENSMUSG00000021715	ENSMUSG00000101523	ENSMUSG00000099155
ENSMUSG00000027073	ENSMUSG00000000792	ENSMUSG00000027962	ENSMUSG00000111997	ENSMUSG00000077611	ENSMUSG00000055763	ENSMUSG00000038508	ENSMUSG00000049164	ENSMUSG00000056412	ENSMUSG00000107061
ENSMUSG00000030411	ENSMUSG00000027221	ENSMUSG00000079427	ENSMUSG00000030577	ENSMUSG00000060212	ENSMUSG00000003282	ENSMUSG00000065036	ENSMUSG00000028107	ENSMUSG00000025857	ENSMUSG00000090489
ENSMUSG00000110453	ENSMUSG00000047161	ENSMUSG00000074166	ENSMUSG00000088487	ENSMUSG00000105836	ENSMUSG00000110599	ENSMUSG00000055407	ENSMUSG00000027185	ENSMUSG00000089832	ENSMUSG00000082064
ENSMUSG00000097728	ENSMUSG00000032850	ENSMUSG00000087364	ENSMUSG00000101439	ENSMUSG00000105383	ENSMUSG00000088719	ENSMUSG00000047496	ENSMUSG00000034292	ENSMUSG00000027641	ENSMUSG00000015843
ENSMUSG00000020042	ENSMUSG00000045348	ENSMUSG00000032456	ENSMUSG00000104719	ENSMUSG00000062470	ENSMUSG00000061540	ENSMUSG00000111888	ENSMUSG00000029387	ENSMUSG00000038544	ENSMUSG00000056004
ENSMUSG00000087408	ENSMUSG00000097336	ENSMUSG00000080797	ENSMUSG00000029651	ENSMUSG00000015627	ENSMUSG00000099191	ENSMUSG00000078518	ENSMUSG00000047554	ENSMUSG00000041623	novel.135
novel.17	novel.155	ENSMUSG00000038147	novel.398	ENSMUSG00000114796	ENSMUSG00000037217	ENSMUSG00000073988	ENSMUSG00000030271	ENSMUSG00000041747	ENSMUSG00000094664
ENSMUSG00000107877	ENSMUSG00000074215	ENSMUSG00000019990	ENSMUSG00000099384	ENSMUSG00000087011	ENSMUSG00000042041	ENSMUSG00000046449	ENSMUSG00000031604	ENSMUSG00000080896	ENSMUSG00000108251
ENSMUSG00000111264	ENSMUSG00000087690	ENSMUSG00000030798	ENSMUSG00000088602	ENSMUSG00000085204	ENSMUSG00000097620	ENSMUSG00000035299	ENSMUSG00000046949	ENSMUSG00000025190	ENSMUSG00000088371
ENSMUSG00000109143	ENSMUSG00000005465	ENSMUSG00000052584	ENSMUSG00000034226	ENSMUSG00000081868	ENSMUSG00000095615	ENSMUSG00000036764	ENSMUSG00000003198	ENSMUSG00000002280	ENSMUSG00000110517
ENSMUSG00000109153	ENSMUSG00000010538	novel.29	ENSMUSG00000092748	ENSMUSG00000113528	ENSMUSG00000085654	ENSMUSG00000048410	ENSMUSG00000071253	ENSMUSG00000074345	ENSMUSG00000096647
ENSMUSG00000063142	ENSMUSG00000060487	ENSMUSG00000029798	ENSMUSG00000064622	novel.64	ENSMUSG00000113946	novel.276	ENSMUSG00000030045	ENSMUSG00000021175	ENSMUSG00000074065
ENSMUSG00000114016	ENSMUSG00000039620	ENSMUSG00000050973	ENSMUSG00000098447	ENSMUSG00000102302	ENSMUSG00000088193	ENSMUSG00000097589	ENSMUSG00000042590	ENSMUSG00000061724	ENSMUSG00000081506
ENSMUSG00000047419	ENSMUSG00000030075	ENSMUSG00000063415	ENSMUSG00000025064	ENSMUSG00000102953	ENSMUSG00000089976	ENSMUSG00000090673	ENSMUSG00000038046	ENSMUSG00000025395	ENSMUSG00000101132
ENSMUSG00000109556	ENSMUSG00000041617	ENSMUSG00000099681	novel.21	ENSMUSG00000104720	ENSMUSG00000097275	ENSMUSG00000042510	ENSMUSG00000036334	ENSMUSG00000028614	ENSMUSG00000108547
ENSMUSG00000097123	ENSMUSG00000108736	ENSMUSG00000110656	ENSMUSG00000030664	ENSMUSG00000112008	ENSMUSG00000114535	ENSMUSG00000029370	ENSMUSG00000031349	ENSMUSG00000066798	ENSMUSG00000064778
ENSMUSG00000091648	ENSMUSG00000078706	novel.481	ENSMUSG00000087273	ENSMUSG00000109378	ENSMUSG00000097323	ENSMUSG00000025165	ENSMUSG00000031712	ENSMUSG00000052962	ENSMUSG00000099160
ENSMUSG00000085596	novel.588	ENSMUSG00000039328	ENSMUSG00000112041	ENSMUSG00000085457	ENSMUSG00000043488	novel.177	novel.558	ENSMUSG00000026999	ENSMUSG00000037942
ENSMUSG00000106288	ENSMUSG00000056899	ENSMUSG00000079559	novel.314	ENSMUSG00000040283	ENSMUSG00000115357	ENSMUSG00000115222	ENSMUSG00000030534	ENSMUSG00000021182	ENSMUSG00000003545
ENSMUSG00000066141	ENSMUSG00000103882	ENSMUSG00000041707	ENSMUSG00000064590	ENSMUSG00000097120	ENSMUSG00000020333	ENSMUSG00000042165	ENSMUSG00000058351	ENSMUSG00000042487	ENSMUSG00000110114
ENSMUSG00000076746	ENSMUSG00000076562	ENSMUSG00000055994	ENSMUSG00000105264	ENSMUSG00000106944	ENSMUSG00000107307	ENSMUSG00000034800	ENSMUSG00000058258	ENSMUSG00000023243	ENSMUSG00000112567
ENSMUSG00000107549	ENSMUSG00000097577	ENSMUSG00000031129	ENSMUSG00000079722	ENSMUSG00000055323	ENSMUSG00000099055	ENSMUSG00000072774	ENSMUSG00000035351	ENSMUSG00000025494	ENSMUSG00000036330
ENSMUSG00000063297	ENSMUSG00000111594	ENSMUSG00000030148	ENSMUSG00000091443	ENSMUSG00000107876	ENSMUSG00000070866	ENSMUSG00000049477	ENSMUSG00000018334	ENSMUSG00000020897	ENSMUSG00000042828
ENSMUSG00000079298	ENSMUSG00000021087	ENSMUSG00000046006	ENSMUSG00000052316	ENSMUSG00000063919	ENSMUSG00000114354	ENSMUSG00000075585	ENSMUSG00000039828	ENSMUSG00000022351	ENSMUSG00000096959
ENSMUSG00000021596	ENSMUSG00000034110	ENSMUSG00000030745	ENSMUSG00000094388	ENSMUSG00000107096	ENSMUSG00000058755	ENSMUSG00000085376	ENSMUSG00000059183	ENSMUSG00000025218	novel.504
ENSMUSG00000076652	ENSMUSG00000029049	ENSMUSG00000028030	ENSMUSG00000074361	ENSMUSG00000109337	ENSMUSG00000088742	ENSMUSG00000029228	novel.516	ENSMUSG00000029500	ENSMUSG00000027186
ENSMUSG00000097820	ENSMUSG00000097915	ENSMUSG00000089698	ENSMUSG00000081010	ENSMUSG00000078772	ENSMUSG00000110993	ENSMUSG00000022064	ENSMUSG00000031928	ENSMUSG00000024486	ENSMUSG00000066682
ENSMUSG00000095040	ENSMUSG00000056679	ENSMUSG00000040751	ENSMUSG00000086643	ENSMUSG00000056145	ENSMUSG00000109238	ENSMUSG00000085705	ENSMUSG00000020329	ENSMUSG00000027699	ENSMUSG00000065673
ENSMUSG00000112489	ENSMUSG00000028139	ENSMUSG00000032322	ENSMUSG00000022176	ENSMUSG00000111189	ENSMUSG00000082610	ENSMUSG00000020083	ENSMUSG00000026767	ENSMUSG00000052117	ENSMUSG00000107251
ENSMUSG00000013974	ENSMUSG00000087380	ENSMUSG00000025059	ENSMUSG00000090244	ENSMUSG00000035773	ENSMUSG00000098980	ENSMUSG00000022586	ENSMUSG00000073910	ENSMUSG00000022221	ENSMUSG00000100760
ENSMUSG00000115737	ENSMUSG00000097781	ENSMUSG00000049130	ENSMUSG00000107086	ENSMUSG00000095246	ENSMUSG00000104662	ENSMUSG00000097750	ENSMUSG00000040124	ENSMUSG00000031537	ENSMUSG00000112891
ENSMUSG00000084408	ENSMUSG00000049538	ENSMUSG00000052889	ENSMUSG00000098388	ENSMUSG00000113841	ENSMUSG00000081418	ENSMUSG00000110605	ENSMUSG00000099471	ENSMUSG00000063049	ENSMUSG00000022510
ENSMUSG00000063623	ENSMUSG00000111088	novel.621	ENSMUSG00000104554	ENSMUSG00000105597	ENSMUSG00000108643	ENSMUSG00000112980	ENSMUSG00000058388	ENSMUSG00000006585	ENSMUSG00000069581
ENSMUSG00000104181	ENSMUSG00000037239	ENSMUSG00000087790	ENSMUSG00000005628	ENSMUSG00000041272	ENSMUSG00000086997	ENSMUSG00000046623	ENSMUSG00000021079	ENSMUSG00000037957	ENSMUSG00000097745
ENSMUSG00000026109	ENSMUSG00000048355	ENSMUSG00000033024	ENSMUSG00000036964	ENSMUSG00000107577	ENSMUSG00000064389	ENSMUSG00000074625	ENSMUSG00000059363	ENSMUSG00000042473	novel.507
ENSMUSG00000112613	ENSMUSG00000044528	novel.562	ENSMUSG00000031362	ENSMUSG00000055421	ENSMUSG00000089048	ENSMUSG00000031937	ENSMUSG00000029120	ENSMUSG00000033793	ENSMUSG00000089670
ENSMUSG00000047415	ENSMUSG00000027895	novel.299	ENSMUSG00000108163	ENSMUSG00000084845	ENSMUSG00000098325	ENSMUSG00000064612	ENSMUSG00000020648	ENSMUSG00000039182	ENSMUSG00000112698
ENSMUSG00000045114	ENSMUSG00000114873	ENSMUSG00000098397	ENSMUSG00000013653	ENSMUSG00000108778	ENSMUSG00000089155	ENSMUSG00000038195	ENSMUSG00000018678	ENSMUSG00000027397	ENSMUSG00000112901
ENSMUSG00000033730	ENSMUSG00000048834	ENSMUSG00000044703	ENSMUSG00000085682	ENSMUSG00000106224	ENSMUSG00000085354	ENSMUSG00000031377	ENSMUSG00000027427	ENSMUSG00000024989	novel.1
ENSMUSG00000003418	ENSMUSG00000032394	ENSMUSG00000094796	ENSMUSG00000022598	ENSMUSG00000103567	ENSMUSG00000100872	ENSMUSG00000105189	ENSMUSG00000033658	ENSMUSG00000034177	ENSMUSG00000089260
ENSMUSG00000032537	ENSMUSG00000019906	ENSMUSG00000038179	ENSMUSG00000085533	ENSMUSG00000097523	ENSMUSG00000089536	ENSMUSG00000070522	ENSMUSG00000022498	ENSMUSG00000028066	ENSMUSG00000046334
ENSMUSG00000079608	ENSMUSG00000114515	ENSMUSG00000021483	ENSMUSG00000085807	ENSMUSG00000026023	ENSMUSG00000106581	ENSMUSG00000034758	ENSMUSG00000103574	ENSMUSG00000048200	ENSMUSG00000059027
ENSMUSG00000032940	ENSMUSG00000020728	ENSMUSG00000019838	ENSMUSG00000065603	ENSMUSG00000105059	ENSMUSG00000089080	ENSMUSG00000064344	ENSMUSG00000011254	ENSMUSG00000021469	ENSMUSG00000082706
ENSMUSG00000045327	ENSMUSG00000024743	ENSMUSG00000085615	ENSMUSG00000029095	ENSMUSG00000043913	ENSMUSG00000080790	ENSMUSG00000024511	ENSMUSG00000022323	ENSMUSG00000033931	ENSMUSG00000115098
ENSMUSG00000034028	ENSMUSG00000031997	ENSMUSG00000111793	ENSMUSG00000093026	ENSMUSG00000074024	ENSMUSG00000048899	ENSMUSG00000082676	ENSMUSG00000021578	ENSMUSG00000034789	ENSMUSG00000088947
ENSMUSG00000017412	ENSMUSG00000026890	ENSMUSG00000044583	ENSMUSG00000086835	ENSMUSG00000103382	ENSMUSG00000105140	ENSMUSG00000088549	ENSMUSG00000038500	ENSMUSG00000038764	ENSMUSG00000065314
ENSMUSG00000086544	ENSMUSG00000054679	ENSMUSG00000043157	ENSMUSG00000086813	ENSMUSG00000017943	ENSMUSG00000113650	ENSMUSG00000098293	ENSMUSG00000021930	ENSMUSG00000059920	ENSMUSG00000076338
ENSMUSG00000020123	ENSMUSG00000104914	ENSMUSG00000073491	ENSMUSG00000109754	ENSMUSG00000110087	ENSMUSG00000022991	ENSMUSG00000084168	ENSMUSG00000029635	ENSMUSG00000031226	novel.77
ENSMUSG00000086693	ENSMUSG00000086049	novel.130	ENSMUSG00000082776	ENSMUSG00000035930	ENSMUSG00000115405	ENSMUSG00000034460	ENSMUSG00000046573	ENSMUSG00000025574	ENSMUSG00000034039
ENSMUSG00000103670	ENSMUSG00000041471	ENSMUSG00000052302	ENSMUSG00000056445	ENSMUSG00000010797	ENSMUSG00000099663	ENSMUSG00000113157	ENSMUSG00000026785	ENSMUSG00000027014	ENSMUSG00000031963
ENSMUSG00000107313	ENSMUSG00000100775	ENSMUSG00000020524	ENSMUSG00000016756	ENSMUSG00000102202	ENSMUSG00000042345	ENSMUSG00000079469	ENSMUSG00000022560	ENSMUSG00000033386	ENSMUSG00000054545
ENSMUSG00000081809	novel.116	ENSMUSG00000113428	ENSMUSG00000044694	ENSMUSG00000030117	ENSMUSG00000067882	ENSMUSG00000063130	ENSMUSG00000029471	ENSMUSG00000107770	ENSMUSG00000023151
novel.346	ENSMUSG00000036960	ENSMUSG00000115938	ENSMUSG00000072852	ENSMUSG00000104548	ENSMUSG00000088758	ENSMUSG00000089092	ENSMUSG00000038827	ENSMUSG00000039768	ENSMUSG00000078300
ENSMUSG00000105419	ENSMUSG00000032482	ENSMUSG00000056290	ENSMUSG00000087113	ENSMUSG00000065651	ENSMUSG00000095197	ENSMUSG00000086917	ENSMUSG00000067929	ENSMUSG00000053740	ENSMUSG00000029915
ENSMUSG00000074346	ENSMUSG00000082383	ENSMUSG00000098181	ENSMUSG00000030546	ENSMUSG00000087480	ENSMUSG00000097077	ENSMUSG00000056735	ENSMUSG00000028252	ENSMUSG00000042064	ENSMUSG00000102014
ENSMUSG00000093956	ENSMUSG00000031910	ENSMUSG00000035429	ENSMUSG00000063820	ENSMUSG00000105929	ENSMUSG00000100120	ENSMUSG00000022952	ENSMUSG00000020526	ENSMUSG00000034473	ENSMUSG00000060988
ENSMUSG00000042817	ENSMUSG00000094634	ENSMUSG00000034792	ENSMUSG00000030785	ENSMUSG00000093390	ENSMUSG00000021791	ENSMUSG00000065581	ENSMUSG00000025817	ENSMUSG00000002835	ENSMUSG00000049709
ENSMUSG00000084149	ENSMUSG00000024008	ENSMUSG00000032715	ENSMUSG00000112539	ENSMUSG00000007877	ENSMUSG00000102533	ENSMUSG00000103715	ENSMUSG00000030854	ENSMUSG00000024906	ENSMUSG00000065847
ENSMUSG00000082229	ENSMUSG00000045506	ENSMUSG00000022439	ENSMUSG00000085498	ENSMUSG00000064669	ENSMUSG00000080946	ENSMUSG00000072688	ENSMUSG00000037905	ENSMUSG00000070520	ENSMUSG00000089389
ENSMUSG00000066842	ENSMUSG00000025207	ENSMUSG00000025359	ENSMUSG00000077360	ENSMUSG00000100071	ENSMUSG00000078144	ENSMUSG00000031351	ENSMUSG00000062995	ENSMUSG00000025377	ENSMUSG00000106633
ENSMUSG00000032878	ENSMUSG00000022490	ENSMUSG00000104713	ENSMUSG00000070873	ENSMUSG00000109383	ENSMUSG00000097926	ENSMUSG00000034295	ENSMUSG00000022995	ENSMUSG00000026608	ENSMUSG00000078151
ENSMUSG00000037014	ENSMUSG00000037016	ENSMUSG00000051159	ENSMUSG00000017740	ENSMUSG00000106294	ENSMUSG00000087608	ENSMUSG00000085894	ENSMUSG00000020544	ENSMUSG00000044224	ENSMUSG00000025400
ENSMUSG00000106961	novel.227	ENSMUSG00000021886	ENSMUSG00000031340	ENSMUSG00000065549	ENSMUSG00000086792	ENSMUSG00000082394	ENSMUSG00000042195	ENSMUSG00000072082	novel.146
ENSMUSG00000032507	ENSMUSG00000111283	ENSMUSG00000037110	ENSMUSG00000087163	ENSMUSG00000098221	ENSMUSG00000080888	ENSMUSG00000028635	ENSMUSG00000042426	ENSMUSG00000031256	ENSMUSG00000078452
ENSMUSG00000106462	ENSMUSG00000105379	ENSMUSG00000048534	novel.506	ENSMUSG00000040329	ENSMUSG00000114271	ENSMUSG00000083563	ENSMUSG00000040620	ENSMUSG00000029022	ENSMUSG00000104350
ENSMUSG00000027977	ENSMUSG00000000948	ENSMUSG00000041293	ENSMUSG00000084098	ENSMUSG00000084917	ENSMUSG00000056215	ENSMUSG00000036304	ENSMUSG00000033257	ENSMUSG00000022978	ENSMUSG00000107734
ENSMUSG00000082765	ENSMUSG00000030145	ENSMUSG00000036526	ENSMUSG00000016349	ENSMUSG00000065130	ENSMUSG00000105636	ENSMUSG00000056155	ENSMUSG00000047040	ENSMUSG00000041346	ENSMUSG00000097027
ENSMUSG00000116478	ENSMUSG00000112110	ENSMUSG00000081021	ENSMUSG00000109846	novel.464	novel.304	ENSMUSG00000078605	ENSMUSG00000027797	ENSMUSG00000091580	ENSMUSG00000076540
ENSMUSG00000032094	ENSMUSG00000045284	ENSMUSG00000026979	ENSMUSG00000086495	ENSMUSG00000077316	ENSMUSG00000087950	ENSMUSG00000072571	ENSMUSG00000005374	ENSMUSG00000071266	novel.123
ENSMUSG00000078180	ENSMUSG00000027832	ENSMUSG00000079445	ENSMUSG00000044788	ENSMUSG00000030336	ENSMUSG00000041205	ENSMUSG00000032172	ENSMUSG00000021962	ENSMUSG00000075012	novel.322
ENSMUSG00000116439	ENSMUSG00000084799	ENSMUSG00000026405	ENSMUSG00000081619	ENSMUSG00000072647	ENSMUSG00000087282	ENSMUSG00000107853	ENSMUSG00000061897	ENSMUSG00000035596	ENSMUSG00000031637
ENSMUSG00000110159	ENSMUSG00000071724	ENSMUSG00000035448	ENSMUSG00000031489	ENSMUSG00000079242	ENSMUSG00000103930	ENSMUSG00000006191	ENSMUSG00000020024	ENSMUSG00000116336	ENSMUSG00000024517
ENSMUSG00000036091	ENSMUSG00000101431	ENSMUSG00000073144	ENSMUSG00000098291	ENSMUSG00000036452	ENSMUSG00000085071	ENSMUSG00000063810	ENSMUSG00000050323	ENSMUSG00000037300	ENSMUSG00000106808
ENSMUSG00000105403	novel.378	ENSMUSG00000088036	ENSMUSG00000097697	ENSMUSG00000055872	ENSMUSG00000108777	ENSMUSG00000082361	ENSMUSG00000069011	ENSMUSG00000021023	ENSMUSG00000037977
ENSMUSG00000039391	ENSMUSG00000100954	ENSMUSG00000031779	ENSMUSG00000030428	ENSMUSG00000091405	ENSMUSG00000106075	ENSMUSG00000012187	ENSMUSG00000019082	ENSMUSG00000036676	ENSMUSG00000078894
ENSMUSG00000103901	ENSMUSG00000050671	ENSMUSG00000031253	ENSMUSG00000093046	ENSMUSG00000056468	ENSMUSG00000116125	ENSMUSG00000113798	ENSMUSG00000033009	ENSMUSG00000040688	ENSMUSG00000091390
ENSMUSG00000044164	ENSMUSG00000094985	ENSMUSG00000021624	ENSMUSG00000085068	ENSMUSG00000085604	ENSMUSG00000027016	ENSMUSG00000042377	ENSMUSG00000093080	ENSMUSG00000022009	novel.95
ENSMUSG00000098050	ENSMUSG00000052504	ENSMUSG00000020377	ENSMUSG00000074594	novel.120	ENSMUSG00000106498	ENSMUSG00000035095	ENSMUSG00000034032	ENSMUSG00000033054	ENSMUSG00000079671
ENSMUSG00000029601	ENSMUSG00000110357	ENSMUSG00000037860	ENSMUSG00000092812	ENSMUSG00000082515	ENSMUSG00000114723	ENSMUSG00000048329	ENSMUSG00000079283	ENSMUSG00000025925	ENSMUSG00000083829
ENSMUSG00000103034	ENSMUSG00000115980	ENSMUSG00000031425	ENSMUSG00000116508	ENSMUSG00000109036	ENSMUSG00000065159	ENSMUSG00000082070	ENSMUSG00000041012	ENSMUSG00000051978	ENSMUSG00000110496
ENSMUSG00000097882	ENSMUSG00000051515	ENSMUSG00000037849	ENSMUSG00000086952	ENSMUSG00000021448	ENSMUSG00000105382	ENSMUSG00000059647	ENSMUSG00000039197	ENSMUSG00000020661	ENSMUSG00000107076
ENSMUSG00000097847	ENSMUSG00000028133	ENSMUSG00000033777	ENSMUSG00000032796	novel.71	ENSMUSG00000097993	ENSMUSG00000051723	ENSMUSG00000010914	ENSMUSG00000027454	ENSMUSG00000097888
ENSMUSG00000074465	ENSMUSG00000104926	ENSMUSG00000032122	ENSMUSG00000048065	ENSMUSG00000067610	ENSMUSG00000089818	ENSMUSG00000084835	ENSMUSG00000034686	ENSMUSG00000046791	ENSMUSG00000103452
ENSMUSG00000097295	ENSMUSG00000039431	ENSMUSG00000029082	novel.37	ENSMUSG00000112709	ENSMUSG00000076655	ENSMUSG00000041202	ENSMUSG00000045975	ENSMUSG00000022503	ENSMUSG00000083430
ENSMUSG00000086387	ENSMUSG00000033900	ENSMUSG00000073633	ENSMUSG00000108783	ENSMUSG00000022485	ENSMUSG00000053461	ENSMUSG00000062309	ENSMUSG00000025821	ENSMUSG00000023015	ENSMUSG00000021363
ENSMUSG00000055150	ENSMUSG00000041596	ENSMUSG00000051113	ENSMUSG00000009093	ENSMUSG00000064587	ENSMUSG00000113527	ENSMUSG00000073598	ENSMUSG00000028414	ENSMUSG00000030264	ENSMUSG00000044092
ENSMUSG00000088372	ENSMUSG00000110664	novel.265	ENSMUSG00000086866	ENSMUSG00000054556	ENSMUSG00000081128	ENSMUSG00000032500	ENSMUSG00000062797	ENSMUSG00000033970	novel.336
ENSMUSG00000087347	ENSMUSG00000043833	ENSMUSG00000080485	ENSMUSG00000044854	ENSMUSG00000021061	ENSMUSG00000106917	ENSMUSG00000081564	ENSMUSG00000055652	ENSMUSG00000041079	ENSMUSG00000045620
ENSMUSG00000084271	ENSMUSG00000036395	ENSMUSG00000056498	novel.281	ENSMUSG00000035298	ENSMUSG00000001020	ENSMUSG00000070166	ENSMUSG00000035049	ENSMUSG00000016984	ENSMUSG00000114601
ENSMUSG00000084974	novel.235	ENSMUSG00000110960	ENSMUSG00000087658	ENSMUSG00000031907	ENSMUSG00000055341	ENSMUSG00000092116	ENSMUSG00000024191	ENSMUSG00000039483	ENSMUSG00000074261
ENSMUSG00000052125	ENSMUSG00000050587	ENSMUSG00000029765	ENSMUSG00000086714	ENSMUSG00000098320	ENSMUSG00000110531	ENSMUSG00000071506	ENSMUSG00000083306	ENSMUSG00000029227	ENSMUSG00000039954
ENSMUSG00000111348	ENSMUSG00000093912	ENSMUSG00000094306	ENSMUSG00000108724	ENSMUSG00000079699	ENSMUSG00000093933	ENSMUSG00000073436	ENSMUSG00000026858	ENSMUSG00000026790	novel.495
ENSMUSG00000052496	ENSMUSG00000021314	ENSMUSG00000021411	ENSMUSG00000107171	ENSMUSG00000085049	ENSMUSG00000050050	ENSMUSG00000030895	ENSMUSG00000033669	ENSMUSG00000061286	ENSMUSG00000100779
ENSMUSG00000057606	ENSMUSG00000041798	ENSMUSG00000114718	ENSMUSG00000113271	ENSMUSG00000093155	ENSMUSG00000089664	ENSMUSG00000026736	ENSMUSG00000078154	ENSMUSG00000026127	ENSMUSG00000109679
ENSMUSG00000099289	ENSMUSG00000094974	ENSMUSG00000115007	ENSMUSG00000076670	ENSMUSG00000089170	ENSMUSG00000074527	ENSMUSG00000024972	ENSMUSG00000051730	ENSMUSG00000029910	ENSMUSG00000085531
ENSMUSG00000085088	ENSMUSG00000050908	ENSMUSG00000114842	ENSMUSG00000040350	ENSMUSG00000042757	ENSMUSG00000097149	ENSMUSG00000044330	ENSMUSG00000028655	ENSMUSG00000038700	ENSMUSG00000029193
ENSMUSG00000073207	ENSMUSG00000021702	ENSMUSG00000085152	ENSMUSG00000089093	ENSMUSG00000103075	ENSMUSG00000076010	ENSMUSG00000005950	ENSMUSG00000083854	ENSMUSG00000031527	ENSMUSG00000065817
ENSMUSG00000065049	ENSMUSG00000022514	novel.132	ENSMUSG00000065371	ENSMUSG00000085914	ENSMUSG00000058728	ENSMUSG00000062310	ENSMUSG00000022313	ENSMUSG00000036980	ENSMUSG00000115458
ENSMUSG00000037446	ENSMUSG00000051149	ENSMUSG00000036890	ENSMUSG00000096718	ENSMUSG00000108618	ENSMUSG00000097476	novel.89	ENSMUSG00000021287	ENSMUSG00000050796	ENSMUSG00000069855
ENSMUSG00000078125	ENSMUSG00000051832	novel.58	ENSMUSG00000103922	ENSMUSG00000049349	ENSMUSG00000087397	ENSMUSG00000028039	ENSMUSG00000039458	ENSMUSG00000039176	ENSMUSG00000087405
ENSMUSG00000060509	ENSMUSG00000097649	ENSMUSG00000026938	ENSMUSG00000084447	ENSMUSG00000101843	ENSMUSG00000065613	ENSMUSG00000085419	ENSMUSG00000029655	ENSMUSG00000029141	ENSMUSG00000113885
ENSMUSG00000113669	ENSMUSG00000009731	ENSMUSG00000020437	ENSMUSG00000112029	ENSMUSG00000074357	ENSMUSG00000113587	novel.109	ENSMUSG00000022100	ENSMUSG00000038555	ENSMUSG00000103592
ENSMUSG00000106028	ENSMUSG00000047369	ENSMUSG00000084834	ENSMUSG00000096271	ENSMUSG00000099858	ENSMUSG00000064833	ENSMUSG00000000202	ENSMUSG00000027860	ENSMUSG00000015748	ENSMUSG00000031543
ENSMUSG00000030589	ENSMUSG00000019785	ENSMUSG00000034035	ENSMUSG00000108079	ENSMUSG00000019933	ENSMUSG00000111740	ENSMUSG00000083773	ENSMUSG00000001436	ENSMUSG00000024142	ENSMUSG00000115632
ENSMUSG00000109584	ENSMUSG00000062044	ENSMUSG00000063903	ENSMUSG00000087968	ENSMUSG00000097705	ENSMUSG00000107227	ENSMUSG00000110165	ENSMUSG00000030706	ENSMUSG00000022656	ENSMUSG00000040759
ENSMUSG00000041791	ENSMUSG00000033618	ENSMUSG00000020143	ENSMUSG00000087338	ENSMUSG00000098898	ENSMUSG00000071202	ENSMUSG00000040055	ENSMUSG00000020057	ENSMUSG00000021868	ENSMUSG00000087963
ENSMUSG00000042351	ENSMUSG00000064325	ENSMUSG00000113555	ENSMUSG00000097840	ENSMUSG00000097877	ENSMUSG00000042672	ENSMUSG00000020411	ENSMUSG00000041264	ENSMUSG00000037533	ENSMUSG00000030173
ENSMUSG00000044566	novel.186	ENSMUSG00000034968	ENSMUSG00000102224	ENSMUSG00000034156	ENSMUSG00000100536	ENSMUSG00000026205	ENSMUSG00000079553	ENSMUSG00000031171	ENSMUSG00000037577
ENSMUSG00000097157	ENSMUSG00000053519	novel.467	ENSMUSG00000071537	ENSMUSG00000042800	ENSMUSG00000079025	ENSMUSG00000108723	ENSMUSG00000048495	ENSMUSG00000059288	ENSMUSG00000068407
ENSMUSG00000020135	ENSMUSG00000065725	ENSMUSG00000021902	ENSMUSG00000039099	ENSMUSG00000112654	ENSMUSG00000084780	ENSMUSG00000082487	ENSMUSG00000039231	ENSMUSG00000036327	ENSMUSG00000036466
ENSMUSG00000031079	ENSMUSG00000095416	ENSMUSG00000052544	ENSMUSG00000103979	ENSMUSG00000084087	ENSMUSG00000086633	ENSMUSG00000098620	ENSMUSG00000049553	ENSMUSG00000031864	ENSMUSG00000026931
ENSMUSG00000028341	ENSMUSG00000071252	ENSMUSG00000021091	ENSMUSG00000101501	novel.96	ENSMUSG00000034402	ENSMUSG00000020912	ENSMUSG00000046916	ENSMUSG00000039737	ENSMUSG00000099853
ENSMUSG00000045709	ENSMUSG00000072294	ENSMUSG00000031379	ENSMUSG00000112481	ENSMUSG00000053263	ENSMUSG00000114638	ENSMUSG00000044320	ENSMUSG00000032498	ENSMUSG00000014158	ENSMUSG00000097245
ENSMUSG00000086181	ENSMUSG00000046480	ENSMUSG00000032599	ENSMUSG00000108612	ENSMUSG00000019320	ENSMUSG00000038203	ENSMUSG00000067215	ENSMUSG00000031931	ENSMUSG00000056758	ENSMUSG00000083465
ENSMUSG00000027199	ENSMUSG00000031760	novel.587	ENSMUSG00000024155	ENSMUSG00000092261	ENSMUSG00000114732	ENSMUSG00000029368	ENSMUSG00000039754	ENSMUSG00000021115	ENSMUSG00000101583
ENSMUSG00000096991	ENSMUSG00000067276	ENSMUSG00000064811	ENSMUSG00000090217	ENSMUSG00000040254	ENSMUSG00000114389	ENSMUSG00000023084	ENSMUSG00000083899	ENSMUSG00000029480	ENSMUSG00000024256
ENSMUSG00000084729	ENSMUSG00000114980	ENSMUSG00000093169	ENSMUSG00000114243	ENSMUSG00000025375	ENSMUSG00000078489	ENSMUSG00000083235	ENSMUSG00000036672	ENSMUSG00000024666	ENSMUSG00000085976
ENSMUSG00000086742	ENSMUSG00000110815	ENSMUSG00000000440	ENSMUSG00000104761	ENSMUSG00000086472	ENSMUSG00000081712	novel.306	ENSMUSG00000079478	ENSMUSG00000025001	ENSMUSG00000105895
ENSMUSG00000041624	ENSMUSG00000041592	ENSMUSG00000002279	ENSMUSG00000105826	ENSMUSG00000095642	ENSMUSG00000114596	ENSMUSG00000033948	ENSMUSG00000033706	ENSMUSG00000033983	ENSMUSG00000036172
ENSMUSG00000108854	ENSMUSG00000031170	ENSMUSG00000021298	ENSMUSG00000103076	ENSMUSG00000097303	ENSMUSG00000087816	ENSMUSG00000112742	ENSMUSG00000033166	ENSMUSG00000024835	ENSMUSG00000037747
ENSMUSG00000059049	ENSMUSG00000027438	ENSMUSG00000030474	ENSMUSG00000077354	novel.451	ENSMUSG00000010760	ENSMUSG00000113506	ENSMUSG00000020899	ENSMUSG00000060121	ENSMUSG00000097674
ENSMUSG00000100084	ENSMUSG00000077569	ENSMUSG00000093256	ENSMUSG00000019890	ENSMUSG00000086687	ENSMUSG00000108584	ENSMUSG00000047562	ENSMUSG00000066637	ENSMUSG00000035504	ENSMUSG00000046088
ENSMUSG00000104346	ENSMUSG00000049556	ENSMUSG00000039206	ENSMUSG00000085760	ENSMUSG00000114050	ENSMUSG00000097934	ENSMUSG00000051703	ENSMUSG00000048924	ENSMUSG00000031370	ENSMUSG00000077962
ENSMUSG00000110706	ENSMUSG00000097571	ENSMUSG00000101225	ENSMUSG00000104063	ENSMUSG00000086779	ENSMUSG00000110044	ENSMUSG00000082436	ENSMUSG00000018861	ENSMUSG00000029911	ENSMUSG00000047854
ENSMUSG00000003882	ENSMUSG00000108366	ENSMUSG00000107355	ENSMUSG00000009588	ENSMUSG00000105562	ENSMUSG00000065030	ENSMUSG00000086820	ENSMUSG00000019763	ENSMUSG00000003779	ENSMUSG00000115681
ENSMUSG00000043340	ENSMUSG00000032952	ENSMUSG00000099063	ENSMUSG00000112535	ENSMUSG00000052736	ENSMUSG00000110332	ENSMUSG00000020255	ENSMUSG00000028114	ENSMUSG00000021065	ENSMUSG00000025038
ENSMUSG00000104786	ENSMUSG00000105044	ENSMUSG00000073902	ENSMUSG00000036139	ENSMUSG00000047959	ENSMUSG00000097665	novel.233	ENSMUSG00000037725	ENSMUSG00000045107	ENSMUSG00000062778
ENSMUSG00000087478	novel.401	ENSMUSG00000088545	ENSMUSG00000098770	ENSMUSG00000092353	ENSMUSG00000078735	ENSMUSG00000074121	ENSMUSG00000028089	ENSMUSG00000005470	ENSMUSG00000098296
ENSMUSG00000097494	ENSMUSG00000094936	ENSMUSG00000095648	ENSMUSG00000112513	ENSMUSG00000084844	ENSMUSG00000108525	ENSMUSG00000048600	ENSMUSG00000034998	ENSMUSG00000024732	ENSMUSG00000044626
ENSMUSG00000113702	ENSMUSG00000042182	ENSMUSG00000017652	ENSMUSG00000101026	ENSMUSG00000089214	ENSMUSG00000021057	ENSMUSG00000092300	ENSMUSG00000032615	ENSMUSG00000000028	ENSMUSG00000052572
ENSMUSG00000086629	novel.468	ENSMUSG00000058099	ENSMUSG00000049092	ENSMUSG00000053877	ENSMUSG00000102897	ENSMUSG00000107145	ENSMUSG00000024843	ENSMUSG00000023938	ENSMUSG00000083011
ENSMUSG00000096802	ENSMUSG00000096876	ENSMUSG00000039452	ENSMUSG00000031329	ENSMUSG00000021221	ENSMUSG00000102254	novel.85	ENSMUSG00000107476	ENSMUSG00000028696	ENSMUSG00000097252
ENSMUSG00000027796	ENSMUSG00000027966	ENSMUSG00000065162	ENSMUSG00000107915	ENSMUSG00000108536	ENSMUSG00000087792	ENSMUSG00000062991	ENSMUSG00000029440	ENSMUSG00000029486	ENSMUSG00000086417
ENSMUSG00000100980	ENSMUSG00000050855	ENSMUSG00000046908	ENSMUSG00000041062	ENSMUSG00000092563	ENSMUSG00000079177	ENSMUSG00000108486	ENSMUSG00000058454	ENSMUSG00000028454	ENSMUSG00000114470
ENSMUSG00000093178	ENSMUSG00000090919	ENSMUSG00000026928	ENSMUSG00000112150	ENSMUSG00000085923	ENSMUSG00000115451	ENSMUSG00000026809	ENSMUSG00000039512	ENSMUSG00000057110	ENSMUSG00000078783
ENSMUSG00000115280	ENSMUSG00000048965	ENSMUSG00000055541	ENSMUSG00000005540	ENSMUSG00000066442	ENSMUSG00000102722	ENSMUSG00000030621	ENSMUSG00000028086	ENSMUSG00000083844	ENSMUSG00000105699
ENSMUSG00000104965	ENSMUSG00000022340	ENSMUSG00000041695	ENSMUSG00000108530	ENSMUSG00000104986	ENSMUSG00000043498	ENSMUSG00000038670	ENSMUSG00000032526	ENSMUSG00000027714	ENSMUSG00000055216
ENSMUSG00000028637	ENSMUSG00000038550	ENSMUSG00000063687	ENSMUSG00000114220	ENSMUSG00000030098	ENSMUSG00000097335	ENSMUSG00000047657	ENSMUSG00000023072	ENSMUSG00000028873	ENSMUSG00000040616
ENSMUSG00000045215	novel.330	ENSMUSG00000084304	ENSMUSG00000065396	ENSMUSG00000110598	ENSMUSG00000097471	ENSMUSG00000110647	ENSMUSG00000022476	ENSMUSG00000026275	ENSMUSG00000086347
ENSMUSG00000091864	ENSMUSG00000076545	ENSMUSG00000089988	ENSMUSG00000047988	ENSMUSG00000085440	ENSMUSG00000102235	ENSMUSG00000025257	ENSMUSG00000075420	ENSMUSG00000014633	ENSMUSG00000088843
ENSMUSG00000054191	ENSMUSG00000042320	ENSMUSG00000034641	ENSMUSG00000020469	ENSMUSG00000104348	ENSMUSG00000076541	ENSMUSG00000103103	ENSMUSG00000035024	ENSMUSG00000027387	ENSMUSG00000109236
ENSMUSG00000071716	ENSMUSG00000094198	ENSMUSG00000004637	ENSMUSG00000107277	ENSMUSG00000105449	ENSMUSG00000098604	ENSMUSG00000079505	ENSMUSG00000018599	ENSMUSG00000027811	ENSMUSG00000116480
ENSMUSG00000079333	ENSMUSG00000090626	ENSMUSG00000085501	ENSMUSG00000086837	ENSMUSG00000097903	ENSMUSG00000100967	ENSMUSG00000024558	ENSMUSG00000050471	ENSMUSG00000041219	ENSMUSG00000109489
ENSMUSG00000091897	ENSMUSG00000020723	ENSMUSG00000021991	ENSMUSG00000110611	ENSMUSG00000059659	ENSMUSG00000109427	ENSMUSG00000074577	ENSMUSG00000029253	ENSMUSG00000042367	ENSMUSG00000066129
ENSMUSG00000083458	ENSMUSG00000035045	ENSMUSG00000043051	ENSMUSG00000045231	ENSMUSG00000102559	ENSMUSG00000065694	ENSMUSG00000044768	ENSMUSG00000000131	ENSMUSG00000033728	ENSMUSG00000082985
ENSMUSG00000030032	ENSMUSG00000021234	ENSMUSG00000014164	ENSMUSG00000097754	ENSMUSG00000064648	ENSMUSG00000113732	ENSMUSG00000112643	ENSMUSG00000054814	ENSMUSG00000058392	ENSMUSG00000047992
ENSMUSG00000100235	novel.290	ENSMUSG00000026525	ENSMUSG00000114532	ENSMUSG00000041144	ENSMUSG00000103454	novel.396	ENSMUSG00000044465	ENSMUSG00000074513	ENSMUSG00000084442
ENSMUSG00000112847	ENSMUSG00000035878	ENSMUSG00000099174	ENSMUSG00000110916	ENSMUSG00000085095	ENSMUSG00000084921	ENSMUSG00000088544	ENSMUSG00000045248	ENSMUSG00000025154	ENSMUSG00000109745
ENSMUSG00000020395	ENSMUSG00000077202	ENSMUSG00000000739	ENSMUSG00000110627	ENSMUSG00000069305	novel.593	ENSMUSG00000083238	ENSMUSG00000021932	ENSMUSG00000029177	ENSMUSG00000094134
ENSMUSG00000091745	ENSMUSG00000059022	ENSMUSG00000039193	ENSMUSG00000092923	ENSMUSG00000092277	ENSMUSG00000111253	ENSMUSG00000084033	ENSMUSG00000027160	ENSMUSG00000033845	ENSMUSG00000112462
ENSMUSG00000053963	ENSMUSG00000018387	ENSMUSG00000025877	ENSMUSG00000096847	ENSMUSG00000098912	ENSMUSG00000042360	ENSMUSG00000043366	ENSMUSG00000034327	ENSMUSG00000032459	ENSMUSG00000081301
ENSMUSG00000078963	ENSMUSG00000032528	ENSMUSG00000072244	ENSMUSG00000018126	ENSMUSG00000106665	ENSMUSG00000084453	ENSMUSG00000073158	ENSMUSG00000078864	ENSMUSG00000010755	ENSMUSG00000106574
ENSMUSG00000113880	ENSMUSG00000065118	ENSMUSG00000007379	ENSMUSG00000097208	ENSMUSG00000098361	ENSMUSG00000102630	ENSMUSG00000020656	ENSMUSG00000028578	ENSMUSG00000042148	ENSMUSG00000075296
ENSMUSG00000085977	ENSMUSG00000065420	ENSMUSG00000073980	ENSMUSG00000050967	ENSMUSG00000081629	ENSMUSG00000097515	ENSMUSG00000113521	ENSMUSG00000025086	ENSMUSG00000020898	ENSMUSG00000082431
ENSMUSG00000110289	ENSMUSG00000076606	ENSMUSG00000030187	ENSMUSG00000107758	ENSMUSG00000044522	ENSMUSG00000068855	ENSMUSG00000033871	ENSMUSG00000044339	ENSMUSG00000057406	ENSMUSG00000074355
ENSMUSG00000028354	ENSMUSG00000099034	ENSMUSG00000052435	ENSMUSG00000085551	ENSMUSG00000045775	ENSMUSG00000050541	ENSMUSG00000040121	ENSMUSG00000039254	ENSMUSG00000028096	ENSMUSG00000029005
ENSMUSG00000104414	ENSMUSG00000080768	ENSMUSG00000097327	ENSMUSG00000098328	ENSMUSG00000090236	ENSMUSG00000104724	ENSMUSG00000096712	ENSMUSG00000052563	ENSMUSG00000051306	ENSMUSG00000098879
ENSMUSG00000103697	ENSMUSG00000112288	ENSMUSG00000045322	ENSMUSG00000090799	ENSMUSG00000097216	ENSMUSG00000111481	ENSMUSG00000106205	ENSMUSG00000074890	ENSMUSG00000022013	ENSMUSG00000022534
ENSMUSG00000020732	ENSMUSG00000031104	novel.548	novel.221	ENSMUSG00000056687	ENSMUSG00000101705	ENSMUSG00000048188	ENSMUSG00000021952	ENSMUSG00000042694	ENSMUSG00000097803
ENSMUSG00000015619	ENSMUSG00000067878	ENSMUSG00000063193	ENSMUSG00000076927	ENSMUSG00000097292	ENSMUSG00000081690	ENSMUSG00000111197	ENSMUSG00000025650	ENSMUSG00000041845	ENSMUSG00000092021
ENSMUSG00000101559	ENSMUSG00000019856	ENSMUSG00000096326	ENSMUSG00000085836	ENSMUSG00000116414	ENSMUSG00000087526	ENSMUSG00000039110	ENSMUSG00000033411	ENSMUSG00000031201	ENSMUSG00000085885
ENSMUSG00000109243	ENSMUSG00000074579	ENSMUSG00000084131	ENSMUSG00000048905	ENSMUSG00000050350	ENSMUSG00000064565	ENSMUSG00000094437	ENSMUSG00000044442	ENSMUSG00000026289	ENSMUSG00000108691
ENSMUSG00000097626	ENSMUSG00000000037	ENSMUSG00000016194	ENSMUSG00000085749	ENSMUSG00000092373	ENSMUSG00000089671	ENSMUSG00000006587	ENSMUSG00000022610	ENSMUSG00000037279	ENSMUSG00000105724
ENSMUSG00000097827	ENSMUSG00000053054	ENSMUSG00000108825	ENSMUSG00000096950	ENSMUSG00000116226	ENSMUSG00000090812	ENSMUSG00000038541	ENSMUSG00000035505	ENSMUSG00000114133	ENSMUSG00000098489
ENSMUSG00000029607	ENSMUSG00000115907	ENSMUSG00000073678	ENSMUSG00000089656	ENSMUSG00000073590	ENSMUSG00000092455	ENSMUSG00000044405	ENSMUSG00000024993	ENSMUSG00000039509	ENSMUSG00000065374
ENSMUSG00000113045	novel.368	ENSMUSG00000022159	ENSMUSG00000082195	ENSMUSG00000086607	ENSMUSG00000113612	ENSMUSG00000031303	ENSMUSG00000028318	ENSMUSG00000071497	ENSMUSG00000099342
ENSMUSG00000112925	ENSMUSG00000098076	ENSMUSG00000085171	ENSMUSG00000026424	ENSMUSG00000067356	ENSMUSG00000041565	ENSMUSG00000112239	ENSMUSG00000048109	ENSMUSG00000029687	ENSMUSG00000021758
ENSMUSG00000026770	ENSMUSG00000072791	novel.395	ENSMUSG00000032532	ENSMUSG00000110105	ENSMUSG00000086961	ENSMUSG00000086342	ENSMUSG00000037214	ENSMUSG00000025236	ENSMUSG00000083875
ENSMUSG00000005763	ENSMUSG00000100303	ENSMUSG00000095747	ENSMUSG00000067235	ENSMUSG00000090782	ENSMUSG00000080543	novel.386	ENSMUSG00000025583	ENSMUSG00000027298	ENSMUSG00000083906
ENSMUSG00000046463	ENSMUSG00000024268	ENSMUSG00000031264	ENSMUSG00000006235	ENSMUSG00000029563	ENSMUSG00000106073	ENSMUSG00000024028	ENSMUSG00000033083	ENSMUSG00000060288	ENSMUSG00000092625
ENSMUSG00000027636	ENSMUSG00000026080	ENSMUSG00000024737	ENSMUSG00000109787	ENSMUSG00000086292	ENSMUSG00000112784	ENSMUSG00000097165	ENSMUSG00000029033	ENSMUSG00000028540	ENSMUSG00000086777
ENSMUSG00000074782	novel.208	novel.350	ENSMUSG00000088250	ENSMUSG00000108320	ENSMUSG00000001985	ENSMUSG00000034919	ENSMUSG00000001134	ENSMUSG00000028282	ENSMUSG00000105496
ENSMUSG00000028758	ENSMUSG00000079039	ENSMUSG00000079575	ENSMUSG00000101903	ENSMUSG00000035403	ENSMUSG00000115550	ENSMUSG00000042357	ENSMUSG00000031352	ENSMUSG00000040648	ENSMUSG00000097734
ENSMUSG00000058831	novel.339	ENSMUSG00000064281	ENSMUSG00000035875	ENSMUSG00000085118	ENSMUSG00000094557	ENSMUSG00000090381	ENSMUSG00000074221	ENSMUSG00000014551	ENSMUSG00000024176
ENSMUSG00000057265	ENSMUSG00000110740	ENSMUSG00000066175	ENSMUSG00000072753	ENSMUSG00000050132	ENSMUSG00000026180	ENSMUSG00000088552	ENSMUSG00000039018	ENSMUSG00000036052	ENSMUSG00000109549
ENSMUSG00000017720	ENSMUSG00000058869	ENSMUSG00000102038	ENSMUSG00000099343	ENSMUSG00000103585	ENSMUSG00000093089	novel.380	ENSMUSG00000057594	ENSMUSG00000031077	ENSMUSG00000055312
ENSMUSG00000110702	ENSMUSG00000026017	ENSMUSG00000065080	ENSMUSG00000029597	ENSMUSG00000074874	ENSMUSG00000102964	ENSMUSG00000114755	ENSMUSG00000047635	ENSMUSG00000072761	ENSMUSG00000107788
ENSMUSG00000020193	ENSMUSG00000074505	ENSMUSG00000040061	ENSMUSG00000095281	ENSMUSG00000034706	ENSMUSG00000086855	ENSMUSG00000063543	ENSMUSG00000020808	ENSMUSG00000001569	ENSMUSG00000079192
ENSMUSG00000085823	ENSMUSG00000030669	ENSMUSG00000015879	ENSMUSG00000020798	ENSMUSG00000045008	ENSMUSG00000022619	ENSMUSG00000019852	novel.649	ENSMUSG00000022378	ENSMUSG00000105514
ENSMUSG00000078907	novel.491	ENSMUSG00000041836	ENSMUSG00000037106	ENSMUSG00000038973	ENSMUSG00000113147	ENSMUSG00000043164	ENSMUSG00000028247	ENSMUSG00000048668	ENSMUSG00000086976
ENSMUSG00000078677	ENSMUSG00000029417	ENSMUSG00000098815	ENSMUSG00000085961	ENSMUSG00000082964	ENSMUSG00000085813	ENSMUSG00000045362	ENSMUSG00000092454	ENSMUSG00000027722	ENSMUSG00000109384
ENSMUSG00000114907	ENSMUSG00000103383	ENSMUSG00000040522	ENSMUSG00000092390	ENSMUSG00000105679	ENSMUSG00000050830	novel.80	ENSMUSG00000038302	ENSMUSG00000023079	ENSMUSG00000081170
ENSMUSG00000103749	ENSMUSG00000034532	ENSMUSG00000046312	ENSMUSG00000104392	ENSMUSG00000021708	ENSMUSG00000086986	ENSMUSG00000109262	ENSMUSG00000030677	ENSMUSG00000019863	ENSMUSG00000055771
ENSMUSG00000097092	ENSMUSG00000114772	ENSMUSG00000086706	ENSMUSG00000086839	ENSMUSG00000089491	ENSMUSG00000083168	ENSMUSG00000031847	ENSMUSG00000027331	ENSMUSG00000037466	ENSMUSG00000110677
ENSMUSG00000037341	ENSMUSG00000021098	ENSMUSG00000114981	ENSMUSG00000045349	ENSMUSG00000024209	ENSMUSG00000043102	ENSMUSG00000057262	ENSMUSG00000058503	ENSMUSG00000003824	ENSMUSG00000087407
ENSMUSG00000040165	novel.320	ENSMUSG00000054589	ENSMUSG00000111180	ENSMUSG00000081165	ENSMUSG00000033981	ENSMUSG00000107201	ENSMUSG00000001665	ENSMUSG00000036376	ENSMUSG00000093081
ENSMUSG00000084630	ENSMUSG00000050240	ENSMUSG00000028238	novel.129	ENSMUSG00000097702	ENSMUSG00000085278	ENSMUSG00000083670	ENSMUSG00000071037	ENSMUSG00000036916	ENSMUSG00000067555
ENSMUSG00000052160	ENSMUSG00000005057	ENSMUSG00000050921	ENSMUSG00000037336	ENSMUSG00000047643	ENSMUSG00000064959	ENSMUSG00000051726	ENSMUSG00000039781	ENSMUSG00000019952	ENSMUSG00000029727
ENSMUSG00000100876	ENSMUSG00000042515	ENSMUSG00000113750	ENSMUSG00000111533	ENSMUSG00000097601	ENSMUSG00000097466	ENSMUSG00000108701	ENSMUSG00000026036	ENSMUSG00000000811	ENSMUSG00000105286
ENSMUSG00000114612	ENSMUSG00000103013	ENSMUSG00000022667	ENSMUSG00000047485	ENSMUSG00000087623	ENSMUSG00000051548	ENSMUSG00000086359	ENSMUSG00000022142	ENSMUSG00000028688	ENSMUSG00000044556
ENSMUSG00000107068	ENSMUSG00000104897	ENSMUSG00000063458	ENSMUSG00000040963	ENSMUSG00000030519	ENSMUSG00000040812	ENSMUSG00000101972	ENSMUSG00000025962	ENSMUSG00000022960	ENSMUSG00000112985
ENSMUSG00000097643	ENSMUSG00000094103	ENSMUSG00000031554	ENSMUSG00000061603	ENSMUSG00000090818	ENSMUSG00000115480	ENSMUSG00000028327	ENSMUSG00000082192	ENSMUSG00000027787	ENSMUSG00000115696
ENSMUSG00000008193	novel.480	ENSMUSG00000064147	ENSMUSG00000099825	ENSMUSG00000103821	ENSMUSG00000108659	novel.457	ENSMUSG00000034055	ENSMUSG00000078941	ENSMUSG00000040035
ENSMUSG00000063296	ENSMUSG00000039313	ENSMUSG00000038239	ENSMUSG00000017453	ENSMUSG00000022518	ENSMUSG00000084641	ENSMUSG00000111468	ENSMUSG00000093793	ENSMUSG00000024791	ENSMUSG00000054667
ENSMUSG00000030757	ENSMUSG00000031872	ENSMUSG00000100150	ENSMUSG00000087378	ENSMUSG00000102452	ENSMUSG00000098726	novel.405	ENSMUSG00000046580	ENSMUSG00000026806	ENSMUSG00000115545
ENSMUSG00000097020	ENSMUSG00000021032	ENSMUSG00000073399	ENSMUSG00000104656	ENSMUSG00000108037	ENSMUSG00000026502	ENSMUSG00000088832	ENSMUSG00000003849	ENSMUSG00000028403	ENSMUSG00000086677
ENSMUSG00000115345	ENSMUSG00000087516	ENSMUSG00000039891	ENSMUSG00000049134	ENSMUSG00000105397	ENSMUSG00000102594	ENSMUSG00000038057	ENSMUSG00000021710	ENSMUSG00000032020	ENSMUSG00000101324
ENSMUSG00000090369	ENSMUSG00000103313	ENSMUSG00000021384	ENSMUSG00000063506	ENSMUSG00000026069	ENSMUSG00000111850	ENSMUSG00000065489	ENSMUSG00000070867	ENSMUSG00000054199	ENSMUSG00000110299
ENSMUSG00000085162	novel.476	ENSMUSG00000107134	ENSMUSG00000113472	ENSMUSG00000113621	ENSMUSG00000084544	ENSMUSG00000114951	ENSMUSG00000049600	ENSMUSG00000024054	ENSMUSG00000099803
ENSMUSG00000097021	ENSMUSG00000111664	novel.361	ENSMUSG00000089659	ENSMUSG00000061852	ENSMUSG00000088777	ENSMUSG00000058073	ENSMUSG00000041961	ENSMUSG00000098207	ENSMUSG00000113774
ENSMUSG00000083284	ENSMUSG00000038742	ENSMUSG00000020826	ENSMUSG00000080237	ENSMUSG00000082395	ENSMUSG00000067049	ENSMUSG00000103957	ENSMUSG00000029312	ENSMUSG00000050890	ENSMUSG00000055138
ENSMUSG00000019178	ENSMUSG00000037627	ENSMUSG00000030154	ENSMUSG00000037386	ENSMUSG00000103857	ENSMUSG00000105962	ENSMUSG00000083890	ENSMUSG00000049588	ENSMUSG00000034203	ENSMUSG00000064904
ENSMUSG00000059816	ENSMUSG00000099891	ENSMUSG00000040528	ENSMUSG00000086109	ENSMUSG00000030562	ENSMUSG00000065449	ENSMUSG00000097868	ENSMUSG00000095588	ENSMUSG00000022401	ENSMUSG00000065915
ENSMUSG00000082248	ENSMUSG00000044254	ENSMUSG00000100281	ENSMUSG00000099422	ENSMUSG00000086057	ENSMUSG00000104117	ENSMUSG00000113800	ENSMUSG00000112332	ENSMUSG00000025733	ENSMUSG00000106379
ENSMUSG00000097833	ENSMUSG00000024215	ENSMUSG00000066632	ENSMUSG00000039518	ENSMUSG00000021590	ENSMUSG00000113088	novel.34	ENSMUSG00000074807	ENSMUSG00000029381	ENSMUSG00000109841
ENSMUSG00000085572	ENSMUSG00000020701	ENSMUSG00000043932	ENSMUSG00000082936	ENSMUSG00000044707	ENSMUSG00000110269	ENSMUSG00000108207	ENSMUSG00000020952	ENSMUSG00000031107	ENSMUSG00000112758
ENSMUSG00000030882	ENSMUSG00000026650	ENSMUSG00000036944	novel.512	ENSMUSG00000091313	ENSMUSG00000089902	ENSMUSG00000097503	ENSMUSG00000038181	ENSMUSG00000046675	ENSMUSG00000046699
ENSMUSG00000017491	ENSMUSG00000104263	ENSMUSG00000083424	ENSMUSG00000000686	ENSMUSG00000087429	ENSMUSG00000110722	ENSMUSG00000087341	ENSMUSG00000005225	ENSMUSG00000034617	ENSMUSG00000112257
ENSMUSG00000057716	ENSMUSG00000064595	ENSMUSG00000085260	ENSMUSG00000065797	ENSMUSG00000085192	ENSMUSG00000107668	ENSMUSG00000082530	ENSMUSG00000029173	ENSMUSG00000044469	ENSMUSG00000084891
novel.332	ENSMUSG00000111837	ENSMUSG00000022408	ENSMUSG00000098558	ENSMUSG00000081355	ENSMUSG00000044574	ENSMUSG00000060727	ENSMUSG00000073771	ENSMUSG00000028952	ENSMUSG00000006784
novel.639	ENSMUSG00000077787	ENSMUSG00000032489	ENSMUSG00000112821	ENSMUSG00000062939	ENSMUSG00000082686	ENSMUSG00000096174	ENSMUSG00000020513	ENSMUSG00000081476	ENSMUSG00000083608
ENSMUSG00000081339	ENSMUSG00000051323	novel.217	ENSMUSG00000108897	ENSMUSG00000104358	ENSMUSG00000098715	ENSMUSG00000031896	ENSMUSG00000038187	ENSMUSG00000031976	ENSMUSG00000092675
ENSMUSG00000038496	ENSMUSG00000084800	ENSMUSG00000078606	ENSMUSG00000107075	ENSMUSG00000103677	ENSMUSG00000097004	ENSMUSG00000115009	ENSMUSG00000026779	ENSMUSG00000020659	ENSMUSG00000112795
ENSMUSG00000107143	ENSMUSG00000098062	ENSMUSG00000062859	ENSMUSG00000081139	ENSMUSG00000049676	ENSMUSG00000086050	ENSMUSG00000086194	ENSMUSG00000035234	ENSMUSG00000034343	ENSMUSG00000104108
ENSMUSG00000031144	novel.169	ENSMUSG00000094594	ENSMUSG00000104920	ENSMUSG00000087362	ENSMUSG00000083494	ENSMUSG00000076871	ENSMUSG00000025920	ENSMUSG00000091931	ENSMUSG00000072898
ENSMUSG00000086154	ENSMUSG00000085867	ENSMUSG00000083853	ENSMUSG00000109684	ENSMUSG00000051627	ENSMUSG00000098575	novel.19	ENSMUSG00000007207	ENSMUSG00000114797	ENSMUSG00000086121
ENSMUSG00000114033	ENSMUSG00000105556	ENSMUSG00000113302	ENSMUSG00000093031	ENSMUSG00000004939	ENSMUSG00000018844	ENSMUSG00000104218	ENSMUSG00000026035	ENSMUSG00000020696	ENSMUSG00000109913
ENSMUSG00000110221	ENSMUSG00000031189	ENSMUSG00000094257	ENSMUSG00000098999	ENSMUSG00000085337	ENSMUSG00000103763	ENSMUSG00000000544	ENSMUSG00000044700	ENSMUSG00000007589	ENSMUSG00000095456
ENSMUSG00000051969	ENSMUSG00000050010	ENSMUSG00000103439	ENSMUSG00000095866	ENSMUSG00000052229	ENSMUSG00000039097	ENSMUSG00000047228	ENSMUSG00000085175	ENSMUSG00000038943	ENSMUSG00000035864
ENSMUSG00000027238	ENSMUSG00000094983	ENSMUSG00000076144	ENSMUSG00000109770	ENSMUSG00000085828	ENSMUSG00000094132	ENSMUSG00000116190	ENSMUSG00000008226	ENSMUSG00000002221	ENSMUSG00000085990
ENSMUSG00000100002	ENSMUSG00000027834	ENSMUSG00000079164	ENSMUSG00000055494	ENSMUSG00000090005	ENSMUSG00000084526	ENSMUSG00000113959	ENSMUSG00000037761	ENSMUSG00000042208	ENSMUSG00000114246
ENSMUSG00000111817	ENSMUSG00000038347	ENSMUSG00000001827	ENSMUSG00000096971	ENSMUSG00000098082	ENSMUSG00000080791	ENSMUSG00000004552	ENSMUSG00000095432	ENSMUSG00000026049	ENSMUSG00000069607
ENSMUSG00000024340	novel.214	ENSMUSG00000026357	ENSMUSG00000086498	ENSMUSG00000104271	ENSMUSG00000030324	ENSMUSG00000100937	ENSMUSG00000031467	ENSMUSG00000034575	ENSMUSG00000110030
ENSMUSG00000020660	ENSMUSG00000110404	ENSMUSG00000087175	ENSMUSG00000112843	ENSMUSG00000104704	ENSMUSG00000030889	ENSMUSG00000070891	ENSMUSG00000068184	ENSMUSG00000026240	ENSMUSG00000098206
ENSMUSG00000036196	ENSMUSG00000004415	ENSMUSG00000110409	ENSMUSG00000028137	ENSMUSG00000040649	ENSMUSG00000022015	novel.171	ENSMUSG00000063849	ENSMUSG00000022120	ENSMUSG00000030399
ENSMUSG00000023935	novel.174	ENSMUSG00000038094	ENSMUSG00000034579	ENSMUSG00000022602	ENSMUSG00000076333	novel.271	ENSMUSG00000024251	ENSMUSG00000030610	ENSMUSG00000082160
ENSMUSG00000086207	ENSMUSG00000031292	ENSMUSG00000100594	ENSMUSG00000109675	ENSMUSG00000113335	ENSMUSG00000034829	ENSMUSG00000066516	ENSMUSG00000089824	ENSMUSG00000034187	ENSMUSG00000072720
ENSMUSG00000083340	ENSMUSG00000019894	ENSMUSG00000064742	ENSMUSG00000085124	ENSMUSG00000106547	ENSMUSG00000106241	ENSMUSG00000097784	ENSMUSG00000063145	ENSMUSG00000079555	ENSMUSG00000084595
ENSMUSG00000099328	ENSMUSG00000002771	ENSMUSG00000036353	ENSMUSG00000112816	ENSMUSG00000102914	ENSMUSG00000114969	ENSMUSG00000081544	ENSMUSG00000103649	ENSMUSG00000064037	ENSMUSG00000101264
ENSMUSG00000097760	ENSMUSG00000030657	novel.532	ENSMUSG00000062380	ENSMUSG00000100189	ENSMUSG00000110086	ENSMUSG00000079906	ENSMUSG00000041193	ENSMUSG00000026765	ENSMUSG00000021207
ENSMUSG00000071691	ENSMUSG00000098428	novel.78	ENSMUSG00000048142	ENSMUSG00000024869	ENSMUSG00000108472	ENSMUSG00000018378	ENSMUSG00000074802	ENSMUSG00000031781	ENSMUSG00000026527
ENSMUSG00000092577	ENSMUSG00000030303	ENSMUSG00000109715	ENSMUSG00000085228	ENSMUSG00000061390	ENSMUSG00000088672	ENSMUSG00000053219	ENSMUSG00000033157	ENSMUSG00000029012	ENSMUSG00000031372
ENSMUSG00000061186	ENSMUSG00000060615	novel.192	ENSMUSG00000002459	ENSMUSG00000054013	ENSMUSG00000081745	ENSMUSG00000037188	ENSMUSG00000038685	ENSMUSG00000069844	ENSMUSG00000090550
ENSMUSG00000047298	ENSMUSG00000096464	ENSMUSG00000000326	ENSMUSG00000087322	ENSMUSG00000046337	ENSMUSG00000095174	ENSMUSG00000025429	ENSMUSG00000068922	ENSMUSG00000041605	ENSMUSG00000099110
ENSMUSG00000043461	ENSMUSG00000085603	novel.485	ENSMUSG00000111030	ENSMUSG00000085338	ENSMUSG00000089259	ENSMUSG00000033898	ENSMUSG00000026659	ENSMUSG00000036777	ENSMUSG00000112803
ENSMUSG00000081798	ENSMUSG00000115276	ENSMUSG00000021322	ENSMUSG00000023918	ENSMUSG00000115628	ENSMUSG00000111144	ENSMUSG00000027313	ENSMUSG00000033752	ENSMUSG00000026327	ENSMUSG00000093878
ENSMUSG00000097858	ENSMUSG00000037962	ENSMUSG00000055676	ENSMUSG00000086890	ENSMUSG00000085684	ENSMUSG00000021675	ENSMUSG00000058022	ENSMUSG00000029389	ENSMUSG00000089774	ENSMUSG00000109685
ENSMUSG00000105708	ENSMUSG00000071335	ENSMUSG00000099398	ENSMUSG00000083161	ENSMUSG00000115813	ENSMUSG00000096767	ENSMUSG00000100865	ENSMUSG00000029276	ENSMUSG00000029815	ENSMUSG00000088076
ENSMUSG00000028051	ENSMUSG00000031202	novel.106	ENSMUSG00000020698	ENSMUSG00000083489	ENSMUSG00000090494	ENSMUSG00000026839	ENSMUSG00000021428	ENSMUSG00000039065	ENSMUSG00000106193
ENSMUSG00000020684	ENSMUSG00000086003	ENSMUSG00000066677	ENSMUSG00000087307	ENSMUSG00000073008	ENSMUSG00000056411	ENSMUSG00000082532	ENSMUSG00000028710	ENSMUSG00000063445	ENSMUSG00000085360
ENSMUSG00000045281	ENSMUSG00000108852	ENSMUSG00000020399	ENSMUSG00000104570	ENSMUSG00000097207	ENSMUSG00000104391	ENSMUSG00000101462	ENSMUSG00000022629	ENSMUSG00000078789	ENSMUSG00000091034
ENSMUSG00000030468	ENSMUSG00000084284	ENSMUSG00000023017	ENSMUSG00000058498	ENSMUSG00000098926	ENSMUSG00000094094	ENSMUSG00000097567	ENSMUSG00000040434	ENSMUSG00000038422	ENSMUSG00000041449
ENSMUSG00000099923	ENSMUSG00000089687	ENSMUSG00000005824	ENSMUSG00000087896	ENSMUSG00000038665	ENSMUSG00000074650	novel.55	ENSMUSG00000030871	ENSMUSG00000033036	ENSMUSG00000086389
ENSMUSG00000087088	ENSMUSG00000002578	ENSMUSG00000001444	ENSMUSG00000038754	ENSMUSG00000022299	ENSMUSG00000067399	ENSMUSG00000068226	ENSMUSG00000023262	ENSMUSG00000019797	ENSMUSG00000019888
ENSMUSG00000111067	ENSMUSG00000080573	novel.487	ENSMUSG00000097585	ENSMUSG00000079511	ENSMUSG00000087982	ENSMUSG00000039196	ENSMUSG00000029283	ENSMUSG00000020124	ENSMUSG00000045915
ENSMUSG00000020354	ENSMUSG00000044645	ENSMUSG00000044162	ENSMUSG00000059252	ENSMUSG00000113682	ENSMUSG00000106933	ENSMUSG00000082925	ENSMUSG00000044244	ENSMUSG00000027490	ENSMUSG00000103206
ENSMUSG00000103755	novel.352	ENSMUSG00000045868	ENSMUSG00000084711	ENSMUSG00000093722	ENSMUSG00000112030	novel.283	ENSMUSG00000028358	ENSMUSG00000039201	novel.497
ENSMUSG00000086368	ENSMUSG00000068794	ENSMUSG00000097158	ENSMUSG00000048827	ENSMUSG00000081512	ENSMUSG00000092862	ENSMUSG00000064796	ENSMUSG00000054733	ENSMUSG00000051329	ENSMUSG00000115553
ENSMUSG00000085006	ENSMUSG00000093896	ENSMUSG00000027219	ENSMUSG00000114104	ENSMUSG00000085174	ENSMUSG00000084760	ENSMUSG00000083878	ENSMUSG00000056228	ENSMUSG00000025200	ENSMUSG00000091722
ENSMUSG00000071531	ENSMUSG00000033720	ENSMUSG00000048895	ENSMUSG00000115505	ENSMUSG00000096944	ENSMUSG00000039672	novel.340	ENSMUSG00000020142	ENSMUSG00000081999	ENSMUSG00000085093
ENSMUSG00000084140	ENSMUSG00000054204	ENSMUSG00000110546	ENSMUSG00000083700	ENSMUSG00000113596	ENSMUSG00000086584	novel.160	ENSMUSG00000033991	ENSMUSG00000079036	ENSMUSG00000110239
ENSMUSG00000105082	ENSMUSG00000021007	ENSMUSG00000096398	ENSMUSG00000113036	ENSMUSG00000103967	ENSMUSG00000000942	ENSMUSG00000110698	ENSMUSG00000030056	ENSMUSG00000083380	ENSMUSG00000105042
ENSMUSG00000064596	ENSMUSG00000111078	ENSMUSG00000055782	ENSMUSG00000109361	ENSMUSG00000085582	ENSMUSG00000082103	ENSMUSG00000113898	ENSMUSG00000008435	ENSMUSG00000016477	ENSMUSG00000076578
ENSMUSG00000092528	ENSMUSG00000112831	ENSMUSG00000046826	ENSMUSG00000098786	ENSMUSG00000094622	ENSMUSG00000097587	novel.150	ENSMUSG00000090610	ENSMUSG00000001855	ENSMUSG00000108650
ENSMUSG00000044156	novel.452	ENSMUSG00000040133	ENSMUSG00000114150	ENSMUSG00000106967	ENSMUSG00000112959	ENSMUSG00000086331	ENSMUSG00000048458	ENSMUSG00000091474	ENSMUSG00000086770
ENSMUSG00000103144	ENSMUSG00000095753	ENSMUSG00000029925	ENSMUSG00000022766	ENSMUSG00000004151	ENSMUSG00000076901	ENSMUSG00000057897	ENSMUSG00000092118	ENSMUSG00000033075	ENSMUSG00000113511
ENSMUSG00000097879	ENSMUSG00000038836	ENSMUSG00000097354	ENSMUSG00000063713	ENSMUSG00000100465	ENSMUSG00000086369	ENSMUSG00000116287	ENSMUSG00000039428	ENSMUSG00000023908	ENSMUSG00000116262
ENSMUSG00000079033	ENSMUSG00000021613	ENSMUSG00000087477	ENSMUSG00000082485	ENSMUSG00000076141	ENSMUSG00000039977	ENSMUSG00000074553	ENSMUSG00000022223	ENSMUSG00000067750	ENSMUSG00000091408
ENSMUSG00000108446	ENSMUSG00000083964	ENSMUSG00000041945	ENSMUSG00000085912	ENSMUSG00000090186	ENSMUSG00000081652	novel.228	ENSMUSG00000049657	ENSMUSG00000058997	ENSMUSG00000064738
ENSMUSG00000032419	novel.40	ENSMUSG00000051212	ENSMUSG00000100908	ENSMUSG00000031297	novel.538	novel.198	ENSMUSG00000050821	ENSMUSG00000040029	ENSMUSG00000086836
ENSMUSG00000091514	ENSMUSG00000036144	novel.461	ENSMUSG00000025194	ENSMUSG00000104077	ENSMUSG00000115541	novel.493	ENSMUSG00000042185	ENSMUSG00000090602	ENSMUSG00000058357
ENSMUSG00000048330	ENSMUSG00000031028	novel.103	novel.616	ENSMUSG00000000244	ENSMUSG00000112279	ENSMUSG00000084007	ENSMUSG00000038533	ENSMUSG00000040749	ENSMUSG00000115387
ENSMUSG00000020096	ENSMUSG00000112550	ENSMUSG00000064065	novel.644	ENSMUSG00000104969	ENSMUSG00000032595	ENSMUSG00000103593	ENSMUSG00000030671	ENSMUSG00000001151	ENSMUSG00000021871
ENSMUSG00000029638	novel.411	ENSMUSG00000060131	ENSMUSG00000109644	ENSMUSG00000054626	ENSMUSG00000073173	ENSMUSG00000087677	ENSMUSG00000016181	ENSMUSG00000049643	ENSMUSG00000111955
ENSMUSG00000085798	novel.353	ENSMUSG00000093405	ENSMUSG00000094935	ENSMUSG00000103672	ENSMUSG00000064644	ENSMUSG00000109460	ENSMUSG00000031458	ENSMUSG00000030493	ENSMUSG00000107812
ENSMUSG00000076433	ENSMUSG00000029134	ENSMUSG00000109953	ENSMUSG00000065429	ENSMUSG00000085509	ENSMUSG00000114656	novel.337	ENSMUSG00000018068	ENSMUSG00000002814	ENSMUSG00000104777
ENSMUSG00000091329	ENSMUSG00000045733	ENSMUSG00000109181	ENSMUSG00000045942	ENSMUSG00000001988	ENSMUSG00000098097	ENSMUSG00000101659	ENSMUSG00000071317	ENSMUSG00000029782	ENSMUSG00000050994
ENSMUSG00000097699	ENSMUSG00000036298	ENSMUSG00000008496	ENSMUSG00000107570	ENSMUSG00000032750	ENSMUSG00000102854	ENSMUSG00000027297	ENSMUSG00000040385	ENSMUSG00000042197	ENSMUSG00000086656
ENSMUSG00000001558	ENSMUSG00000107838	ENSMUSG00000091297	ENSMUSG00000027950	ENSMUSG00000085696	ENSMUSG00000065864	ENSMUSG00000091050	ENSMUSG00000057147	ENSMUSG00000091618	ENSMUSG00000078616
ENSMUSG00000040978	ENSMUSG00000102135	novel.159	ENSMUSG00000097791	ENSMUSG00000048603	ENSMUSG00000043029	ENSMUSG00000035578	ENSMUSG00000056536	novel.371	ENSMUSG00000022156
ENSMUSG00000102615	ENSMUSG00000098672	ENSMUSG00000113010	ENSMUSG00000082062	ENSMUSG00000108316	ENSMUSG00000097231	ENSMUSG00000053916	ENSMUSG00000035476	ENSMUSG00000026384	ENSMUSG00000102051
ENSMUSG00000031137	ENSMUSG00000074766	ENSMUSG00000097488	ENSMUSG00000065246	ENSMUSG00000086657	ENSMUSG00000109959	ENSMUSG00000037157	ENSMUSG00000001517	ENSMUSG00000030722	ENSMUSG00000062257
ENSMUSG00000063887	ENSMUSG00000110863	ENSMUSG00000050592	ENSMUSG00000025658	ENSMUSG00000085612	ENSMUSG00000071230	novel.4	ENSMUSG00000085793	ENSMUSG00000022828	novel.552
ENSMUSG00000087825	ENSMUSG00000026645	ENSMUSG00000065551	ENSMUSG00000102665	ENSMUSG00000031196	ENSMUSG00000085177	ENSMUSG00000085415	ENSMUSG00000085711	ENSMUSG00000040112	ENSMUSG00000085111
ENSMUSG00000107060	ENSMUSG00000028782	ENSMUSG00000087700	ENSMUSG00000096327	ENSMUSG00000093162	ENSMUSG00000078380	ENSMUSG00000057060	ENSMUSG00000042472	ENSMUSG00000033031	ENSMUSG00000082396
ENSMUSG00000105940	ENSMUSG00000047155	ENSMUSG00000087433	ENSMUSG00000093404	ENSMUSG00000110411	ENSMUSG00000115454	ENSMUSG00000103156	ENSMUSG00000025227	ENSMUSG00000005043	ENSMUSG00000031258
ENSMUSG00000023826	ENSMUSG00000020830	ENSMUSG00000051498	ENSMUSG00000104150	ENSMUSG00000108195	ENSMUSG00000096684	ENSMUSG00000112830	ENSMUSG00000030689	ENSMUSG00000026097	ENSMUSG00000025932
ENSMUSG00000108841	ENSMUSG00000114014	ENSMUSG00000032776	ENSMUSG00000004902	ENSMUSG00000114709	ENSMUSG00000107458	ENSMUSG00000028640	ENSMUSG00000040586	ENSMUSG00000006445	ENSMUSG00000005547
ENSMUSG00000060314	ENSMUSG00000111583	ENSMUSG00000109108	ENSMUSG00000097115	ENSMUSG00000099338	ENSMUSG00000027489	novel.629	ENSMUSG00000001786	ENSMUSG00000099609	ENSMUSG00000105561
ENSMUSG00000110601	ENSMUSG00000115855	novel.246	ENSMUSG00000026874	ENSMUSG00000082658	ENSMUSG00000100426	ENSMUSG00000081692	ENSMUSG00000017764	ENSMUSG00000030400	ENSMUSG00000114999
ENSMUSG00000075265	novel.374	ENSMUSG00000071265	ENSMUSG00000108255	ENSMUSG00000102428	ENSMUSG00000112990	ENSMUSG00000062704	ENSMUSG00000023919	ENSMUSG00000021891	ENSMUSG00000097025
ENSMUSG00000065732	ENSMUSG00000101848	novel.557	ENSMUSG00000050157	ENSMUSG00000103443	ENSMUSG00000073408	ENSMUSG00000041165	ENSMUSG00000034848	ENSMUSG00000002343	ENSMUSG00000105806
ENSMUSG00000044117	ENSMUSG00000109610	novel.30	ENSMUSG00000090075	ENSMUSG00000112068	ENSMUSG00000088172	ENSMUSG00000085679	ENSMUSG00000022386	ENSMUSG00000105977	ENSMUSG00000104557
novel.166	ENSMUSG00000024824	ENSMUSG00000089889	ENSMUSG00000090779	ENSMUSG00000112134	ENSMUSG00000070823	ENSMUSG00000107401	ENSMUSG00000088993	ENSMUSG00000032254	ENSMUSG00000105506
ENSMUSG00000057182	ENSMUSG00000101832	ENSMUSG00000048988	ENSMUSG00000108378	ENSMUSG00000082073	ENSMUSG00000077261	novel.107	ENSMUSG00000066838	ENSMUSG00000027379	ENSMUSG00000112109
ENSMUSG00000035295	ENSMUSG00000036411	ENSMUSG00000046318	ENSMUSG00000078940	ENSMUSG00000108038	ENSMUSG00000031838	ENSMUSG00000089223	ENSMUSG00000071256	ENSMUSG00000020834	ENSMUSG00000097460
ENSMUSG00000082260	novel.270	ENSMUSG00000034687	ENSMUSG00000090891	ENSMUSG00000111447	ENSMUSG00000022041	ENSMUSG00000084603	ENSMUSG00000021113	ENSMUSG00000023882	ENSMUSG00000109284
ENSMUSG00000047884	ENSMUSG00000038903	ENSMUSG00000052821	ENSMUSG00000073680	ENSMUSG00000097151	ENSMUSG00000065812	ENSMUSG00000089601	ENSMUSG00000046605	ENSMUSG00000036537	ENSMUSG00000110238
ENSMUSG00000071226	ENSMUSG00000058806	ENSMUSG00000038421	ENSMUSG00000065423	ENSMUSG00000076875	ENSMUSG00000040904	ENSMUSG00000044362	ENSMUSG00000021975	ENSMUSG00000032193	ENSMUSG00000114863
ENSMUSG00000031273	ENSMUSG00000097326	ENSMUSG00000031662	ENSMUSG00000084571	ENSMUSG00000029384	ENSMUSG00000103822	ENSMUSG00000072944	ENSMUSG00000031901	ENSMUSG00000027361	ENSMUSG00000090691
ENSMUSG00000103614	ENSMUSG00000047022	ENSMUSG00000044022	ENSMUSG00000032181	ENSMUSG00000070469	ENSMUSG00000088270	ENSMUSG00000022868	ENSMUSG00000011263	ENSMUSG00000044934	ENSMUSG00000055170
ENSMUSG00000110127	novel.470	ENSMUSG00000037145	ENSMUSG00000112596	ENSMUSG00000036095	ENSMUSG00000113949	ENSMUSG00000082110	ENSMUSG00000090516	ENSMUSG00000026798	ENSMUSG00000109080
ENSMUSG00000087221	ENSMUSG00000053626	novel.158	ENSMUSG00000106746	ENSMUSG00000031682	ENSMUSG00000097282	ENSMUSG00000107698	ENSMUSG00000068114	ENSMUSG00000049764	ENSMUSG00000112014
ENSMUSG00000108311	ENSMUSG00000030230	ENSMUSG00000043458	ENSMUSG00000114539	ENSMUSG00000083935	ENSMUSG00000084932	ENSMUSG00000097967	ENSMUSG00000061723	ENSMUSG00000022246	ENSMUSG00000076327
ENSMUSG00000068373	ENSMUSG00000097045	novel.9	ENSMUSG00000082274	ENSMUSG00000101556	ENSMUSG00000096561	ENSMUSG00000086222	ENSMUSG00000039738	ENSMUSG00000050854	ENSMUSG00000087776
ENSMUSG00000054892	ENSMUSG00000095204	ENSMUSG00000033470	ENSMUSG00000087013	ENSMUSG00000102742	ENSMUSG00000106818	novel.167	ENSMUSG00000001521	ENSMUSG00000024118	ENSMUSG00000116307
ENSMUSG00000103827	novel.540	ENSMUSG00000075302	ENSMUSG00000112621	ENSMUSG00000081657	ENSMUSG00000065520	ENSMUSG00000089151	ENSMUSG00000048677	ENSMUSG00000024327	ENSMUSG00000033882
ENSMUSG00000050700	ENSMUSG00000083104	ENSMUSG00000098919	ENSMUSG00000109127	ENSMUSG00000107892	ENSMUSG00000114106	ENSMUSG00000115127	ENSMUSG00000023034	ENSMUSG00000020413	ENSMUSG00000086474
ENSMUSG00000098553	ENSMUSG00000093075	ENSMUSG00000108283	ENSMUSG00000109032	novel.521	ENSMUSG00000090406	ENSMUSG00000113443	ENSMUSG00000078350	ENSMUSG00000020330	ENSMUSG00000112163
ENSMUSG00000085407	ENSMUSG00000066721	ENSMUSG00000053358	ENSMUSG00000103191	ENSMUSG00000113601	ENSMUSG00000097329	ENSMUSG00000088128	ENSMUSG00000022325	ENSMUSG00000045273	ENSMUSG00000114724
ENSMUSG00000109390	ENSMUSG00000084781	ENSMUSG00000024774	ENSMUSG00000082560	ENSMUSG00000110620	ENSMUSG00000080731	ENSMUSG00000079053	ENSMUSG00000059897	ENSMUSG00000020576	ENSMUSG00000090004
ENSMUSG00000112301	ENSMUSG00000086140	ENSMUSG00000074342	ENSMUSG00000113341	ENSMUSG00000089635	ENSMUSG00000065398	ENSMUSG00000083474	ENSMUSG00000054836	ENSMUSG00000040312	ENSMUSG00000052293
ENSMUSG00000049565	ENSMUSG00000036560	ENSMUSG00000047592	ENSMUSG00000074604	ENSMUSG00000104094	ENSMUSG00000097057	ENSMUSG00000084277	ENSMUSG00000061244	ENSMUSG00000068101	novel.531
ENSMUSG00000046354	ENSMUSG00000040936	ENSMUSG00000022657	ENSMUSG00000105876	ENSMUSG00000090078	ENSMUSG00000109816	ENSMUSG00000081161	ENSMUSG00000067889	ENSMUSG00000001420	ENSMUSG00000026247
ENSMUSG00000099375	novel.98	ENSMUSG00000086507	ENSMUSG00000061039	ENSMUSG00000108042	ENSMUSG00000050860	ENSMUSG00000078956	ENSMUSG00000039929	ENSMUSG00000030008	ENSMUSG00000108703
ENSMUSG00000101798	ENSMUSG00000093424	ENSMUSG00000087496	ENSMUSG00000088459	ENSMUSG00000084969	novel.484	ENSMUSG00000045455	ENSMUSG00000031482	ENSMUSG00000034413	ENSMUSG00000109279
ENSMUSG00000074646	novel.633	ENSMUSG00000083041	ENSMUSG00000080468	ENSMUSG00000104528	ENSMUSG00000082199	ENSMUSG00000051504	ENSMUSG00000043987	ENSMUSG00000039826	novel.545
ENSMUSG00000097413	ENSMUSG00000100764	ENSMUSG00000093087	ENSMUSG00000094868	ENSMUSG00000097170	ENSMUSG00000064745	ENSMUSG00000063535	ENSMUSG00000040675	ENSMUSG00000046441	ENSMUSG00000082429
ENSMUSG00000022838	ENSMUSG00000047307	novel.203	ENSMUSG00000031734	ENSMUSG00000087252	ENSMUSG00000094345	ENSMUSG00000078656	ENSMUSG00000032578	ENSMUSG00000032077	ENSMUSG00000113558
ENSMUSG00000084645	ENSMUSG00000022297	ENSMUSG00000036469	ENSMUSG00000104900	ENSMUSG00000116121	ENSMUSG00000081494	ENSMUSG00000086478	ENSMUSG00000049230	ENSMUSG00000029594	ENSMUSG00000074419
ENSMUSG00000030887	ENSMUSG00000044145	ENSMUSG00000093579	ENSMUSG00000020010	ENSMUSG00000100060	ENSMUSG00000089431	ENSMUSG00000097075	ENSMUSG00000066233	ENSMUSG00000027510	ENSMUSG00000050974
ENSMUSG00000022659	ENSMUSG00000035615	ENSMUSG00000085918	ENSMUSG00000053081	ENSMUSG00000073878	ENSMUSG00000108268	ENSMUSG00000084970	ENSMUSG00000047205	ENSMUSG00000061718	ENSMUSG00000048782
ENSMUSG00000028182	ENSMUSG00000020930	ENSMUSG00000079773	ENSMUSG00000098952	ENSMUSG00000022496	ENSMUSG00000109372	ENSMUSG00000032083	ENSMUSG00000054074	ENSMUSG00000091655	ENSMUSG00000078905
ENSMUSG00000009551	ENSMUSG00000038738	ENSMUSG00000086845	ENSMUSG00000022101	ENSMUSG00000085316	ENSMUSG00000097800	ENSMUSG00000071151	ENSMUSG00000028175	ENSMUSG00000044751	ENSMUSG00000096112
ENSMUSG00000112728	ENSMUSG00000041771	ENSMUSG00000085295	ENSMUSG00000103691	ENSMUSG00000105741	ENSMUSG00000090840	ENSMUSG00000049897	ENSMUSG00000034544	ENSMUSG00000022601	ENSMUSG00000096506
ENSMUSG00000083196	ENSMUSG00000041679	ENSMUSG00000026271	ENSMUSG00000111840	ENSMUSG00000008153	ENSMUSG00000097497	ENSMUSG00000001657	ENSMUSG00000038037	ENSMUSG00000029551	ENSMUSG00000101437
ENSMUSG00000066755	ENSMUSG00000005360	ENSMUSG00000020787	ENSMUSG00000086098	ENSMUSG00000113529	ENSMUSG00000065674	ENSMUSG00000113570	ENSMUSG00000021713	ENSMUSG00000031953	ENSMUSG00000002910
ENSMUSG00000116215	ENSMUSG00000107868	ENSMUSG00000056602	ENSMUSG00000065343	ENSMUSG00000084880	ENSMUSG00000085053	ENSMUSG00000111820	ENSMUSG00000028018	ENSMUSG00000039917	ENSMUSG00000105231
ENSMUSG00000085589	ENSMUSG00000097254	ENSMUSG00000068606	ENSMUSG00000104686	ENSMUSG00000070369	ENSMUSG00000093251	ENSMUSG00000052912	ENSMUSG00000086610	ENSMUSG00000049300	ENSMUSG00000065510
ENSMUSG00000114210	ENSMUSG00000032356	ENSMUSG00000047798	ENSMUSG00000016150	ENSMUSG00000104368	ENSMUSG00000102882	ENSMUSG00000107814	ENSMUSG00000004018	ENSMUSG00000039994	ENSMUSG00000013483
ENSMUSG00000110635	ENSMUSG00000042246	ENSMUSG00000039783	ENSMUSG00000039629	ENSMUSG00000048544	ENSMUSG00000049598	ENSMUSG00000097145	ENSMUSG00000113749	ENSMUSG00000026279	ENSMUSG00000053111
ENSMUSG00000065528	novel.188	novel.113	ENSMUSG00000048636	ENSMUSG00000090215	ENSMUSG00000114738	ENSMUSG00000046168	ENSMUSG00000022070	ENSMUSG00000033788	ENSMUSG00000099773
ENSMUSG00000110791	ENSMUSG00000044043	ENSMUSG00000025701	ENSMUSG00000089829	ENSMUSG00000032021	ENSMUSG00000085445	ENSMUSG00000079330	ENSMUSG00000020541	ENSMUSG00000036613	ENSMUSG00000024171
ENSMUSG00000097380	ENSMUSG00000106339	ENSMUSG00000029442	ENSMUSG00000037738	ENSMUSG00000064202	ENSMUSG00000049971	ENSMUSG00000050822	ENSMUSG00000043903	ENSMUSG00000040464	ENSMUSG00000036169
ENSMUSG00000110038	novel.333	ENSMUSG00000044349	ENSMUSG00000101693	ENSMUSG00000025936	ENSMUSG00000021898	ENSMUSG00000040612	ENSMUSG00000028331	ENSMUSG00000032342	ENSMUSG00000038009
ENSMUSG00000108704	ENSMUSG00000038580	ENSMUSG00000020264	ENSMUSG00000106708	ENSMUSG00000052281	ENSMUSG00000107118	ENSMUSG00000039395	ENSMUSG00000059323	ENSMUSG00000045903	novel.622
ENSMUSG00000005237	novel.147	ENSMUSG00000103847	ENSMUSG00000068303	ENSMUSG00000085054	ENSMUSG00000028359	ENSMUSG00000027560	ENSMUSG00000043668	ENSMUSG00000042308	ENSMUSG00000107439
ENSMUSG00000097921	ENSMUSG00000036743	ENSMUSG00000111118	ENSMUSG00000086679	ENSMUSG00000115383	ENSMUSG00000087049	ENSMUSG00000106219	ENSMUSG00000044367	ENSMUSG00000051316	ENSMUSG00000114147
ENSMUSG00000108871	ENSMUSG00000096410	ENSMUSG00000030922	ENSMUSG00000103032	ENSMUSG00000097223	ENSMUSG00000113647	ENSMUSG00000020331	ENSMUSG00000028373	ENSMUSG00000024598	ENSMUSG00000084512
ENSMUSG00000085411	ENSMUSG00000083152	ENSMUSG00000086058	ENSMUSG00000057160	ENSMUSG00000108322	ENSMUSG00000081242	ENSMUSG00000115602	ENSMUSG00000031730	ENSMUSG00000038214	ENSMUSG00000038760
ENSMUSG00000089651	ENSMUSG00000033595	ENSMUSG00000095493	ENSMUSG00000041750	ENSMUSG00000081248	ENSMUSG00000098666	ENSMUSG00000085078	ENSMUSG00000076065	ENSMUSG00000024795	ENSMUSG00000047819
ENSMUSG00000032281	ENSMUSG00000005705	ENSMUSG00000095788	ENSMUSG00000106365	ENSMUSG00000103562	ENSMUSG00000054594	ENSMUSG00000028435	ENSMUSG00000017309	ENSMUSG00000006527	ENSMUSG00000093102
ENSMUSG00000082008	ENSMUSG00000108842	ENSMUSG00000085408	ENSMUSG00000079042	ENSMUSG00000058441	ENSMUSG00000103265	ENSMUSG00000110208	ENSMUSG00000026799	ENSMUSG00000019303	ENSMUSG00000083921
ENSMUSG00000106484	ENSMUSG00000043153	ENSMUSG00000106067	ENSMUSG00000070443	ENSMUSG00000105875	ENSMUSG00000116365	ENSMUSG00000067219	ENSMUSG00000031853	ENSMUSG00000030225	ENSMUSG00000066952
ENSMUSG00000042200	ENSMUSG00000078868	ENSMUSG00000112941	ENSMUSG00000028747	ENSMUSG00000093975	ENSMUSG00000054958	ENSMUSG00000029072	ENSMUSG00000033313	ENSMUSG00000035455	ENSMUSG00000065411
ENSMUSG00000091177	ENSMUSG00000100826	ENSMUSG00000082399	ENSMUSG00000113814	ENSMUSG00000090230	ENSMUSG00000081590	ENSMUSG00000113965	ENSMUSG00000081157	ENSMUSG00000038047	ENSMUSG00000092539
ENSMUSG00000078875	ENSMUSG00000022012	novel.441	ENSMUSG00000079299	ENSMUSG00000028950	ENSMUSG00000108967	ENSMUSG00000090023	ENSMUSG00000026709	ENSMUSG00000039813	ENSMUSG00000046101
ENSMUSG00000040919	ENSMUSG00000097337	ENSMUSG00000064853	ENSMUSG00000105096	ENSMUSG00000115645	ENSMUSG00000088342	ENSMUSG00000088639	ENSMUSG00000084941	ENSMUSG00000045328	ENSMUSG00000076216
ENSMUSG00000086139	ENSMUSG00000097648	ENSMUSG00000061013	ENSMUSG00000070214	ENSMUSG00000086783	ENSMUSG00000097370	ENSMUSG00000006462	ENSMUSG00000060803	ENSMUSG00000039252	ENSMUSG00000046971
ENSMUSG00000039632	novel.354	ENSMUSG00000031022	ENSMUSG00000015451	ENSMUSG00000027801	ENSMUSG00000102737	ENSMUSG00000032357	ENSMUSG00000028901	ENSMUSG00000073293	novel.133
ENSMUSG00000097889	ENSMUSG00000055137	ENSMUSG00000097194	ENSMUSG00000088961	novel.469	ENSMUSG00000104794	ENSMUSG00000071568	ENSMUSG00000003604	ENSMUSG00000056014	ENSMUSG00000090608
ENSMUSG00000040606	ENSMUSG00000110120	ENSMUSG00000100627	ENSMUSG00000105664	ENSMUSG00000044216	ENSMUSG00000107688	ENSMUSG00000026989	ENSMUSG00000031090	ENSMUSG00000007476	ENSMUSG00000064765
ENSMUSG00000055210	ENSMUSG00000098449	ENSMUSG00000097439	ENSMUSG00000070390	ENSMUSG00000074569	ENSMUSG00000046834	ENSMUSG00000098268	ENSMUSG00000072623	ENSMUSG00000035401	ENSMUSG00000059912
ENSMUSG00000029204	ENSMUSG00000110477	ENSMUSG00000085791	ENSMUSG00000044708	novel.559	ENSMUSG00000006179	ENSMUSG00000011154	ENSMUSG00000026455	ENSMUSG00000025049	ENSMUSG00000074092
ENSMUSG00000021313	ENSMUSG00000074595	novel.48	ENSMUSG00000084865	ENSMUSG00000083856	ENSMUSG00000087575	novel.424	ENSMUSG00000093874	ENSMUSG00000049482	ENSMUSG00000099202
ENSMUSG00000056366	ENSMUSG00000111345	ENSMUSG00000032656	ENSMUSG00000046999	ENSMUSG00000004296	ENSMUSG00000043522	ENSMUSG00000079915	ENSMUSG00000028212	ENSMUSG00000115219	ENSMUSG00000105559
ENSMUSG00000060924	novel.38	ENSMUSG00000068120	ENSMUSG00000089096	ENSMUSG00000064719	ENSMUSG00000100632	novel.364	ENSMUSG00000026404	ENSMUSG00000021666	ENSMUSG00000109124
ENSMUSG00000037224	ENSMUSG00000085563	ENSMUSG00000039013	ENSMUSG00000074461	ENSMUSG00000083897	ENSMUSG00000065922	ENSMUSG00000024366	ENSMUSG00000047003	ENSMUSG00000031563	ENSMUSG00000105008
ENSMUSG00000097559	ENSMUSG00000064530	ENSMUSG00000005107	ENSMUSG00000035745	ENSMUSG00000021986	ENSMUSG00000014609	ENSMUSG00000085639	ENSMUSG00000030878	ENSMUSG00000034171	ENSMUSG00000082596
ENSMUSG00000106490	ENSMUSG00000086448	ENSMUSG00000085573	ENSMUSG00000091007	ENSMUSG00000071324	ENSMUSG00000106757	ENSMUSG00000072612	ENSMUSG00000033356	ENSMUSG00000038323	ENSMUSG00000112910
ENSMUSG00000097068	ENSMUSG00000030731	ENSMUSG00000095477	ENSMUSG00000106332	ENSMUSG00000097953	ENSMUSG00000109731	ENSMUSG00000055003	ENSMUSG00000087142	ENSMUSG00000058440	ENSMUSG00000065634
ENSMUSG00000089975	ENSMUSG00000108950	ENSMUSG00000086454	ENSMUSG00000112229	ENSMUSG00000059412	ENSMUSG00000082483	ENSMUSG00000085733	ENSMUSG00000070699	ENSMUSG00000028013	ENSMUSG00000086192
ENSMUSG00000111905	ENSMUSG00000109364	ENSMUSG00000037944	ENSMUSG00000076891	ENSMUSG00000108732	ENSMUSG00000086206	ENSMUSG00000038045	ENSMUSG00000032782	ENSMUSG00000022945	ENSMUSG00000093363
ENSMUSG00000056296	ENSMUSG00000004328	novel.389	ENSMUSG00000107861	ENSMUSG00000113816	ENSMUSG00000099510	novel.433	ENSMUSG00000040302	ENSMUSG00000002068	ENSMUSG00000079588
ENSMUSG00000113072	ENSMUSG00000046415	ENSMUSG00000106290	ENSMUSG00000092349	ENSMUSG00000108678	ENSMUSG00000068964	ENSMUSG00000078915	ENSMUSG00000032119	ENSMUSG00000031821	ENSMUSG00000085862
ENSMUSG00000083715	ENSMUSG00000003271	ENSMUSG00000088224	ENSMUSG00000082305	ENSMUSG00000024175	ENSMUSG00000108671	novel.279	ENSMUSG00000091803	ENSMUSG00000021597	ENSMUSG00000097294
ENSMUSG00000082130	ENSMUSG00000114785	ENSMUSG00000049744	ENSMUSG00000019232	novel.417	ENSMUSG00000089169	ENSMUSG00000111847	ENSMUSG00000018648	ENSMUSG00000042498	ENSMUSG00000088018
ENSMUSG00000039563	ENSMUSG00000041556	ENSMUSG00000087020	novel.612	ENSMUSG00000073234	ENSMUSG00000108402	ENSMUSG00000098041	ENSMUSG00000006678	ENSMUSG00000114349	ENSMUSG00000106597
ENSMUSG00000044867	ENSMUSG00000104018	novel.117	ENSMUSG00000107354	ENSMUSG00000090008	ENSMUSG00000084870	ENSMUSG00000114688	ENSMUSG00000036977	ENSMUSG00000066191	ENSMUSG00000063277
ENSMUSG00000093672	novel.529	ENSMUSG00000050103	ENSMUSG00000097676	ENSMUSG00000030330	ENSMUSG00000092752	ENSMUSG00000033847	ENSMUSG00000082163	ENSMUSG00000044149	ENSMUSG00000096990
ENSMUSG00000091834	ENSMUSG00000022790	ENSMUSG00000097251	ENSMUSG00000093158	ENSMUSG00000085033	ENSMUSG00000103527	ENSMUSG00000107477	ENSMUSG00000049904	ENSMUSG00000021707	ENSMUSG00000103016
ENSMUSG00000112196	ENSMUSG00000078490	ENSMUSG00000050732	ENSMUSG00000095133	ENSMUSG00000064567	ENSMUSG00000110570	ENSMUSG00000061510	ENSMUSG00000028488	ENSMUSG00000098132	ENSMUSG00000112593
ENSMUSG00000022805	ENSMUSG00000061272	ENSMUSG00000037318	ENSMUSG00000103098	ENSMUSG00000090024	ENSMUSG00000092683	ENSMUSG00000082063	ENSMUSG00000026051	ENSMUSG00000000301	ENSMUSG00000073403
ENSMUSG00000097727	ENSMUSG00000025496	novel.144	ENSMUSG00000098424	ENSMUSG00000081185	ENSMUSG00000084548	novel.520	ENSMUSG00000051355	ENSMUSG00000062846	ENSMUSG00000101133
ENSMUSG00000045467	ENSMUSG00000084885	ENSMUSG00000095609	ENSMUSG00000106519	ENSMUSG00000084839	ENSMUSG00000092838	ENSMUSG00000072618	ENSMUSG00000020493	ENSMUSG00000028999	ENSMUSG00000024905
ENSMUSG00000097806	ENSMUSG00000073145	ENSMUSG00000087698	novel.494	ENSMUSG00000086767	ENSMUSG00000099157	ENSMUSG00000080904	ENSMUSG00000026589	ENSMUSG00000029027	ENSMUSG00000109244
ENSMUSG00000073394	ENSMUSG00000079434	novel.22	ENSMUSG00000080384	ENSMUSG00000090173	ENSMUSG00000090211	ENSMUSG00000090370	ENSMUSG00000062040	ENSMUSG00000029591	ENSMUSG00000077780
ENSMUSG00000111343	novel.82	ENSMUSG00000059256	ENSMUSG00000087594	ENSMUSG00000112294	ENSMUSG00000097033	ENSMUSG00000087629	ENSMUSG00000065642	ENSMUSG00000022582	ENSMUSG00000052848
ENSMUSG00000116237	ENSMUSG00000036185	ENSMUSG00000032915	ENSMUSG00000082498	ENSMUSG00000031789	ENSMUSG00000103973	ENSMUSG00000075225	ENSMUSG00000114321	ENSMUSG00000016624	ENSMUSG00000091968
ENSMUSG00000034833	ENSMUSG00000031883	ENSMUSG00000040328	ENSMUSG00000104951	novel.69	ENSMUSG00000112810	ENSMUSG00000013523	ENSMUSG00000066057	ENSMUSG00000020783	ENSMUSG00000079311
ENSMUSG00000091387	ENSMUSG00000109231	ENSMUSG00000042564	ENSMUSG00000051910	ENSMUSG00000095311	ENSMUSG00000108640	ENSMUSG00000023153	ENSMUSG00000040321	ENSMUSG00000027635	ENSMUSG00000115249
ENSMUSG00000114232	ENSMUSG00000089853	ENSMUSG00000041831	ENSMUSG00000085211	ENSMUSG00000103219	ENSMUSG00000110580	ENSMUSG00000071112	ENSMUSG00000019761	ENSMUSG00000042766	ENSMUSG00000086526
novel.549	ENSMUSG00000097404	ENSMUSG00000075122	ENSMUSG00000027520	ENSMUSG00000102440	ENSMUSG00000086561	ENSMUSG00000113123	ENSMUSG00000055240	ENSMUSG00000106666	ENSMUSG00000109673
ENSMUSG00000087535	ENSMUSG00000097055	ENSMUSG00000046275	ENSMUSG00000089830	ENSMUSG00000005339	ENSMUSG00000084231	ENSMUSG00000028591	ENSMUSG00000030752	ENSMUSG00000027551	ENSMUSG00000089450
ENSMUSG00000020870	ENSMUSG00000076612	ENSMUSG00000049939	ENSMUSG00000092229	ENSMUSG00000097154	ENSMUSG00000089598	novel.255	ENSMUSG00000113722	ENSMUSG00000036391	ENSMUSG00000103364
ENSMUSG00000105078	ENSMUSG00000092896	ENSMUSG00000097779	ENSMUSG00000048003	ENSMUSG00000079965	ENSMUSG00000084498	novel.36	ENSMUSG00000001829	ENSMUSG00000022394	ENSMUSG00000034987
ENSMUSG00000073492	ENSMUSG00000110524	ENSMUSG00000111329	ENSMUSG00000107440	ENSMUSG00000115867	ENSMUSG00000087395	ENSMUSG00000092233	ENSMUSG00000097743	ENSMUSG00000042029	ENSMUSG00000103925
ENSMUSG00000088453	ENSMUSG00000060176	ENSMUSG00000097534	ENSMUSG00000081605	ENSMUSG00000101258	ENSMUSG00000040136	ENSMUSG00000087574	ENSMUSG00000085787	ENSMUSG00000033364	ENSMUSG00000107428
ENSMUSG00000033676	ENSMUSG00000030361	ENSMUSG00000087249	ENSMUSG00000097597	ENSMUSG00000020234	ENSMUSG00000096549	ENSMUSG00000100261	ENSMUSG00000020875	ENSMUSG00000042988	ENSMUSG00000083429
ENSMUSG00000103138	ENSMUSG00000022429	ENSMUSG00000039981	ENSMUSG00000113455	ENSMUSG00000097773	ENSMUSG00000074817	novel.603	ENSMUSG00000004263	ENSMUSG00000068270	ENSMUSG00000069274
ENSMUSG00000092394	ENSMUSG00000108801	ENSMUSG00000024771	ENSMUSG00000058470	ENSMUSG00000102305	ENSMUSG00000116435	ENSMUSG00000085271	ENSMUSG00000108350	ENSMUSG00000073705	ENSMUSG00000064658
ENSMUSG00000085145	ENSMUSG00000032346	ENSMUSG00000065387	ENSMUSG00000108096	ENSMUSG00000032443	ENSMUSG00000098520	ENSMUSG00000108912	ENSMUSG00000053134	ENSMUSG00000022385	ENSMUSG00000109450
ENSMUSG00000089956	ENSMUSG00000056598	ENSMUSG00000038304	ENSMUSG00000100880	ENSMUSG00000103272	ENSMUSG00000084099	ENSMUSG00000088867	ENSMUSG00000104649	ENSMUSG00000024883	ENSMUSG00000103693
ENSMUSG00000087129	ENSMUSG00000033029	novel.592	ENSMUSG00000021874	ENSMUSG00000095054	ENSMUSG00000091238	ENSMUSG00000070645	ENSMUSG00000027765	ENSMUSG00000038784	ENSMUSG00000077409
ENSMUSG00000097040	ENSMUSG00000114569	novel.35	ENSMUSG00000079168	ENSMUSG00000106376	novel.617	ENSMUSG00000095969	ENSMUSG00000037426	ENSMUSG00000019864	ENSMUSG00000097535
ENSMUSG00000085397	ENSMUSG00000089337	ENSMUSG00000024526	ENSMUSG00000058740	ENSMUSG00000105981	ENSMUSG00000104988	ENSMUSG00000111358	ENSMUSG00000097769	ENSMUSG00000048058	ENSMUSG00000095512
ENSMUSG00000109708	ENSMUSG00000066720	ENSMUSG00000025735	ENSMUSG00000108166	ENSMUSG00000108347	ENSMUSG00000098807	ENSMUSG00000087714	ENSMUSG00000006763	ENSMUSG00000027487	ENSMUSG00000068243
ENSMUSG00000099895	ENSMUSG00000052133	ENSMUSG00000034959	ENSMUSG00000084986	ENSMUSG00000088494	ENSMUSG00000064770	ENSMUSG00000102278	ENSMUSG00000070972	ENSMUSG00000021211	ENSMUSG00000084558
ENSMUSG00000114452	ENSMUSG00000094951	ENSMUSG00000042751	ENSMUSG00000097816	ENSMUSG00000109010	ENSMUSG00000024027	ENSMUSG00000078655	ENSMUSG00000021044	ENSMUSG00000045140	ENSMUSG00000049396
ENSMUSG00000007021	ENSMUSG00000000325	ENSMUSG00000070687	ENSMUSG00000097271	ENSMUSG00000098104	ENSMUSG00000085716	ENSMUSG00000045326	ENSMUSG00000036975	ENSMUSG00000010554	ENSMUSG00000034730
ENSMUSG00000097509	ENSMUSG00000096715	ENSMUSG00000023274	ENSMUSG00000047733	ENSMUSG00000070806	ENSMUSG00000090322	ENSMUSG00000104916	ENSMUSG00000030839	ENSMUSG00000114993	ENSMUSG00000087925
ENSMUSG00000112836	ENSMUSG00000116505	ENSMUSG00000114662	ENSMUSG00000044471	ENSMUSG00000107567	ENSMUSG00000112429	ENSMUSG00000106409	ENSMUSG00000048439	ENSMUSG00000077457	ENSMUSG00000093985
ENSMUSG00000082956	ENSMUSG00000050545	ENSMUSG00000065399	ENSMUSG00000085241	ENSMUSG00000073482	ENSMUSG00000096192	ENSMUSG00000080753	ENSMUSG00000053846	ENSMUSG00000034333	ENSMUSG00000093394
ENSMUSG00000112983	ENSMUSG00000079157	ENSMUSG00000056569	ENSMUSG00000020461	ENSMUSG00000108196	ENSMUSG00000109638	ENSMUSG00000114665	ENSMUSG00000096586	ENSMUSG00000028453	ENSMUSG00000021534
ENSMUSG00000046952	ENSMUSG00000002274	ENSMUSG00000060459	ENSMUSG00000115354	ENSMUSG00000044081	ENSMUSG00000021478	ENSMUSG00000085223	ENSMUSG00000072941	ENSMUSG00000021635	ENSMUSG00000095761
ENSMUSG00000107810	ENSMUSG00000116234	ENSMUSG00000031980	ENSMUSG00000063975	ENSMUSG00000088069	ENSMUSG00000086754	ENSMUSG00000060678	ENSMUSG00000036022	ENSMUSG00000038028	ENSMUSG00000103767
ENSMUSG00000028460	ENSMUSG00000052374	ENSMUSG00000022876	ENSMUSG00000084738	ENSMUSG00000086860	ENSMUSG00000108033	ENSMUSG00000029372	ENSMUSG00000037031	ENSMUSG00000024542	ENSMUSG00000074213
ENSMUSG00000040505	ENSMUSG00000029556	ENSMUSG00000070077	ENSMUSG00000036853	ENSMUSG00000033544	ENSMUSG00000034739	ENSMUSG00000081611	ENSMUSG00000035936	ENSMUSG00000029600	ENSMUSG00000076570
ENSMUSG00000116504	ENSMUSG00000107451	ENSMUSG00000036306	ENSMUSG00000032495	ENSMUSG00000106682	ENSMUSG00000097146	ENSMUSG00000074236	ENSMUSG00000010154	ENSMUSG00000030091	ENSMUSG00000109936
ENSMUSG00000064039	ENSMUSG00000107736	ENSMUSG00000065460	ENSMUSG00000097003	ENSMUSG00000108497	ENSMUSG00000004038	ENSMUSG00000031224	ENSMUSG00000037525	ENSMUSG00000041594	novel.201
ENSMUSG00000021575	ENSMUSG00000047259	ENSMUSG00000054181	ENSMUSG00000023078	ENSMUSG00000076747	ENSMUSG00000089299	ENSMUSG00000113642	ENSMUSG00000026915	ENSMUSG00000074873	ENSMUSG00000106803
ENSMUSG00000076439	ENSMUSG00000088273	ENSMUSG00000088705	ENSMUSG00000045075	ENSMUSG00000044377	ENSMUSG00000096010	ENSMUSG00000109459	ENSMUSG00000037674	ENSMUSG00000033222	ENSMUSG00000018822
ENSMUSG00000046378	ENSMUSG00000065204	ENSMUSG00000029410	ENSMUSG00000075276	ENSMUSG00000102091	ENSMUSG00000025573	ENSMUSG00000115593	ENSMUSG00000081113	ENSMUSG00000028678	ENSMUSG00000078601
ENSMUSG00000086799	ENSMUSG00000087333	ENSMUSG00000086719	ENSMUSG00000091709	ENSMUSG00000036244	ENSMUSG00000110594	ENSMUSG00000085451	ENSMUSG00000024052	ENSMUSG00000061527	ENSMUSG00000072950
ENSMUSG00000106664	ENSMUSG00000086576	ENSMUSG00000054978	ENSMUSG00000104116	ENSMUSG00000093695	novel.46	ENSMUSG00000084575	ENSMUSG00000045822	ENSMUSG00000017639	ENSMUSG00000064823
ENSMUSG00000025964	ENSMUSG00000076613	ENSMUSG00000077239	ENSMUSG00000112860	ENSMUSG00000064247	ENSMUSG00000087936	ENSMUSG00000102488	ENSMUSG00000024830	ENSMUSG00000032463	ENSMUSG00000076147
ENSMUSG00000020191	ENSMUSG00000073073	ENSMUSG00000102299	ENSMUSG00000048752	ENSMUSG00000003411	ENSMUSG00000076395	ENSMUSG00000079418	ENSMUSG00000078584	ENSMUSG00000031669	ENSMUSG00000109555
ENSMUSG00000025497	ENSMUSG00000110408	ENSMUSG00000107992	ENSMUSG00000110197	ENSMUSG00000031698	ENSMUSG00000111512	ENSMUSG00000028794	ENSMUSG00000050900	ENSMUSG00000044433	ENSMUSG00000025916
ENSMUSG00000074232	ENSMUSG00000038860	ENSMUSG00000091575	ENSMUSG00000084939	ENSMUSG00000035459	ENSMUSG00000081153	ENSMUSG00000083100	ENSMUSG00000031787	ENSMUSG00000021569	ENSMUSG00000112161
ENSMUSG00000097390	ENSMUSG00000049511	ENSMUSG00000022219	ENSMUSG00000092512	ENSMUSG00000029168	ENSMUSG00000064952	ENSMUSG00000108518	ENSMUSG00000067106	ENSMUSG00000031684	ENSMUSG00000113037
ENSMUSG00000038242	ENSMUSG00000053574	ENSMUSG00000040247	ENSMUSG00000105804	ENSMUSG00000085143	ENSMUSG00000080744	ENSMUSG00000097887	ENSMUSG00000050379	ENSMUSG00000032400	novel.309
ENSMUSG00000039956	ENSMUSG00000037375	ENSMUSG00000105843	ENSMUSG00000076916	ENSMUSG00000092760	ENSMUSG00000107128	ENSMUSG00000028602	ENSMUSG00000020829	ENSMUSG00000033610	ENSMUSG00000076039
ENSMUSG00000109559	novel.44	ENSMUSG00000073400	ENSMUSG00000107412	ENSMUSG00000110652	ENSMUSG00000087036	ENSMUSG00000053550	ENSMUSG00000065637	ENSMUSG00000022702	ENSMUSG00000114157
ENSMUSG00000044505	ENSMUSG00000085399	ENSMUSG00000101356	ENSMUSG00000073494	ENSMUSG00000114433	ENSMUSG00000085678	ENSMUSG00000098055	ENSMUSG00000019080	ENSMUSG00000001518	ENSMUSG00000064492
ENSMUSG00000087131	ENSMUSG00000063087	ENSMUSG00000106251	ENSMUSG00000093241	ENSMUSG00000038276	ENSMUSG00000107252	ENSMUSG00000110765	ENSMUSG00000026019	ENSMUSG00000095427	ENSMUSG00000019874
ENSMUSG00000076460	novel.112	ENSMUSG00000107961	ENSMUSG00000099037	ENSMUSG00000077338	ENSMUSG00000108542	ENSMUSG00000075031	ENSMUSG00000049721	ENSMUSG00000042306	ENSMUSG00000103726
ENSMUSG00000015854	ENSMUSG00000086541	ENSMUSG00000008845	novel.601	ENSMUSG00000090069	ENSMUSG00000103546	ENSMUSG00000096085	ENSMUSG00000053091	ENSMUSG00000035762	ENSMUSG00000097501
ENSMUSG00000014603	ENSMUSG00000079410	ENSMUSG00000019787	ENSMUSG00000034416	ENSMUSG00000039556	ENSMUSG00000106112	ENSMUSG00000003863	ENSMUSG00000029596	ENSMUSG00000035310	ENSMUSG00000029553
ENSMUSG00000056043	ENSMUSG00000093147	ENSMUSG00000093843	ENSMUSG00000106355	ENSMUSG00000081372	ENSMUSG00000097372	ENSMUSG00000086015	ENSMUSG00000066042	ENSMUSG00000028274	ENSMUSG00000059852
ENSMUSG00000112916	ENSMUSG00000056755	ENSMUSG00000087390	ENSMUSG00000104872	ENSMUSG00000087064	ENSMUSG00000084025	ENSMUSG00000046856	ENSMUSG00000063328	ENSMUSG00000075703	ENSMUSG00000024471
ENSMUSG00000086320	ENSMUSG00000110462	ENSMUSG00000085550	ENSMUSG00000109341	ENSMUSG00000110682	ENSMUSG00000102875	ENSMUSG00000104705	ENSMUSG00000025602	ENSMUSG00000103067	ENSMUSG00000089533
ENSMUSG00000083630	ENSMUSG00000091568	ENSMUSG00000086494	ENSMUSG00000094447	ENSMUSG00000089407	ENSMUSG00000078838	ENSMUSG00000049608	ENSMUSG00000062101	ENSMUSG00000073542	ENSMUSG00000030825
ENSMUSG00000043122	novel.191	ENSMUSG00000084956	ENSMUSG00000077155	ENSMUSG00000029054	ENSMUSG00000051606	ENSMUSG00000032758	ENSMUSG00000024867	ENSMUSG00000026383	ENSMUSG00000082766
ENSMUSG00000089250	ENSMUSG00000059395	ENSMUSG00000027335	ENSMUSG00000110237	ENSMUSG00000037994	ENSMUSG00000105925	ENSMUSG00000114041	ENSMUSG00000027281	ENSMUSG00000056131	ENSMUSG00000044835
ENSMUSG00000083649	novel.438	ENSMUSG00000110148	novel.626	ENSMUSG00000084915	ENSMUSG00000104871	ENSMUSG00000098698	ENSMUSG00000085421	ENSMUSG00000038736	ENSMUSG00000024064
ENSMUSG00000059994	ENSMUSG00000022321	ENSMUSG00000088632	ENSMUSG00000048721	ENSMUSG00000109089	ENSMUSG00000020609	ENSMUSG00000091058	ENSMUSG00000033857	ENSMUSG00000020527	ENSMUSG00000011463
ENSMUSG00000087290	ENSMUSG00000052387	ENSMUSG00000097832	ENSMUSG00000064624	ENSMUSG00000097339	ENSMUSG00000096986	ENSMUSG00000055041	ENSMUSG00000081824	ENSMUSG00000069910	ENSMUSG00000085505
ENSMUSG00000026018	ENSMUSG00000095385	ENSMUSG00000099693	ENSMUSG00000073538	ENSMUSG00000036131	ENSMUSG00000053862	ENSMUSG00000066538	ENSMUSG00000034159	ENSMUSG00000022369	ENSMUSG00000097890
ENSMUSG00000090693	ENSMUSG00000076754	ENSMUSG00000049148	ENSMUSG00000096091	ENSMUSG00000099137	ENSMUSG00000083223	ENSMUSG00000105127	ENSMUSG00000095087	ENSMUSG00000059401	ENSMUSG00000104145
ENSMUSG00000116301	ENSMUSG00000089273	ENSMUSG00000081169	ENSMUSG00000102863	ENSMUSG00000113408	ENSMUSG00000096375	ENSMUSG00000095869	ENSMUSG00000028683	ENSMUSG00000021965	ENSMUSG00000075324
ENSMUSG00000086279	ENSMUSG00000104654	ENSMUSG00000037406	ENSMUSG00000083695	ENSMUSG00000096932	ENSMUSG00000108434	ENSMUSG00000021135	ENSMUSG00000026826	ENSMUSG00000048922	ENSMUSG00000092693
ENSMUSG00000070490	ENSMUSG00000116239	ENSMUSG00000085642	ENSMUSG00000112095	ENSMUSG00000076866	ENSMUSG00000077649	ENSMUSG00000093388	ENSMUSG00000020785	ENSMUSG00000097994	ENSMUSG00000093720
ENSMUSG00000021679	ENSMUSG00000114833	ENSMUSG00000057072	ENSMUSG00000106258	ENSMUSG00000049630	ENSMUSG00000049799	ENSMUSG00000110615	ENSMUSG00000097180	ENSMUSG00000090083	ENSMUSG00000105033
ENSMUSG00000079105	ENSMUSG00000065798	ENSMUSG00000087538	ENSMUSG00000034063	ENSMUSG00000111904	ENSMUSG00000085280	ENSMUSG00000110593	ENSMUSG00000033102	ENSMUSG00000054146	ENSMUSG00000064987
ENSMUSG00000115522	ENSMUSG00000011751	ENSMUSG00000104840	ENSMUSG00000072812	ENSMUSG00000110446	ENSMUSG00000093779	ENSMUSG00000088230	ENSMUSG00000028992	ENSMUSG00000041840	ENSMUSG00000094648
ENSMUSG00000036641	ENSMUSG00000073627	ENSMUSG00000039578	ENSMUSG00000097414	ENSMUSG00000079871	ENSMUSG00000075272	ENSMUSG00000085022	ENSMUSG00000039546	ENSMUSG00000036208	ENSMUSG00000101136
ENSMUSG00000108227	ENSMUSG00000084381	ENSMUSG00000116090	ENSMUSG00000108103	ENSMUSG00000053353	ENSMUSG00000097767	ENSMUSG00000050195	ENSMUSG00000063646	ENSMUSG00000017499	ENSMUSG00000093242
ENSMUSG00000104449	ENSMUSG00000038630	ENSMUSG00000077271	ENSMUSG00000031849	ENSMUSG00000081497	ENSMUSG00000110484	ENSMUSG00000103373	ENSMUSG00000026605	ENSMUSG00000054662	ENSMUSG00000053101
ENSMUSG00000086658	novel.261	ENSMUSG00000105174	ENSMUSG00000108234	ENSMUSG00000105632	ENSMUSG00000022494	ENSMUSG00000073077	ENSMUSG00000045672	ENSMUSG00000078684	ENSMUSG00000086481
ENSMUSG00000087542	ENSMUSG00000088393	ENSMUSG00000045404	ENSMUSG00000009292	ENSMUSG00000044364	ENSMUSG00000087829	ENSMUSG00000109899	ENSMUSG00000064128	ENSMUSG00000040282	ENSMUSG00000087486
ENSMUSG00000099130	ENSMUSG00000079022	ENSMUSG00000083241	ENSMUSG00000065518	ENSMUSG00000101102	ENSMUSG00000115011	ENSMUSG00000082183	ENSMUSG00000115684	ENSMUSG00000096173	ENSMUSG00000074570
ENSMUSG00000007480	ENSMUSG00000019775	ENSMUSG00000047394	ENSMUSG00000115270	ENSMUSG00000100151	ENSMUSG00000107097	ENSMUSG00000022861	ENSMUSG00000035202	ENSMUSG00000002297	ENSMUSG00000113999
ENSMUSG00000104272	ENSMUSG00000026885	ENSMUSG00000081911	ENSMUSG00000092994	ENSMUSG00000082981	ENSMUSG00000112186	ENSMUSG00000104135	ENSMUSG00000096957	ENSMUSG00000022537	ENSMUSG00000062609
ENSMUSG00000105282	ENSMUSG00000097357	ENSMUSG00000108878	ENSMUSG00000109894	ENSMUSG00000026156	ENSMUSG00000114752	ENSMUSG00000035262	ENSMUSG00000019792	ENSMUSG00000037315	ENSMUSG00000083339
ENSMUSG00000097444	ENSMUSG00000104204	ENSMUSG00000057132	ENSMUSG00000089755	ENSMUSG00000098929	ENSMUSG00000033707	ENSMUSG00000115767	ENSMUSG00000092029	novel.313	ENSMUSG00000106492
ENSMUSG00000110353	ENSMUSG00000105006	ENSMUSG00000056130	ENSMUSG00000104710	ENSMUSG00000104830	ENSMUSG00000016283	ENSMUSG00000109428	ENSMUSG00000021906	ENSMUSG00000034601	ENSMUSG00000111926
ENSMUSG00000030525	ENSMUSG00000032523	ENSMUSG00000079110	ENSMUSG00000087596	ENSMUSG00000048502	ENSMUSG00000089723	ENSMUSG00000112806	ENSMUSG00000113769	ENSMUSG00000037085	ENSMUSG00000105941
ENSMUSG00000049093	ENSMUSG00000057244	novel.605	ENSMUSG00000085991	ENSMUSG00000099068	ENSMUSG00000106062	ENSMUSG00000111422	ENSMUSG00000045100	ENSMUSG00000021532	ENSMUSG00000113407
ENSMUSG00000089353	ENSMUSG00000068037	ENSMUSG00000032691	ENSMUSG00000100094	ENSMUSG00000108232	ENSMUSG00000079711	ENSMUSG00000087547	ENSMUSG00000067321	ENSMUSG00000072980	ENSMUSG00000076496
ENSMUSG00000044141	ENSMUSG00000100572	ENSMUSG00000074497	ENSMUSG00000037683	ENSMUSG00000065661	ENSMUSG00000039545	ENSMUSG00000111655	ENSMUSG00000052512	ENSMUSG00000025782	ENSMUSG00000019359
ENSMUSG00000105047	ENSMUSG00000062458	ENSMUSG00000061171	ENSMUSG00000087192	ENSMUSG00000114094	ENSMUSG00000020017	ENSMUSG00000088169	ENSMUSG00000073434	ENSMUSG00000041974	ENSMUSG00000115596
ENSMUSG00000113883	ENSMUSG00000030380	novel.310	ENSMUSG00000113931	ENSMUSG00000103081	ENSMUSG00000115316	ENSMUSG00000088763	ENSMUSG00000079543	ENSMUSG00000023940	ENSMUSG00000049653
ENSMUSG00000112105	ENSMUSG00000020799	ENSMUSG00000099662	ENSMUSG00000096804	ENSMUSG00000103332	novel.47	ENSMUSG00000109599	ENSMUSG00000028256	ENSMUSG00000083708	ENSMUSG00000101588
ENSMUSG00000097203	ENSMUSG00000047842	ENSMUSG00000103472	ENSMUSG00000043794	ENSMUSG00000106108	ENSMUSG00000109119	ENSMUSG00000079386	ENSMUSG00000030652	ENSMUSG00000099553	ENSMUSG00000088790
ENSMUSG00000112950	ENSMUSG00000109827	ENSMUSG00000074398	ENSMUSG00000105601	ENSMUSG00000111058	ENSMUSG00000101166	ENSMUSG00000097363	ENSMUSG00000086644	ENSMUSG00000030316	ENSMUSG00000042845
ENSMUSG00000026062	novel.509	ENSMUSG00000064994	ENSMUSG00000029866	ENSMUSG00000109123	ENSMUSG00000056055	ENSMUSG00000085627	ENSMUSG00000001493	ENSMUSG00000026694	ENSMUSG00000093168
ENSMUSG00000111792	ENSMUSG00000051951	ENSMUSG00000070985	ENSMUSG00000077448	ENSMUSG00000070524	ENSMUSG00000089806	ENSMUSG00000110498	ENSMUSG00000105156	ENSMUSG00000002055	ENSMUSG00000085568
ENSMUSG00000097016	ENSMUSG00000078620	ENSMUSG00000103186	ENSMUSG00000064606	ENSMUSG00000047216	ENSMUSG00000045842	ENSMUSG00000081865	ENSMUSG00000051786	ENSMUSG00000034227	ENSMUSG00000087356
ENSMUSG00000110422	ENSMUSG00000006567	ENSMUSG00000086041	ENSMUSG00000099465	ENSMUSG00000091476	ENSMUSG00000084809	ENSMUSG00000078923	ENSMUSG00000022941	ENSMUSG00000045545	ENSMUSG00000032036
ENSMUSG00000105136	ENSMUSG00000047678	ENSMUSG00000054477	ENSMUSG00000074217	ENSMUSG00000050035	ENSMUSG00000085609	novel.645	ENSMUSG00000026241	ENSMUSG00000078862	ENSMUSG00000047976
ENSMUSG00000087648	ENSMUSG00000035506	ENSMUSG00000096001	ENSMUSG00000094895	novel.510	ENSMUSG00000114585	ENSMUSG00000081758	ENSMUSG00000028706	ENSMUSG00000031381	ENSMUSG00000098822
ENSMUSG00000102570	ENSMUSG00000086213	ENSMUSG00000089513	ENSMUSG00000096249	ENSMUSG00000101585	ENSMUSG00000101701	ENSMUSG00000089210	ENSMUSG00000108358	ENSMUSG00000070407	ENSMUSG00000031495
ENSMUSG00000052154	ENSMUSG00000095442	novel.366	ENSMUSG00000085009	ENSMUSG00000082724	ENSMUSG00000100432	ENSMUSG00000109781	ENSMUSG00000046997	ENSMUSG00000039298	ENSMUSG00000082901
ENSMUSG00000093759	novel.598	ENSMUSG00000032204	ENSMUSG00000034958	ENSMUSG00000028528	ENSMUSG00000092004	ENSMUSG00000084252	ENSMUSG00000027353	ENSMUSG00000061759	ENSMUSG00000095298
ENSMUSG00000056771	ENSMUSG00000031725	ENSMUSG00000030144	ENSMUSG00000031842	ENSMUSG00000114278	ENSMUSG00000102856	ENSMUSG00000067224	ENSMUSG00000022421	ENSMUSG00000043572	ENSMUSG00000031444
ENSMUSG00000106417	ENSMUSG00000031323	ENSMUSG00000073787	ENSMUSG00000054493	ENSMUSG00000110287	ENSMUSG00000101505	ENSMUSG00000115412	ENSMUSG00000054051	ENSMUSG00000015880	ENSMUSG00000091831
ENSMUSG00000097422	ENSMUSG00000049281	ENSMUSG00000066684	ENSMUSG00000114138	ENSMUSG00000104874	ENSMUSG00000101662	ENSMUSG00000112532	ENSMUSG00000022674	ENSMUSG00000051517	ENSMUSG00000108660
ENSMUSG00000060380	ENSMUSG00000034488	ENSMUSG00000092517	ENSMUSG00000101223	ENSMUSG00000094326	ENSMUSG00000024254	ENSMUSG00000069268	ENSMUSG00000109975	ENSMUSG00000032344	ENSMUSG00000094785
ENSMUSG00000031204	ENSMUSG00000026285	ENSMUSG00000080836	ENSMUSG00000047671	ENSMUSG00000106012	ENSMUSG00000114177	ENSMUSG00000079000	ENSMUSG00000071291	ENSMUSG00000027323	ENSMUSG00000080932
ENSMUSG00000097712	ENSMUSG00000066438	ENSMUSG00000088385	ENSMUSG00000082031	ENSMUSG00000085891	ENSMUSG00000115943	ENSMUSG00000104529	novel.189	ENSMUSG00000050107	ENSMUSG00000089900
ENSMUSG00000087059	ENSMUSG00000033342	ENSMUSG00000084601	ENSMUSG00000093458	ENSMUSG00000081720	ENSMUSG00000105567	ENSMUSG00000087030	ENSMUSG00000059834	ENSMUSG00000026134	ENSMUSG00000020182
ENSMUSG00000084477	ENSMUSG00000035694	ENSMUSG00000033967	ENSMUSG00000084515	ENSMUSG00000050445	ENSMUSG00000076534	ENSMUSG00000054598	ENSMUSG00000031155	ENSMUSG00000024799	ENSMUSG00000082093
ENSMUSG00000107751	ENSMUSG00000068962	novel.93	ENSMUSG00000104111	ENSMUSG00000082307	ENSMUSG00000108741	ENSMUSG00000097637	ENSMUSG00000005124	ENSMUSG00000015354	ENSMUSG00000021278
ENSMUSG00000101451	ENSMUSG00000005357	ENSMUSG00000109998	ENSMUSG00000115230	ENSMUSG00000055945	ENSMUSG00000080180	ENSMUSG00000026831	ENSMUSG00000074863	ENSMUSG00000046179	ENSMUSG00000024670
ENSMUSG00000115823	ENSMUSG00000097823	ENSMUSG00000078780	ENSMUSG00000075416	ENSMUSG00000083603	ENSMUSG00000090017	ENSMUSG00000097540	ENSMUSG00000109724	ENSMUSG00000024891	ENSMUSG00000109277
ENSMUSG00000094958	ENSMUSG00000076596	ENSMUSG00000084251	ENSMUSG00000102267	ENSMUSG00000109291	ENSMUSG00000108872	ENSMUSG00000099158	ENSMUSG00000051146	ENSMUSG00000034311	ENSMUSG00000099049
ENSMUSG00000115575	ENSMUSG00000022149	ENSMUSG00000085669	ENSMUSG00000100932	ENSMUSG00000102881	ENSMUSG00000080759	ENSMUSG00000096826	ENSMUSG00000004748	ENSMUSG00000039377	ENSMUSG00000090128
ENSMUSG00000030730	novel.439	ENSMUSG00000040726	ENSMUSG00000101586	ENSMUSG00000108289	ENSMUSG00000081730	ENSMUSG00000028415	ENSMUSG00000042496	ENSMUSG00000061411	ENSMUSG00000086683
ENSMUSG00000108388	ENSMUSG00000107879	novel.162	ENSMUSG00000087685	ENSMUSG00000104154	ENSMUSG00000012777	ENSMUSG00000042096	ENSMUSG00000035842	ENSMUSG00000013155	ENSMUSG00000056772
ENSMUSG00000096948	ENSMUSG00000109394	ENSMUSG00000030137	ENSMUSG00000097377	ENSMUSG00000097168	ENSMUSG00000092997	ENSMUSG00000107503	ENSMUSG00000021485	ENSMUSG00000033952	ENSMUSG00000099913
ENSMUSG00000113688	novel.12	ENSMUSG00000100783	ENSMUSG00000077393	ENSMUSG00000027777	ENSMUSG00000087360	ENSMUSG00000105858	novel.589	ENSMUSG00000075266	ENSMUSG00000028804
ENSMUSG00000103467	ENSMUSG00000060780	ENSMUSG00000109241	ENSMUSG00000107884	ENSMUSG00000100393	ENSMUSG00000115283	ENSMUSG00000061482	ENSMUSG00000026819	ENSMUSG00000039137	ENSMUSG00000105337
ENSMUSG00000009941	ENSMUSG00000110690	ENSMUSG00000109780	ENSMUSG00000083397	ENSMUSG00000088623	ENSMUSG00000017688	ENSMUSG00000086665	ENSMUSG00000026683	ENSMUSG00000032113	ENSMUSG00000064263
ENSMUSG00000102474	ENSMUSG00000051008	ENSMUSG00000025058	ENSMUSG00000040489	ENSMUSG00000026637	ENSMUSG00000085740	ENSMUSG00000089706	ENSMUSG00000027284	ENSMUSG00000030254	ENSMUSG00000071586
ENSMUSG00000027876	ENSMUSG00000111488	ENSMUSG00000096980	ENSMUSG00000085527	ENSMUSG00000098759	ENSMUSG00000087176	ENSMUSG00000071653	ENSMUSG00000040195	ENSMUSG00000104309	ENSMUSG00000087158
ENSMUSG00000029092	ENSMUSG00000085084	ENSMUSG00000023903	ENSMUSG00000024131	ENSMUSG00000114805	ENSMUSG00000099036	ENSMUSG00000008461	ENSMUSG00000076315	ENSMUSG00000026893	ENSMUSG00000090081
ENSMUSG00000097430	ENSMUSG00000022383	ENSMUSG00000085403	novel.435	ENSMUSG00000109784	ENSMUSG00000097408	ENSMUSG00000104066	ENSMUSG00000030347	ENSMUSG00000025762	ENSMUSG00000083863
ENSMUSG00000050702	ENSMUSG00000105830	ENSMUSG00000101746	ENSMUSG00000092444	ENSMUSG00000092071	ENSMUSG00000105776	ENSMUSG00000065778	ENSMUSG00000037316	ENSMUSG00000028926	ENSMUSG00000059631
ENSMUSG00000085423	ENSMUSG00000031027	ENSMUSG00000024411	ENSMUSG00000107205	ENSMUSG00000107320	ENSMUSG00000107944	ENSMUSG00000052565	ENSMUSG00000113585	ENSMUSG00000045751	ENSMUSG00000094584
ENSMUSG00000045802	ENSMUSG00000053825	ENSMUSG00000098009	ENSMUSG00000085504	ENSMUSG00000086655	ENSMUSG00000086524	ENSMUSG00000088575	ENSMUSG00000021275	ENSMUSG00000030243	ENSMUSG00000059606
ENSMUSG00000055882	ENSMUSG00000109178	ENSMUSG00000044976	ENSMUSG00000085975	ENSMUSG00000107083	ENSMUSG00000028979	ENSMUSG00000082969	ENSMUSG00000096078	novel.193	ENSMUSG00000097532
ENSMUSG00000097950	ENSMUSG00000097684	ENSMUSG00000094526	ENSMUSG00000094282	ENSMUSG00000073535	ENSMUSG00000095859	ENSMUSG00000105434	ENSMUSG00000038126	ENSMUSG00000094940	ENSMUSG00000084674
ENSMUSG00000078591	ENSMUSG00000103622	ENSMUSG00000083090	ENSMUSG00000082884	ENSMUSG00000082684	ENSMUSG00000089115	ENSMUSG00000020434	ENSMUSG00000071723	ENSMUSG00000005674	ENSMUSG00000099794
ENSMUSG00000085664	ENSMUSG00000085648	novel.362	ENSMUSG00000106035	ENSMUSG00000033849	ENSMUSG00000020884	ENSMUSG00000084260	ENSMUSG00000030177	ENSMUSG00000035266	ENSMUSG00000044912
ENSMUSG00000112794	ENSMUSG00000010651	ENSMUSG00000096346	ENSMUSG00000109233	ENSMUSG00000115829	ENSMUSG00000097706	ENSMUSG00000053588	ENSMUSG00000062944	ENSMUSG00000051220	ENSMUSG00000021403
ENSMUSG00000104610	ENSMUSG00000059857	ENSMUSG00000086903	ENSMUSG00000078653	ENSMUSG00000114871	ENSMUSG00000084048	ENSMUSG00000097246	ENSMUSG00000077734	ENSMUSG00000051378	ENSMUSG00000064329
ENSMUSG00000030651	ENSMUSG00000114639	novel.584	ENSMUSG00000106513	ENSMUSG00000102713	ENSMUSG00000064308	ENSMUSG00000082120	ENSMUSG00000029499	ENSMUSG00000044847	ENSMUSG00000074219
ENSMUSG00000097383	ENSMUSG00000000730	ENSMUSG00000025383	ENSMUSG00000099590	ENSMUSG00000108447	ENSMUSG00000102369	ENSMUSG00000075528	ENSMUSG00000062794	ENSMUSG00000022300	ENSMUSG00000029630
ENSMUSG00000085526	ENSMUSG00000033007	ENSMUSG00000114584	ENSMUSG00000069609	ENSMUSG00000104037	ENSMUSG00000088677	ENSMUSG00000026420	ENSMUSG00000041625	ENSMUSG00000065336	ENSMUSG00000015405
ENSMUSG00000114546	ENSMUSG00000000365	ENSMUSG00000106262	ENSMUSG00000102370	ENSMUSG00000053164	ENSMUSG00000033731	ENSMUSG00000028836	ENSMUSG00000100975	ENSMUSG00000046295	ENSMUSG00000026418
ENSMUSG00000080723	ENSMUSG00000030606	ENSMUSG00000048652	ENSMUSG00000092471	ENSMUSG00000081747	ENSMUSG00000025478	ENSMUSG00000028785	ENSMUSG00000001333	novel.195	ENSMUSG00000097775
ENSMUSG00000071398	ENSMUSG00000108049	ENSMUSG00000099428	ENSMUSG00000088200	ENSMUSG00000067724	ENSMUSG00000086282	ENSMUSG00000109408	ENSMUSG00000056071	ENSMUSG00000027300	ENSMUSG00000081436
ENSMUSG00000053465	ENSMUSG00000066196	novel.300	ENSMUSG00000087001	ENSMUSG00000103940	ENSMUSG00000102142	ENSMUSG00000110885	ENSMUSG00000104699	ENSMUSG00000049891	ENSMUSG00000065491
ENSMUSG00000083588	ENSMUSG00000000094	ENSMUSG00000040907	ENSMUSG00000065822	ENSMUSG00000037434	ENSMUSG00000009216	ENSMUSG00000079069	ENSMUSG00000039617	ENSMUSG00000034653	ENSMUSG00000112564
ENSMUSG00000060878	ENSMUSG00000065255	ENSMUSG00000065470	ENSMUSG00000111192	ENSMUSG00000099147	ENSMUSG00000064165	ENSMUSG00000102691	ENSMUSG00000113836	ENSMUSG00000053178	ENSMUSG00000111556
ENSMUSG00000107094	ENSMUSG00000095304	ENSMUSG00000095930	ENSMUSG00000084199	ENSMUSG00000045968	ENSMUSG00000110499	ENSMUSG00000084218	ENSMUSG00000020212	ENSMUSG00000090963	ENSMUSG00000089908
ENSMUSG00000026894	ENSMUSG00000078160	ENSMUSG00000106227	ENSMUSG00000041552	ENSMUSG00000112443	ENSMUSG00000087692	ENSMUSG00000088412	ENSMUSG00000085492	ENSMUSG00000044041	ENSMUSG00000105939
ENSMUSG00000112630	ENSMUSG00000106357	ENSMUSG00000052270	ENSMUSG00000086245	ENSMUSG00000112009	ENSMUSG00000087532	ENSMUSG00000046747	ENSMUSG00000024269	ENSMUSG00000077714	ENSMUSG00000096577
ENSMUSG00000097527	ENSMUSG00000026546	ENSMUSG00000109864	ENSMUSG00000083866	ENSMUSG00000097442	ENSMUSG00000098730	ENSMUSG00000115539	ENSMUSG00000029161	ENSMUSG00000020974	ENSMUSG00000096498
ENSMUSG00000105068	ENSMUSG00000089014	ENSMUSG00000112474	ENSMUSG00000111620	ENSMUSG00000071816	ENSMUSG00000102563	ENSMUSG00000112263	ENSMUSG00000043015	ENSMUSG00000029875	ENSMUSG00000022525
ENSMUSG00000103393	ENSMUSG00000111602	novel.114	ENSMUSG00000097636	ENSMUSG00000097429	ENSMUSG00000044276	ENSMUSG00000049303	ENSMUSG00000041718	ENSMUSG00000031756	ENSMUSG00000106024
ENSMUSG00000028838	ENSMUSG00000071178	ENSMUSG00000085558	ENSMUSG00000030495	ENSMUSG00000042993	ENSMUSG00000076614	ENSMUSG00000111726	novel.293	ENSMUSG00000037572	ENSMUSG00000110214
ENSMUSG00000107325	ENSMUSG00000092083	ENSMUSG00000102152	ENSMUSG00000084673	ENSMUSG00000029814	ENSMUSG00000063177	ENSMUSG00000100720	ENSMUSG00000029446	ENSMUSG00000026675	ENSMUSG00000020419
ENSMUSG00000085553	ENSMUSG00000109398	ENSMUSG00000085401	ENSMUSG00000028294	novel.518	ENSMUSG00000054003	ENSMUSG00000087230	ENSMUSG00000107066	ENSMUSG00000104212	ENSMUSG00000084985
ENSMUSG00000041923	ENSMUSG00000089704	ENSMUSG00000087206	ENSMUSG00000025279	ENSMUSG00000103280	ENSMUSG00000093536	ENSMUSG00000056815	ENSMUSG00000097187	ENSMUSG00000017146	ENSMUSG00000097869
ENSMUSG00000026616	ENSMUSG00000077890	ENSMUSG00000028362	ENSMUSG00000109438	ENSMUSG00000079261	ENSMUSG00000108126	ENSMUSG00000007030	ENSMUSG00000036054	ENSMUSG00000036768	ENSMUSG00000022875
ENSMUSG00000112292	ENSMUSG00000095335	ENSMUSG00000046323	ENSMUSG00000111665	ENSMUSG00000097925	ENSMUSG00000103456	ENSMUSG00000024105	ENSMUSG00000071350	ENSMUSG00000006930	ENSMUSG00000084217
ENSMUSG00000096573	ENSMUSG00000100160	ENSMUSG00000098940	ENSMUSG00000100367	ENSMUSG00000081608	ENSMUSG00000109652	ENSMUSG00000087272	ENSMUSG00000078435	novel.190	ENSMUSG00000045731
ENSMUSG00000107479	ENSMUSG00000097401	ENSMUSG00000074580	ENSMUSG00000064956	ENSMUSG00000086851	ENSMUSG00000103100	ENSMUSG00000113101	ENSMUSG00000022833	ENSMUSG00000017550	ENSMUSG00000115332
ENSMUSG00000030159	novel.546	ENSMUSG00000087026	ENSMUSG00000082855	ENSMUSG00000096377	ENSMUSG00000111292	ENSMUSG00000020891	novel.646	ENSMUSG00000024747	ENSMUSG00000087292
ENSMUSG00000090628	ENSMUSG00000106777	ENSMUSG00000020181	ENSMUSG00000026725	ENSMUSG00000092814	ENSMUSG00000086819	ENSMUSG00000068463	ENSMUSG00000039824	ENSMUSG00000019992	ENSMUSG00000027656
ENSMUSG00000110202	ENSMUSG00000037855	ENSMUSG00000112365	ENSMUSG00000027581	ENSMUSG00000089742	ENSMUSG00000092701	ENSMUSG00000025386	novel.407	ENSMUSG00000058050	ENSMUSG00000109095
ENSMUSG00000052629	ENSMUSG00000039963	ENSMUSG00000038060	ENSMUSG00000074862	ENSMUSG00000073242	ENSMUSG00000110008	ENSMUSG00000020838	ENSMUSG00000027654	ENSMUSG00000041406	ENSMUSG00000031179
ENSMUSG00000037982	ENSMUSG00000034551	ENSMUSG00000107245	ENSMUSG00000077287	ENSMUSG00000038994	ENSMUSG00000104075	ENSMUSG00000104002	ENSMUSG00000076552	ENSMUSG00000039257	ENSMUSG00000063821
ENSMUSG00000079528	ENSMUSG00000090120	ENSMUSG00000113263	ENSMUSG00000054909	ENSMUSG00000073652	ENSMUSG00000005045	ENSMUSG00000109052	ENSMUSG00000066807	ENSMUSG00000023345	ENSMUSG00000113099
ENSMUSG00000029195	novel.61	ENSMUSG00000073679	novel.331	ENSMUSG00000108714	ENSMUSG00000077668	ENSMUSG00000051648	ENSMUSG00000023122	ENSMUSG00000027478	ENSMUSG00000014782
ENSMUSG00000106863	ENSMUSG00000096914	ENSMUSG00000065919	ENSMUSG00000097285	ENSMUSG00000062074	ENSMUSG00000079396	ENSMUSG00000085165	ENSMUSG00000032313	ENSMUSG00000110071	ENSMUSG00000097924
ENSMUSG00000108187	ENSMUSG00000045813	ENSMUSG00000085080	ENSMUSG00000085001	ENSMUSG00000090235	ENSMUSG00000106254	ENSMUSG00000051748	ENSMUSG00000018983	ENSMUSG00000104621	ENSMUSG00000086470
ENSMUSG00000115441	ENSMUSG00000030584	ENSMUSG00000023045	ENSMUSG00000102543	ENSMUSG00000033006	ENSMUSG00000086785	ENSMUSG00000090043	ENSMUSG00000027661	ENSMUSG00000090330	ENSMUSG00000019102
ENSMUSG00000027833	ENSMUSG00000034732	ENSMUSG00000080002	ENSMUSG00000106592	ENSMUSG00000050122	ENSMUSG00000074824	ENSMUSG00000032511	ENSMUSG00000014767	ENSMUSG00000036403	ENSMUSG00000071679
ENSMUSG00000087475	ENSMUSG00000036062	ENSMUSG00000114362	ENSMUSG00000018916	ENSMUSG00000112298	ENSMUSG00000015599	ENSMUSG00000090861	ENSMUSG00000075271	ENSMUSG00000022546	ENSMUSG00000060798
ENSMUSG00000083701	ENSMUSG00000040441	ENSMUSG00000103037	ENSMUSG00000097209	ENSMUSG00000104206	ENSMUSG00000107491	ENSMUSG00000099354	ENSMUSG00000018809	ENSMUSG00000042787	ENSMUSG00000041138
ENSMUSG00000081399	novel.391	ENSMUSG00000084274	ENSMUSG00000081540	ENSMUSG00000018595	ENSMUSG00000104328	ENSMUSG00000110475	ENSMUSG00000022248	ENSMUSG00000022322	ENSMUSG00000085238
ENSMUSG00000029695	ENSMUSG00000115959	ENSMUSG00000028524	ENSMUSG00000115093	ENSMUSG00000082876	ENSMUSG00000107085	ENSMUSG00000097651	ENSMUSG00000042379	ENSMUSG00000017861	ENSMUSG00000090607
ENSMUSG00000047013	ENSMUSG00000086287	ENSMUSG00000050357	ENSMUSG00000097667	ENSMUSG00000103897	ENSMUSG00000110326	ENSMUSG00000057157	ENSMUSG00000088984	ENSMUSG00000049728	ENSMUSG00000107628
ENSMUSG00000046192	ENSMUSG00000048216	ENSMUSG00000045551	ENSMUSG00000045009	ENSMUSG00000108571	ENSMUSG00000088168	ENSMUSG00000018479	ENSMUSG00000047996	ENSMUSG00000020218	ENSMUSG00000094982
ENSMUSG00000032591	ENSMUSG00000107374	ENSMUSG00000087305	ENSMUSG00000083009	ENSMUSG00000102577	ENSMUSG00000088532	ENSMUSG00000078554	ENSMUSG00000053414	ENSMUSG00000039630	ENSMUSG00000112694
ENSMUSG00000055027	ENSMUSG00000041020	ENSMUSG00000102207	ENSMUSG00000065462	ENSMUSG00000077150	ENSMUSG00000106871	ENSMUSG00000108543	ENSMUSG00000035834	ENSMUSG00000030693	ENSMUSG00000105871
ENSMUSG00000115324	ENSMUSG00000035394	ENSMUSG00000108477	ENSMUSG00000072731	ENSMUSG00000108294	ENSMUSG00000022809	ENSMUSG00000056943	ENSMUSG00000024228	ENSMUSG00000036223	ENSMUSG00000097603
ENSMUSG00000104351	ENSMUSG00000088860	ENSMUSG00000089767	ENSMUSG00000109765	ENSMUSG00000098284	ENSMUSG00000005640	ENSMUSG00000097189	ENSMUSG00000063018	ENSMUSG00000037544	ENSMUSG00000081593
ENSMUSG00000058620	ENSMUSG00000018543	ENSMUSG00000085129	ENSMUSG00000084806	ENSMUSG00000107556	ENSMUSG00000108603	ENSMUSG00000100337	ENSMUSG00000097616	ENSMUSG00000112969	ENSMUSG00000064158
ENSMUSG00000111334	ENSMUSG00000058046	ENSMUSG00000083328	ENSMUSG00000110301	ENSMUSG00000009075	ENSMUSG00000076898	ENSMUSG00000107257	ENSMUSG00000015377	ENSMUSG00000108970	ENSMUSG00000078592
ENSMUSG00000108365	novel.139	ENSMUSG00000099252	ENSMUSG00000044814	ENSMUSG00000018341	ENSMUSG00000042846	ENSMUSG00000106025	ENSMUSG00000022849	ENSMUSG00000027326	ENSMUSG00000103457
ENSMUSG00000091154	ENSMUSG00000097891	ENSMUSG00000077460	ENSMUSG00000074071	ENSMUSG00000033427	ENSMUSG00000098298	ENSMUSG00000061991	ENSMUSG00000064918	ENSMUSG00000087598	ENSMUSG00000058159
ENSMUSG00000097817	ENSMUSG00000106654	ENSMUSG00000056632	ENSMUSG00000102931	ENSMUSG00000116217	ENSMUSG00000010066	ENSMUSG00000107951	ENSMUSG00000096740	ENSMUSG00000058729	ENSMUSG00000098752
ENSMUSG00000026726	ENSMUSG00000087057	ENSMUSG00000033187	ENSMUSG00000102062	ENSMUSG00000104383	ENSMUSG00000111296	ENSMUSG00000026611	ENSMUSG00000032415	ENSMUSG00000030924	ENSMUSG00000082141
ENSMUSG00000070368	ENSMUSG00000097595	ENSMUSG00000060461	ENSMUSG00000092219	ENSMUSG00000108257	ENSMUSG00000108214	ENSMUSG00000028356	ENSMUSG00000014039	ENSMUSG00000074026	ENSMUSG00000074417
ENSMUSG00000114240	ENSMUSG00000110830	ENSMUSG00000106455	ENSMUSG00000096146	ENSMUSG00000038522	ENSMUSG00000109051	ENSMUSG00000110099	ENSMUSG00000049832	ENSMUSG00000036875	ENSMUSG00000058700
ENSMUSG00000115414	ENSMUSG00000047108	ENSMUSG00000029660	ENSMUSG00000112719	ENSMUSG00000087552	ENSMUSG00000110681	ENSMUSG00000097011	ENSMUSG00000043230	ENSMUSG00000025591	ENSMUSG00000088537
ENSMUSG00000040740	ENSMUSG00000089369	ENSMUSG00000077652	ENSMUSG00000026173	ENSMUSG00000087719	ENSMUSG00000084423	ENSMUSG00000105239	ENSMUSG00000111089	ENSMUSG00000107035	ENSMUSG00000088353
ENSMUSG00000053399	ENSMUSG00000069223	ENSMUSG00000046245	ENSMUSG00000107370	ENSMUSG00000091199	ENSMUSG00000111673	ENSMUSG00000103108	ENSMUSG00000027254	ENSMUSG00000038379	ENSMUSG00000076709
ENSMUSG00000105004	ENSMUSG00000097134	ENSMUSG00000069713	ENSMUSG00000107623	ENSMUSG00000104822	ENSMUSG00000053046	ENSMUSG00000111212	ENSMUSG00000093044	ENSMUSG00000020099	ENSMUSG00000095419
ENSMUSG00000102297	ENSMUSG00000041817	ENSMUSG00000080659	ENSMUSG00000082457	ENSMUSG00000089261	ENSMUSG00000078128	ENSMUSG00000083454	ENSMUSG00000043168	ENSMUSG00000032409	ENSMUSG00000052212
ENSMUSG00000075256	ENSMUSG00000104347	ENSMUSG00000072962	ENSMUSG00000079497	ENSMUSG00000021416	ENSMUSG00000107811	ENSMUSG00000089422	ENSMUSG00000014850	ENSMUSG00000079043	ENSMUSG00000073290
ENSMUSG00000076471	ENSMUSG00000076050	ENSMUSG00000084264	ENSMUSG00000073995	ENSMUSG00000082738	ENSMUSG00000116187	ENSMUSG00000081703	ENSMUSG00000098090	ENSMUSG00000030346	ENSMUSG00000104520
ENSMUSG00000046709	ENSMUSG00000093119	ENSMUSG00000114102	ENSMUSG00000115783	ENSMUSG00000031445	ENSMUSG00000111806	ENSMUSG00000070323	ENSMUSG00000046994	ENSMUSG00000044201	ENSMUSG00000103986
ENSMUSG00000060204	ENSMUSG00000020712	ENSMUSG00000085786	ENSMUSG00000084918	ENSMUSG00000081562	ENSMUSG00000104852	ENSMUSG00000058743	ENSMUSG00000021177	ENSMUSG00000089847	ENSMUSG00000086575
ENSMUSG00000084132	ENSMUSG00000108607	ENSMUSG00000081888	ENSMUSG00000112274	ENSMUSG00000091732	ENSMUSG00000059657	ENSMUSG00000006522	ENSMUSG00000063704	ENSMUSG00000068394	ENSMUSG00000114719
ENSMUSG00000105489	ENSMUSG00000072809	ENSMUSG00000011305	ENSMUSG00000109206	ENSMUSG00000115284	ENSMUSG00000107487	ENSMUSG00000014747	ENSMUSG00000068744	ENSMUSG00000040429	ENSMUSG00000021768
ENSMUSG00000094772	ENSMUSG00000039543	ENSMUSG00000062585	ENSMUSG00000098422	ENSMUSG00000098922	ENSMUSG00000081259	ENSMUSG00000085434	ENSMUSG00000094815	ENSMUSG00000042489	ENSMUSG00000109669
ENSMUSG00000105810	ENSMUSG00000097838	ENSMUSG00000085725	ENSMUSG00000051079	ENSMUSG00000092519	ENSMUSG00000023083	ENSMUSG00000053181	ENSMUSG00000029790	ENSMUSG00000088856	ENSMUSG00000081156
ENSMUSG00000086834	ENSMUSG00000022842	ENSMUSG00000101210	ENSMUSG00000064435	ENSMUSG00000114937	ENSMUSG00000111163	ENSMUSG00000088641	ENSMUSG00000020359	ENSMUSG00000026646	ENSMUSG00000097714
ENSMUSG00000084979	ENSMUSG00000114069	ENSMUSG00000046487	ENSMUSG00000054412	ENSMUSG00000060534	ENSMUSG00000107682	ENSMUSG00000022097	ENSMUSG00000102059	ENSMUSG00000037628	ENSMUSG00000065299
ENSMUSG00000074783	ENSMUSG00000059741	ENSMUSG00000109751	ENSMUSG00000109589	ENSMUSG00000086053	ENSMUSG00000104566	ENSMUSG00000103440	ENSMUSG00000069743	ENSMUSG00000026669	ENSMUSG00000099106
ENSMUSG00000087522	ENSMUSG00000058145	ENSMUSG00000086564	ENSMUSG00000082057	ENSMUSG00000106011	ENSMUSG00000033219	ENSMUSG00000113303	ENSMUSG00000002326	ENSMUSG00000006313	ENSMUSG00000112682
ENSMUSG00000079364	ENSMUSG00000049404	ENSMUSG00000109658	ENSMUSG00000097088	ENSMUSG00000083359	ENSMUSG00000087258	ENSMUSG00000085025	ENSMUSG00000025140	ENSMUSG00000064427	ENSMUSG00000036766
ENSMUSG00000106858	ENSMUSG00000050243	ENSMUSG00000053749	ENSMUSG00000105961	ENSMUSG00000098678	ENSMUSG00000089545	ENSMUSG00000053613	ENSMUSG00000056486	ENSMUSG00000002486	ENSMUSG00000111323
ENSMUSG00000079436	novel.555	ENSMUSG00000081723	ENSMUSG00000103301	ENSMUSG00000077387	ENSMUSG00000108260	ENSMUSG00000097313	ENSMUSG00000024301	ENSMUSG00000050891	ENSMUSG00000098471
ENSMUSG00000105963	ENSMUSG00000097159	ENSMUSG00000055865	ENSMUSG00000111811	ENSMUSG00000089756	ENSMUSG00000053615	ENSMUSG00000113796	ENSMUSG00000031478	ENSMUSG00000027242	ENSMUSG00000081492
ENSMUSG00000102205	ENSMUSG00000096452	ENSMUSG00000020878	ENSMUSG00000088976	ENSMUSG00000092371	ENSMUSG00000109585	ENSMUSG00000111365	ENSMUSG00000041073	ENSMUSG00000055629	ENSMUSG00000100583
ENSMUSG00000053214	ENSMUSG00000049154	ENSMUSG00000097618	ENSMUSG00000058567	ENSMUSG00000113202	ENSMUSG00000099373	ENSMUSG00000035540	ENSMUSG00000020431	ENSMUSG00000077265	ENSMUSG00000075269
ENSMUSG00000062296	ENSMUSG00000084493	ENSMUSG00000099381	ENSMUSG00000096292	ENSMUSG00000068452	ENSMUSG00000103766	ENSMUSG00000076392	ENSMUSG00000047757	ENSMUSG00000018379	ENSMUSG00000111165
ENSMUSG00000083556	ENSMUSG00000066178	ENSMUSG00000032207	ENSMUSG00000108990	ENSMUSG00000102225	ENSMUSG00000076907	ENSMUSG00000113392	ENSMUSG00000046111	ENSMUSG00000047534	ENSMUSG00000030775
ENSMUSG00000005089	ENSMUSG00000092167	ENSMUSG00000101445	ENSMUSG00000062209	ENSMUSG00000082043	ENSMUSG00000113239	ENSMUSG00000087549	ENSMUSG00000078648	ENSMUSG00000099488	ENSMUSG00000077567
ENSMUSG00000086796	ENSMUSG00000056073	ENSMUSG00000109115	ENSMUSG00000112146	ENSMUSG00000073174	ENSMUSG00000101061	ENSMUSG00000104042	ENSMUSG00000074466	ENSMUSG00000020140	ENSMUSG00000084999
ENSMUSG00000046961	ENSMUSG00000004360	ENSMUSG00000072573	ENSMUSG00000111575	ENSMUSG00000049526	ENSMUSG00000106377	ENSMUSG00000084581	ENSMUSG00000021772	ENSMUSG00000081833	ENSMUSG00000023033
ENSMUSG00000089959	ENSMUSG00000031481	ENSMUSG00000108875	ENSMUSG00000105194	ENSMUSG00000082857	ENSMUSG00000088244	ENSMUSG00000022871	ENSMUSG00000096606	ENSMUSG00000022034	ENSMUSG00000070574
ENSMUSG00000066592	ENSMUSG00000087265	ENSMUSG00000114761	ENSMUSG00000047129	ENSMUSG00000108371	ENSMUSG00000029491	ENSMUSG00000101257	ENSMUSG00000019986	ENSMUSG00000035378	ENSMUSG00000112981
ENSMUSG00000097232	ENSMUSG00000096649	ENSMUSG00000078139	ENSMUSG00000101162	ENSMUSG00000061863	ENSMUSG00000098592	ENSMUSG00000089313	ENSMUSG00000079109	ENSMUSG00000061577	ENSMUSG00000113220
ENSMUSG00000094050	ENSMUSG00000024936	ENSMUSG00000089186	ENSMUSG00000097892	ENSMUSG00000086930	ENSMUSG00000113591	ENSMUSG00000097085	ENSMUSG00000009207	ENSMUSG00000041716	ENSMUSG00000115439
[truncated: 2,173 more rows]
