# Supplementary material for: Dynamic Transcriptomic Profiling of Mouse Endometrium Across the Estrous Cycle Reveals Phase‐Specific Regulatory Networks Underlying Cyclic Remodelling
Source: J Cell Mol Med. 2026 Jun 26;30(12):e71265. doi: 10.1111/jcmm.71265 (PMC13309392; doi:10.1111/jcmm.71265)
Supplement: Supplementary file 8 — Table S8: Lists of DEGs (Ensembl ID) between groups. [file JCMM-30-e71265-s013.xlsx]

## Sheet: Sheet1
Ensembl ID	Clusters
ENSMUSG00000038393	E vs PRO
ENSMUSG00000028222	E vs PRO
ENSMUSG00000027820	E vs PRO
ENSMUSG00000018042	E vs PRO
ENSMUSG00000053931	E vs PRO
ENSMUSG00000021509	E vs PRO
ENSMUSG00000027429	E vs PRO
ENSMUSG00000040562	E vs PRO
ENSMUSG00000021109	E vs PRO
ENSMUSG00000027360	E vs PRO
ENSMUSG00000027070	E vs PRO
ENSMUSG00000031891	E vs PRO
ENSMUSG00000040690	E vs PRO
ENSMUSG00000076431	E vs PRO
ENSMUSG00000071604	E vs PRO
ENSMUSG00000000901	E vs PRO
ENSMUSG00000020914	E vs PRO
ENSMUSG00000044408	E vs PRO
ENSMUSG00000001768	E vs PRO
ENSMUSG00000031004	E vs PRO
ENSMUSG00000024247	E vs PRO
ENSMUSG00000016763	E vs PRO
ENSMUSG00000028937	E vs PRO
ENSMUSG00000042684	E vs PRO
ENSMUSG00000024892	E vs PRO
ENSMUSG00000020160	E vs PRO
ENSMUSG00000024063	E vs PRO
ENSMUSG00000040808	E vs PRO
ENSMUSG00000021614	E vs PRO
ENSMUSG00000035686	E vs PRO
ENSMUSG00000058914	E vs PRO
ENSMUSG00000063873	E vs PRO
ENSMUSG00000026833	E vs PRO
ENSMUSG00000040147	E vs PRO
ENSMUSG00000023336	E vs PRO
ENSMUSG00000071984	E vs PRO
ENSMUSG00000049932	E vs PRO
ENSMUSG00000032252	E vs PRO
ENSMUSG00000027931	E vs PRO
ENSMUSG00000022346	E vs PRO
ENSMUSG00000019880	E vs PRO
ENSMUSG00000032226	E vs PRO
ENSMUSG00000040204	E vs PRO
ENSMUSG00000038175	E vs PRO
ENSMUSG00000073643	E vs PRO
ENSMUSG00000031700	E vs PRO
ENSMUSG00000097815	E vs PRO
ENSMUSG00000036006	E vs PRO
ENSMUSG00000024232	E vs PRO
ENSMUSG00000041220	E vs PRO
ENSMUSG00000019942	E vs PRO
ENSMUSG00000030499	E vs PRO
ENSMUSG00000001403	E vs PRO
ENSMUSG00000021281	E vs PRO
ENSMUSG00000027715	E vs PRO
ENSMUSG00000022440	E vs PRO
ENSMUSG00000027469	E vs PRO
ENSMUSG00000070803	E vs PRO
ENSMUSG00000060961	E vs PRO
ENSMUSG00000037490	E vs PRO
ENSMUSG00000031093	E vs PRO
novel.440	E vs PRO
ENSMUSG00000026605	E vs PRO
ENSMUSG00000033703	E vs PRO
ENSMUSG00000023015	E vs PRO
ENSMUSG00000036777	E vs PRO
ENSMUSG00000031016	E vs PRO
ENSMUSG00000003477	E vs PRO
ENSMUSG00000032890	E vs PRO
ENSMUSG00000034875	E vs PRO
ENSMUSG00000057706	E vs PRO
ENSMUSG00000038943	E vs PRO
ENSMUSG00000042225	E vs PRO
ENSMUSG00000074182	E vs PRO
ENSMUSG00000042808	E vs PRO
ENSMUSG00000027860	E vs PRO
ENSMUSG00000000296	E vs PRO
ENSMUSG00000045672	E vs PRO
ENSMUSG00000028044	E vs PRO
ENSMUSG00000027699	E vs PRO
ENSMUSG00000033450	E vs PRO
ENSMUSG00000036902	E vs PRO
ENSMUSG00000027306	E vs PRO
ENSMUSG00000006398	E vs PRO
ENSMUSG00000035232	E vs PRO
ENSMUSG00000032254	E vs PRO
ENSMUSG00000023885	E vs PRO
ENSMUSG00000041431	E vs PRO
ENSMUSG00000061848	E vs PRO
ENSMUSG00000025574	E vs PRO
ENSMUSG00000045328	E vs PRO
ENSMUSG00000022126	E vs PRO
ENSMUSG00000029177	E vs PRO
ENSMUSG00000022033	E vs PRO
ENSMUSG00000033952	E vs PRO
ENSMUSG00000041540	E vs PRO
ENSMUSG00000074736	E vs PRO
ENSMUSG00000030862	E vs PRO
ENSMUSG00000034906	E vs PRO
ENSMUSG00000037313	E vs PRO
ENSMUSG00000021779	E vs PRO
ENSMUSG00000028873	E vs PRO
ENSMUSG00000058454	E vs PRO
ENSMUSG00000032218	E vs PRO
ENSMUSG00000005233	E vs PRO
ENSMUSG00000049422	E vs PRO
ENSMUSG00000062248	E vs PRO
ENSMUSG00000025892	E vs PRO
ENSMUSG00000005667	E vs PRO
ENSMUSG00000023505	E vs PRO
ENSMUSG00000029752	E vs PRO
ENSMUSG00000015312	E vs PRO
ENSMUSG00000023832	E vs PRO
ENSMUSG00000036768	E vs PRO
ENSMUSG00000027952	E vs PRO
ENSMUSG00000020649	E vs PRO
ENSMUSG00000026779	E vs PRO
ENSMUSG00000028378	E vs PRO
ENSMUSG00000030867	E vs PRO
ENSMUSG00000009628	E vs PRO
ENSMUSG00000017716	E vs PRO
ENSMUSG00000059325	E vs PRO
ENSMUSG00000027331	E vs PRO
ENSMUSG00000048327	E vs PRO
ENSMUSG00000001517	E vs PRO
ENSMUSG00000022683	E vs PRO
ENSMUSG00000020330	E vs PRO
ENSMUSG00000030677	E vs PRO
ENSMUSG00000039611	E vs PRO
ENSMUSG00000003779	E vs PRO
ENSMUSG00000048038	E vs PRO
ENSMUSG00000075511	E vs PRO
ENSMUSG00000006342	E vs PRO
ENSMUSG00000025473	E vs PRO
ENSMUSG00000026840	E vs PRO
ENSMUSG00000041794	E vs PRO
ENSMUSG00000028068	E vs PRO
ENSMUSG00000020897	E vs PRO
ENSMUSG00000015880	E vs PRO
ENSMUSG00000072082	E vs PRO
ENSMUSG00000074476	E vs PRO
ENSMUSG00000027326	E vs PRO
ENSMUSG00000027379	E vs PRO
ENSMUSG00000053441	E vs PRO
ENSMUSG00000009378	E vs PRO
novel.387	E vs PRO
ENSMUSG00000022686	E vs PRO
ENSMUSG00000024989	E vs PRO
ENSMUSG00000079553	E vs PRO
ENSMUSG00000072115	E vs PRO
ENSMUSG00000025776	E vs PRO
ENSMUSG00000027496	E vs PRO
ENSMUSG00000031558	E vs PRO
ENSMUSG00000048922	E vs PRO
ENSMUSG00000030769	E vs PRO
ENSMUSG00000009394	E vs PRO
ENSMUSG00000045629	E vs PRO
ENSMUSG00000049858	E vs PRO
ENSMUSG00000037725	E vs PRO
ENSMUSG00000026683	E vs PRO
ENSMUSG00000002055	E vs PRO
ENSMUSG00000051855	E vs PRO
novel.187	E vs PRO
ENSMUSG00000037544	E vs PRO
ENSMUSG00000034311	E vs PRO
ENSMUSG00000091561	E vs PRO
novel.642	E vs PRO
ENSMUSG00000029851	E vs PRO
novel.226	E vs PRO
ENSMUSG00000028678	E vs PRO
novel.227	E vs PRO
ENSMUSG00000024008	E vs PRO
ENSMUSG00000022322	E vs PRO
ENSMUSG00000070529	E vs PRO
ENSMUSG00000030616	E vs PRO
ENSMUSG00000060923	E vs PRO
ENSMUSG00000005470	E vs PRO
ENSMUSG00000023206	E vs PRO
novel.118	E vs PRO
ENSMUSG00000020805	E vs PRO
ENSMUSG00000075408	E vs PRO
ENSMUSG00000028970	E vs PRO
ENSMUSG00000042485	E vs PRO
ENSMUSG00000028175	E vs PRO
ENSMUSG00000041498	E vs PRO
ENSMUSG00000040829	E vs PRO
ENSMUSG00000020808	E vs PRO
ENSMUSG00000021569	E vs PRO
ENSMUSG00000020150	E vs PRO
ENSMUSG00000065037	E vs PRO
ENSMUSG00000021306	E vs PRO
ENSMUSG00000039476	E vs PRO
ENSMUSG00000023940	E vs PRO
ENSMUSG00000096107	E vs PRO
ENSMUSG00000031289	E vs PRO
ENSMUSG00000038379	E vs PRO
ENSMUSG00000031147	E vs PRO
ENSMUSG00000022021	E vs PRO
ENSMUSG00000010751	E vs PRO
ENSMUSG00000001661	E vs PRO
ENSMUSG00000041132	E vs PRO
ENSMUSG00000039601	E vs PRO
ENSMUSG00000028148	E vs PRO
novel.396	E vs PRO
ENSMUSG00000028718	E vs PRO
ENSMUSG00000022949	E vs PRO
ENSMUSG00000025170	E vs PRO
ENSMUSG00000051041	E vs PRO
ENSMUSG00000051378	E vs PRO
ENSMUSG00000027654	E vs PRO
ENSMUSG00000060487	E vs PRO
ENSMUSG00000063529	E vs PRO
ENSMUSG00000026255	E vs PRO
ENSMUSG00000030075	E vs PRO
ENSMUSG00000020098	E vs PRO
novel.27	E vs PRO
ENSMUSG00000039396	E vs PRO
ENSMUSG00000091639	E vs PRO
ENSMUSG00000037325	E vs PRO
ENSMUSG00000031262	E vs PRO
ENSMUSG00000021965	E vs PRO
ENSMUSG00000041361	E vs PRO
ENSMUSG00000031530	E vs PRO
ENSMUSG00000022696	E vs PRO
ENSMUSG00000025140	E vs PRO
ENSMUSG00000022367	E vs PRO
ENSMUSG00000052981	E vs PRO
ENSMUSG00000086782	E vs PRO
ENSMUSG00000039661	E vs PRO
ENSMUSG00000032291	E vs PRO
ENSMUSG00000022340	E vs PRO
ENSMUSG00000048489	E vs PRO
ENSMUSG00000028194	E vs PRO
ENSMUSG00000096929	E vs PRO
ENSMUSG00000033720	E vs PRO
ENSMUSG00000048616	E vs PRO
novel.544	E vs PRO
ENSMUSG00000097814	E vs PRO
ENSMUSG00000033053	E vs PRO
ENSMUSG00000035365	E vs PRO
ENSMUSG00000040867	E vs PRO
ENSMUSG00000057137	E vs PRO
ENSMUSG00000097462	E vs PRO
ENSMUSG00000107902	E vs PRO
ENSMUSG00000026955	E vs PRO
ENSMUSG00000104918	E vs PRO
ENSMUSG00000004415	E vs PRO
ENSMUSG00000046295	E vs PRO
ENSMUSG00000029371	E vs PRO
ENSMUSG00000041064	E vs PRO
ENSMUSG00000039323	E vs PRO
ENSMUSG00000021485	E vs PRO
ENSMUSG00000039313	E vs PRO
ENSMUSG00000060212	E vs PRO
ENSMUSG00000036223	E vs PRO
ENSMUSG00000048834	E vs PRO
ENSMUSG00000014786	E vs PRO
ENSMUSG00000000037	E vs PRO
ENSMUSG00000040471	E vs PRO
ENSMUSG00000026873	E vs PRO
ENSMUSG00000049241	E vs PRO
ENSMUSG00000038793	E vs PRO
ENSMUSG00000030108	E vs PRO
ENSMUSG00000034773	E vs PRO
ENSMUSG00000022321	E vs PRO
ENSMUSG00000022012	E vs PRO
ENSMUSG00000076434	E vs PRO
novel.649	E vs PRO
ENSMUSG00000037628	E vs PRO
ENSMUSG00000053297	E vs PRO
ENSMUSG00000033644	E vs PRO
ENSMUSG00000109904	E vs PRO
ENSMUSG00000087179	E vs PRO
ENSMUSG00000048281	E vs PRO
ENSMUSG00000053825	E vs PRO
ENSMUSG00000032925	E vs PRO
ENSMUSG00000079022	E vs PRO
ENSMUSG00000032394	E vs PRO
ENSMUSG00000050908	E vs PRO
ENSMUSG00000021613	E vs PRO
ENSMUSG00000000197	E vs PRO
ENSMUSG00000084897	E vs PRO
ENSMUSG00000090610	E vs PRO
ENSMUSG00000044201	E vs PRO
ENSMUSG00000059336	E vs PRO
ENSMUSG00000032783	E vs PRO
ENSMUSG00000093565	E vs PRO
ENSMUSG00000096145	E vs PRO
novel.370	E vs PRO
novel.339	E vs PRO
ENSMUSG00000029121	E vs PRO
ENSMUSG00000042246	E vs PRO
ENSMUSG00000113294	E vs PRO
novel.468	E vs PRO
ENSMUSG00000050765	E vs PRO
ENSMUSG00000046550	E vs PRO
ENSMUSG00000089812	E vs PRO
ENSMUSG00000060981	E vs PRO
ENSMUSG00000086712	E vs PRO
novel.574	E vs PRO
ENSMUSG00000106874	E vs PRO
ENSMUSG00000011008	E vs PRO
ENSMUSG00000009092	E vs PRO
ENSMUSG00000045201	E vs PRO
ENSMUSG00000037440	E vs PRO
novel.347	E vs PRO
ENSMUSG00000047155	E vs PRO
ENSMUSG00000030365	E vs PRO
ENSMUSG00000027832	E vs PRO
ENSMUSG00000036040	E vs PRO
ENSMUSG00000044254	E vs PRO
ENSMUSG00000031872	E vs PRO
ENSMUSG00000035699	E vs PRO
ENSMUSG00000048485	E vs PRO
ENSMUSG00000064288	E vs PRO
ENSMUSG00000056004	E vs PRO
novel.560	E vs PRO
ENSMUSG00000002007	E vs PRO
ENSMUSG00000024738	E vs PRO
ENSMUSG00000029556	E vs PRO
ENSMUSG00000051951	E vs PRO
ENSMUSG00000028996	E vs PRO
ENSMUSG00000076937	E vs PRO
ENSMUSG00000084129	E vs PRO
ENSMUSG00000046182	E vs PRO
ENSMUSG00000106106	E vs PRO
ENSMUSG00000038152	E vs PRO
ENSMUSG00000033595	E vs PRO
ENSMUSG00000037747	E vs PRO
ENSMUSG00000026697	E vs PRO
ENSMUSG00000076928	E vs PRO
ENSMUSG00000100183	E vs PRO
ENSMUSG00000022484	E vs PRO
ENSMUSG00000094420	E vs PRO
novel.372	E vs PRO
ENSMUSG00000054162	E vs PRO
ENSMUSG00000025900	E vs PRO
ENSMUSG00000108256	E vs PRO
ENSMUSG00000086596	E vs PRO
ENSMUSG00000000157	E vs PRO
ENSMUSG00000094546	E vs PRO
ENSMUSG00000025496	E vs PRO
ENSMUSG00000042581	E vs PRO
ENSMUSG00000086765	E vs PRO
ENSMUSG00000033342	E vs PRO
ENSMUSG00000018470	E vs PRO
ENSMUSG00000039814	E vs PRO
novel.378	E vs PRO
ENSMUSG00000049122	E vs PRO
ENSMUSG00000004360	E vs PRO
ENSMUSG00000111078	E vs PRO
ENSMUSG00000097467	E vs PRO
novel.239	E vs PRO
ENSMUSG00000061292	E vs PRO
ENSMUSG00000057933	E vs PRO
novel.354	E vs PRO
ENSMUSG00000025758	E vs PRO
ENSMUSG00000095385	E vs PRO
ENSMUSG00000083722	E vs PRO
ENSMUSG00000022842	E vs PRO
ENSMUSG00000115855	E vs PRO
ENSMUSG00000062209	E vs PRO
ENSMUSG00000026874	E vs PRO
ENSMUSG00000030553	E vs PRO
ENSMUSG00000086013	E vs PRO
ENSMUSG00000047259	E vs PRO
ENSMUSG00000030518	E vs PRO
ENSMUSG00000085743	E vs PRO
ENSMUSG00000089940	E vs PRO
ENSMUSG00000076613	E vs PRO
ENSMUSG00000097838	E vs PRO
ENSMUSG00000026644	E vs PRO
ENSMUSG00000050623	E vs PRO
ENSMUSG00000108950	E vs PRO
ENSMUSG00000037625	E vs PRO
ENSMUSG00000082953	E vs PRO
ENSMUSG00000071019	E vs PRO
ENSMUSG00000029005	E vs PRO
ENSMUSG00000097970	E vs PRO
ENSMUSG00000098900	E vs PRO
novel.112	E vs PRO
ENSMUSG00000048065	E vs PRO
ENSMUSG00000039904	E vs PRO
ENSMUSG00000026729	E vs PRO
ENSMUSG00000105550	E vs PRO
ENSMUSG00000047773	E vs PRO
ENSMUSG00000079554	E vs PRO
ENSMUSG00000076564	E vs PRO
ENSMUSG00000031842	E vs PRO
novel.186	E vs PRO
ENSMUSG00000076563	E vs PRO
ENSMUSG00000016349	E vs PRO
ENSMUSG00000032174	E vs PRO
ENSMUSG00000049100	E vs PRO
ENSMUSG00000111837	E vs PRO
ENSMUSG00000032495	E vs PRO
ENSMUSG00000004939	E vs PRO
ENSMUSG00000097401	E vs PRO
ENSMUSG00000053030	E vs PRO
ENSMUSG00000097791	E vs PRO
ENSMUSG00000108801	E vs PRO
ENSMUSG00000095589	E vs PRO
ENSMUSG00000076514	E vs PRO
ENSMUSG00000047485	E vs PRO
ENSMUSG00000108255	E vs PRO
ENSMUSG00000025056	E vs PRO
ENSMUSG00000070695	E vs PRO
ENSMUSG00000076586	E vs PRO
ENSMUSG00000112831	E vs PRO
ENSMUSG00000019359	E vs PRO
ENSMUSG00000076569	E vs PRO
ENSMUSG00000049620	E vs PRO
ENSMUSG00000108038	E vs PRO
ENSMUSG00000034039	E vs PRO
ENSMUSG00000048230	E vs PRO
ENSMUSG00000086576	E vs PRO
ENSMUSG00000094198	E vs PRO
ENSMUSG00000050157	E vs PRO
ENSMUSG00000024164	MET vs E
ENSMUSG00000032496	MET vs E
ENSMUSG00000026822	MET vs E
ENSMUSG00000028255	MET vs E
ENSMUSG00000025467	MET vs E
ENSMUSG00000007891	MET vs E
ENSMUSG00000073411	MET vs E
ENSMUSG00000060802	MET vs E
ENSMUSG00000021477	MET vs E
ENSMUSG00000050635	MET vs E
ENSMUSG00000026365	MET vs E
ENSMUSG00000022587	MET vs E
ENSMUSG00000026417	MET vs E
ENSMUSG00000032068	MET vs E
ENSMUSG00000029086	MET vs E
novel.472	MET vs E
ENSMUSG00000075602	MET vs E
ENSMUSG00000072849	MET vs E
ENSMUSG00000028222	MET vs E
ENSMUSG00000029322	MET vs E
ENSMUSG00000031870	MET vs E
ENSMUSG00000025993	MET vs E
ENSMUSG00000070327	MET vs E
ENSMUSG00000027820	MET vs E
ENSMUSG00000079620	MET vs E
ENSMUSG00000034708	MET vs E
ENSMUSG00000023004	MET vs E
ENSMUSG00000064339	MET vs E
ENSMUSG00000018042	MET vs E
ENSMUSG00000003051	MET vs E
ENSMUSG00000053931	MET vs E
ENSMUSG00000030275	MET vs E
ENSMUSG00000064337	MET vs E
ENSMUSG00000021509	MET vs E
ENSMUSG00000025283	MET vs E
ENSMUSG00000019987	MET vs E
ENSMUSG00000027429	MET vs E
ENSMUSG00000015243	MET vs E
ENSMUSG00000021994	MET vs E
ENSMUSG00000021876	MET vs E
ENSMUSG00000026335	MET vs E
ENSMUSG00000040562	MET vs E
ENSMUSG00000021242	MET vs E
ENSMUSG00000021109	MET vs E
ENSMUSG00000032812	MET vs E
ENSMUSG00000027360	MET vs E
ENSMUSG00000031995	MET vs E
ENSMUSG00000043207	MET vs E
ENSMUSG00000027070	MET vs E
ENSMUSG00000033880	MET vs E
ENSMUSG00000026479	MET vs E
ENSMUSG00000053062	MET vs E
ENSMUSG00000036478	MET vs E
ENSMUSG00000032359	MET vs E
ENSMUSG00000029868	MET vs E
ENSMUSG00000047735	MET vs E
ENSMUSG00000006369	MET vs E
ENSMUSG00000014077	MET vs E
ENSMUSG00000112441	MET vs E
ENSMUSG00000056220	MET vs E
ENSMUSG00000074272	MET vs E
ENSMUSG00000000275	MET vs E
ENSMUSG00000017760	MET vs E
ENSMUSG00000042784	MET vs E
ENSMUSG00000020159	MET vs E
ENSMUSG00000040690	MET vs E
ENSMUSG00000035493	MET vs E
ENSMUSG00000021466	MET vs E
ENSMUSG00000021795	MET vs E
ENSMUSG00000076431	MET vs E
ENSMUSG00000024479	MET vs E
ENSMUSG00000051397	MET vs E
ENSMUSG00000039697	MET vs E
ENSMUSG00000071604	MET vs E
ENSMUSG00000000901	MET vs E
ENSMUSG00000020914	MET vs E
ENSMUSG00000038525	MET vs E
ENSMUSG00000025647	MET vs E
ENSMUSG00000029811	MET vs E
ENSMUSG00000055447	MET vs E
ENSMUSG00000001768	MET vs E
ENSMUSG00000028211	MET vs E
ENSMUSG00000053644	MET vs E
ENSMUSG00000035547	MET vs E
ENSMUSG00000035105	MET vs E
ENSMUSG00000034422	MET vs E
ENSMUSG00000029772	MET vs E
ENSMUSG00000031004	MET vs E
ENSMUSG00000003038	MET vs E
ENSMUSG00000055978	MET vs E
ENSMUSG00000067212	MET vs E
ENSMUSG00000062901	MET vs E
ENSMUSG00000029561	MET vs E
ENSMUSG00000041737	MET vs E
ENSMUSG00000058952	MET vs E
ENSMUSG00000030103	MET vs E
ENSMUSG00000030413	MET vs E
ENSMUSG00000039304	MET vs E
ENSMUSG00000046352	MET vs E
ENSMUSG00000024247	MET vs E
ENSMUSG00000028699	MET vs E
ENSMUSG00000016763	MET vs E
ENSMUSG00000006519	MET vs E
ENSMUSG00000027087	MET vs E
ENSMUSG00000026399	MET vs E
ENSMUSG00000003541	MET vs E
ENSMUSG00000025498	MET vs E
ENSMUSG00000028937	MET vs E
ENSMUSG00000019810	MET vs E
ENSMUSG00000029304	MET vs E
ENSMUSG00000042684	MET vs E
ENSMUSG00000060188	MET vs E
ENSMUSG00000024892	MET vs E
ENSMUSG00000022125	MET vs E
ENSMUSG00000021190	MET vs E
ENSMUSG00000040093	MET vs E
ENSMUSG00000105987	MET vs E
ENSMUSG00000013033	MET vs E
ENSMUSG00000025407	MET vs E
ENSMUSG00000038375	MET vs E
ENSMUSG00000015653	MET vs E
ENSMUSG00000040808	MET vs E
ENSMUSG00000032011	MET vs E
ENSMUSG00000021614	MET vs E
ENSMUSG00000035473	MET vs E
ENSMUSG00000015966	MET vs E
ENSMUSG00000038642	MET vs E
ENSMUSG00000027792	MET vs E
ENSMUSG00000021048	MET vs E
ENSMUSG00000036887	MET vs E
ENSMUSG00000035686	MET vs E
ENSMUSG00000009376	MET vs E
ENSMUSG00000063873	MET vs E
ENSMUSG00000055373	MET vs E
ENSMUSG00000037686	MET vs E
ENSMUSG00000026833	MET vs E
ENSMUSG00000022906	MET vs E
ENSMUSG00000047407	MET vs E
ENSMUSG00000036908	MET vs E
ENSMUSG00000035441	MET vs E
ENSMUSG00000022661	MET vs E
ENSMUSG00000018623	MET vs E
ENSMUSG00000035356	MET vs E
ENSMUSG00000033039	MET vs E
ENSMUSG00000029125	MET vs E
ENSMUSG00000026222	MET vs E
ENSMUSG00000023232	MET vs E
ENSMUSG00000029822	MET vs E
ENSMUSG00000038400	MET vs E
ENSMUSG00000025314	MET vs E
ENSMUSG00000059456	MET vs E
ENSMUSG00000052837	MET vs E
ENSMUSG00000024066	MET vs E
ENSMUSG00000021831	MET vs E
ENSMUSG00000078117	MET vs E
ENSMUSG00000022678	MET vs E
ENSMUSG00000040147	MET vs E
ENSMUSG00000018899	MET vs E
ENSMUSG00000030302	MET vs E
ENSMUSG00000040181	MET vs E
ENSMUSG00000023336	MET vs E
ENSMUSG00000042228	MET vs E
ENSMUSG00000032376	MET vs E
ENSMUSG00000071984	MET vs E
ENSMUSG00000032265	MET vs E
ENSMUSG00000106734	MET vs E
ENSMUSG00000071637	MET vs E
ENSMUSG00000024349	MET vs E
ENSMUSG00000024998	MET vs E
ENSMUSG00000070713	MET vs E
ENSMUSG00000094724	MET vs E
ENSMUSG00000032431	MET vs E
ENSMUSG00000020532	MET vs E
ENSMUSG00000049932	MET vs E
ENSMUSG00000030494	MET vs E
ENSMUSG00000028268	MET vs E
ENSMUSG00000032252	MET vs E
ENSMUSG00000049502	MET vs E
ENSMUSG00000038485	MET vs E
ENSMUSG00000032690	MET vs E
ENSMUSG00000025464	MET vs E
ENSMUSG00000022346	MET vs E
ENSMUSG00000050335	MET vs E
ENSMUSG00000020432	MET vs E
ENSMUSG00000036896	MET vs E
ENSMUSG00000040033	MET vs E
ENSMUSG00000056481	MET vs E
ENSMUSG00000033355	MET vs E
ENSMUSG00000035245	MET vs E
ENSMUSG00000055368	MET vs E
ENSMUSG00000041301	MET vs E
ENSMUSG00000027805	MET vs E
ENSMUSG00000032226	MET vs E
ENSMUSG00000055723	MET vs E
ENSMUSG00000037169	MET vs E
ENSMUSG00000040204	MET vs E
ENSMUSG00000066800	MET vs E
ENSMUSG00000021311	MET vs E
ENSMUSG00000019832	MET vs E
ENSMUSG00000015222	MET vs E
ENSMUSG00000022014	MET vs E
ENSMUSG00000034459	MET vs E
ENSMUSG00000063060	MET vs E
ENSMUSG00000025612	MET vs E
ENSMUSG00000018920	MET vs E
ENSMUSG00000032091	MET vs E
ENSMUSG00000079017	MET vs E
ENSMUSG00000064246	MET vs E
ENSMUSG00000029102	MET vs E
ENSMUSG00000027698	MET vs E
ENSMUSG00000006442	MET vs E
ENSMUSG00000047281	MET vs E
ENSMUSG00000031700	MET vs E
ENSMUSG00000097815	MET vs E
ENSMUSG00000028270	MET vs E
ENSMUSG00000021640	MET vs E
ENSMUSG00000026994	MET vs E
ENSMUSG00000021749	MET vs E
ENSMUSG00000035692	MET vs E
ENSMUSG00000035638	MET vs E
ENSMUSG00000021553	MET vs E
ENSMUSG00000024232	MET vs E
ENSMUSG00000054072	MET vs E
ENSMUSG00000022146	MET vs E
ENSMUSG00000019942	MET vs E
ENSMUSG00000036856	MET vs E
ENSMUSG00000001156	MET vs E
ENSMUSG00000032763	MET vs E
ENSMUSG00000052776	MET vs E
ENSMUSG00000002289	MET vs E
ENSMUSG00000044026	MET vs E
ENSMUSG00000059182	MET vs E
ENSMUSG00000001403	MET vs E
ENSMUSG00000028037	MET vs E
ENSMUSG00000015533	MET vs E
ENSMUSG00000032348	MET vs E
ENSMUSG00000021281	MET vs E
ENSMUSG00000027715	MET vs E
ENSMUSG00000000340	MET vs E
ENSMUSG00000030760	MET vs E
ENSMUSG00000028007	MET vs E
ENSMUSG00000022440	MET vs E
ENSMUSG00000027997	MET vs E
ENSMUSG00000027469	MET vs E
ENSMUSG00000032000	MET vs E
ENSMUSG00000070803	MET vs E
ENSMUSG00000033538	MET vs E
ENSMUSG00000058624	MET vs E
ENSMUSG00000068735	MET vs E
ENSMUSG00000021003	MET vs E
ENSMUSG00000031803	MET vs E
ENSMUSG00000031778	MET vs E
ENSMUSG00000074896	MET vs E
ENSMUSG00000060961	MET vs E
ENSMUSG00000068245	MET vs E
ENSMUSG00000008090	MET vs E
ENSMUSG00000033318	MET vs E
ENSMUSG00000037490	MET vs E
ENSMUSG00000028599	MET vs E
ENSMUSG00000031093	MET vs E
ENSMUSG00000032487	MET vs E
ENSMUSG00000025747	MET vs E
ENSMUSG00000026605	MET vs E
ENSMUSG00000025533	MET vs E
ENSMUSG00000033703	MET vs E
ENSMUSG00000023015	MET vs E
ENSMUSG00000040525	MET vs E
ENSMUSG00000047810	MET vs E
ENSMUSG00000036777	MET vs E
ENSMUSG00000024521	MET vs E
ENSMUSG00000031016	MET vs E
ENSMUSG00000003477	MET vs E
ENSMUSG00000032890	MET vs E
ENSMUSG00000030921	MET vs E
ENSMUSG00000092035	MET vs E
ENSMUSG00000038936	MET vs E
ENSMUSG00000030717	MET vs E
ENSMUSG00000043079	MET vs E
ENSMUSG00000014599	MET vs E
ENSMUSG00000027514	MET vs E
ENSMUSG00000052914	MET vs E
ENSMUSG00000034875	MET vs E
ENSMUSG00000042734	MET vs E
ENSMUSG00000038943	MET vs E
ENSMUSG00000036832	MET vs E
ENSMUSG00000033170	MET vs E
ENSMUSG00000024014	MET vs E
ENSMUSG00000034164	MET vs E
ENSMUSG00000037946	MET vs E
ENSMUSG00000046879	MET vs E
ENSMUSG00000021385	MET vs E
ENSMUSG00000042808	MET vs E
ENSMUSG00000090063	MET vs E
ENSMUSG00000042331	MET vs E
ENSMUSG00000026896	MET vs E
ENSMUSG00000045672	MET vs E
ENSMUSG00000002847	MET vs E
ENSMUSG00000028044	MET vs E
ENSMUSG00000026110	MET vs E
ENSMUSG00000009566	MET vs E
ENSMUSG00000035914	MET vs E
ENSMUSG00000051817	MET vs E
ENSMUSG00000027699	MET vs E
ENSMUSG00000036902	MET vs E
ENSMUSG00000027306	MET vs E
ENSMUSG00000029188	MET vs E
ENSMUSG00000006398	MET vs E
ENSMUSG00000035232	MET vs E
ENSMUSG00000032254	MET vs E
ENSMUSG00000066258	MET vs E
ENSMUSG00000023885	MET vs E
ENSMUSG00000041431	MET vs E
ENSMUSG00000074151	MET vs E
ENSMUSG00000039542	MET vs E
ENSMUSG00000054793	MET vs E
ENSMUSG00000025574	MET vs E
ENSMUSG00000027412	MET vs E
ENSMUSG00000045328	MET vs E
ENSMUSG00000045932	MET vs E
ENSMUSG00000022126	MET vs E
ENSMUSG00000029177	MET vs E
ENSMUSG00000025481	MET vs E
ENSMUSG00000022033	MET vs E
ENSMUSG00000033952	MET vs E
ENSMUSG00000041540	MET vs E
ENSMUSG00000014813	MET vs E
ENSMUSG00000053398	MET vs E
ENSMUSG00000048387	MET vs E
ENSMUSG00000030862	MET vs E
ENSMUSG00000051359	MET vs E
ENSMUSG00000034906	MET vs E
ENSMUSG00000047180	MET vs E
ENSMUSG00000018774	MET vs E
ENSMUSG00000021779	MET vs E
ENSMUSG00000028873	MET vs E
ENSMUSG00000037921	MET vs E
ENSMUSG00000090124	MET vs E
ENSMUSG00000020062	MET vs E
ENSMUSG00000019278	MET vs E
ENSMUSG00000032218	MET vs E
ENSMUSG00000005233	MET vs E
ENSMUSG00000049422	MET vs E
ENSMUSG00000062248	MET vs E
ENSMUSG00000024039	MET vs E
ENSMUSG00000015852	MET vs E
ENSMUSG00000025892	MET vs E
ENSMUSG00000041827	MET vs E
ENSMUSG00000042797	MET vs E
ENSMUSG00000026102	MET vs E
ENSMUSG00000022382	MET vs E
ENSMUSG00000005667	MET vs E
ENSMUSG00000023505	MET vs E
ENSMUSG00000029752	MET vs E
ENSMUSG00000070305	MET vs E
ENSMUSG00000020641	MET vs E
ENSMUSG00000015312	MET vs E
ENSMUSG00000017830	MET vs E
ENSMUSG00000002489	MET vs E
ENSMUSG00000020638	MET vs E
ENSMUSG00000021725	MET vs E
ENSMUSG00000036768	MET vs E
ENSMUSG00000027995	MET vs E
ENSMUSG00000006143	MET vs E
ENSMUSG00000032661	MET vs E
ENSMUSG00000020649	MET vs E
ENSMUSG00000030107	MET vs E
ENSMUSG00000042677	MET vs E
ENSMUSG00000021250	MET vs E
ENSMUSG00000026779	MET vs E
ENSMUSG00000047990	MET vs E
ENSMUSG00000004633	MET vs E
ENSMUSG00000042268	MET vs E
ENSMUSG00000024727	MET vs E
ENSMUSG00000074825	MET vs E
ENSMUSG00000028378	MET vs E
ENSMUSG00000030867	MET vs E
ENSMUSG00000036834	MET vs E
ENSMUSG00000009628	MET vs E
ENSMUSG00000061666	MET vs E
ENSMUSG00000031562	MET vs E
ENSMUSG00000070661	MET vs E
ENSMUSG00000017716	MET vs E
ENSMUSG00000040969	MET vs E
ENSMUSG00000059325	MET vs E
ENSMUSG00000027331	MET vs E
ENSMUSG00000048327	MET vs E
ENSMUSG00000053175	MET vs E
ENSMUSG00000020593	MET vs E
ENSMUSG00000001517	MET vs E
ENSMUSG00000017390	MET vs E
ENSMUSG00000022683	MET vs E
ENSMUSG00000024042	MET vs E
ENSMUSG00000059327	MET vs E
ENSMUSG00000020330	MET vs E
ENSMUSG00000030677	MET vs E
ENSMUSG00000079339	MET vs E
ENSMUSG00000076441	MET vs E
ENSMUSG00000070639	MET vs E
ENSMUSG00000032908	MET vs E
ENSMUSG00000025161	MET vs E
ENSMUSG00000039611	MET vs E
ENSMUSG00000003779	MET vs E
ENSMUSG00000025036	MET vs E
ENSMUSG00000019850	MET vs E
ENSMUSG00000028262	MET vs E
ENSMUSG00000046733	MET vs E
ENSMUSG00000038552	MET vs E
ENSMUSG00000048038	MET vs E
ENSMUSG00000024030	MET vs E
ENSMUSG00000075511	MET vs E
ENSMUSG00000025473	MET vs E
ENSMUSG00000026840	MET vs E
ENSMUSG00000011034	MET vs E
ENSMUSG00000057596	MET vs E
ENSMUSG00000041794	MET vs E
ENSMUSG00000024036	MET vs E
ENSMUSG00000020901	MET vs E
ENSMUSG00000032263	MET vs E
ENSMUSG00000023959	MET vs E
ENSMUSG00000028068	MET vs E
ENSMUSG00000020897	MET vs E
ENSMUSG00000015880	MET vs E
ENSMUSG00000040552	MET vs E
ENSMUSG00000037280	MET vs E
ENSMUSG00000031709	MET vs E
ENSMUSG00000071547	MET vs E
ENSMUSG00000072082	MET vs E
ENSMUSG00000025272	MET vs E
ENSMUSG00000026984	MET vs E
ENSMUSG00000027359	MET vs E
ENSMUSG00000057346	MET vs E
ENSMUSG00000074476	MET vs E
ENSMUSG00000113599	MET vs E
ENSMUSG00000027326	MET vs E
ENSMUSG00000022070	MET vs E
ENSMUSG00000026435	MET vs E
ENSMUSG00000066861	MET vs E
ENSMUSG00000027379	MET vs E
ENSMUSG00000037362	MET vs E
ENSMUSG00000053441	MET vs E
ENSMUSG00000013338	MET vs E
ENSMUSG00000009378	MET vs E
ENSMUSG00000022686	MET vs E
ENSMUSG00000024989	MET vs E
ENSMUSG00000079553	MET vs E
ENSMUSG00000072115	MET vs E
ENSMUSG00000025776	MET vs E
ENSMUSG00000000386	MET vs E
ENSMUSG00000027496	MET vs E
ENSMUSG00000047369	MET vs E
ENSMUSG00000056144	MET vs E
ENSMUSG00000031558	MET vs E
ENSMUSG00000048922	MET vs E
ENSMUSG00000002997	MET vs E
ENSMUSG00000029798	MET vs E
ENSMUSG00000027962	MET vs E
ENSMUSG00000025582	MET vs E
ENSMUSG00000037580	MET vs E
ENSMUSG00000030769	MET vs E
ENSMUSG00000038963	MET vs E
novel.399	MET vs E
ENSMUSG00000059674	MET vs E
ENSMUSG00000090231	MET vs E
ENSMUSG00000068246	MET vs E
ENSMUSG00000009394	MET vs E
ENSMUSG00000022952	MET vs E
ENSMUSG00000043639	MET vs E
ENSMUSG00000045629	MET vs E
ENSMUSG00000027322	MET vs E
ENSMUSG00000032089	MET vs E
ENSMUSG00000000359	MET vs E
ENSMUSG00000049858	MET vs E
ENSMUSG00000037725	MET vs E
ENSMUSG00000047534	MET vs E
ENSMUSG00000026683	MET vs E
ENSMUSG00000002055	MET vs E
ENSMUSG00000046688	MET vs E
ENSMUSG00000051855	MET vs E
ENSMUSG00000089809	MET vs E
ENSMUSG00000040213	MET vs E
ENSMUSG00000027994	MET vs E
ENSMUSG00000011263	MET vs E
ENSMUSG00000062488	MET vs E
novel.187	MET vs E
ENSMUSG00000042759	MET vs E
ENSMUSG00000037544	MET vs E
ENSMUSG00000040205	MET vs E
ENSMUSG00000115326	MET vs E
ENSMUSG00000034311	MET vs E
ENSMUSG00000070304	MET vs E
ENSMUSG00000091561	MET vs E
novel.642	MET vs E
ENSMUSG00000029851	MET vs E
novel.226	MET vs E
ENSMUSG00000040026	MET vs E
ENSMUSG00000028678	MET vs E
ENSMUSG00000056413	MET vs E
novel.227	MET vs E
ENSMUSG00000042359	MET vs E
ENSMUSG00000024008	MET vs E
ENSMUSG00000022322	MET vs E
ENSMUSG00000069892	MET vs E
ENSMUSG00000031844	MET vs E
ENSMUSG00000114196	MET vs E
ENSMUSG00000061259	MET vs E
ENSMUSG00000020651	MET vs E
ENSMUSG00000035275	MET vs E
ENSMUSG00000026985	MET vs E
ENSMUSG00000107215	MET vs E
ENSMUSG00000051220	MET vs E
ENSMUSG00000070529	MET vs E
ENSMUSG00000030616	MET vs E
ENSMUSG00000030844	MET vs E
ENSMUSG00000037759	MET vs E
ENSMUSG00000024371	MET vs E
ENSMUSG00000060923	MET vs E
ENSMUSG00000005470	MET vs E
ENSMUSG00000042842	MET vs E
ENSMUSG00000030263	MET vs E
novel.118	MET vs E
ENSMUSG00000038295	MET vs E
ENSMUSG00000052353	MET vs E
ENSMUSG00000040658	MET vs E
ENSMUSG00000036186	MET vs E
ENSMUSG00000020805	MET vs E
ENSMUSG00000075408	MET vs E
ENSMUSG00000028751	MET vs E
ENSMUSG00000028970	MET vs E
ENSMUSG00000072653	MET vs E
ENSMUSG00000053647	MET vs E
ENSMUSG00000042485	MET vs E
ENSMUSG00000094392	MET vs E
ENSMUSG00000028175	MET vs E
ENSMUSG00000037347	MET vs E
ENSMUSG00000052760	MET vs E
ENSMUSG00000041498	MET vs E
ENSMUSG00000028525	MET vs E
ENSMUSG00000021696	MET vs E
ENSMUSG00000024397	MET vs E
ENSMUSG00000028212	MET vs E
ENSMUSG00000040829	MET vs E
ENSMUSG00000000983	MET vs E
ENSMUSG00000050747	MET vs E
ENSMUSG00000015947	MET vs E
ENSMUSG00000024867	MET vs E
ENSMUSG00000020808	MET vs E
ENSMUSG00000053846	MET vs E
ENSMUSG00000059708	MET vs E
ENSMUSG00000030587	MET vs E
ENSMUSG00000027399	MET vs E
ENSMUSG00000036067	MET vs E
ENSMUSG00000020150	MET vs E
ENSMUSG00000065037	MET vs E
ENSMUSG00000029314	MET vs E
ENSMUSG00000045761	MET vs E
ENSMUSG00000021306	MET vs E
ENSMUSG00000039476	MET vs E
ENSMUSG00000023940	MET vs E
ENSMUSG00000027456	MET vs E
ENSMUSG00000002204	MET vs E
ENSMUSG00000074813	MET vs E
ENSMUSG00000002020	MET vs E
ENSMUSG00000026080	MET vs E
ENSMUSG00000031289	MET vs E
ENSMUSG00000038379	MET vs E
ENSMUSG00000068011	MET vs E
ENSMUSG00000027171	MET vs E
ENSMUSG00000031147	MET vs E
ENSMUSG00000040693	MET vs E
ENSMUSG00000022021	MET vs E
ENSMUSG00000028755	MET vs E
ENSMUSG00000010751	MET vs E
ENSMUSG00000039601	MET vs E
ENSMUSG00000082292	MET vs E
ENSMUSG00000006435	MET vs E
ENSMUSG00000021263	MET vs E
ENSMUSG00000028148	MET vs E
ENSMUSG00000037033	MET vs E
novel.396	MET vs E
ENSMUSG00000034437	MET vs E
ENSMUSG00000046223	MET vs E
ENSMUSG00000036395	MET vs E
ENSMUSG00000032311	MET vs E
ENSMUSG00000023341	MET vs E
ENSMUSG00000023947	MET vs E
ENSMUSG00000064325	MET vs E
ENSMUSG00000043487	MET vs E
ENSMUSG00000022756	MET vs E
ENSMUSG00000028718	MET vs E
ENSMUSG00000057719	MET vs E
ENSMUSG00000022385	MET vs E
novel.575	MET vs E
ENSMUSG00000046591	MET vs E
ENSMUSG00000025170	MET vs E
ENSMUSG00000000320	MET vs E
ENSMUSG00000020185	MET vs E
ENSMUSG00000051041	MET vs E
ENSMUSG00000091955	MET vs E
ENSMUSG00000051378	MET vs E
ENSMUSG00000027654	MET vs E
ENSMUSG00000059493	MET vs E
ENSMUSG00000060487	MET vs E
ENSMUSG00000035407	MET vs E
ENSMUSG00000070031	MET vs E
ENSMUSG00000026255	MET vs E
ENSMUSG00000024827	MET vs E
ENSMUSG00000030075	MET vs E
ENSMUSG00000020098	MET vs E
novel.27	MET vs E
ENSMUSG00000028459	MET vs E
ENSMUSG00000039546	MET vs E
ENSMUSG00000050914	MET vs E
ENSMUSG00000055994	MET vs E
ENSMUSG00000026443	MET vs E
ENSMUSG00000055926	MET vs E
ENSMUSG00000039396	MET vs E
ENSMUSG00000051811	MET vs E
ENSMUSG00000037325	MET vs E
ENSMUSG00000031262	MET vs E
ENSMUSG00000044162	MET vs E
ENSMUSG00000032118	MET vs E
ENSMUSG00000021965	MET vs E
ENSMUSG00000078606	MET vs E
ENSMUSG00000022295	MET vs E
ENSMUSG00000041361	MET vs E
ENSMUSG00000031530	MET vs E
ENSMUSG00000010601	MET vs E
ENSMUSG00000022696	MET vs E
ENSMUSG00000048779	MET vs E
ENSMUSG00000025140	MET vs E
ENSMUSG00000022309	MET vs E
ENSMUSG00000089669	MET vs E
ENSMUSG00000022367	MET vs E
ENSMUSG00000052981	MET vs E
ENSMUSG00000032291	MET vs E
ENSMUSG00000040387	MET vs E
ENSMUSG00000032850	MET vs E
ENSMUSG00000022340	MET vs E
ENSMUSG00000090942	MET vs E
ENSMUSG00000048489	MET vs E
ENSMUSG00000028194	MET vs E
ENSMUSG00000033720	MET vs E
ENSMUSG00000045868	MET vs E
ENSMUSG00000037010	MET vs E
ENSMUSG00000051652	MET vs E
novel.301	MET vs E
novel.544	MET vs E
ENSMUSG00000097814	MET vs E
ENSMUSG00000035365	MET vs E
ENSMUSG00000040867	MET vs E
ENSMUSG00000068101	MET vs E
ENSMUSG00000097462	MET vs E
ENSMUSG00000034258	MET vs E
ENSMUSG00000107902	MET vs E
ENSMUSG00000026955	MET vs E
ENSMUSG00000104918	MET vs E
novel.558	MET vs E
ENSMUSG00000021750	MET vs E
ENSMUSG00000064267	MET vs E
ENSMUSG00000004415	MET vs E
ENSMUSG00000046295	MET vs E
ENSMUSG00000105476	MET vs E
ENSMUSG00000054537	MET vs E
ENSMUSG00000052504	MET vs E
ENSMUSG00000029371	MET vs E
ENSMUSG00000035429	MET vs E
ENSMUSG00000063851	MET vs E
ENSMUSG00000008496	MET vs E
ENSMUSG00000041064	MET vs E
ENSMUSG00000048148	MET vs E
ENSMUSG00000087691	MET vs E
ENSMUSG00000019894	MET vs E
ENSMUSG00000021485	MET vs E
ENSMUSG00000045364	MET vs E
novel.576	MET vs E
ENSMUSG00000039313	MET vs E
ENSMUSG00000072620	MET vs E
ENSMUSG00000047757	MET vs E
ENSMUSG00000058153	MET vs E
ENSMUSG00000036223	MET vs E
ENSMUSG00000023931	MET vs E
ENSMUSG00000026548	MET vs E
ENSMUSG00000082361	MET vs E
ENSMUSG00000048834	MET vs E
ENSMUSG00000074259	MET vs E
ENSMUSG00000035775	MET vs E
ENSMUSG00000025207	MET vs E
ENSMUSG00000025255	MET vs E
ENSMUSG00000075224	MET vs E
ENSMUSG00000005360	MET vs E
ENSMUSG00000045625	MET vs E
ENSMUSG00000000037	MET vs E
ENSMUSG00000021950	MET vs E
ENSMUSG00000040471	MET vs E
ENSMUSG00000041293	MET vs E
ENSMUSG00000026873	MET vs E
ENSMUSG00000030209	MET vs E
ENSMUSG00000052221	MET vs E
ENSMUSG00000038793	MET vs E
ENSMUSG00000045318	MET vs E
ENSMUSG00000039891	MET vs E
ENSMUSG00000024301	MET vs E
ENSMUSG00000087364	MET vs E
ENSMUSG00000053626	MET vs E
ENSMUSG00000030108	MET vs E
ENSMUSG00000097828	MET vs E
ENSMUSG00000043153	MET vs E
ENSMUSG00000039055	MET vs E
ENSMUSG00000034773	MET vs E
ENSMUSG00000022321	MET vs E
ENSMUSG00000040009	MET vs E
ENSMUSG00000062007	MET vs E
ENSMUSG00000048040	MET vs E
ENSMUSG00000024245	MET vs E
novel.188	MET vs E
ENSMUSG00000022012	MET vs E
ENSMUSG00000022993	MET vs E
ENSMUSG00000076434	MET vs E
ENSMUSG00000044528	MET vs E
ENSMUSG00000037628	MET vs E
ENSMUSG00000049556	MET vs E
ENSMUSG00000111977	MET vs E
ENSMUSG00000033644	MET vs E
ENSMUSG00000113184	MET vs E
ENSMUSG00000011751	MET vs E
ENSMUSG00000098090	MET vs E
ENSMUSG00000109904	MET vs E
ENSMUSG00000087179	MET vs E
ENSMUSG00000048281	MET vs E
ENSMUSG00000079022	MET vs E
ENSMUSG00000022824	MET vs E
ENSMUSG00000032394	MET vs E
ENSMUSG00000032978	MET vs E
ENSMUSG00000049130	MET vs E
ENSMUSG00000073802	MET vs E
ENSMUSG00000073412	MET vs E
novel.89	MET vs E
ENSMUSG00000050908	MET vs E
ENSMUSG00000021613	MET vs E
ENSMUSG00000079330	MET vs E
ENSMUSG00000000197	MET vs E
ENSMUSG00000074006	MET vs E
ENSMUSG00000059089	MET vs E
ENSMUSG00000079164	MET vs E
ENSMUSG00000044201	MET vs E
ENSMUSG00000032783	MET vs E
ENSMUSG00000000792	MET vs E
ENSMUSG00000019027	MET vs E
ENSMUSG00000052387	MET vs E
novel.557	MET vs E
ENSMUSG00000048992	MET vs E
novel.327	MET vs E
ENSMUSG00000078202	MET vs E
novel.370	MET vs E
novel.339	MET vs E
ENSMUSG00000029121	MET vs E
ENSMUSG00000068794	MET vs E
ENSMUSG00000078249	MET vs E
novel.246	MET vs E
ENSMUSG00000045502	MET vs E
ENSMUSG00000063018	MET vs E
ENSMUSG00000094504	MET vs E
ENSMUSG00000025359	MET vs E
ENSMUSG00000058163	MET vs E
ENSMUSG00000000202	MET vs E
novel.468	MET vs E
ENSMUSG00000018752	MET vs E
ENSMUSG00000022057	MET vs E
ENSMUSG00000050765	MET vs E
ENSMUSG00000059857	MET vs E
ENSMUSG00000073598	MET vs E
ENSMUSG00000089812	MET vs E
ENSMUSG00000086712	MET vs E
ENSMUSG00000106874	MET vs E
ENSMUSG00000049848	MET vs E
ENSMUSG00000009092	MET vs E
ENSMUSG00000009876	MET vs E
ENSMUSG00000114608	MET vs E
ENSMUSG00000045201	MET vs E
ENSMUSG00000037440	MET vs E
ENSMUSG00000073565	MET vs E
ENSMUSG00000021214	MET vs E
ENSMUSG00000006378	MET vs E
ENSMUSG00000013766	MET vs E
ENSMUSG00000034755	MET vs E
ENSMUSG00000059921	MET vs E
novel.347	MET vs E
ENSMUSG00000034641	MET vs E
ENSMUSG00000047155	MET vs E
ENSMUSG00000031937	MET vs E
ENSMUSG00000030365	MET vs E
ENSMUSG00000027832	MET vs E
ENSMUSG00000036040	MET vs E
ENSMUSG00000044254	MET vs E
ENSMUSG00000031872	MET vs E
ENSMUSG00000035699	MET vs E
ENSMUSG00000061100	MET vs E
ENSMUSG00000108297	MET vs E
ENSMUSG00000021384	MET vs E
novel.560	MET vs E
ENSMUSG00000002007	MET vs E
ENSMUSG00000024738	MET vs E
ENSMUSG00000029556	MET vs E
ENSMUSG00000051951	MET vs E
ENSMUSG00000051159	MET vs E
ENSMUSG00000028996	MET vs E
ENSMUSG00000076937	MET vs E
ENSMUSG00000103009	MET vs E
ENSMUSG00000114784	MET vs E
ENSMUSG00000006462	MET vs E
ENSMUSG00000040328	MET vs E
ENSMUSG00000112358	MET vs E
ENSMUSG00000033595	MET vs E
ENSMUSG00000049511	MET vs E
ENSMUSG00000072109	MET vs E
ENSMUSG00000076598	MET vs E
ENSMUSG00000020335	MET vs E
ENSMUSG00000052316	MET vs E
ENSMUSG00000036899	MET vs E
ENSMUSG00000026205	MET vs E
ENSMUSG00000110404	MET vs E
ENSMUSG00000031170	MET vs E
ENSMUSG00000087611	MET vs E
ENSMUSG00000100183	MET vs E
ENSMUSG00000025757	MET vs E
ENSMUSG00000022484	MET vs E
ENSMUSG00000094420	MET vs E
ENSMUSG00000049148	MET vs E
ENSMUSG00000057729	MET vs E
novel.372	MET vs E
ENSMUSG00000054162	MET vs E
ENSMUSG00000097572	MET vs E
ENSMUSG00000073399	MET vs E
ENSMUSG00000040364	MET vs E
ENSMUSG00000025900	MET vs E
ENSMUSG00000024730	MET vs E
ENSMUSG00000086596	MET vs E
ENSMUSG00000000157	MET vs E
ENSMUSG00000094546	MET vs E
ENSMUSG00000060962	MET vs E
novel.147	MET vs E
ENSMUSG00000025496	MET vs E
ENSMUSG00000042581	MET vs E
ENSMUSG00000086765	MET vs E
ENSMUSG00000033342	MET vs E
ENSMUSG00000048355	MET vs E
ENSMUSG00000039814	MET vs E
novel.378	MET vs E
ENSMUSG00000050900	MET vs E
ENSMUSG00000050545	MET vs E
ENSMUSG00000049122	MET vs E
ENSMUSG00000058897	MET vs E
ENSMUSG00000025270	MET vs E
ENSMUSG00000096422	MET vs E
ENSMUSG00000004360	MET vs E
ENSMUSG00000111078	MET vs E
ENSMUSG00000058427	MET vs E
novel.591	MET vs E
ENSMUSG00000061292	MET vs E
ENSMUSG00000057933	MET vs E
ENSMUSG00000024411	MET vs E
ENSMUSG00000024353	MET vs E
novel.354	MET vs E
ENSMUSG00000095385	MET vs E
ENSMUSG00000022586	MET vs E
ENSMUSG00000024401	MET vs E
ENSMUSG00000086763	MET vs E
ENSMUSG00000061825	MET vs E
ENSMUSG00000036964	MET vs E
ENSMUSG00000083722	MET vs E
ENSMUSG00000022842	MET vs E
ENSMUSG00000064350	MET vs E
ENSMUSG00000115855	MET vs E
ENSMUSG00000029380	MET vs E
ENSMUSG00000062209	MET vs E
ENSMUSG00000026874	MET vs E
ENSMUSG00000030553	MET vs E
novel.9	MET vs E
ENSMUSG00000037962	MET vs E
ENSMUSG00000034416	MET vs E
ENSMUSG00000002769	MET vs E
ENSMUSG00000086013	MET vs E
ENSMUSG00000047259	MET vs E
novel.428	MET vs E
ENSMUSG00000006587	MET vs E
ENSMUSG00000045231	MET vs E
ENSMUSG00000076613	MET vs E
ENSMUSG00000035831	MET vs E
ENSMUSG00000097838	MET vs E
ENSMUSG00000026644	MET vs E
ENSMUSG00000026645	MET vs E
ENSMUSG00000071537	MET vs E
ENSMUSG00000050623	MET vs E
ENSMUSG00000060780	MET vs E
ENSMUSG00000108950	MET vs E
novel.39	MET vs E
ENSMUSG00000076940	MET vs E
ENSMUSG00000042425	MET vs E
ENSMUSG00000097970	MET vs E
ENSMUSG00000058470	MET vs E
novel.112	MET vs E
novel.352	MET vs E
ENSMUSG00000048065	MET vs E
novel.452	MET vs E
ENSMUSG00000078518	MET vs E
ENSMUSG00000047182	MET vs E
ENSMUSG00000052749	MET vs E
ENSMUSG00000039904	MET vs E
ENSMUSG00000022176	MET vs E
ENSMUSG00000073400	MET vs E
novel.324	MET vs E
ENSMUSG00000105550	MET vs E
ENSMUSG00000047773	MET vs E
ENSMUSG00000079554	MET vs E
ENSMUSG00000005320	MET vs E
ENSMUSG00000072381	MET vs E
ENSMUSG00000076564	MET vs E
ENSMUSG00000060530	MET vs E
ENSMUSG00000037145	MET vs E
ENSMUSG00000034825	MET vs E
ENSMUSG00000031302	MET vs E
ENSMUSG00000114569	MET vs E
ENSMUSG00000026650	MET vs E
novel.186	MET vs E
ENSMUSG00000076563	MET vs E
ENSMUSG00000060735	MET vs E
ENSMUSG00000085207	MET vs E
ENSMUSG00000085836	MET vs E
ENSMUSG00000016349	MET vs E
novel.18	MET vs E
ENSMUSG00000009588	MET vs E
ENSMUSG00000030109	MET vs E
ENSMUSG00000032174	MET vs E
ENSMUSG00000034402	MET vs E
ENSMUSG00000052392	MET vs E
ENSMUSG00000039518	MET vs E
ENSMUSG00000086003	MET vs E
ENSMUSG00000095493	MET vs E
ENSMUSG00000106838	MET vs E
ENSMUSG00000025279	MET vs E
ENSMUSG00000094872	MET vs E
ENSMUSG00000085152	MET vs E
ENSMUSG00000096965	MET vs E
ENSMUSG00000101848	MET vs E
ENSMUSG00000103385	MET vs E
ENSMUSG00000039372	MET vs E
ENSMUSG00000076612	MET vs E
ENSMUSG00000111837	MET vs E
ENSMUSG00000062151	MET vs E
novel.139	MET vs E
ENSMUSG00000075184	MET vs E
ENSMUSG00000008461	MET vs E
novel.330	MET vs E
ENSMUSG00000097401	MET vs E
ENSMUSG00000027344	MET vs E
novel.281	MET vs E
novel.183	MET vs E
ENSMUSG00000095351	MET vs E
ENSMUSG00000108801	MET vs E
ENSMUSG00000105594	MET vs E
ENSMUSG00000022449	MET vs E
ENSMUSG00000047485	MET vs E
ENSMUSG00000046108	MET vs E
novel.361	MET vs E
ENSMUSG00000097754	MET vs E
ENSMUSG00000043164	MET vs E
ENSMUSG00000095514	MET vs E
ENSMUSG00000039097	MET vs E
ENSMUSG00000086298	MET vs E
ENSMUSG00000025056	MET vs E
ENSMUSG00000105174	MET vs E
ENSMUSG00000070695	MET vs E
ENSMUSG00000076526	MET vs E
ENSMUSG00000076586	MET vs E
ENSMUSG00000066027	MET vs E
ENSMUSG00000114772	MET vs E
ENSMUSG00000112831	MET vs E
ENSMUSG00000047441	MET vs E
ENSMUSG00000079025	MET vs E
ENSMUSG00000095288	MET vs E
ENSMUSG00000109729	MET vs E
ENSMUSG00000029867	MET vs E
novel.483	MET vs E
ENSMUSG00000029866	MET vs E
ENSMUSG00000076569	MET vs E
ENSMUSG00000108393	MET vs E
ENSMUSG00000049620	MET vs E
novel.362	MET vs E
ENSMUSG00000097736	MET vs E
ENSMUSG00000048230	MET vs E
ENSMUSG00000086576	MET vs E
ENSMUSG00000105606	MET vs E
novel.79	MET vs E
ENSMUSG00000022598	MET vs E
ENSMUSG00000094198	MET vs E
novel.420	MET vs E
ENSMUSG00000110438	MET vs E
ENSMUSG00000108434	MET vs E
ENSMUSG00000019893	MET vs E
ENSMUSG00000102690	MET vs E
novel.641	MET vs E
ENSMUSG00000040258	MET vs E
ENSMUSG00000091709	MET vs E
ENSMUSG00000050157	MET vs E
ENSMUSG00000026822	DI vs MET
ENSMUSG00000025467	DI vs MET
ENSMUSG00000047139	DI vs MET
ENSMUSG00000007891	DI vs MET
ENSMUSG00000029309	DI vs MET
ENSMUSG00000038393	DI vs MET
ENSMUSG00000027562	DI vs MET
ENSMUSG00000075602	DI vs MET
ENSMUSG00000045394	DI vs MET
ENSMUSG00000041120	DI vs MET
ENSMUSG00000025993	DI vs MET
ENSMUSG00000022708	DI vs MET
ENSMUSG00000063524	DI vs MET
ENSMUSG00000027820	DI vs MET
ENSMUSG00000029430	DI vs MET
ENSMUSG00000003051	DI vs MET
ENSMUSG00000030275	DI vs MET
ENSMUSG00000029231	DI vs MET
ENSMUSG00000031740	DI vs MET
ENSMUSG00000020250	DI vs MET
ENSMUSG00000026335	DI vs MET
ENSMUSG00000061353	DI vs MET
ENSMUSG00000031995	DI vs MET
ENSMUSG00000027070	DI vs MET
ENSMUSG00000023046	DI vs MET
ENSMUSG00000053062	DI vs MET
ENSMUSG00000020427	DI vs MET
ENSMUSG00000038521	DI vs MET
ENSMUSG00000036752	DI vs MET
ENSMUSG00000033327	DI vs MET
ENSMUSG00000022231	DI vs MET
ENSMUSG00000029273	DI vs MET
ENSMUSG00000022037	DI vs MET
ENSMUSG00000040152	DI vs MET
ENSMUSG00000024921	DI vs MET
ENSMUSG00000112441	DI vs MET
ENSMUSG00000040339	DI vs MET
ENSMUSG00000042784	DI vs MET
ENSMUSG00000054717	DI vs MET
ENSMUSG00000062933	DI vs MET
ENSMUSG00000022330	DI vs MET
ENSMUSG00000035493	DI vs MET
ENSMUSG00000021466	DI vs MET
ENSMUSG00000030287	DI vs MET
ENSMUSG00000024479	DI vs MET
ENSMUSG00000051397	DI vs MET
ENSMUSG00000071604	DI vs MET
ENSMUSG00000020914	DI vs MET
ENSMUSG00000038525	DI vs MET
ENSMUSG00000031584	DI vs MET
ENSMUSG00000029811	DI vs MET
ENSMUSG00000027342	DI vs MET
ENSMUSG00000024924	DI vs MET
ENSMUSG00000021903	DI vs MET
ENSMUSG00000031004	DI vs MET
ENSMUSG00000053965	DI vs MET
ENSMUSG00000030413	DI vs MET
ENSMUSG00000047793	DI vs MET
ENSMUSG00000028832	DI vs MET
ENSMUSG00000046352	DI vs MET
ENSMUSG00000056612	DI vs MET
ENSMUSG00000024247	DI vs MET
ENSMUSG00000020737	DI vs MET
ENSMUSG00000028937	DI vs MET
ENSMUSG00000019810	DI vs MET
ENSMUSG00000029304	DI vs MET
ENSMUSG00000042684	DI vs MET
ENSMUSG00000030978	DI vs MET
ENSMUSG00000024892	DI vs MET
ENSMUSG00000020467	DI vs MET
ENSMUSG00000022125	DI vs MET
ENSMUSG00000018362	DI vs MET
ENSMUSG00000024165	DI vs MET
ENSMUSG00000023915	DI vs MET
ENSMUSG00000055612	DI vs MET
ENSMUSG00000022885	DI vs MET
ENSMUSG00000036103	DI vs MET
ENSMUSG00000022391	DI vs MET
ENSMUSG00000026355	DI vs MET
ENSMUSG00000024590	DI vs MET
ENSMUSG00000015653	DI vs MET
ENSMUSG00000022797	DI vs MET
ENSMUSG00000040808	DI vs MET
ENSMUSG00000043091	DI vs MET
ENSMUSG00000019312	DI vs MET
ENSMUSG00000031431	DI vs MET
ENSMUSG00000004099	DI vs MET
ENSMUSG00000052151	DI vs MET
ENSMUSG00000016918	DI vs MET
ENSMUSG00000009376	DI vs MET
ENSMUSG00000029730	DI vs MET
ENSMUSG00000033207	DI vs MET
ENSMUSG00000058881	DI vs MET
ENSMUSG00000056204	DI vs MET
ENSMUSG00000028693	DI vs MET
ENSMUSG00000063694	DI vs MET
ENSMUSG00000031075	DI vs MET
ENSMUSG00000060860	DI vs MET
ENSMUSG00000034349	DI vs MET
ENSMUSG00000018623	DI vs MET
ENSMUSG00000033705	DI vs MET
ENSMUSG00000032555	DI vs MET
ENSMUSG00000023232	DI vs MET
ENSMUSG00000018750	DI vs MET
ENSMUSG00000024556	DI vs MET
ENSMUSG00000038400	DI vs MET
ENSMUSG00000043384	DI vs MET
ENSMUSG00000059456	DI vs MET
ENSMUSG00000061877	DI vs MET
ENSMUSG00000040147	DI vs MET
ENSMUSG00000020733	DI vs MET
ENSMUSG00000020122	DI vs MET
ENSMUSG00000002870	DI vs MET
ENSMUSG00000040181	DI vs MET
ENSMUSG00000023336	DI vs MET
ENSMUSG00000093930	DI vs MET
ENSMUSG00000021097	DI vs MET
ENSMUSG00000027875	DI vs MET
ENSMUSG00000022032	DI vs MET
ENSMUSG00000041859	DI vs MET
ENSMUSG00000049932	DI vs MET
ENSMUSG00000001467	DI vs MET
ENSMUSG00000017754	DI vs MET
ENSMUSG00000038485	DI vs MET
ENSMUSG00000002477	DI vs MET
ENSMUSG00000038332	DI vs MET
ENSMUSG00000022641	DI vs MET
ENSMUSG00000026170	DI vs MET
ENSMUSG00000057789	DI vs MET
ENSMUSG00000027996	DI vs MET
ENSMUSG00000033355	DI vs MET
ENSMUSG00000019880	DI vs MET
ENSMUSG00000022673	DI vs MET
ENSMUSG00000041301	DI vs MET
ENSMUSG00000025321	DI vs MET
ENSMUSG00000027805	DI vs MET
ENSMUSG00000005481	DI vs MET
ENSMUSG00000055723	DI vs MET
ENSMUSG00000055172	DI vs MET
ENSMUSG00000039976	DI vs MET
ENSMUSG00000024378	DI vs MET
ENSMUSG00000028312	DI vs MET
ENSMUSG00000048376	DI vs MET
ENSMUSG00000019590	DI vs MET
ENSMUSG00000001228	DI vs MET
ENSMUSG00000040204	DI vs MET
ENSMUSG00000026202	DI vs MET
ENSMUSG00000024781	DI vs MET
ENSMUSG00000025330	DI vs MET
ENSMUSG00000022014	DI vs MET
ENSMUSG00000069793	DI vs MET
ENSMUSG00000037660	DI vs MET
ENSMUSG00000023104	DI vs MET
ENSMUSG00000063060	DI vs MET
ENSMUSG00000013921	DI vs MET
ENSMUSG00000020089	DI vs MET
ENSMUSG00000034324	DI vs MET
ENSMUSG00000038252	DI vs MET
ENSMUSG00000005410	DI vs MET
ENSMUSG00000015217	DI vs MET
ENSMUSG00000064246	DI vs MET
ENSMUSG00000048249	DI vs MET
ENSMUSG00000028989	DI vs MET
ENSMUSG00000035357	DI vs MET
ENSMUSG00000035258	DI vs MET
ENSMUSG00000030306	DI vs MET
ENSMUSG00000047281	DI vs MET
ENSMUSG00000100510	DI vs MET
ENSMUSG00000030247	DI vs MET
ENSMUSG00000026994	DI vs MET
ENSMUSG00000021811	DI vs MET
ENSMUSG00000021846	DI vs MET
ENSMUSG00000021670	DI vs MET
ENSMUSG00000024007	DI vs MET
ENSMUSG00000031628	DI vs MET
ENSMUSG00000035934	DI vs MET
ENSMUSG00000035638	DI vs MET
ENSMUSG00000034255	DI vs MET
ENSMUSG00000056394	DI vs MET
ENSMUSG00000032826	DI vs MET
ENSMUSG00000020307	DI vs MET
ENSMUSG00000019942	DI vs MET
ENSMUSG00000032763	DI vs MET
ENSMUSG00000020328	DI vs MET
ENSMUSG00000040170	DI vs MET
ENSMUSG00000029910	DI vs MET
ENSMUSG00000038065	DI vs MET
ENSMUSG00000044026	DI vs MET
ENSMUSG00000040327	DI vs MET
ENSMUSG00000031659	DI vs MET
ENSMUSG00000001403	DI vs MET
ENSMUSG00000038594	DI vs MET
ENSMUSG00000015533	DI vs MET
ENSMUSG00000027715	DI vs MET
ENSMUSG00000022425	DI vs MET
ENSMUSG00000024660	DI vs MET
ENSMUSG00000028007	DI vs MET
ENSMUSG00000008734	DI vs MET
ENSMUSG00000027469	DI vs MET
ENSMUSG00000070803	DI vs MET
ENSMUSG00000028896	DI vs MET
ENSMUSG00000040084	DI vs MET
ENSMUSG00000031803	DI vs MET
ENSMUSG00000032186	DI vs MET
ENSMUSG00000019647	DI vs MET
ENSMUSG00000024044	DI vs MET
ENSMUSG00000028214	DI vs MET
ENSMUSG00000027018	DI vs MET
ENSMUSG00000021273	DI vs MET
ENSMUSG00000008090	DI vs MET
ENSMUSG00000037490	DI vs MET
ENSMUSG00000025747	DI vs MET
ENSMUSG00000026605	DI vs MET
ENSMUSG00000026748	DI vs MET
ENSMUSG00000025533	DI vs MET
ENSMUSG00000023015	DI vs MET
ENSMUSG00000012428	DI vs MET
ENSMUSG00000036777	DI vs MET
ENSMUSG00000031561	DI vs MET
ENSMUSG00000003477	DI vs MET
ENSMUSG00000032890	DI vs MET
ENSMUSG00000040987	DI vs MET
ENSMUSG00000039943	DI vs MET
ENSMUSG00000025001	DI vs MET
ENSMUSG00000050248	DI vs MET
ENSMUSG00000026471	DI vs MET
ENSMUSG00000032477	DI vs MET
ENSMUSG00000027227	DI vs MET
ENSMUSG00000027641	DI vs MET
ENSMUSG00000027203	DI vs MET
ENSMUSG00000042734	DI vs MET
ENSMUSG00000038943	DI vs MET
ENSMUSG00000019997	DI vs MET
ENSMUSG00000032193	DI vs MET
ENSMUSG00000037664	DI vs MET
ENSMUSG00000047193	DI vs MET
ENSMUSG00000056758	DI vs MET
ENSMUSG00000106847	DI vs MET
ENSMUSG00000090063	DI vs MET
ENSMUSG00000030351	DI vs MET
ENSMUSG00000045659	DI vs MET
ENSMUSG00000042331	DI vs MET
ENSMUSG00000028044	DI vs MET
ENSMUSG00000035914	DI vs MET
ENSMUSG00000001802	DI vs MET
ENSMUSG00000027699	DI vs MET
ENSMUSG00000034317	DI vs MET
ENSMUSG00000029687	DI vs MET
ENSMUSG00000022351	DI vs MET
ENSMUSG00000031604	DI vs MET
ENSMUSG00000068742	DI vs MET
ENSMUSG00000030091	DI vs MET
ENSMUSG00000027306	DI vs MET
ENSMUSG00000042029	DI vs MET
ENSMUSG00000006398	DI vs MET
ENSMUSG00000046442	DI vs MET
ENSMUSG00000083282	DI vs MET
ENSMUSG00000027134	DI vs MET
ENSMUSG00000030545	DI vs MET
ENSMUSG00000034457	DI vs MET
ENSMUSG00000037601	DI vs MET
ENSMUSG00000032254	DI vs MET
ENSMUSG00000030512	DI vs MET
ENSMUSG00000020534	DI vs MET
ENSMUSG00000041431	DI vs MET
ENSMUSG00000028614	DI vs MET
ENSMUSG00000028369	DI vs MET
ENSMUSG00000029363	DI vs MET
ENSMUSG00000025574	DI vs MET
ENSMUSG00000029122	DI vs MET
ENSMUSG00000001663	DI vs MET
ENSMUSG00000020312	DI vs MET
ENSMUSG00000045328	DI vs MET
ENSMUSG00000022126	DI vs MET
ENSMUSG00000029177	DI vs MET
ENSMUSG00000038388	DI vs MET
ENSMUSG00000022033	DI vs MET
ENSMUSG00000024043	DI vs MET
ENSMUSG00000046711	DI vs MET
ENSMUSG00000033952	DI vs MET
ENSMUSG00000018189	DI vs MET
ENSMUSG00000041540	DI vs MET
ENSMUSG00000039774	DI vs MET
ENSMUSG00000028031	DI vs MET
ENSMUSG00000051242	DI vs MET
ENSMUSG00000043795	DI vs MET
ENSMUSG00000024691	DI vs MET
ENSMUSG00000007050	DI vs MET
ENSMUSG00000074736	DI vs MET
ENSMUSG00000062646	DI vs MET
ENSMUSG00000041219	DI vs MET
ENSMUSG00000021260	DI vs MET
ENSMUSG00000027377	DI vs MET
ENSMUSG00000034906	DI vs MET
ENSMUSG00000037313	DI vs MET
ENSMUSG00000041329	DI vs MET
ENSMUSG00000028873	DI vs MET
ENSMUSG00000004110	DI vs MET
ENSMUSG00000015396	DI vs MET
ENSMUSG00000032218	DI vs MET
ENSMUSG00000025154	DI vs MET
ENSMUSG00000042156	DI vs MET
ENSMUSG00000039886	DI vs MET
ENSMUSG00000053886	DI vs MET
ENSMUSG00000003934	DI vs MET
ENSMUSG00000100007	DI vs MET
ENSMUSG00000028884	DI vs MET
ENSMUSG00000005233	DI vs MET
ENSMUSG00000033589	DI vs MET
ENSMUSG00000030431	DI vs MET
ENSMUSG00000062248	DI vs MET
ENSMUSG00000060703	DI vs MET
ENSMUSG00000022111	DI vs MET
ENSMUSG00000022382	DI vs MET
ENSMUSG00000032010	DI vs MET
ENSMUSG00000023505	DI vs MET
ENSMUSG00000032238	DI vs MET
ENSMUSG00000076435	DI vs MET
ENSMUSG00000024795	DI vs MET
ENSMUSG00000015312	DI vs MET
ENSMUSG00000023832	DI vs MET
ENSMUSG00000040138	DI vs MET
ENSMUSG00000002489	DI vs MET
ENSMUSG00000028066	DI vs MET
ENSMUSG00000041828	DI vs MET
ENSMUSG00000022947	DI vs MET
ENSMUSG00000036768	DI vs MET
ENSMUSG00000002297	DI vs MET
ENSMUSG00000032652	DI vs MET
ENSMUSG00000055675	DI vs MET
ENSMUSG00000020649	DI vs MET
ENSMUSG00000029366	DI vs MET
ENSMUSG00000026779	DI vs MET
ENSMUSG00000032397	DI vs MET
ENSMUSG00000023905	DI vs MET
ENSMUSG00000042268	DI vs MET
ENSMUSG00000021958	DI vs MET
ENSMUSG00000033031	DI vs MET
ENSMUSG00000030867	DI vs MET
ENSMUSG00000036834	DI vs MET
ENSMUSG00000039252	DI vs MET
ENSMUSG00000017716	DI vs MET
ENSMUSG00000039994	DI vs MET
ENSMUSG00000028519	DI vs MET
ENSMUSG00000027331	DI vs MET
ENSMUSG00000048327	DI vs MET
ENSMUSG00000044461	DI vs MET
ENSMUSG00000014158	DI vs MET
ENSMUSG00000001517	DI vs MET
ENSMUSG00000017390	DI vs MET
ENSMUSG00000022683	DI vs MET
ENSMUSG00000020330	DI vs MET
ENSMUSG00000029521	DI vs MET
ENSMUSG00000021928	DI vs MET
ENSMUSG00000037474	DI vs MET
ENSMUSG00000030677	DI vs MET
ENSMUSG00000037466	DI vs MET
ENSMUSG00000079339	DI vs MET
ENSMUSG00000028864	DI vs MET
ENSMUSG00000034607	DI vs MET
ENSMUSG00000076441	DI vs MET
ENSMUSG00000035683	DI vs MET
ENSMUSG00000070639	DI vs MET
ENSMUSG00000030087	DI vs MET
ENSMUSG00000026856	DI vs MET
ENSMUSG00000021175	DI vs MET
ENSMUSG00000006362	DI vs MET
ENSMUSG00000032064	DI vs MET
ENSMUSG00000021765	DI vs MET
ENSMUSG00000050410	DI vs MET
ENSMUSG00000027220	DI vs MET
ENSMUSG00000003779	DI vs MET
ENSMUSG00000033970	DI vs MET
ENSMUSG00000054342	DI vs MET
ENSMUSG00000100005	DI vs MET
ENSMUSG00000046733	DI vs MET
ENSMUSG00000035948	DI vs MET
ENSMUSG00000002835	DI vs MET
ENSMUSG00000022122	DI vs MET
ENSMUSG00000019718	DI vs MET
ENSMUSG00000006585	DI vs MET
ENSMUSG00000017146	DI vs MET
ENSMUSG00000058258	DI vs MET
ENSMUSG00000006445	DI vs MET
ENSMUSG00000028068	DI vs MET
ENSMUSG00000020897	DI vs MET
ENSMUSG00000015880	DI vs MET
ENSMUSG00000003949	DI vs MET
ENSMUSG00000021707	DI vs MET
ENSMUSG00000029591	DI vs MET
ENSMUSG00000072082	DI vs MET
ENSMUSG00000074476	DI vs MET
ENSMUSG00000027326	DI vs MET
ENSMUSG00000022070	DI vs MET
ENSMUSG00000026648	DI vs MET
ENSMUSG00000038894	DI vs MET
ENSMUSG00000033152	DI vs MET
ENSMUSG00000027379	DI vs MET
ENSMUSG00000036885	DI vs MET
ENSMUSG00000028370	DI vs MET
ENSMUSG00000027323	DI vs MET
ENSMUSG00000022945	DI vs MET
ENSMUSG00000035455	DI vs MET
ENSMUSG00000006586	DI vs MET
ENSMUSG00000063445	DI vs MET
ENSMUSG00000024989	DI vs MET
ENSMUSG00000079553	DI vs MET
ENSMUSG00000025776	DI vs MET
ENSMUSG00000027496	DI vs MET
ENSMUSG00000019773	DI vs MET
ENSMUSG00000037138	DI vs MET
ENSMUSG00000026768	DI vs MET
ENSMUSG00000022978	DI vs MET
ENSMUSG00000037572	DI vs MET
ENSMUSG00000007080	DI vs MET
ENSMUSG00000048922	DI vs MET
ENSMUSG00000017550	DI vs MET
ENSMUSG00000002565	DI vs MET
ENSMUSG00000025582	DI vs MET
ENSMUSG00000038022	DI vs MET
ENSMUSG00000107962	DI vs MET
ENSMUSG00000030769	DI vs MET
ENSMUSG00000015850	DI vs MET
ENSMUSG00000030711	DI vs MET
ENSMUSG00000059674	DI vs MET
ENSMUSG00000028786	DI vs MET
ENSMUSG00000005580	DI vs MET
ENSMUSG00000068246	DI vs MET
ENSMUSG00000063428	DI vs MET
ENSMUSG00000034059	DI vs MET
ENSMUSG00000022952	DI vs MET
ENSMUSG00000045629	DI vs MET
ENSMUSG00000045751	DI vs MET
ENSMUSG00000058290	DI vs MET
ENSMUSG00000028167	DI vs MET
ENSMUSG00000033361	DI vs MET
ENSMUSG00000084911	DI vs MET
ENSMUSG00000033722	DI vs MET
ENSMUSG00000037725	DI vs MET
ENSMUSG00000047534	DI vs MET
ENSMUSG00000026134	DI vs MET
ENSMUSG00000026683	DI vs MET
ENSMUSG00000002055	DI vs MET
novel.427	DI vs MET
ENSMUSG00000036242	DI vs MET
ENSMUSG00000017499	DI vs MET
ENSMUSG00000006715	DI vs MET
ENSMUSG00000026669	DI vs MET
ENSMUSG00000024056	DI vs MET
ENSMUSG00000022881	DI vs MET
ENSMUSG00000032815	DI vs MET
ENSMUSG00000085148	DI vs MET
ENSMUSG00000037709	DI vs MET
ENSMUSG00000029414	DI vs MET
ENSMUSG00000037278	DI vs MET
ENSMUSG00000037544	DI vs MET
ENSMUSG00000072966	DI vs MET
ENSMUSG00000040205	DI vs MET
ENSMUSG00000020905	DI vs MET
ENSMUSG00000030254	DI vs MET
ENSMUSG00000031821	DI vs MET
ENSMUSG00000042489	DI vs MET
ENSMUSG00000034311	DI vs MET
ENSMUSG00000070304	DI vs MET
ENSMUSG00000091561	DI vs MET
ENSMUSG00000016624	DI vs MET
ENSMUSG00000022372	DI vs MET
ENSMUSG00000046179	DI vs MET
ENSMUSG00000021835	DI vs MET
ENSMUSG00000028678	DI vs MET
ENSMUSG00000007908	DI vs MET
ENSMUSG00000056413	DI vs MET
ENSMUSG00000041609	DI vs MET
ENSMUSG00000027490	DI vs MET
novel.227	DI vs MET
ENSMUSG00000026274	DI vs MET
ENSMUSG00000024008	DI vs MET
ENSMUSG00000022322	DI vs MET
ENSMUSG00000059791	DI vs MET
ENSMUSG00000061259	DI vs MET
ENSMUSG00000029516	DI vs MET
ENSMUSG00000034161	DI vs MET
ENSMUSG00000029913	DI vs MET
ENSMUSG00000032400	DI vs MET
ENSMUSG00000035513	DI vs MET
ENSMUSG00000028702	DI vs MET
ENSMUSG00000012519	DI vs MET
ENSMUSG00000026985	DI vs MET
ENSMUSG00000014602	DI vs MET
ENSMUSG00000070407	DI vs MET
ENSMUSG00000051220	DI vs MET
ENSMUSG00000061414	DI vs MET
ENSMUSG00000028613	DI vs MET
ENSMUSG00000027985	DI vs MET
ENSMUSG00000005470	DI vs MET
ENSMUSG00000019737	DI vs MET
ENSMUSG00000054662	DI vs MET
ENSMUSG00000022034	DI vs MET
ENSMUSG00000035305	DI vs MET
ENSMUSG00000034949	DI vs MET
ENSMUSG00000034810	DI vs MET
ENSMUSG00000038295	DI vs MET
ENSMUSG00000020805	DI vs MET
ENSMUSG00000020654	DI vs MET
ENSMUSG00000036875	DI vs MET
ENSMUSG00000000028	DI vs MET
ENSMUSG00000039748	DI vs MET
novel.610	DI vs MET
ENSMUSG00000027242	DI vs MET
ENSMUSG00000020493	DI vs MET
ENSMUSG00000109097	DI vs MET
ENSMUSG00000072653	DI vs MET
ENSMUSG00000094392	DI vs MET
ENSMUSG00000028175	DI vs MET
ENSMUSG00000037568	DI vs MET
ENSMUSG00000037347	DI vs MET
ENSMUSG00000032113	DI vs MET
ENSMUSG00000028212	DI vs MET
ENSMUSG00000020297	DI vs MET
ENSMUSG00000095677	DI vs MET
ENSMUSG00000026675	DI vs MET
ENSMUSG00000027635	DI vs MET
ENSMUSG00000066842	DI vs MET
ENSMUSG00000044469	DI vs MET
ENSMUSG00000039264	DI vs MET
ENSMUSG00000022887	DI vs MET
ENSMUSG00000003273	DI vs MET
ENSMUSG00000060044	DI vs MET
ENSMUSG00000032344	DI vs MET
ENSMUSG00000021569	DI vs MET
ENSMUSG00000038349	DI vs MET
ENSMUSG00000065037	DI vs MET
ENSMUSG00000045761	DI vs MET
ENSMUSG00000075266	DI vs MET
ENSMUSG00000023940	DI vs MET
ENSMUSG00000018983	DI vs MET
ENSMUSG00000016526	DI vs MET
ENSMUSG00000062563	DI vs MET
ENSMUSG00000020363	DI vs MET
ENSMUSG00000030528	DI vs MET
ENSMUSG00000112808	DI vs MET
ENSMUSG00000024791	DI vs MET
ENSMUSG00000042367	DI vs MET
ENSMUSG00000048814	DI vs MET
ENSMUSG00000074813	DI vs MET
ENSMUSG00000069910	DI vs MET
ENSMUSG00000096107	DI vs MET
ENSMUSG00000071669	DI vs MET
ENSMUSG00000037363	DI vs MET
ENSMUSG00000026708	DI vs MET
ENSMUSG00000038379	DI vs MET
ENSMUSG00000051278	DI vs MET
ENSMUSG00000017861	DI vs MET
ENSMUSG00000020953	DI vs MET
ENSMUSG00000019767	DI vs MET
ENSMUSG00000027171	DI vs MET
ENSMUSG00000031147	DI vs MET
ENSMUSG00000040693	DI vs MET
ENSMUSG00000044072	DI vs MET
ENSMUSG00000074987	DI vs MET
ENSMUSG00000022021	DI vs MET
ENSMUSG00000030346	DI vs MET
ENSMUSG00000028158	DI vs MET
ENSMUSG00000028755	DI vs MET
ENSMUSG00000003824	DI vs MET
ENSMUSG00000041132	DI vs MET
ENSMUSG00000039601	DI vs MET
ENSMUSG00000038115	DI vs MET
ENSMUSG00000060288	DI vs MET
ENSMUSG00000082045	DI vs MET
ENSMUSG00000027827	DI vs MET
ENSMUSG00000034329	DI vs MET
novel.396	DI vs MET
ENSMUSG00000002068	DI vs MET
ENSMUSG00000034206	DI vs MET
ENSMUSG00000028088	DI vs MET
ENSMUSG00000111063	DI vs MET
[truncated: 1,283 more rows]
