# Supplementary material for: Dynamic Transcriptomic Profiling of Mouse Endometrium Across the Estrous Cycle Reveals Phase‐Specific Regulatory Networks Underlying Cyclic Remodelling
Source: J Cell Mol Med. 2026 Jun 26;30(12):e71265. doi: 10.1111/jcmm.71265 (PMC13309392; doi:10.1111/jcmm.71265)
Supplement: Supplementary file 9 — Table S9: Lists of common genes between DEGs and 10 MFUZZ clusters. [file JCMM-30-e71265-s008.xlsx]

## Sheet: Sheet1
DEGs&Cluster 1	DEGs&Cluster 2	DEGs&Cluster 3	DEGs&Cluster 4	DEGs&Cluster 5	DEGs&Cluster 6	DEGs&Cluster 7	DEGs&Cluster 8	DEGs&Cluster 9	DEGs&Cluster 10
ENSMUSG00000022708	ENSMUSG00000028222	ENSMUSG00000024164	ENSMUSG00000076431	ENSMUSG00000038393	ENSMUSG00000105550	ENSMUSG00000065037	ENSMUSG00000040690	ENSMUSG00000020914	ENSMUSG00000031891
ENSMUSG00000029231	ENSMUSG00000027820	ENSMUSG00000026822	ENSMUSG00000000901	ENSMUSG00000019880	ENSMUSG00000032812	novel.396	ENSMUSG00000031004	ENSMUSG00000040204	ENSMUSG00000044408
ENSMUSG00000031740	ENSMUSG00000018042	ENSMUSG00000073411	ENSMUSG00000001768	ENSMUSG00000061848	ENSMUSG00000053062	ENSMUSG00000084129	ENSMUSG00000049932	ENSMUSG00000019942	ENSMUSG00000073643
ENSMUSG00000061353	ENSMUSG00000053931	ENSMUSG00000060802	ENSMUSG00000020160	ENSMUSG00000074736	ENSMUSG00000051359	ENSMUSG00000003051	ENSMUSG00000032226	ENSMUSG00000001403	ENSMUSG00000074182
ENSMUSG00000023046	ENSMUSG00000021509	ENSMUSG00000050635	ENSMUSG00000024063	ENSMUSG00000096107	ENSMUSG00000025036	ENSMUSG00000026335	ENSMUSG00000041220	ENSMUSG00000027715	ENSMUSG00000006342
ENSMUSG00000038521	ENSMUSG00000027429	ENSMUSG00000026365	ENSMUSG00000058914	ENSMUSG00000001661	ENSMUSG00000113599	ENSMUSG00000031995	ENSMUSG00000026605	ENSMUSG00000027469	ENSMUSG00000023206
ENSMUSG00000022231	ENSMUSG00000040562	ENSMUSG00000029322	ENSMUSG00000063873	ENSMUSG00000041132	ENSMUSG00000043639	ENSMUSG00000024479	ENSMUSG00000031016	ENSMUSG00000023015	ENSMUSG00000048616
ENSMUSG00000024921	ENSMUSG00000021109	ENSMUSG00000070327	ENSMUSG00000026833	ENSMUSG00000063529	ENSMUSG00000000359	ENSMUSG00000051397	ENSMUSG00000042808	ENSMUSG00000036777	ENSMUSG00000039323
ENSMUSG00000040339	ENSMUSG00000027360	ENSMUSG00000025283	ENSMUSG00000071984	ENSMUSG00000086782	ENSMUSG00000042359	ENSMUSG00000038525	ENSMUSG00000027860	ENSMUSG00000038943	ENSMUSG00000096145
ENSMUSG00000024924	ENSMUSG00000027070	ENSMUSG00000019987	ENSMUSG00000027931	ENSMUSG00000039661	ENSMUSG00000053647	ENSMUSG00000030413	ENSMUSG00000045672	ENSMUSG00000028044	novel.574
ENSMUSG00000047793	ENSMUSG00000071604	ENSMUSG00000021242	ENSMUSG00000038175	ENSMUSG00000096929	ENSMUSG00000021263	ENSMUSG00000046352	ENSMUSG00000034906	ENSMUSG00000027699	ENSMUSG00000048485
ENSMUSG00000020467	ENSMUSG00000024247	ENSMUSG00000033880	ENSMUSG00000097815	ENSMUSG00000060212	ENSMUSG00000059493	ENSMUSG00000019810	ENSMUSG00000058454	ENSMUSG00000027306	ENSMUSG00000056004
ENSMUSG00000023915	ENSMUSG00000016763	ENSMUSG00000026479	ENSMUSG00000030499	ENSMUSG00000032925	ENSMUSG00000048148	ENSMUSG00000029304	ENSMUSG00000032218	ENSMUSG00000006398	ENSMUSG00000046182
ENSMUSG00000036103	ENSMUSG00000028937	ENSMUSG00000029868	ENSMUSG00000021281	ENSMUSG00000113294	novel.576	ENSMUSG00000009376	ENSMUSG00000005667	ENSMUSG00000032254	ENSMUSG00000037747
ENSMUSG00000016918	ENSMUSG00000042684	ENSMUSG00000047735	ENSMUSG00000060961	ENSMUSG00000064288	ENSMUSG00000058153	ENSMUSG00000023232	ENSMUSG00000029752	ENSMUSG00000041431	ENSMUSG00000054162
ENSMUSG00000033207	ENSMUSG00000024892	ENSMUSG00000014077	ENSMUSG00000031093	ENSMUSG00000106106	ENSMUSG00000025255	ENSMUSG00000038400	ENSMUSG00000023832	ENSMUSG00000025574	ENSMUSG00000018470
ENSMUSG00000058881	ENSMUSG00000040808	ENSMUSG00000074272	novel.440	ENSMUSG00000076928	ENSMUSG00000045318	ENSMUSG00000025314	ENSMUSG00000027952	ENSMUSG00000045328	ENSMUSG00000061292
ENSMUSG00000031075	ENSMUSG00000021614	ENSMUSG00000000275	ENSMUSG00000003477	ENSMUSG00000108256	ENSMUSG00000048040	ENSMUSG00000030494	ENSMUSG00000026779	ENSMUSG00000029177	ENSMUSG00000089940
ENSMUSG00000033705	ENSMUSG00000035686	ENSMUSG00000039697	ENSMUSG00000057706	novel.239	novel.327	ENSMUSG00000041301	ENSMUSG00000027331	ENSMUSG00000022033	ENSMUSG00000071019
ENSMUSG00000018750	ENSMUSG00000040147	ENSMUSG00000025647	ENSMUSG00000033450	ENSMUSG00000037625	ENSMUSG00000108297	ENSMUSG00000055723	ENSMUSG00000001517	ENSMUSG00000033952	ENSMUSG00000029005
ENSMUSG00000021097	ENSMUSG00000023336	ENSMUSG00000029811	ENSMUSG00000036902	ENSMUSG00000082953	ENSMUSG00000112358	ENSMUSG00000019832	ENSMUSG00000030677	ENSMUSG00000037313	ENSMUSG00000076564
ENSMUSG00000022032	ENSMUSG00000032252	ENSMUSG00000028211	ENSMUSG00000023885	ENSMUSG00000004939	ENSMUSG00000076598	ENSMUSG00000022014	ENSMUSG00000028068	ENSMUSG00000028873	ENSMUSG00000076563
ENSMUSG00000038332	ENSMUSG00000022346	ENSMUSG00000035547	ENSMUSG00000021779	ENSMUSG00000108038	ENSMUSG00000020335	ENSMUSG00000063060	ENSMUSG00000079553	ENSMUSG00000005233	ENSMUSG00000095589
ENSMUSG00000026170	ENSMUSG00000031700	ENSMUSG00000035105	ENSMUSG00000049422	ENSMUSG00000029309	ENSMUSG00000024730	ENSMUSG00000047281	ENSMUSG00000037725	ENSMUSG00000062248	ENSMUSG00000076514
ENSMUSG00000027996	ENSMUSG00000036006	ENSMUSG00000029772	ENSMUSG00000015312	ENSMUSG00000041120	ENSMUSG00000025270	ENSMUSG00000026994	ENSMUSG00000026683	ENSMUSG00000023505	ENSMUSG00000019359
ENSMUSG00000025321	ENSMUSG00000024232	ENSMUSG00000055978	ENSMUSG00000025473	ENSMUSG00000020427	ENSMUSG00000096422	ENSMUSG00000044026	ENSMUSG00000028175	ENSMUSG00000036768	ENSMUSG00000076569
ENSMUSG00000055172	ENSMUSG00000022440	ENSMUSG00000029561	novel.387	ENSMUSG00000033327	ENSMUSG00000024353	ENSMUSG00000028007	ENSMUSG00000041498	ENSMUSG00000020649	ENSMUSG00000034039
ENSMUSG00000039976	ENSMUSG00000070803	ENSMUSG00000030103	ENSMUSG00000072115	ENSMUSG00000040152	ENSMUSG00000002769	ENSMUSG00000031803	ENSMUSG00000020808	ENSMUSG00000030867	ENSMUSG00000064246
ENSMUSG00000048376	ENSMUSG00000037490	ENSMUSG00000028699	ENSMUSG00000031558	ENSMUSG00000053965	ENSMUSG00000047182	ENSMUSG00000008090	ENSMUSG00000022021	ENSMUSG00000017716	ENSMUSG00000076441
ENSMUSG00000024781	ENSMUSG00000033703	ENSMUSG00000027087	novel.187	ENSMUSG00000027875	ENSMUSG00000085207	ENSMUSG00000090063	ENSMUSG00000028148	ENSMUSG00000048327	ENSMUSG00000040026
ENSMUSG00000035357	ENSMUSG00000032890	ENSMUSG00000003541	novel.226	ENSMUSG00000017754	ENSMUSG00000034402	ENSMUSG00000042331	ENSMUSG00000027654	ENSMUSG00000020330	ENSMUSG00000061259
ENSMUSG00000100510	ENSMUSG00000034875	ENSMUSG00000025498	ENSMUSG00000070529	ENSMUSG00000013921	ENSMUSG00000094872	ENSMUSG00000035914	ENSMUSG00000020098	ENSMUSG00000003779	ENSMUSG00000054537
ENSMUSG00000021846	ENSMUSG00000042225	ENSMUSG00000060188	ENSMUSG00000030616	ENSMUSG00000048249	novel.183	ENSMUSG00000054793	ENSMUSG00000039396	ENSMUSG00000020897	ENSMUSG00000012428
ENSMUSG00000032826	ENSMUSG00000000296	ENSMUSG00000021190	novel.118	ENSMUSG00000035258	ENSMUSG00000095351	ENSMUSG00000027412	ENSMUSG00000091639	ENSMUSG00000015880	ENSMUSG00000055675
ENSMUSG00000040327	ENSMUSG00000035232	ENSMUSG00000038375	ENSMUSG00000028970	ENSMUSG00000030247	ENSMUSG00000022449	ENSMUSG00000022382	ENSMUSG00000025140	ENSMUSG00000072082	ENSMUSG00000024845
ENSMUSG00000031659	ENSMUSG00000022126	ENSMUSG00000038642	ENSMUSG00000042485	ENSMUSG00000040170	ENSMUSG00000095514	ENSMUSG00000002489	ENSMUSG00000032291	ENSMUSG00000074476	ENSMUSG00000044294
ENSMUSG00000008734	ENSMUSG00000041540	ENSMUSG00000036887	ENSMUSG00000040829	ENSMUSG00000038065	ENSMUSG00000039097	ENSMUSG00000036834	ENSMUSG00000035365	ENSMUSG00000027326	ENSMUSG00000072720
ENSMUSG00000032186	ENSMUSG00000030862	ENSMUSG00000022906	ENSMUSG00000021306	ENSMUSG00000038594	ENSMUSG00000086298	ENSMUSG00000053175	ENSMUSG00000021485	ENSMUSG00000027379	ENSMUSG00000026360
ENSMUSG00000024044	ENSMUSG00000025892	ENSMUSG00000036908	ENSMUSG00000039601	ENSMUSG00000026748	ENSMUSG00000079025	ENSMUSG00000070639	ENSMUSG00000014786	ENSMUSG00000024989	ENSMUSG00000031274
ENSMUSG00000031561	ENSMUSG00000028378	ENSMUSG00000035441	ENSMUSG00000051041	ENSMUSG00000027227	ENSMUSG00000105606	ENSMUSG00000032908	ENSMUSG00000026873	ENSMUSG00000027496	ENSMUSG00000013846
ENSMUSG00000040987	ENSMUSG00000009628	ENSMUSG00000026222	novel.27	ENSMUSG00000037664	ENSMUSG00000108434	ENSMUSG00000046733	ENSMUSG00000034773	ENSMUSG00000048922	novel.311
ENSMUSG00000039943	ENSMUSG00000059325	ENSMUSG00000021831	ENSMUSG00000031530	ENSMUSG00000106847	novel.641	ENSMUSG00000059674	novel.649	ENSMUSG00000002055	ENSMUSG00000034640
ENSMUSG00000026471	ENSMUSG00000022683	ENSMUSG00000042228	ENSMUSG00000048489	ENSMUSG00000083282	ENSMUSG00000025461	ENSMUSG00000022952	ENSMUSG00000033644	ENSMUSG00000037544	ENSMUSG00000006494
ENSMUSG00000019997	ENSMUSG00000039611	ENSMUSG00000032265	novel.544	ENSMUSG00000001663	ENSMUSG00000034584	ENSMUSG00000056413	ENSMUSG00000090610	ENSMUSG00000034311	novel.338
ENSMUSG00000047193	ENSMUSG00000048038	ENSMUSG00000071637	ENSMUSG00000033053	ENSMUSG00000051242	ENSMUSG00000097131	ENSMUSG00000038295	ENSMUSG00000032783	ENSMUSG00000028678	ENSMUSG00000041440
ENSMUSG00000030351	ENSMUSG00000075511	ENSMUSG00000094724	ENSMUSG00000057137	ENSMUSG00000041329	ENSMUSG00000024912	ENSMUSG00000094392	ENSMUSG00000093565	ENSMUSG00000022322	ENSMUSG00000044468
ENSMUSG00000001802	ENSMUSG00000026840	ENSMUSG00000028268	ENSMUSG00000097462	ENSMUSG00000032238	ENSMUSG00000048521	ENSMUSG00000037347	ENSMUSG00000011008	ENSMUSG00000005470	ENSMUSG00000041762
ENSMUSG00000068742	ENSMUSG00000041794	ENSMUSG00000049502	ENSMUSG00000104918	ENSMUSG00000032652	ENSMUSG00000031970	ENSMUSG00000021696	ENSMUSG00000036040	ENSMUSG00000021569	ENSMUSG00000056069
ENSMUSG00000046442	ENSMUSG00000053441	ENSMUSG00000020432	ENSMUSG00000029371	ENSMUSG00000006362	ENSMUSG00000074657	ENSMUSG00000045761	ENSMUSG00000002007	ENSMUSG00000023940	ENSMUSG00000054203
ENSMUSG00000034457	ENSMUSG00000009378	ENSMUSG00000036896	ENSMUSG00000049241	ENSMUSG00000032064	ENSMUSG00000102516	ENSMUSG00000027171	ENSMUSG00000039814	ENSMUSG00000038379	ENSMUSG00000063564
ENSMUSG00000028369	ENSMUSG00000022686	ENSMUSG00000040033	ENSMUSG00000053297	ENSMUSG00000038894	ENSMUSG00000107182	ENSMUSG00000091955	ENSMUSG00000097467	ENSMUSG00000028718	ENSMUSG00000041481
ENSMUSG00000029122	ENSMUSG00000025776	ENSMUSG00000033355	ENSMUSG00000084897	ENSMUSG00000033152	ENSMUSG00000003282	ENSMUSG00000082361	ENSMUSG00000083722	ENSMUSG00000051378	ENSMUSG00000024087
ENSMUSG00000020312	ENSMUSG00000030769	ENSMUSG00000034459	ENSMUSG00000059336	ENSMUSG00000036885	ENSMUSG00000012889	ENSMUSG00000062007	ENSMUSG00000053030	ENSMUSG00000031262	ENSMUSG00000027358
ENSMUSG00000024043	ENSMUSG00000009394	ENSMUSG00000032091	novel.370	ENSMUSG00000026768	ENSMUSG00000087291	ENSMUSG00000113184	ENSMUSG00000023004	ENSMUSG00000021965	ENSMUSG00000024679
ENSMUSG00000028031	ENSMUSG00000045629	ENSMUSG00000079017	ENSMUSG00000029121	ENSMUSG00000107962	ENSMUSG00000076672	novel.89	ENSMUSG00000003038	ENSMUSG00000026955	ENSMUSG00000031506
ENSMUSG00000043795	ENSMUSG00000049858	ENSMUSG00000029102	ENSMUSG00000050765	ENSMUSG00000021835	ENSMUSG00000069456	ENSMUSG00000079330	ENSMUSG00000105987	ENSMUSG00000046295	ENSMUSG00000024503
ENSMUSG00000062646	ENSMUSG00000051855	ENSMUSG00000028270	ENSMUSG00000089812	ENSMUSG00000014602	ENSMUSG00000086451	ENSMUSG00000074006	ENSMUSG00000021048	ENSMUSG00000041064	ENSMUSG00000024675
ENSMUSG00000021260	ENSMUSG00000091561	ENSMUSG00000021640	ENSMUSG00000060981	ENSMUSG00000035305	ENSMUSG00000037653	ENSMUSG00000078249	ENSMUSG00000078117	ENSMUSG00000036223	ENSMUSG00000028931
ENSMUSG00000004110	novel.642	ENSMUSG00000021749	ENSMUSG00000086712	ENSMUSG00000037568	ENSMUSG00000107802	ENSMUSG00000000202	ENSMUSG00000030302	ENSMUSG00000037628	ENSMUSG00000028965
ENSMUSG00000015396	ENSMUSG00000029851	ENSMUSG00000035692	ENSMUSG00000106874	ENSMUSG00000071669	ENSMUSG00000076752	ENSMUSG00000073598	ENSMUSG00000070713	ENSMUSG00000044201	ENSMUSG00000022044
ENSMUSG00000042156	novel.227	ENSMUSG00000035638	ENSMUSG00000009092	ENSMUSG00000037363	ENSMUSG00000104117	ENSMUSG00000013766	ENSMUSG00000006442	ENSMUSG00000025758	ENSMUSG00000036437
ENSMUSG00000041828	ENSMUSG00000024008	ENSMUSG00000021553	ENSMUSG00000037440	ENSMUSG00000028088		ENSMUSG00000031937	ENSMUSG00000032348	ENSMUSG00000047534	ENSMUSG00000112148
ENSMUSG00000022947	ENSMUSG00000060923	ENSMUSG00000054072	novel.347	ENSMUSG00000026358		ENSMUSG00000061100	ENSMUSG00000025747	ENSMUSG00000051220	ENSMUSG00000052572
ENSMUSG00000028519	ENSMUSG00000020805	ENSMUSG00000001156	ENSMUSG00000030365	ENSMUSG00000047473		ENSMUSG00000006462	ENSMUSG00000034164	ENSMUSG00000022385	ENSMUSG00000085363
ENSMUSG00000034607	ENSMUSG00000075408	ENSMUSG00000052776	ENSMUSG00000038152	ENSMUSG00000050663		ENSMUSG00000026205	ENSMUSG00000009566	ENSMUSG00000046591	ENSMUSG00000021364
ENSMUSG00000030087	ENSMUSG00000020150	ENSMUSG00000002289	ENSMUSG00000026697	ENSMUSG00000018451		ENSMUSG00000022586	ENSMUSG00000053398	ENSMUSG00000068101	ENSMUSG00000047462
ENSMUSG00000027220	ENSMUSG00000039476	ENSMUSG00000059182	ENSMUSG00000100183	ENSMUSG00000107655		ENSMUSG00000006587	ENSMUSG00000024039	ENSMUSG00000039055	ENSMUSG00000066129
ENSMUSG00000035948	ENSMUSG00000031289	ENSMUSG00000028037	ENSMUSG00000022484	ENSMUSG00000108513		ENSMUSG00000078518	ENSMUSG00000031562	ENSMUSG00000029430	ENSMUSG00000018500
ENSMUSG00000022122	ENSMUSG00000031147	ENSMUSG00000032000	novel.372	ENSMUSG00000030329		ENSMUSG00000075184	ENSMUSG00000038552	ENSMUSG00000036752	ENSMUSG00000024854
ENSMUSG00000019718	ENSMUSG00000010751	ENSMUSG00000033538	ENSMUSG00000086596	ENSMUSG00000043644		ENSMUSG00000008461	ENSMUSG00000071547	ENSMUSG00000054717	ENSMUSG00000023033
ENSMUSG00000003949	ENSMUSG00000022949	ENSMUSG00000058624	ENSMUSG00000000157	ENSMUSG00000046056		ENSMUSG00000043164	ENSMUSG00000022070	ENSMUSG00000027342	ENSMUSG00000036172
ENSMUSG00000026648	ENSMUSG00000025170	ENSMUSG00000074896	ENSMUSG00000086765	ENSMUSG00000029861		ENSMUSG00000066027	ENSMUSG00000011263	ENSMUSG00000028832	ENSMUSG00000050994
ENSMUSG00000028370	ENSMUSG00000060487	ENSMUSG00000068245	ENSMUSG00000062209	ENSMUSG00000022548		ENSMUSG00000047139	ENSMUSG00000040658	ENSMUSG00000056612	ENSMUSG00000069170
ENSMUSG00000006586	ENSMUSG00000026255	ENSMUSG00000040525	ENSMUSG00000026874	ENSMUSG00000047085		ENSMUSG00000027562	ENSMUSG00000028212	ENSMUSG00000020737	ENSMUSG00000067714
ENSMUSG00000038022	ENSMUSG00000030075	ENSMUSG00000047810	ENSMUSG00000030553	ENSMUSG00000085779		ENSMUSG00000045394	ENSMUSG00000024867	ENSMUSG00000030978	ENSMUSG00000013483
ENSMUSG00000015850	ENSMUSG00000037325	ENSMUSG00000030921	ENSMUSG00000085743	ENSMUSG00000041809		ENSMUSG00000063524	ENSMUSG00000053846	ENSMUSG00000018362	ENSMUSG00000029727
ENSMUSG00000005580	ENSMUSG00000041361	ENSMUSG00000027514	ENSMUSG00000098900	ENSMUSG00000037579		ENSMUSG00000020250	ENSMUSG00000034437	ENSMUSG00000024165	ENSMUSG00000097869
ENSMUSG00000063428	ENSMUSG00000022696	ENSMUSG00000052914	ENSMUSG00000048065	ENSMUSG00000025221		ENSMUSG00000022037	novel.575	ENSMUSG00000055612	ENSMUSG00000076532
ENSMUSG00000033361	ENSMUSG00000022367	ENSMUSG00000037946	ENSMUSG00000026729	ENSMUSG00000087543		ENSMUSG00000031584	ENSMUSG00000020185	ENSMUSG00000022391
ENSMUSG00000084911	ENSMUSG00000052981	ENSMUSG00000026896	ENSMUSG00000031842	ENSMUSG00000025175		ENSMUSG00000022885	ENSMUSG00000039546	ENSMUSG00000026355
ENSMUSG00000033722	ENSMUSG00000022340	ENSMUSG00000002847	ENSMUSG00000016349	ENSMUSG00000081769		ENSMUSG00000019312	ENSMUSG00000022295	ENSMUSG00000024590
novel.427	ENSMUSG00000028194	ENSMUSG00000066258	ENSMUSG00000032495	ENSMUSG00000097320		ENSMUSG00000052151	ENSMUSG00000040387	ENSMUSG00000022797
ENSMUSG00000036242	ENSMUSG00000033720	ENSMUSG00000074151	ENSMUSG00000097791	ENSMUSG00000084803		ENSMUSG00000056204	novel.558	ENSMUSG00000043091
ENSMUSG00000037709	ENSMUSG00000097814	ENSMUSG00000045932	ENSMUSG00000047485	ENSMUSG00000105881		ENSMUSG00000061877	ENSMUSG00000047757	ENSMUSG00000029730
ENSMUSG00000022372	ENSMUSG00000040867	ENSMUSG00000025481	ENSMUSG00000108255	ENSMUSG00000048347		ENSMUSG00000020733	ENSMUSG00000074259	ENSMUSG00000028693
ENSMUSG00000041609	ENSMUSG00000107902	ENSMUSG00000018774	ENSMUSG00000070695	ENSMUSG00000112397		ENSMUSG00000057789	ENSMUSG00000024301	ENSMUSG00000063694
ENSMUSG00000035513	ENSMUSG00000004415	ENSMUSG00000037921	ENSMUSG00000050157	ENSMUSG00000115100		ENSMUSG00000019590	ENSMUSG00000040009	ENSMUSG00000060860
ENSMUSG00000034949	ENSMUSG00000039313	ENSMUSG00000090124	ENSMUSG00000032496	ENSMUSG00000055421		ENSMUSG00000025330	ENSMUSG00000098090	ENSMUSG00000034349
ENSMUSG00000034810	ENSMUSG00000048834	ENSMUSG00000019278	ENSMUSG00000028255	ENSMUSG00000099564		ENSMUSG00000015217	ENSMUSG00000063018	ENSMUSG00000032555
ENSMUSG00000020654	ENSMUSG00000000037	ENSMUSG00000015852	ENSMUSG00000025467	ENSMUSG00000062470		ENSMUSG00000031628	ENSMUSG00000006378	ENSMUSG00000024556
ENSMUSG00000020297	ENSMUSG00000040471	ENSMUSG00000041827	ENSMUSG00000021477	ENSMUSG00000102143		ENSMUSG00000034255	ENSMUSG00000103009	ENSMUSG00000002870
ENSMUSG00000066842	ENSMUSG00000038793	ENSMUSG00000017830	ENSMUSG00000022587	ENSMUSG00000051599		ENSMUSG00000020307	ENSMUSG00000050900	ENSMUSG00000093930
ENSMUSG00000039264	ENSMUSG00000030108	ENSMUSG00000020638	ENSMUSG00000026417	ENSMUSG00000049676		ENSMUSG00000032477	ENSMUSG00000005320	ENSMUSG00000041859
ENSMUSG00000022887	ENSMUSG00000022321	ENSMUSG00000027995	ENSMUSG00000032068	ENSMUSG00000097877		ENSMUSG00000045659	ENSMUSG00000072381	ENSMUSG00000001467
ENSMUSG00000003273	ENSMUSG00000022012	ENSMUSG00000032661	ENSMUSG00000029086	ENSMUSG00000103585		ENSMUSG00000027134	novel.18	ENSMUSG00000002477
ENSMUSG00000060044	ENSMUSG00000076434	ENSMUSG00000030107	ENSMUSG00000075602	ENSMUSG00000100707		ENSMUSG00000038388	ENSMUSG00000030109	ENSMUSG00000022673
ENSMUSG00000038349	ENSMUSG00000109904	ENSMUSG00000042677	ENSMUSG00000072849	ENSMUSG00000035459		ENSMUSG00000027377	ENSMUSG00000108393	ENSMUSG00000005481
ENSMUSG00000062563	ENSMUSG00000087179	ENSMUSG00000021250	ENSMUSG00000025993	ENSMUSG00000097216		ENSMUSG00000053886	novel.79	ENSMUSG00000028312
ENSMUSG00000020363	ENSMUSG00000048281	ENSMUSG00000070661	ENSMUSG00000079620	ENSMUSG00000113662		ENSMUSG00000023905	ENSMUSG00000019893	ENSMUSG00000001228
ENSMUSG00000048814	ENSMUSG00000053825	ENSMUSG00000020593	ENSMUSG00000034708	novel.343		ENSMUSG00000044461	ENSMUSG00000062933	ENSMUSG00000026202
ENSMUSG00000020953	ENSMUSG00000079022	ENSMUSG00000025161	ENSMUSG00000064339	ENSMUSG00000029168		ENSMUSG00000029521	ENSMUSG00000004099	ENSMUSG00000069793
ENSMUSG00000019767	ENSMUSG00000032394	ENSMUSG00000028262	ENSMUSG00000064337	ENSMUSG00000022759		ENSMUSG00000054342	ENSMUSG00000024378	ENSMUSG00000023104
ENSMUSG00000044072	ENSMUSG00000050908	ENSMUSG00000057596	ENSMUSG00000015243	ENSMUSG00000102692		ENSMUSG00000020905	ENSMUSG00000021670	ENSMUSG00000020089
ENSMUSG00000074987	ENSMUSG00000021613	ENSMUSG00000024036	ENSMUSG00000021876	ENSMUSG00000112300		ENSMUSG00000007908	ENSMUSG00000031604	ENSMUSG00000038252
ENSMUSG00000028158	ENSMUSG00000000197	ENSMUSG00000020901	ENSMUSG00000036478	ENSMUSG00000024334		ENSMUSG00000012519	ENSMUSG00000024691	ENSMUSG00000005410
ENSMUSG00000027827	novel.339	ENSMUSG00000040552	ENSMUSG00000032359	ENSMUSG00000114274		ENSMUSG00000019737	ENSMUSG00000029366	ENSMUSG00000021811
ENSMUSG00000111063	ENSMUSG00000042246	ENSMUSG00000026435	ENSMUSG00000006369	ENSMUSG00000100860		ENSMUSG00000016526	ENSMUSG00000058258	ENSMUSG00000024007
ENSMUSG00000097910	novel.468	ENSMUSG00000066861	ENSMUSG00000017760	ENSMUSG00000102953		ENSMUSG00000031098	ENSMUSG00000037278	ENSMUSG00000056394
ENSMUSG00000068748	ENSMUSG00000046550	ENSMUSG00000013338	ENSMUSG00000042784	ENSMUSG00000104091		ENSMUSG00000043424	ENSMUSG00000020493	ENSMUSG00000020328
ENSMUSG00000030806	ENSMUSG00000045201	ENSMUSG00000000386	ENSMUSG00000020159	ENSMUSG00000104168		ENSMUSG00000032860	ENSMUSG00000018983	ENSMUSG00000029910
ENSMUSG00000025911	ENSMUSG00000047155	ENSMUSG00000056144	ENSMUSG00000021795	ENSMUSG00000047216		ENSMUSG00000045027	ENSMUSG00000051278	ENSMUSG00000024660
ENSMUSG00000051890	ENSMUSG00000027832	ENSMUSG00000002997	ENSMUSG00000055447	ENSMUSG00000104094		ENSMUSG00000073988	ENSMUSG00000068587	ENSMUSG00000028896
ENSMUSG00000075318	ENSMUSG00000044254	ENSMUSG00000029798	ENSMUSG00000034422	ENSMUSG00000050035		ENSMUSG00000078867	ENSMUSG00000097709	ENSMUSG00000040084
ENSMUSG00000037259	ENSMUSG00000031872	ENSMUSG00000027962	ENSMUSG00000067212	ENSMUSG00000103443		ENSMUSG00000027694	ENSMUSG00000021697	ENSMUSG00000027018
ENSMUSG00000039153	ENSMUSG00000035699	ENSMUSG00000037580	ENSMUSG00000062901	ENSMUSG00000030873		novel.85	ENSMUSG00000082163	ENSMUSG00000021273
ENSMUSG00000047342	novel.560	ENSMUSG00000038963	ENSMUSG00000041737	ENSMUSG00000024302		ENSMUSG00000038508	ENSMUSG00000085787	ENSMUSG00000025001
ENSMUSG00000026832	ENSMUSG00000024738	ENSMUSG00000027322	ENSMUSG00000058952	ENSMUSG00000028600		ENSMUSG00000040592	ENSMUSG00000053801	ENSMUSG00000027641
ENSMUSG00000041180	ENSMUSG00000029556	ENSMUSG00000032089	ENSMUSG00000039304	ENSMUSG00000109089		ENSMUSG00000024972	ENSMUSG00000042606	ENSMUSG00000027203
ENSMUSG00000025815	ENSMUSG00000051951	ENSMUSG00000046688	ENSMUSG00000006519			ENSMUSG00000113959	ENSMUSG00000039231	ENSMUSG00000032193
ENSMUSG00000031497	ENSMUSG00000028996	ENSMUSG00000062488	ENSMUSG00000026399			ENSMUSG00000046623	ENSMUSG00000035049	ENSMUSG00000056758
novel.505	ENSMUSG00000076937	ENSMUSG00000042759	ENSMUSG00000040093			ENSMUSG00000085873	ENSMUSG00000060950	ENSMUSG00000034317
ENSMUSG00000031834	ENSMUSG00000033595	ENSMUSG00000031844	ENSMUSG00000015653			ENSMUSG00000020331	ENSMUSG00000035842	ENSMUSG00000029687
ENSMUSG00000048004	ENSMUSG00000094420	ENSMUSG00000107215	ENSMUSG00000055373			ENSMUSG00000113506	ENSMUSG00000043903	ENSMUSG00000022351
ENSMUSG00000106099	ENSMUSG00000025900	ENSMUSG00000030844	ENSMUSG00000037686			ENSMUSG00000039395	ENSMUSG00000033752	ENSMUSG00000030091
ENSMUSG00000017400	ENSMUSG00000094546	ENSMUSG00000030263	ENSMUSG00000047407			ENSMUSG00000097503	novel.73	ENSMUSG00000042029
ENSMUSG00000046607	ENSMUSG00000025496	ENSMUSG00000024397	ENSMUSG00000018623			ENSMUSG00000042096		ENSMUSG00000037601
ENSMUSG00000112627	ENSMUSG00000042581	ENSMUSG00000050747	ENSMUSG00000035356			ENSMUSG00000038541		ENSMUSG00000030512
ENSMUSG00000107000	ENSMUSG00000033342	ENSMUSG00000015947	ENSMUSG00000029822			novel.55		ENSMUSG00000020534
ENSMUSG00000032452	novel.378	ENSMUSG00000027399	ENSMUSG00000052837			ENSMUSG00000110498		ENSMUSG00000028614
ENSMUSG00000020042	ENSMUSG00000049122	ENSMUSG00000029314	ENSMUSG00000024066			ENSMUSG00000007682		ENSMUSG00000029363
ENSMUSG00000045287	ENSMUSG00000004360	ENSMUSG00000074813	ENSMUSG00000018899			ENSMUSG00000114025		ENSMUSG00000046711
ENSMUSG00000039114	ENSMUSG00000111078	ENSMUSG00000068011	ENSMUSG00000032376			ENSMUSG00000082925		ENSMUSG00000018189
ENSMUSG00000110317	ENSMUSG00000057933	ENSMUSG00000028755	ENSMUSG00000106734			novel.493		ENSMUSG00000039774
ENSMUSG00000031618	novel.354	ENSMUSG00000082292	ENSMUSG00000024349					ENSMUSG00000007050
ENSMUSG00000031494	ENSMUSG00000095385	ENSMUSG00000023341	ENSMUSG00000024998					ENSMUSG00000041219
ENSMUSG00000097287	ENSMUSG00000022842	ENSMUSG00000070031	ENSMUSG00000032690					ENSMUSG00000025154
ENSMUSG00000046523	ENSMUSG00000115855	ENSMUSG00000028459	ENSMUSG00000025464					ENSMUSG00000039886
ENSMUSG00000021313	ENSMUSG00000086013	ENSMUSG00000050914	ENSMUSG00000050335					ENSMUSG00000100007
ENSMUSG00000032131	ENSMUSG00000047259	ENSMUSG00000055994	ENSMUSG00000037169					ENSMUSG00000028884
ENSMUSG00000039063	ENSMUSG00000030518	ENSMUSG00000055926	ENSMUSG00000066800					ENSMUSG00000033589
ENSMUSG00000054939	ENSMUSG00000076613	ENSMUSG00000044162	ENSMUSG00000025612					ENSMUSG00000030431
ENSMUSG00000030223	ENSMUSG00000097838	ENSMUSG00000078606	ENSMUSG00000018920					ENSMUSG00000022111
ENSMUSG00000027524	ENSMUSG00000026644	ENSMUSG00000010601	ENSMUSG00000027698					ENSMUSG00000024795
ENSMUSG00000074264	ENSMUSG00000050623	ENSMUSG00000048779	ENSMUSG00000022146					ENSMUSG00000028066
ENSMUSG00000041538	ENSMUSG00000108950	ENSMUSG00000090942	ENSMUSG00000036856					ENSMUSG00000002297
ENSMUSG00000105139	ENSMUSG00000097970	ENSMUSG00000045868	ENSMUSG00000015533					ENSMUSG00000032397
ENSMUSG00000085269	novel.112	ENSMUSG00000035429	ENSMUSG00000030760					ENSMUSG00000021958
ENSMUSG00000021596	ENSMUSG00000039904	ENSMUSG00000063851	ENSMUSG00000027997					ENSMUSG00000033031
ENSMUSG00000011171	ENSMUSG00000047773	ENSMUSG00000008496	ENSMUSG00000068735					ENSMUSG00000039252
ENSMUSG00000051736	ENSMUSG00000079554	ENSMUSG00000045364	ENSMUSG00000021003					ENSMUSG00000039994
ENSMUSG00000025789	novel.186	ENSMUSG00000072620	ENSMUSG00000031778					ENSMUSG00000014158
ENSMUSG00000029206	ENSMUSG00000032174	ENSMUSG00000023931	ENSMUSG00000033318					ENSMUSG00000037474
ENSMUSG00000026630	ENSMUSG00000049100	ENSMUSG00000026548	ENSMUSG00000028599					ENSMUSG00000037466
ENSMUSG00000054931	ENSMUSG00000111837	ENSMUSG00000035775	ENSMUSG00000032487					ENSMUSG00000035683
ENSMUSG00000060924	ENSMUSG00000097401	ENSMUSG00000041293	ENSMUSG00000024521					ENSMUSG00000026856
ENSMUSG00000086189	ENSMUSG00000108801	ENSMUSG00000039891	ENSMUSG00000092035					ENSMUSG00000021175
ENSMUSG00000045876	ENSMUSG00000025056	ENSMUSG00000087364	ENSMUSG00000030717					ENSMUSG00000050410
novel.173	ENSMUSG00000076586	ENSMUSG00000032978	ENSMUSG00000014599					ENSMUSG00000033970
ENSMUSG00000042817	ENSMUSG00000112831	ENSMUSG00000049130	ENSMUSG00000042734					ENSMUSG00000002835
ENSMUSG00000011589	ENSMUSG00000049620	ENSMUSG00000073412	ENSMUSG00000033170					ENSMUSG00000006585
ENSMUSG00000063297	ENSMUSG00000048230	ENSMUSG00000059089	ENSMUSG00000024014					ENSMUSG00000017146
ENSMUSG00000109829	ENSMUSG00000086576	ENSMUSG00000079164	ENSMUSG00000046879					ENSMUSG00000006445
ENSMUSG00000057716	ENSMUSG00000094198	novel.557	ENSMUSG00000026110					ENSMUSG00000021707
ENSMUSG00000038527	ENSMUSG00000007891	ENSMUSG00000048992	ENSMUSG00000029188					ENSMUSG00000029591
ENSMUSG00000071181	novel.472	novel.246	ENSMUSG00000039542					ENSMUSG00000027323
ENSMUSG00000038570	ENSMUSG00000031870	ENSMUSG00000045502	ENSMUSG00000047180					ENSMUSG00000022945
ENSMUSG00000113440	ENSMUSG00000030275	ENSMUSG00000025359	ENSMUSG00000020062					ENSMUSG00000035455
ENSMUSG00000085517	ENSMUSG00000021994	ENSMUSG00000114608	ENSMUSG00000070305					ENSMUSG00000063445
ENSMUSG00000051747	ENSMUSG00000043207	ENSMUSG00000021214	ENSMUSG00000020641					ENSMUSG00000019773
ENSMUSG00000097124	ENSMUSG00000112441	ENSMUSG00000034641	ENSMUSG00000021725					ENSMUSG00000022978
ENSMUSG00000028637	ENSMUSG00000056220	ENSMUSG00000021384	ENSMUSG00000006143					ENSMUSG00000037572
ENSMUSG00000101872	ENSMUSG00000035493	ENSMUSG00000051159	ENSMUSG00000047990					ENSMUSG00000007080
ENSMUSG00000061186	ENSMUSG00000021466	ENSMUSG00000114784	ENSMUSG00000004633					ENSMUSG00000017550
ENSMUSG00000087088	ENSMUSG00000053644	ENSMUSG00000040328	ENSMUSG00000042268					ENSMUSG00000028786
ENSMUSG00000002033	ENSMUSG00000022125	ENSMUSG00000049148	ENSMUSG00000024727					ENSMUSG00000045751
ENSMUSG00000023826	ENSMUSG00000013033	ENSMUSG00000073399	ENSMUSG00000061666					ENSMUSG00000058290
novel.166	ENSMUSG00000025407	ENSMUSG00000024411	ENSMUSG00000040969					ENSMUSG00000026134
ENSMUSG00000055150	ENSMUSG00000032011	novel.9	ENSMUSG00000017390					ENSMUSG00000017499
ENSMUSG00000045007	ENSMUSG00000035473	ENSMUSG00000052749	ENSMUSG00000024042					ENSMUSG00000006715
ENSMUSG00000109147	ENSMUSG00000015966	ENSMUSG00000073400	ENSMUSG00000079339					ENSMUSG00000026669
ENSMUSG00000032507	ENSMUSG00000027792	ENSMUSG00000037145	ENSMUSG00000019850					ENSMUSG00000024056
ENSMUSG00000074782	ENSMUSG00000022661	ENSMUSG00000060735	ENSMUSG00000024030					ENSMUSG00000022881
ENSMUSG00000026770	ENSMUSG00000033039	ENSMUSG00000095493	ENSMUSG00000011034					ENSMUSG00000032815
ENSMUSG00000027702	ENSMUSG00000029125	ENSMUSG00000085152	ENSMUSG00000023959					ENSMUSG00000085148
ENSMUSG00000057606	ENSMUSG00000059456	ENSMUSG00000103385	ENSMUSG00000037280					ENSMUSG00000029414
ENSMUSG00000045114	ENSMUSG00000022678	ENSMUSG00000039372	ENSMUSG00000031709					ENSMUSG00000030254
ENSMUSG00000105403	ENSMUSG00000040181	novel.361	ENSMUSG00000026984					ENSMUSG00000031821
ENSMUSG00000017491	ENSMUSG00000032431	ENSMUSG00000105174	ENSMUSG00000027359					ENSMUSG00000042489
ENSMUSG00000098683	ENSMUSG00000020532	ENSMUSG00000047441	ENSMUSG00000057346					ENSMUSG00000016624
ENSMUSG00000108841	ENSMUSG00000038485	novel.362	ENSMUSG00000037362					ENSMUSG00000046179
ENSMUSG00000110702	ENSMUSG00000056481	ENSMUSG00000040258	ENSMUSG00000090231					ENSMUSG00000027490
ENSMUSG00000107068	ENSMUSG00000035245	ENSMUSG00000022425	ENSMUSG00000068246					ENSMUSG00000026274
ENSMUSG00000039084	ENSMUSG00000055368	ENSMUSG00000028214	ENSMUSG00000089809					ENSMUSG00000059791
ENSMUSG00000015619	ENSMUSG00000027805	ENSMUSG00000031554	ENSMUSG00000027994					ENSMUSG00000029516
ENSMUSG00000032940	ENSMUSG00000021311	ENSMUSG00000069516	ENSMUSG00000040205					ENSMUSG00000034161
ENSMUSG00000020123	ENSMUSG00000015222	ENSMUSG00000025969	ENSMUSG00000115326					ENSMUSG00000032400
ENSMUSG00000057696	ENSMUSG00000032763	ENSMUSG00000026395	ENSMUSG00000069892					ENSMUSG00000028702
ENSMUSG00000000817	ENSMUSG00000000340	ENSMUSG00000057329	ENSMUSG00000114196					ENSMUSG00000070407
ENSMUSG00000052160	ENSMUSG00000025533	ENSMUSG00000025887	ENSMUSG00000020651					ENSMUSG00000028613
ENSMUSG00000085162	ENSMUSG00000038936	ENSMUSG00000068874	ENSMUSG00000026985					ENSMUSG00000054662
ENSMUSG00000094707	ENSMUSG00000043079	ENSMUSG00000021665	ENSMUSG00000024371					ENSMUSG00000022034
ENSMUSG00000091648	ENSMUSG00000036832	ENSMUSG00000020034	ENSMUSG00000042842					ENSMUSG00000036875
ENSMUSG00000032094	ENSMUSG00000021385	ENSMUSG00000030707	ENSMUSG00000052353					ENSMUSG00000000028
ENSMUSG00000097236	ENSMUSG00000051817	ENSMUSG00000034898	ENSMUSG00000028751					ENSMUSG00000039748
ENSMUSG00000108298	ENSMUSG00000014813	ENSMUSG00000078566	ENSMUSG00000052760					ENSMUSG00000027242
ENSMUSG00000106961	ENSMUSG00000048387	ENSMUSG00000039910	ENSMUSG00000028525					ENSMUSG00000032113
ENSMUSG00000013974	ENSMUSG00000042797	ENSMUSG00000022206	ENSMUSG00000000983					ENSMUSG00000095677
ENSMUSG00000022805	ENSMUSG00000026102	ENSMUSG00000030579	ENSMUSG00000030587					ENSMUSG00000026675
ENSMUSG00000104330	ENSMUSG00000074825	ENSMUSG00000015340	ENSMUSG00000036067					ENSMUSG00000027635
ENSMUSG00000097626	ENSMUSG00000059327	ENSMUSG00000000682	ENSMUSG00000027456					ENSMUSG00000044469
ENSMUSG00000107060	ENSMUSG00000032263	ENSMUSG00000018927	ENSMUSG00000002204					ENSMUSG00000032344
ENSMUSG00000032281	ENSMUSG00000025272	ENSMUSG00000079057	ENSMUSG00000002020					ENSMUSG00000075266
ENSMUSG00000040165	ENSMUSG00000047369	ENSMUSG00000022148	ENSMUSG00000037033					ENSMUSG00000030528
ENSMUSG00000041791	ENSMUSG00000025582	ENSMUSG00000000290	ENSMUSG00000046223					ENSMUSG00000112808
ENSMUSG00000109708	novel.399	ENSMUSG00000048163	ENSMUSG00000023947					ENSMUSG00000024791
ENSMUSG00000097021	ENSMUSG00000040213	ENSMUSG00000040747	ENSMUSG00000089669					ENSMUSG00000042367
ENSMUSG00000115345	ENSMUSG00000070304	ENSMUSG00000030214	ENSMUSG00000064267					ENSMUSG00000069910
ENSMUSG00000004988	ENSMUSG00000035275	ENSMUSG00000048865	ENSMUSG00000105476					ENSMUSG00000026708
ENSMUSG00000074794	ENSMUSG00000037759	ENSMUSG00000030830	ENSMUSG00000087691					ENSMUSG00000017861
ENSMUSG00000042599	ENSMUSG00000036186	ENSMUSG00000022831	ENSMUSG00000045625					ENSMUSG00000030346
ENSMUSG00000052727	ENSMUSG00000072653	ENSMUSG00000020143	ENSMUSG00000021950					ENSMUSG00000003824
ENSMUSG00000069763	ENSMUSG00000059708	ENSMUSG00000043556	ENSMUSG00000097828					ENSMUSG00000060288
ENSMUSG00000024277	ENSMUSG00000026080	ENSMUSG00000053063	ENSMUSG00000024245					ENSMUSG00000082045
ENSMUSG00000047747	ENSMUSG00000040693	ENSMUSG00000002111	ENSMUSG00000022993					ENSMUSG00000034329
ENSMUSG00000038068	ENSMUSG00000006435	ENSMUSG00000022651	ENSMUSG00000111977					ENSMUSG00000002068
ENSMUSG00000075284	ENSMUSG00000036395	ENSMUSG00000040703	ENSMUSG00000022824					ENSMUSG00000034206
ENSMUSG00000005803	ENSMUSG00000032311	ENSMUSG00000038147	ENSMUSG00000073802					ENSMUSG00000041406
ENSMUSG00000053007	ENSMUSG00000064325	ENSMUSG00000039232	ENSMUSG00000094504					ENSMUSG00000058927
ENSMUSG00000032549	ENSMUSG00000043487	ENSMUSG00000024677	ENSMUSG00000058163					novel.418
ENSMUSG00000021069	ENSMUSG00000022756	ENSMUSG00000058099	ENSMUSG00000018752					ENSMUSG00000026039
ENSMUSG00000038608	ENSMUSG00000057719	ENSMUSG00000002699	ENSMUSG00000022057					ENSMUSG00000027454
ENSMUSG00000051506	ENSMUSG00000000320	ENSMUSG00000060441	ENSMUSG00000049848					ENSMUSG00000026049
ENSMUSG00000034648	ENSMUSG00000035407	ENSMUSG00000073902	ENSMUSG00000072109					ENSMUSG00000026196
ENSMUSG00000027004	ENSMUSG00000024827	ENSMUSG00000019122	ENSMUSG00000052316					ENSMUSG00000023908
ENSMUSG00000001986	ENSMUSG00000026443	ENSMUSG00000074971	ENSMUSG00000036899					ENSMUSG00000051235
ENSMUSG00000044548	ENSMUSG00000051811	ENSMUSG00000069792	ENSMUSG00000087611					ENSMUSG00000026646
ENSMUSG00000028078	ENSMUSG00000032118	ENSMUSG00000031101	ENSMUSG00000057729					ENSMUSG00000031669
ENSMUSG00000011382	ENSMUSG00000022309	ENSMUSG00000029925	ENSMUSG00000097572					ENSMUSG00000062510
ENSMUSG00000059049	ENSMUSG00000032850	ENSMUSG00000030798	ENSMUSG00000040364					ENSMUSG00000027115
ENSMUSG00000052415	ENSMUSG00000037010	ENSMUSG00000098112	ENSMUSG00000060962					ENSMUSG00000032586
ENSMUSG00000025128	ENSMUSG00000051652	ENSMUSG00000049744	ENSMUSG00000058427					ENSMUSG00000034023
ENSMUSG00000016179	novel.301	ENSMUSG00000035448	novel.591					ENSMUSG00000031756
ENSMUSG00000055430	ENSMUSG00000034258	ENSMUSG00000000739	ENSMUSG00000024401					ENSMUSG00000019214
ENSMUSG00000037548	ENSMUSG00000021750	ENSMUSG00000043051	ENSMUSG00000086763					ENSMUSG00000050107
ENSMUSG00000104346	ENSMUSG00000052504	ENSMUSG00000017652	ENSMUSG00000061825					ENSMUSG00000023345
novel.17	ENSMUSG00000019894	ENSMUSG00000064147	ENSMUSG00000036964					ENSMUSG00000045273
ENSMUSG00000030468	ENSMUSG00000025207	ENSMUSG00000046006	ENSMUSG00000064350					ENSMUSG00000051517
ENSMUSG00000036641	ENSMUSG00000075224	ENSMUSG00000031779	ENSMUSG00000029380					ENSMUSG00000044702
ENSMUSG00000092528	ENSMUSG00000005360	ENSMUSG00000031264	ENSMUSG00000034416					ENSMUSG00000060639
ENSMUSG00000058812	ENSMUSG00000030209	ENSMUSG00000040133	novel.428					ENSMUSG00000021714
ENSMUSG00000087129	ENSMUSG00000052221	ENSMUSG00000050921	ENSMUSG00000045231					ENSMUSG00000020974
ENSMUSG00000047013	ENSMUSG00000053626	ENSMUSG00000036944	ENSMUSG00000035831					ENSMUSG00000073705
ENSMUSG00000030525	ENSMUSG00000043153	ENSMUSG00000085558	ENSMUSG00000071537					ENSMUSG00000039131
ENSMUSG00000053214	novel.188	ENSMUSG00000032915	novel.39					ENSMUSG00000032221
ENSMUSG00000085407	ENSMUSG00000044528	ENSMUSG00000046908	ENSMUSG00000042425					ENSMUSG00000026429
	ENSMUSG00000049556	ENSMUSG00000095788	ENSMUSG00000058470					ENSMUSG00000025912
	ENSMUSG00000011751	ENSMUSG00000052435	ENSMUSG00000022176					ENSMUSG00000028438
	ENSMUSG00000000792	ENSMUSG00000045404	novel.324					ENSMUSG00000078773
	ENSMUSG00000019027	ENSMUSG00000047344	ENSMUSG00000085836					ENSMUSG00000028549
	ENSMUSG00000052387	novel.58	ENSMUSG00000009588					ENSMUSG00000080875
	ENSMUSG00000078202	ENSMUSG00000086564	ENSMUSG00000039518					ENSMUSG00000072980
	ENSMUSG00000068794	ENSMUSG00000054966	ENSMUSG00000025279					ENSMUSG00000030641
	ENSMUSG00000059857	ENSMUSG00000073980	ENSMUSG00000096965					ENSMUSG00000019992
	ENSMUSG00000009876	ENSMUSG00000110151	novel.281					ENSMUSG00000033762
	ENSMUSG00000073565	ENSMUSG00000103439	ENSMUSG00000046108					ENSMUSG00000091345
	ENSMUSG00000034755		ENSMUSG00000097754					ENSMUSG00000037020
	ENSMUSG00000059921		ENSMUSG00000109729					ENSMUSG00000053004
	ENSMUSG00000049511		ENSMUSG00000029867					ENSMUSG00000022422
	ENSMUSG00000110404		novel.483					ENSMUSG00000021391
	ENSMUSG00000031170		ENSMUSG00000029866					ENSMUSG00000037991
	ENSMUSG00000025757		ENSMUSG00000022598					ENSMUSG00000090602
	novel.147		novel.420					ENSMUSG00000097487
	ENSMUSG00000048355		ENSMUSG00000110438					ENSMUSG00000017724
	ENSMUSG00000050545		ENSMUSG00000102690					ENSMUSG00000022582
	ENSMUSG00000058897		ENSMUSG00000091709					ENSMUSG00000031629
	ENSMUSG00000037962		ENSMUSG00000021903					ENSMUSG00000024742
	ENSMUSG00000026645		ENSMUSG00000034059					ENSMUSG00000029359
	ENSMUSG00000060780		ENSMUSG00000028167					ENSMUSG00000081999
	ENSMUSG00000076940		novel.610					ENSMUSG00000006345
	novel.352		ENSMUSG00000074178					ENSMUSG00000099759
	novel.452		ENSMUSG00000058740					ENSMUSG00000084353
	ENSMUSG00000060530		ENSMUSG00000066705					ENSMUSG00000044716
	ENSMUSG00000034825							ENSMUSG00000021176
	ENSMUSG00000031302							ENSMUSG00000048416
	ENSMUSG00000114569							ENSMUSG00000078521
	ENSMUSG00000026650							ENSMUSG00000072437
	ENSMUSG00000052392							ENSMUSG00000034883
	ENSMUSG00000086003							ENSMUSG00000107035
	ENSMUSG00000106838							ENSMUSG00000074088
	ENSMUSG00000101848							ENSMUSG00000083692
	ENSMUSG00000076612							ENSMUSG00000074647
	ENSMUSG00000062151							ENSMUSG00000066878
	novel.139							ENSMUSG00000047443
	novel.330							ENSMUSG00000064364
	ENSMUSG00000027344							ENSMUSG00000067608
	ENSMUSG00000105594							ENSMUSG00000074529
	ENSMUSG00000076526							novel.84
	ENSMUSG00000114772							ENSMUSG00000069475
	ENSMUSG00000095288							ENSMUSG00000093726
	ENSMUSG00000097736							ENSMUSG00000111857
	ENSMUSG00000029273							ENSMUSG00000049916
	ENSMUSG00000022330							ENSMUSG00000087213
	ENSMUSG00000030287							ENSMUSG00000098985
	ENSMUSG00000031431							ENSMUSG00000048939
	ENSMUSG00000043384							ENSMUSG00000069083
	ENSMUSG00000020122							ENSMUSG00000049128
	ENSMUSG00000022641							ENSMUSG00000086132
	ENSMUSG00000037660							ENSMUSG00000040945
	ENSMUSG00000034324							ENSMUSG00000011179
	ENSMUSG00000028989							ENSMUSG00000038482
	ENSMUSG00000030306							ENSMUSG00000027405
	ENSMUSG00000035934							ENSMUSG00000015176
	ENSMUSG00000019647							ENSMUSG00000025134
	ENSMUSG00000050248							ENSMUSG00000055491
	ENSMUSG00000030545							ENSMUSG00000062937
	ENSMUSG00000003934							ENSMUSG00000024500
	ENSMUSG00000060703							ENSMUSG00000004642
	ENSMUSG00000032010							ENSMUSG00000026974
	ENSMUSG00000076435							ENSMUSG00000027330
	ENSMUSG00000040138							ENSMUSG00000033068
	ENSMUSG00000021928							ENSMUSG00000038644
	ENSMUSG00000028864							ENSMUSG00000039356
	ENSMUSG00000021765							ENSMUSG00000023988
	ENSMUSG00000100005							ENSMUSG00000081738
	ENSMUSG00000037138							ENSMUSG00000035198
	ENSMUSG00000002565							ENSMUSG00000044934
	ENSMUSG00000030711							novel.190
	ENSMUSG00000072966							ENSMUSG00000048007
	ENSMUSG00000029913							ENSMUSG00000022369
	ENSMUSG00000061414							ENSMUSG00000030722
	ENSMUSG00000027985							ENSMUSG00000091625
	ENSMUSG00000109097							ENSMUSG00000039842
	ENSMUSG00000038115							ENSMUSG00000115388
	ENSMUSG00000049538							ENSMUSG00000038572
	ENSMUSG00000035878							ENSMUSG00000015354
	ENSMUSG00000038836							ENSMUSG00000055760
	ENSMUSG00000072294							ENSMUSG00000024118
	ENSMUSG00000060882							ENSMUSG00000036109
	ENSMUSG00000033618							ENSMUSG00000082585
	ENSMUSG00000100303							ENSMUSG00000000305
	ENSMUSG00000031775							ENSMUSG00000021694
	ENSMUSG00000092083							ENSMUSG00000025507
	ENSMUSG00000021098							ENSMUSG00000028125
	ENSMUSG00000046480							ENSMUSG00000019303
	ENSMUSG00000037627							ENSMUSG00000037904
	ENSMUSG00000027895							ENSMUSG00000035769
	ENSMUSG00000005465							novel.185
	ENSMUSG00000030048							ENSMUSG00000054146
	ENSMUSG00000019906							novel.359
	ENSMUSG00000109697							ENSMUSG00000044041
	ENSMUSG00000050010							ENSMUSG00000028687
	ENSMUSG00000063087							ENSMUSG00000048012
	ENSMUSG00000079157							ENSMUSG00000073433
	ENSMUSG00000049001							novel.519
	ENSMUSG00000085603							novel.550
	ENSMUSG00000041771							ENSMUSG00000031230
	ENSMUSG00000036560							ENSMUSG00000073164
	ENSMUSG00000033029							ENSMUSG00000026413
	ENSMUSG00000060176							ENSMUSG00000031383
	ENSMUSG00000028176							ENSMUSG00000006310
	ENSMUSG00000108425							ENSMUSG00000041372
	ENSMUSG00000004347							ENSMUSG00000053141
	ENSMUSG00000086550							ENSMUSG00000090564
	ENSMUSG00000026546							ENSMUSG00000074652
	ENSMUSG00000029378							ENSMUSG00000097519
	ENSMUSG00000030230							ENSMUSG00000074026
	ENSMUSG00000085084
	ENSMUSG00000053574
	ENSMUSG00000095105
	ENSMUSG00000107879
	ENSMUSG00000109524
	ENSMUSG00000030669
	ENSMUSG00000010825
	novel.374
	ENSMUSG00000038630
	ENSMUSG00000096336
	ENSMUSG00000010342
	novel.333
	ENSMUSG00000047678
	ENSMUSG00000114980
	ENSMUSG00000030156
	ENSMUSG00000086213
	ENSMUSG00000064293
	ENSMUSG00000005357
	ENSMUSG00000034732
	ENSMUSG00000084781
	ENSMUSG00000020799
	ENSMUSG00000049336
	ENSMUSG00000020639
	ENSMUSG00000038463
	ENSMUSG00000030089
	ENSMUSG00000034488
	ENSMUSG00000042182
	ENSMUSG00000039963
	ENSMUSG00000055137
	novel.563
	ENSMUSG00000054204
	ENSMUSG00000100706
	ENSMUSG00000070504
	ENSMUSG00000109517
	novel.491
	ENSMUSG00000076562
	ENSMUSG00000054988
	ENSMUSG00000085081
